# Supplementary material for: A transcriptome-based approach to identify functional modules within and across primary human immune cells
Source: PLoS One. 2020 May 29;15(5):e0233543. doi: 10.1371/journal.pone.0233543 (PMC7259617; doi:10.1371/journal.pone.0233543)
Supplement: S4 Table — (XLSX) [file pone.0233543.s014.xlsx]

## Sheet: Module_1_AT_10
Module Number	Gene Annotation Category	Gene Annotation Enrichment	Gene Number	%	Pvalue (< 0.05)	Genes	List Total	Pop Hits	Pop Total	Fold Enrichment	Bonferroni	Benjamini	FDR (%)
1	UP_KEYWORDS	Mitochondrion	192	15.9336	7.60707e-46	MRPL40, FASTKD3, MRPS35, FASTKD1, CMC2, MRPL41, MRPS33, TARS2, FASTKD2, NDUFAB1, ROMO1, IARS2, MIPEP, TOMM70, WDR81, HIBADH, FAHD1, MINOS1, GOT2, IDH3G, CISD1, CDKN2A, SLC25A25, STARD7, CISD3, CPOX, MRPL36, MRPL39, MRPL32, DHX30, RMND1, MTUS1, MRPL35, NMNAT3, ALDH6A1, MRPL52, ACAA2, MRPL50, FECH, SUCLG1, MTPAP, TMEM126A, TBRG4, TMEM126B, SYNJ2BP, MRM2, EARS2, COX6C, LETM1, NNT, MRPS18C, SLC25A33,…	1157	1119	20581	3.05214	3.31668e-43	3.31668e-43	1.07434e-42
1	UP_KEYWORDS	Acetylation	377	31.2863	6.54743e-43	NAF1, HRAS, FASTKD1, AAR2, THOP1, SRP68, LUZP1, CCT2, VPS50, RANGAP1, CCT3, IARS2, HIBADH, GOT2, INTS4, VPS4A, DHX36, MRPL39, EIF2B3, EIF2B4, EIF2B5, ACAA2, GTPBP4, YARS, ZC3HC1, PCBD2, RAN, SUCLG1, AARS, MTPAP, RAP1GDS1, UBR1, MAGED2, YIF1A, PGM3, LETM1, NNT, RCC2, ASCC3, SERBP1, SMARCAL1, VGLL4, EIF2AK4, MDH2, AHCY, NEK3, TXN2, MTX2, CHCHD3, SFXN4, OAS2, ARFGEF2, SERPINH1, ACAT1, ZNF618, ADA, T…	1157	3424	20581	1.95858	2.85468e-40	1.42734e-40	9.24686e-40
1	UP_KEYWORDS	Transit peptide	122	10.1245	3.16214e-41	MRPL40, FASTKD3, MRPS35, FASTKD1, MRPL41, FASTKD2, TARS2, NDUFAB1, MIPEP, IARS2, WDR81, HIBADH, GOT2, FAHD1, IDH3G, STARD7, CISD3, CPOX, MRPL36, MRPL32, RMND1, MRPL35, ALDH6A1, MRPL52, ACAA2, FECH, SUCLG1, MTPAP, TBRG4, MRM2, EARS2, LETM1, NNT, MRPS18C, MRPS18A, FDX1L, YARS2, PCCA, GATB, MDH2, MRPS17, MRPS16, ME3, ELAC2, CCDC90B, GLUD2, TXN2, MRPS11, PNPT1, WARS2, MTIF2, ACAT1, IVD, GFM1, MTERF3,…	1157	536	20581	4.04882	1.37869e-38	4.59564e-39	4.46585e-38
1	GOTERM_CC_DIRECT	GO:0005739~mitochondrion	212	17.5934	4.08172e-41	MRPL40, FASTKD3, FASTKD1, MRPL41, TARS2, FASTKD2, IARS2, UXS1, WDR81, HIBADH, GOT2, GOT1, MRPL39, MRPL32, DHX30, MRPL35, ACAA2, NUDT19, PCBD2, SUCLG1, AARS, RAP1GDS1, MTPAP, TBRG4, SYNJ2BP, MRM2, PPARGC1B, LETM1, NNT, GATB, MDH2, ATP5SL, TXN2, MTX2, CHCHD3, CHCHD2, OAS2, MTIF2, ACAT1, FAM213A, MTERF3, GCSH, FBXO7, FH, DHX57, TIMM10B, MCAT, DLAT, AFG3L2, OCIAD1, CHCHD10, RIDA, COX14, ABCF2, NIF3L1…	1100	1331	18224	2.63881	2.4572e-38	2.4572e-38	6.03114e-38
1	GOTERM_CC_DIRECT	GO:0005743~mitochondrial inner membrane	84	6.97095	5.3442e-21	MRPL40, MRPS35, MRPL41, MRPS33, CYC1, NDUFAB1, ROMO1, TIMM50, FAHD1, MINOS1, GOT2, NDUFS6, NDUFS5, DNAJC15, NDUFS4, SLC25A25, CPOX, MCCC1, DNAJC11, MRPL36, SLC25A1, MRPL39, MRPL32, MRPL35, MRPL52, ACAA2, MRPL4, MRPL50, FECH, SLC25A5, AIFM1, TIMM29, SUCLG1, CYCS, TMEM126A, ERAL1, TMEM126B, MRPS7, CYB5B, NDUFA11, COX6C, COQ3, LETM1, NNT, MRPS18C, MRPS18A, SLC25A33, SLC25A39, PMPCA, MDH2, MRPS17, MR…	1100	441	18224	3.15567	3.21721e-18	1.6086e-18	7.89657e-18
1	UP_KEYWORDS	Phosphoprotein	599	49.7095	1.53527e-16	NAF1, RUSC1, FSTL3, MED24, L1CAM, VPS50, RANGAP1, AMOTL1, CUL5, INTS7, CDCA2, VPS4A, DHX36, LSM1, DHX30, CCAR1, IBTK, PPP1R37, ACAA2, YARS, TTC7A, VPS45, MAGED2, YIF1A, RCC2, ASCC2, NME1, ASCC3, SMARCAL1, UBL4A, VGLL4, EIF2AK4, HACL1, ATP5SL, AHCY, GGCT, RAD23A, CHCHD3, ZCRB1, GSTCD, CACNB3, PRRC1, ARFGEF2, MTIF2, SERPINH1, ZNF513, ATN1, GORASP2, CACYBP, LEO1, DHX57, FH, ZC3H15, KLF11, WDR70, DLA…	1157	8246	20581	1.29216	4.84057e-14	1.21014e-14	1.55431e-13
1	GOTERM_CC_DIRECT	GO:0005759~mitochondrial matrix	61	5.06224	7.05928e-15	IBA57, TARS2, NDUFAB1, ACOT2, MIPEP, IARS2, TRMT10C, HIBADH, ACSF2, GOT2, MCCC2, LONP1, IDH3G, MCCC1, NDUFS8, TRMT5, ABHD10, ARL2, ALDH6A1, FECH, ACADM, ACADS, SUCLG1, ERAL1, EARS2, COQ3, ALDH1B1, TXNRD2, FDX1L, YARS2, PMPCA, PCCA, MDH2, ME3, ELAC2, TXN2, ETHE1, ECHS1, WARS2, ACAT1, PDSS2, GADD45GIP1, IVD, GFM1, PITRM1, GCSH, GUF1, ETFB, FH, ECI1, NDUFA9, DLAT, MRRF, IDH3A, MMAA, TRNT1, UQCC2, DB…	1100	327	18224	3.09053	4.27747e-12	1.42586e-12	1.05027e-11
1	GOTERM_BP_DIRECT	GO:0070125~mitochondrial translational elongation	29	2.40664	6.51075e-14	MRPL40, MRPS17, MRPS35, MRPS16, MRPS33, MRPL41, MRPS11, MRPL12, GADD45GIP1, MRPL15, MRPL14, GFM1, MRPL16, MRPL36, MRPL19, MRPL18, MRPL39, MRPL32, MRPL35, MRPL52, MRPL4, MRPS28, MRPL50, MRPS23, MRPS7, MRPL30, MRPL22, MRPS18C, MRPS18A	1033	85	16792	5.54602	1.98105e-10	1.98105e-10	1.17339e-10
1	GOTERM_MF_DIRECT	GO:0044822~poly(A) RNA binding	135	11.2033	7.32962e-14	MRPL40, FASTKD3, CAST, NCBP2, NAF1, NCBP1, MRPS35, FASTKD1, MRPL41, FASTKD2, XPO5, SRP68, EIF5B, EIF5A, CCT3, PYM1, GOT2, ESF1, CDKN2A, SND1, DDX24, DHX36, MRPL39, MRPL32, LSM1, DHX30, API5, CCAR1, ALDH6A1, ACAA2, YARS, GTPBP4, RRP1, RAN, BYSL, SUCLG1, MTPAP, TBRG4, MRTO4, RCC2, NME1, ASCC3, SERBP1, HSPB1, SNRPC, YARS2, MDH2, SNRPG, TDRD3, ELAC2, STRAP, MRPS11, PNPT1, ZCRB1, MTIF2, SERPINH1, KNOP…	1043	1129	16881	1.93532	8.4559e-11	8.4559e-11	1.17883e-10
1	GOTERM_BP_DIRECT	GO:0070126~mitochondrial translational termination	29	2.40664	9.09885e-14	MRPL40, MRPS17, MRPS35, MRPS16, MRPS33, MRPL41, MRPS11, MRPL12, GADD45GIP1, MRPL15, MRPL14, MRPL16, MRPL36, MRPL19, MRPL18, MRPL39, MRPL32, MRPL35, MRPL52, MRPL4, MRPS28, MRPL50, MRPS23, MRPS7, MRPL30, MRRF, MRPL22, MRPS18C, MRPS18A	1033	86	16792	5.48153	2.77212e-10	1.38606e-10	1.64202e-10
1	KEGG_PATHWAY	hsa01100:Metabolic pathways	144	11.9502	4.51545e-13	GPAT4, NDUFAB1, PNP, UXS1, HIBADH, GOT2, FAHD1, GOT1, IDH3G, ST3GAL5, CPOX, B3GALNT1, PRIM2, ENOPH1, DDOST, NMNAT3, ALDH6A1, ACAA2, FECH, FAXDC2, SUCLG1, QDPR, DPAGT1, COX6C, EARS2, NNT, NME1, MVK, KDSR, PCCA, GATB, MDH2, ME3, AHCY, MVD, GNE, GLUD2, CTPS2, EXTL2, ACAT1, G6PC3, ADA, GMPPB, CEPT1, THTPA, UPRT, IVD, GCSH, B4GALT7, B4GALT4, FH, NADK2, ACY1, AK1, MCAT, NTPCR, EPRS, DLAT, AK6, IDH3A, G…	463	1219	6879	1.75511	1.22816e-10	1.22816e-10	5.94358e-10
1	UP_KEYWORDS	Mitochondrion inner membrane	44	3.65145	5.8014e-10	APOOL, COA3, NDUFB9, CYC1, TIMM10, CHCHD3, SFXN4, ROMO1, TIMM50, TIMM13, NDUFB2, MINOS1, NDUFS6, NDUFS5, DNAJC15, NDUFS4, SLC25A25, SLC25A1, GUF1, COX18, SLC25A43, NDUFA4, TIMM10B, ABCB8, FECH, SLC25A5, AIFM1, MINOS1-NBL1, TMEM126A, ERAL1, COQ5, NDUFA11, COX6C, SDHA, UQCC2, COQ3, LETM1, NNT, UQCC1, SLC25A33, ATP5A1, SLC25A39, FPGS, PMPCA	1157	270	20581	2.89883	2.52941e-07	5.05882e-08	8.19326e-07
1	GOTERM_CC_DIRECT	GO:0005654~nucleoplasm	238	19.751	6.97132e-09	PTPN23, FSTL3, MED24, INTS2, CDC16, SLC26A11, INTS9, INTS4, INTS7, PRIM2, CDCA2, NUP37, CUL1, CCAR1, IBTK, RAN, BYSL, NAA25, PPARGC1B, RAD1, ASCC2, ASCC3, SMARCAL1, MAD2L2, MDH2, HUS1, ZCRB1, CHEK1, MTIF2, ATN1, CACYBP, LEO1, HNRNPAB, SMAD7, SMAD5, DDX1, CELSR1, CCT4, CCT8, POP1, PCNA, SNRNP25, TAF1B, COPS2, PPARA, UTP18, EZH2, TRMT10C, YBX1, DDI2, CCNE1, HSPH1, LONP1, WDR36, VWA9, ZPR1, TWISTNB,…	1100	2784	18224	1.41631	4.19673e-06	1.04918e-06	1.03008e-05
1	UP_KEYWORDS	Alternative splicing	689	57.1784	8.36508e-09	NAF1, HRAS, RUSC1, MED24, L1CAM, VPS50, AMOTL1, WDR81, CITED2, INTS9, TMEM147, TAF5L, PGPEP1, INTS4, INTS7, ZNF772, VMA21, CDCA2, DHX36, DHX30, TMEM14B, CCAR1, IBTK, PPP1R37, TMEFF1, TTC7A, FAXDC2, VPS45, MTPAP, DPAGT1, NAA25, EXD2, MAGED2, RAD1, OGFOD1, TMEM135, ASCC2, NME1, ASCC3, ZWINT, FDX1L, VGLL4, EIF2AK4, HACL1, ATP5SL, AHCY, GGCT, GNAI1, RAD23A, MTX2, ZSCAN5A, GSTCD, CACNB3, WARS2, PRRC1,…	1157	10587	20581	1.15766	3.64717e-06	6.07862e-07	1.18139e-05
1	UP_KEYWORDS	Protein biosynthesis	29	2.40664	2.39935e-08	TARS2, HBS1L, EIF5B, EIF5A, WARS2, IARS2, MTIF2, TCEAL4, IARS, GFM1, GUF1, EIF3J, EIF2B2, EIF2B3, RMND1, EIF2B4, EIF2B5, EFL1, YARS, AARS, EPRS, MRRF, EARS2, TARS, GSPT1, YARS2, FARSA, AARS2, GATB	1157	152	20581	3.39381	1.04611e-05	1.49445e-06	3.38858e-05
1	GOTERM_MF_DIRECT	GO:0005515~protein binding	629	52.1992	2.14037e-08	NAF1, HRAS, RUSC1, FSTL3, MED24, INTS2, RANGAP1, SLC52A2, AMOTL1, CITED2, INTS9, TMEM147, TAF5L, CUL5, INTS4, INTS7, ZNF772, VPS4A, DHX36, LSM1, DHX30, CUL1, CCAR1, PPP1R37, ACAA2, YARS, PCBD2, VPS45, MTPAP, ZNF649, EXD2, MAGED2, YIF1A, RAD1, RCC2, NME1, ASCC3, ZWINT, SMARCAL1, UBL4A, FDX1L, VGLL4, TNFRSF6B, HACL1, AHCY, GNAI1, RAD23A, MTX2, CHCHD3, GSTCD, CHCHD2, PRRC1, ARFGEF2, TEN1, ZNF513, TM…	1043	8785	16881	1.15884	2.46996e-05	1.23499e-05	3.44344e-05
1	GOTERM_CC_DIRECT	GO:0005829~cytosol	271	22.4896	3.10847e-08	HRAS, SEC31A, CHMP6, ATG101, SRP68, DYNC2LI1, CCT2, RANGAP1, CCT3, IARS2, CDC16, AMOTL1, PGPEP1, CUL5, GOT1, KIFAP3, VPS4A, ERAP1, NUP37, DHX36, PELI3, LSM1, EIF2B2, EIF2B3, EIF2B4, CUL1, EIF2B5, YARS, RAN, SUCLG1, BYSL, AARS, NUDT15, RAP1GDS1, UBR1, PGM3, RCC2, NME1, ZWINT, RGCC, UBL4A, AHCY, GGCT, HUS1, CHEK1, CACNB3, OAS2, ARFGEF2, ANGEL1, ADA, THTPA, UPRT, FBXO7, FH, LCMT1, KIF3B, SMAD7, SMAD…	1100	3315	18224	1.35437	1.87128e-05	3.74259e-06	4.59307e-05
1	UP_KEYWORDS	Nucleotide-binding	154	12.7801	6.89604e-08	ADCY3, HRAS, TARS2, HBS1L, GNA12, EIF5B, CCT2, CCT3, IARS2, CSNK2A1, PSKH1, IDH3G, DDX24, RAB23, VPS4A, ORC5, DHX36, SAR1B, DHX30, NMNAT3, ACAA2, YARS, GTPBP4, RAN, SUCLG1, AARS, MTPAP, ABCC10, EARS2, NME1, ASCC3, SMARCAL1, TESK1, MVK, YARS2, SMARCA1, PCCA, EIF2AK4, GATB, SMARCA4, MVD, NEK3, GNE, GNAI1, CTPS2, CHEK1, WARS2, OAS2, MTIF2, RIOK2, GMPPB, UBE2D4, PTK2, UPRT, GFM1, KATNA1, SRR, DHX57, …	1157	1788	20581	1.5321	3.00663e-05	3.75833e-06	9.7392e-05
1	GOTERM_CC_DIRECT	GO:0005762~mitochondrial large ribosomal subunit	16	1.3278	7.66441e-08	MRPL52, MRPL4, MRPL41, MRPL50, MRPL30, MRPL22, MRPL12, MRPL15, MRPL14, MRPL16, MRPL36, MRPL19, MRPL18, MRPL39, MRPL32, MRPL35	1100	48	18224	5.52242	4.61387e-05	7.68993e-06	0.000113249
1	UP_KEYWORDS	Protein transport	68	5.64315	1.14321e-07	SEC31A, AP4E1, XPO5, CHMP6, AP1AR, PTPN23, EIF5A, TIMM50, VPS50, NUP188, PEX7, DNAJC15, SEH1L, RAB23, VPS4A, NUP37, SAR1B, SCAMP5, SCAMP3, NBAS, RAN, RAB4A, VPS45, STXBP1, YIF1A, TIMM21, COPG2, IPO7, NUP205, KPNA6, COMMD1, NUP107, SEC61G, EXOC6B, COPZ2, SNX9, BBS4, DERL1, BBS7, SNX15, SNX5, MTX2, BET1, TIMM10, NUP93, TIMM13, LMAN1, ARFGEF2, TMED3, STX18, TOMM5, PEX14, TMED10, SEC22C, NUP54, TRAM1…	1157	610	20581	1.98295	4.98425e-05	5.53818e-06	0.000161454
1	UP_KEYWORDS	Cytoplasm	345	28.6307	1.79312e-07	ADCY3, NAF1, HRAS, SEC31A, RUSC1, THOP1, ATG101, SRP68, DYNC2LI1, PTPN23, CMTR2, CCT2, RANGAP1, CCT3, CDC16, CD2AP, PGPEP1, PSKH1, GOT1, RAB23, DHX36, DHX30, CCAR1, IBTK, YARS, TTC7A, RAN, BYSL, AARS, MTPAP, NAA25, HCFC1R1, UBR1, OGFOD1, RCC2, NME1, SERBP1, CNTROB, RGCC, UBL4A, MAD2L2, EIF2AK4, EPS8L1, TDRD3, AHCY, NEK3, GNAI1, HUS1, CHCHD3, GSTCD, CHEK1, OAS2, ARFGEF2, ADA, TPGS2, THTPA, ATN1, U…	1157	4816	20581	1.27428	7.81769e-05	7.81797e-06	0.00025324
1	UP_KEYWORDS	Chaperone	31	2.57261	9.43675e-07	PTGES3, HSP90AB1, FKBP4, TIMM10, CCT2, CCT3, TIMM13, SERPINH1, DNAJC15, DNAJC11, BAG3, DNAJC8, MRPL18, DNAJA4, DNAJC1, HSPA8, TOMM34, TBCE, DNAJC21, TMEM126B, CCT6A, MMAA, PFDN2, HYOU1, PFDN1, HSP90B1, PSMG1, CCT4, CCT8, HSPB1, AHSA1	1157	201	20581	2.74346	0.000411358	3.74032e-05	0.00133273
1	KEGG_PATHWAY	hsa01130:Biosynthesis of antibiotics	35	2.90456	1.41257e-06	MVD, ADH5, ECHS1, LSS, ACAT1, GOT2, GOT1, IDH3G, GCSH, FH, ACAA2, ACY1, ACADM, FAXDC2, AK1, SUCLG1, ICMT, PFKM, DLAT, AK6, IDH3A, GART, SDHA, DBT, PGM3, GPI, ALDH1B1, NME1, GFPT1, TGDS, MVK, PCYOX1, IDI2, PCCA, MDH2	463	212	6879	2.45288	0.000384145	0.000192091	0.00185938
1	GOTERM_MF_DIRECT	GO:0000049~tRNA binding	15	1.24481	1.60459e-06	YARS, XPO5, AARS, THUMPD3, SSB, IARS2, EARS2, IARS, TRNT1, METTL1, FARSA, YARS2, AARS2, NSUN2, EIF2AK4	1043	51	16881	4.76031	0.00184998	0.000617042	0.00258144
1	GOTERM_CC_DIRECT	GO:0005730~nucleolus	87	7.21992	2.04722e-06	MRPL40, SPIN1, RNMT, UTP18, SRP68, PYM1, CD2AP, ZNF207, ESF1, DCAF13, WDR36, CDKN2A, IDH3G, PLRG1, GRWD1, MDFIC, DDX24, EED, ZPR1, TWISTNB, CCDC106, NOL6, ELP3, GTPBP4, BEND3, RRP1, RAN, BYSL, POLR1A, CDK8, DNAJC21, GTF2H5, CDK4, ZCCHC17, MRM2, RBBP9, NRIP1, MRTO4, UBE2N, PFDN2, RCC2, TIMELESS, WDR43, SMARCA4, UTP3, MTDH, SNX15, TXN2, HUS1, SNRPB2, TIMM13, BMS1, KNOP1, EXOSC10, MINA, METTL1, LEO1…	1100	857	18224	1.68186	0.00123167	0.000176046	0.00302492
1	UP_KEYWORDS	ATP-binding	120	9.95851	2.28297e-06	ADCY3, TARS2, CCT2, CCT3, IARS2, CSNK2A1, PSKH1, IDH3G, DDX24, VPS4A, ORC5, DHX36, DHX30, NMNAT3, ACAA2, YARS, AARS, MTPAP, ABCC10, EARS2, NME1, ASCC3, SMARCAL1, TESK1, MVK, YARS2, SMARCA1, PCCA, GATB, EIF2AK4, SMARCA4, NEK3, MVD, GNE, CTPS2, CHEK1, WARS2, OAS2, RIOK2, UBE2D4, PTK2, KATNA1, SRR, RHOBTB3, DHX57, NADK2, KIF3B, ABCB8, AK1, NTPCR, DDX1, EPRS, AFG3L2, AK6, GART, TRNT1, HYOU1, IKBKE, A…	1157	1391	20581	1.53457	0.000994882	8.29447e-05	0.00322417
1	KEGG_PATHWAY	hsa00240:Pyrimidine metabolism	22	1.82573	2.48031e-06	DCTD, POLR3F, POLR3H, POLR2L, POLR2K, PNPT1, POLR1A, CTPS2, POLR3C, POLR2D, PNP, POLR3B, UMPS, UPRT, NME1, POLD1, PRIM2, RRM1, ENTPD5, ENTPD6, UCK2, TWISTNB	463	101	6879	3.23628	0.000674417	0.000224856	0.00326483
1	UP_KEYWORDS	Disease mutation	196	16.2656	2.99398e-06	HRAS, TARS2, L1CAM, IARS2, SLC52A2, WDR81, CITED2, RAB23, EIF2B2, EIF2B3, EIF2B4, EIF2B5, YARS, VANGL1, TTC7A, VPS45, SUCLG1, AARS, MTPAP, DPAGT1, UBR1, MAGED2, PGM3, NNT, LPAR6, SMARCAL1, EIF2AK4, AHCY, ARFGEF2, ACAT1, ADA, PDSS2, ZNF513, TCTN3, FBXO7, FH, KLF11, FTO, CELSR1, AFG3L2, HOMER2, EI24, CHCHD10, WDR62, POP1, PCNA, GOSR2, TCF12, ALG14, SGSH, IER3IP1, SLC20A2, EZH2, MTHFD1, MCCC2, LONP1…	1157	2550	20581	1.36725	0.00130453	0.000100409	0.00422828
1	UP_KEYWORDS	Aminoacyl-tRNA synthetase	12	0.995851	4.94324e-06	IARS, TARS, YARS, TARS2, AARS, EPRS, WARS2, YARS2, FARSA, IARS2, AARS2, EARS2	1157	38	20581	5.61734	0.00215294	0.000153935	0.00698105
1	UP_KEYWORDS	Ribosomal protein	28	2.32365	5.00553e-06	MRPL40, MRPS17, MRPS35, MRPS16, MRPS33, MRPL41, MRPS11, MRPL12, MRPL15, MRPL14, MRPL16, MRPL36, MRPL19, MRPL18, MRPL39, MRPL32, MRPL35, MRPL52, MRPL4, MRPS28, MRPL50, MRPS23, MRPS7, MRPL30, MRPL22, MRPS18C, MRPS18A, RPL7L1	1157	185	20581	2.69227	0.00218004	0.000145484	0.00706903
1	UP_KEYWORDS	Endoplasmic reticulum	96	7.9668	5.13078e-06	GPAT4, IER3IP1, SEC31A, ALG1, WFS1, SGPP2, ALG3, LRRC8D, DNAJC10, UBQLN4, ALG5, EIF5A, LSS, PDIA5, PDIA4, ALG8, ALG9, TMEM147, PSKH1, PIGM, POMT1, B3GALNT2, VMA21, ATP8B1, ERAP1, SAR1B, LDAH, DDOST, DNAJC1, PTDSS2, NBAS, PIGU, DPAGT1, KTN1, CYB5A, METTL7A, YIF1A, RNF170, UFL1, NUS1, BNIP1, TXNRD3, HHAT, FKBP14, HLA-DPA1, KDSR, DOLPP1, SEC61G, PACS2, DERL1, MTDH, TMEM214, PANX1, HACD3, SLC37A4, TM…	1157	1067	20581	1.60044	0.00223453	0.000139804	0.0072459
1	GOTERM_BP_DIRECT	GO:0006412~translation	36	2.98755	5.59498e-06	MRPS17, MRPS16, MRPS33, MRPL41, HBS1L, MRPS11, SLC25A25, MRPL15, MRPL14, MRPL16, MRPL36, MRPL19, MRPL18, SLC25A1, GUF1, MRPL32, SLC25A43, RMND1, MRPL35, MRPL52, EFL1, MRPL4, MRPS23, SLC25A5, GTF2H3, MRPS7, MRRF, TARS, MRPL22, MRPS18C, MRPS18A, SLC25A33, YARS2, SLC25A39, GATB, SLC25A17	1033	253	16792	2.31305	0.0168924	0.00566282	0.0100909
1	UP_KEYWORDS	Transferase	139	11.5353	7.35933e-06	GPAT4, RNMT, QPCTL, CMTR2, PNP, GOT2, CSNK2A1, GOT1, CDKN2A, GSTM4, PSKH1, ST3GAL5, B3GALNT1, B3GALNT2, PRIM2, DDOST, NMNAT3, ACAA2, MTPAP, DPAGT1, METTL7A, MRM2, NME1, TESK1, MVK, GATB, CROT, EPS8L1, EIF2AK4, GGCT, NEK3, STRAP, GNE, PNPT1, CHEK1, OAS2, RIOK2, EXTL2, ACAT1, PDSS2, GMPPB, UBE2D4, ECE2, CEPT1, PTK2, B3GNT7, METTL1, B4GALT7, B4GALT4, LCMT1, NADK2, AK1, MCAT, FN3KRP, THUMPD3, ICMT, D…	1157	1708	20581	1.44764	0.00320354	0.000188728	0.010393
1	KEGG_PATHWAY	hsa00280:Valine, leucine and isoleucine degradation	14	1.16183	8.13258e-06	ACAA2, ALDH6A1, ACADM, ACADS, ECHS1, ACAT1, HIBADH, DBT, MCCC2, IVD, ALDH1B1, MCCC1, HIBCH, PCCA	463	47	6879	4.42562	0.00220963	0.000552865	0.0107046
1	UP_KEYWORDS	Ribonucleoprotein	37	3.07054	1.10156e-05	MRPL40, MRPS17, NAF1, MRPS35, MRPS16, MRPS33, MRPL41, SNRPB2, SRP68, MRPS11, DCAF13, MRPL12, MRPL15, MRPL14, MRPL16, MRPL36, MRPL19, MRPL18, MRPL39, MRPL32, LSM1, MRPL35, MRPL52, MRPL4, MRPL50, MRPS28, MRPS23, MRPS7, MRPL30, ZCCHC17, MRPL22, MRPS18C, MRPS18A, RPL7L1, SNRPC, SRP9, SNRPG	1157	296	20581	2.22353	0.00479131	0.000266788	0.0155561
1	UP_KEYWORDS	Ribosome biogenesis	15	1.24481	1.18555e-05	EFL1, NAF1, GTPBP4, FASTKD2, TSR1, BYSL, ERAL1, BMS1, MRTO4, MINA, DCAF13, WDR36, WDR12, DHX30, PES1	1157	65	20581	4.10498	0.00515571	0.000272018	0.0167421
1	KEGG_PATHWAY	hsa01200:Carbon metabolism	22	1.82573	1.58363e-05	ALDH6A1, ME3, ACADM, ACADS, GLUD2, SUCLG1, ADH5, ESD, ECHS1, PFKM, DLAT, ACAT1, IDH3A, GOT2, SDHA, GPI, IDH3G, GOT1, HIBCH, PCCA, MDH2, FH	463	113	6879	2.8926	0.00429825	0.000861132	0.0208437
1	UP_KEYWORDS	Translocation	17	1.41079	1.51834e-05	TIMM10B, TIMM10, NUP93, EIF5A, TIMM50, NUP188, TIMM13, TIMM21, DNAJC15, SEH1L, NUP205, PEX14, NUP37, NUP107, NUP54, TRAM1, SEC61G	1157	84	20581	3.6	0.00659814	0.000330945	0.0214412
1	GOTERM_BP_DIRECT	GO:0006488~dolichol-linked oligosaccharide biosynthetic process	8	0.6639	1.34921e-05	ALG10B, ALG1, ALG3, DPAGT1, ALG10, ALG8, ALG9, ALG14	1033	15	16792	8.66964	0.0402511	0.0102183	0.0243323
1	GOTERM_BP_DIRECT	GO:0006457~protein folding	28	2.32365	1.48511e-05	HSP90AB1, TXN2, GNAI1, PPIL1, FKBP4, TMX3, CCT2, PDIA5, CCT3, PDIA4, LMAN1, CSNK2A1, BAG3, DNAJA4, DNAJC1, HSPA8, AARS, TBCE, DNAJC21, CCT6A, PFDN2, PFDN1, TXNDC11, HSP90B1, CCT4, PPIA, CCT8, FKBP14	1033	180	16792	2.52864	0.0442146	0.0090036	0.0267829
1	GOTERM_MF_DIRECT	GO:0003735~structural constituent of ribosome	32	2.6556	1.70428e-05	MRPS17, MRPS35, MRPS16, MRPS33, MRPL41, MRPS11, MRPL12, SLC25A25, MRPL15, MRPL14, MRPL16, MRPL36, MRPL19, MRPL18, SLC25A1, MRPL32, SLC25A43, MRPL35, MRPL52, MRPL4, MRPS23, SLC25A5, MRPS7, MRPL30, MRTO4, MRPL22, MRPS18C, MRPS18A, SLC25A33, RPL7L1, SLC25A39, SLC25A17	1043	222	16881	2.33298	0.0194755	0.00490484	0.0274151
1	GOTERM_CC_DIRECT	GO:0005737~cytoplasm	377	31.2863	1.98997e-05	ADCY3, NAF1, HRAS, SEC31A, TARS2, SRP68, PTPN23, CMTR2, CCT2, RANGAP1, CCT3, IARS2, CDC16, AMOTL1, CD2AP, CITED2, INTS9, GOT1, RAB23, CDCA2, VPS4A, DHX36, GDF9, DHX30, LSM1, EIF2B2, EIF2B3, EIF2B4, EIF2B5, IBTK, GTPBP4, YARS, TTC7A, RAN, SUCLG1, BYSL, AARS, NAA25, EXD2, HCFC1R1, UBR1, OGFOD1, NME1, ASCC3, ZWINT, SERBP1, CNTROB, RGCC, UBL4A, MAD2L2, EPS8L1, TDRD3, AHCY, NEK3, GNAI1, TFCP2L1, CHCHD…	1100	5222	18224	1.19607	0.0119082	0.00149634	0.0293997
1	GOTERM_BP_DIRECT	GO:0006383~transcription from RNA polymerase III promoter	11	0.912863	1.85549e-05	POLR3F, POLR3H, POLR2L, SNAPC2, POLR2K, SNAPC3, GTF3C5, POLR3C, POLR3B, GTF3C4, GTF3C3	1033	33	16792	5.41852	0.0549337	0.00937249	0.0334614
1	GOTERM_CC_DIRECT	GO:0005789~endoplasmic reticulum membrane	83	6.88797	2.57003e-05	GPAT4, IER3IP1, SEC31A, ALG1, WFS1, SGPP2, ALG3, LRRC8D, UBQLN4, ALG5, EIF5A, LSS, PDIA5, ALG8, ALG9, TMEM147, PSKH1, PIGM, POMT1, VMA21, ERAP1, SAR1B, DDOST, DNAJC1, PTDSS2, NBAS, FAXDC2, PIGU, DPAGT1, KTN1, CYB5A, YIF1A, PIGP, RNF170, UFL1, COPG2, NUS1, BNIP1, ALG10B, HHAT, FKBP14, KDSR, PPM1L, DOLPP1, SEC61G, SRI, COPZ2, DERL1, MTDH, TMEM214, PANX1, FKBP4, FKBP3, SLC37A4, TMX3, BET1, GPAA1, LM…	1100	862	18224	1.59522	0.0153527	0.00171761	0.0379679
1	GOTERM_CC_DIRECT	GO:0016020~membrane	178	14.7718	2.71046e-05	MMS19, CAST, ADCY3, CNOT9, TMEM19, HRAS, GPAT4, QPCTL, IL6ST, CHMP6, HBS1L, EIF5A, LUZP1, VPS50, INTS2, TOMM70, CTNNBL1, SND1, DDX24, ERAP1, DDOST, DNAJC1, API5, IBTK, GTPBP4, NBAS, RAN, BYSL, AARS, DPAGT1, MAGED2, METTL7A, ALDH16A1, NCAM1, NNT, CHID1, RCC2, NME1, ASCC3, SERBP1, UBL4A, KDSR, SEC61G, SMARCA4, SRI, KCNMB4, BBS4, DERL1, PANX1, BBS7, TFCP2L1, PNPT1, MMD, SFXN4, CACNB3, OAS2, ARFGEF2,…	1100	2200	18224	1.34044	0.0161848	0.00163039	0.0400422
1	UP_KEYWORDS	Electron transport	19	1.57676	3.07727e-05	NDUFA4, NDUFA9, TXN2, NDUFB9, CYCS, CYC1, NDUFAB1, CYB5A, CYB5B, NDUFB2, NDUFA11, SDHA, NDUFS6, NDUFS5, NDUFS4, NDUFS8, TXNRD3, FDX1L, ETFB	1157	108	20581	3.12941	0.0133275	0.000638705	0.0434512
1	GOTERM_BP_DIRECT	GO:0006626~protein targeting to mitochondrion	11	0.912863	2.4847e-05	TRNT1, TIMM10B, TOMM5, MTX2, GDAP1, TIMM10, TOMM40, TIMM13, TOMM70, TOMM34, FBXO7	1033	34	16792	5.25915	0.0728686	0.0107504	0.044806
1	INTERPRO	IPR009000:Translation elongation/initiation factor/Ribosomal, beta-barrel	10	0.829876	3.82528e-05	NAF1, EFL1, GSPT1, GFM1, HBS1L, AARS, EIF5B, GUF1, MTIF2, AARS2	1094	30	18559	5.65478	0.0674315	0.0674315	0.0650456
1	GOTERM_CC_DIRECT	GO:0005777~peroxisome	19	1.57676	4.59924e-05	HACL1, DNM1L, ACADM, MVD, MIEF1, PHYH, PEX7, PEX11A, TMEM135, LONP2, PEX19, NUDT7, PEX14, MVK, IDI2, RIDA, SCP2, CROT, SLC25A17	1100	104	18224	3.02671	0.0273083	0.00251393	0.0679367
1	UP_KEYWORDS	Isomerase	20	1.65975	4.94859e-05	PTGES3, ECI1, ECI2, EBP, PTGES2, PPIL1, FKBP4, TMX3, FKBP3, PDIA5, LSS, PDIA4, PGM2L1, PGM3, GPI, PPIA, SRR, FKBP14, IDI2, TRUB2	1157	122	20581	2.91611	0.0213453	0.000980264	0.0698657
1	GOTERM_CC_DIRECT	GO:0005763~mitochondrial small ribosomal subunit	9	0.746888	7.32561e-05	MRPS35, MRPS17, MRPS16, MRPS18C, MRPS28, MRPS33, MRPS18A, MRPS11, MRPS7	1100	25	18224	5.96422	0.0431434	0.0036684	0.108188
1	UP_KEYWORDS	Peroxisome	17	1.41079	9.49045e-05	HACL1, ECI2, DNM1L, NUDT19, DECR2, PHYH, PEX7, PEX11A, TMEM135, LONP2, PEX19, NUDT7, PEX14, IDI2, SCP2, CROT, SLC25A17	1157	97	20581	3.11753	0.0405358	0.00179753	0.133949
1	GOTERM_BP_DIRECT	GO:0009083~branched-chain amino acid catabolic process	8	0.6639	8.49736e-05	MCCC2, ALDH6A1, DBT, IVD, MCCC1, HIBCH, ACAT1, HIBADH	1033	19	16792	6.84445	0.227988	0.031827	0.153153
1	GOTERM_BP_DIRECT	GO:0006370~7-methylguanosine mRNA capping	10	0.829876	0.000121633	NCBP2, NCBP1, RNMT, POLR2L, POLR2K, GTF2H3, CMTR2, GTF2H5, ERCC3, POLR2D	1033	33	16792	4.92593	0.309539	0.0403197	0.219157
1	UP_KEYWORDS	Cell division	41	3.40249	0.00016116	SNX9, LZTS2, PRC1, NEK3, GNAI1, HAUS2, TIPIN, ANAPC10, CDC16, TTC28, CD2AP, ZNF207, CCNE1, MAP10, NCAPH, ZFYVE19, SAC3D1, SEH1L, CCDC124, KATNA1, CDCA2, VPS4A, NUP37, ACTR8, ZWILCH, NSUN2, CABLES1, ZC3HC1, RAN, RACGAP1, CDK4, SMC2, SEPT11, CCNB1, CCNB2, TIMELESS, RCC2, KNL1, ZWINT, CNTROB, MAD2L2	1157	388	20581	1.87969	0.067859	0.00292369	0.227363
1	UP_KEYWORDS	DNA-directed RNA polymerase	10	0.829876	0.000247365	POLR3F, POLR3H, POLR2L, POLR2K, PRIM2, POLR1A, TWISTNB, POLR3C, POLR2D, POLR3B	1157	39	20581	4.56109	0.102251	0.00430528	0.348784
1	KEGG_PATHWAY	hsa00230:Purine metabolism	26	2.15768	0.000267347	ADCY3, POLR2L, POLR2K, PNPT1, POLR2D, HPRT1, PNP, ADA, PRIM2, ENTPD5, ENTPD6, TWISTNB, POLR3F, POLR3H, AK1, NTPCR, POLR1A, POLR3C, AK6, POLR3B, GART, ITPA, ADCY9, NME1, POLD1, RRM1	463	176	6879	2.19485	0.0701465	0.0120482	0.351343
1	KEGG_PATHWAY	hsa00510:N-Glycan biosynthesis	12	0.995851	0.00031384	STT3B, ALG10B, ALG1, ALG3, ALG5, DPAGT1, ALG10, ALG8, DOLPP1, DDOST, ALG9, ALG14	463	49	6879	3.63856	0.0818349	0.0121228	0.412327
1	UP_KEYWORDS	Cell cycle	59	4.89627	0.000338685	LZTS2, SPIN1, MRPL41, PRC1, TTC28, CDC16, CD2AP, ZNF207, CCNE1, ZFYVE19, CDKN2A, CSNK2A1, SEH1L, CDCA2, VPS4A, NUP37, ACTR8, CABLES1, CCAR1, ARL2, ZC3HC1, RAN, CHTF8, CDK4, RAD50, RCC2, TIMELESS, ZWINT, CNTROB, RGCC, PRNP, MAD2L2, EIF2AK4, SNX9, NEK3, GNAI1, HAUS2, TIPIN, HCFC1, BCCIP, CHEK1, ANAPC10, MAP10, NCAPH, GADD45GIP1, SAC3D1, CCDC124, KATNA1, ZWILCH, NSUN2, CKAP2, STRADB, RACGAP1, SMC2, …	1157	650	20581	1.61463	0.137303	0.00566434	0.477259
1	GOTERM_BP_DIRECT	GO:0006635~fatty acid beta-oxidation	11	0.912863	0.000268225	ECI1, ACAA2, ECI2, ACADM, ACADS, ECHS1, HIBCH, ACAT1, CROT, PEX7, SLC25A17	1033	44	16792	4.06389	0.558181	0.0784382	0.482683
1	UP_KEYWORDS	Glycosyltransferase	28	2.32365	0.000361092	ALG1, ALG3, ALG5, DPY19L4, ALG8, HPRT1, PNP, EXTL2, ALG9, STT3B, POMGNT1, ST6GALNAC4, PIGM, ST3GAL5, POMT1, B3GALNT1, B3GNT7, B3GALNT2, DDOST, B4GALT7, B4GALT4, DPAGT1, PIGP, UMPS, ALG10B, MTAP, ALG10, POFUT1	1157	236	20581	2.11047	0.145693	0.00581504	0.508759
1	GOTERM_CC_DIRECT	GO:0005813~centrosome	45	3.73444	0.000346779	STIL, BBS4, LZTS2, BBS7, NEK3, NIT2, GNAI1, CEP57L1, HAUS2, CHEK1, TTC28, CDC16, WDR81, DCAF13, MAP10, TUBGCP5, ZFYVE19, IFT46, KIFAP3, KATNA1, LEO1, VPS4A, ACTR8, CDK5RAP2, CKAP2, ARL2, KIF3B, POLR3H, SMAD7, AHI1, CCNB1, FOPNL, CCT4, CCNB2, WDR62, ID1, PLEKHA7, NME1, CNTROB, CCT8, RGCC, PCNA, NUP107, WDR43, IFT74	1100	426	18224	1.75006	0.18844	0.015933	0.511178
1	GOTERM_BP_DIRECT	GO:0042795~snRNA transcription from RNA polymerase II promoter	14	1.16183	0.000296711	NCBP2, NCBP1, POLR2L, SNAPC2, POLR2K, SNAPC3, INTS2, POLR2D, INTS9, VWA9, INTS4, INTS7, GTF2A2, TAF9	1033	70	16792	3.25111	0.594899	0.0788637	0.533815
1	KEGG_PATHWAY	hsa00900:Terpenoid backbone biosynthesis	8	0.6639	0.000413882	NUS1, MVD, ICMT, MVK, PCYOX1, IDI2, ACAT1, PDSS2	463	22	6879	5.40271	0.106491	0.0139763	0.543432
1	INTERPRO	IPR011989:Armadillo-like helical	28	2.32365	0.000349261	MMS19, CNOT9, AP4E1, XPO5, FAM179B, ARFGEF2, CTNNBL1, MROH7-TTC4, INTS4, KIFAP3, INTS7, PACRGL, API5, ARMCX5, PPP2R1B, SYMPK, IPO13, SAAL1, IPO11, ARMC10, RAP1GDS1, ARMC1, HEATR6, COPG2, IPO7, DOHH, KPNA6, CAND1	1094	225	18559	2.11112	0.471395	0.272948	0.592413
1	GOTERM_MF_DIRECT	GO:0009055~electron carrier activity	16	1.3278	0.000378885	PTGES2, ACADM, ACADS, AIFM1, CYCS, QDPR, ADH5, UGDH, SDHA, NDUFS6, IVD, AKR1B1, TXNRD3, AKR7A2, FDX1L, ETFB	1043	90	16881	2.87734	0.354232	0.0837474	0.607812
1	UP_KEYWORDS	Transport	146	12.1162	0.000446418	NCBP2, NCBP1, CALHM2, SEC31A, AP4E1, XPO5, CHMP6, PTPN23, NDUFAB1, EIF5A, VPS50, SLC52A2, SLC26A11, SLC35A4, GOT2, STARD4, SLC25A25, RAB23, VPS4A, NUP37, MCOLN2, SAR1B, SCAMP5, SLC12A7, SCAMP3, NBAS, RAN, VPS45, SLC22A23, ABCC10, YIF1A, COPG2, SLC25A33, UBL4A, FDX1L, SLC25A39, SEC61G, CROT, COPZ2, SNX9, KCNMB4, BBS4, DERL1, PANX1, BBS7, SNX5, TXN2, MFSD4B, MTX2, PNPT1, SFXN4, CACNB3, LMAN1, ARFGE…	1157	1978	20581	1.31298	0.176903	0.0069288	0.628628
1	UP_KEYWORDS	Congenital disorder of glycosylation	10	0.829876	0.000447222	STT3B, COG6, NUS1, CCDC115, ALG1, ALG3, DPAGT1, ALG8, DDOST, ALG9	1157	42	20581	4.2353	0.177192	0.00670269	0.629757
1	UP_KEYWORDS	Iron-sulfur	12	0.995851	0.000452505	ELP3, CISD1, FECH, CISD3, POLD1, NDUFS8, PRIM2, NARFL, FDX1L, RTEL1-TNFRSF6B, CDK5RAP1, RTEL1	1157	60	20581	3.55765	0.179086	0.0065563	0.637174
1	GOTERM_CC_DIRECT	GO:0005758~mitochondrial intermembrane space	14	1.16183	0.000436461	ARL2, TIMM10B, COA4, AIFM1, THOP1, PNPT1, CYCS, TIMM10, CHCHD2, UQCC2, TRIAP1, NDUFS5, CHCHD10, CPOX	1100	74	18224	3.13435	0.23111	0.0185968	0.642979
1	UP_KEYWORDS	Magnesium	51	4.23237	0.000606478	ADCY3, GNA12, MIPEP, FAHD1, GSS, IDH3G, B3GALNT1, ATP8B1, ENOPH1, SAR1B, SIK2, NMNAT3, ARL1, NUDT19, NUDT15, MTPAP, POLR1A, PFKM, PGM2L1, PGM3, ACVR2A, NME1, TESK1, PPM1L, HACL1, NEK3, GNAI1, OAS2, HPRT1, ITGB1, RIOK2, CEPT1, GPHN, THTPA, NUDT7, SRR, ENTPD5, ENTPD6, ILVBL, ERCC4, FEN1, ACSL5, EXO1, ATP1A1, IDH3A, TRNT1, ITPA, ATP13A1, ADCY9, IDI2, ABL1	1157	552	20581	1.64348	0.232414	0.00849611	0.853123
1	UP_KEYWORDS	tRNA-binding	7	0.580913	0.000607558	YARS, XPO5, METTL1, AARS, NSUN2, AARS2, EIF2AK4	1157	20	20581	6.22589	0.232776	0.00824631	0.854636
1	GOTERM_MF_DIRECT	GO:0005524~ATP binding	124	10.2905	0.000536529	ADCY3, TARS2, CCT2, CCT3, IARS2, CSNK2A1, PSKH1, IDH3G, DDX24, VPS4A, ORC5, DHX36, EIF2B2, DHX30, NMNAT3, ACAA2, YARS, AARS, MTPAP, ABCC10, EARS2, NME1, ASCC3, SMARCAL1, TESK1, MVK, YARS2, SMARCA1, PCCA, GATB, EIF2AK4, SMARCA4, MVD, NEK3, GNE, CTPS2, CHEK1, WARS2, OAS2, RIOK2, UBE2D4, PTK2, KATNA1, SRR, DNAJA4, RHOBTB3, DHX57, NADK2, KIF3B, ABCB8, AK1, NTPCR, DDX1, EPRS, AFG3L2, AK6, GART, TRNT1,…	1043	1495	16881	1.34244	0.46169	0.0980715	0.859685
1	UP_KEYWORDS	Golgi apparatus	69	5.72614	0.000630199	ADCY3, SLC16A13, HRAS, PTGES2, AP4E1, QPCTL, RUSC1, AP1AR, UXS1, SLC35A4, POMGNT1, PSKH1, ST6GALNAC4, ST3GAL5, FAM109A, B3GALNT1, SLC35D2, B3GALNT2, AKR7A2, ATP8B1, CDK5RAP2, SAR1B, MTUS1, SCAMP5, ARL1, VPS45, ESR1, CHST2, YIF1A, COPG2, MANEAL, HLA-DPA1, C11ORF24, PRNP, COPZ2, SNX9, BET1, GSAP, PRRC1, LMAN1, ARFGEF2, NAGPA, ECE2, GNPTAB, TMED3, STX18, B3GNT7, GORASP2, SLC35B4, GPSM1, KBTBD8, MANE…	1157	812	20581	1.51156	0.240317	0.0082943	0.886353
1	GOTERM_BP_DIRECT	GO:0007031~peroxisome organization	7	0.580913	0.000519469	PEX11A, TMEM135, LONP2, PEX19, PEX14, SCP2, PEX7	1033	18	16792	6.32161	0.794476	0.123527	0.93281
1	UP_KEYWORDS	Respiratory chain	12	0.995851	0.000697162	NDUFA4, NDUFS6, NDUFS5, NDUFS4, NDUFA9, NDUFB9, CYC1, CYCS, NDUFS8, NDUFAB1, NDUFA11, NDUFB2	1157	63	20581	3.38824	0.26219	0.00890332	0.980103
1	GOTERM_BP_DIRECT	GO:0006409~tRNA export from nucleus	9	0.746888	0.000553639	NOL6, SEH1L, RAN, NUP205, NUP93, NUP37, NUP188, NUP107, NUP54	1033	32	16792	4.57188	0.814796	0.121654	0.993881
1	GOTERM_BP_DIRECT	GO:0006418~tRNA aminoacylation for protein translation	10	0.829876	0.000584868	IARS, TARS, YARS, AARS, EPRS, WARS2, YARS2, FARSA, MRPL39, IARS2	1033	40	16792	4.06389	0.831605	0.119483	1.04966
1	GOTERM_BP_DIRECT	GO:1900034~regulation of cellular response to heat	14	1.16183	0.000595453	PTGES3, HSP90AB1, FKBP4, NUP93, NUP188, HSPH1, SEH1L, BAG3, NUP205, NUP37, NUP107, MLST8, NUP54, HSPA8	1033	75	16792	3.03437	0.83695	0.113889	1.06856
1	INTERPRO	IPR018163:Threonyl/alanyl tRNA synthetase, class II-like, putative editing domain	5	0.414938	0.000691564	TARS, TARS2, AARS, MRPL39, AARS2	1094	8	18559	10.6027	0.717066	0.343509	1.16982
1	UP_KEYWORDS	Nucleus	342	28.3817	0.000836895	NAF1, HRAS, RUSC1, SRP68, PTPN23, FSTL3, CMTR2, MED24, LUZP1, INTS2, RANGAP1, CITED2, INTS9, TAF5L, PSKH1, INTS4, INTS7, ZNF772, CDCA2, NUP37, DHX36, LSM1, IBTK, GTPBP4, ZC3HC1, RAN, BYSL, ZNF649, EXD2, HCFC1R1, TAF6L, PPARGC1B, ZNF37A, RAD1, ZNF234, OGFOD1, RCC2, ASCC2, NME1, ASCC3, ZWINT, SERBP1, RGCC, SMARCAL1, VGLL4, MAD2L2, TDRD3, GNAI1, RAD23A, TFCP2L1, HUS1, CHCHD3, ZSCAN5A, ZCRB1, CHCHD2,…	1157	5244	20581	1.1601	0.30583	0.0103755	1.17547
1	GOTERM_BP_DIRECT	GO:0050821~protein stabilization	20	1.65975	0.000655551	HSP90AB1, GTPBP4, SMAD7, WFS1, SAV1, STXBP1, HCFC1, CCT2, CCT3, CCT6A, ZNF207, CCT4, CDKN2A, PEX19, IFT46, BAG3, ZBED3, CCT8, TAF9, PER3	1033	136	16792	2.39052	0.864232	0.117327	1.17581
1	UP_KEYWORDS	Mitosis	29	2.40664	0.000842874	SNX9, LZTS2, NEK3, HAUS2, TIPIN, ANAPC10, CDC16, TTC28, CD2AP, ZNF207, NCAPH, SAC3D1, SEH1L, KATNA1, CDCA2, NUP37, ACTR8, ZWILCH, NSUN2, ZC3HC1, RAN, SMC2, CCNB1, CCNB2, TIMELESS, RCC2, KNL1, ZWINT, MAD2L2	1157	262	20581	1.96893	0.307639	0.0101605	1.18382
1	KEGG_PATHWAY	hsa03020:RNA polymerase	9	0.746888	0.000974152	POLR3F, POLR3H, POLR2L, POLR2K, POLR1A, TWISTNB, POLR3C, POLR2D, POLR3B	463	32	6879	4.17866	0.23287	0.0290258	1.27473
1	INTERPRO	IPR000795:Elongation factor, GTP-binding domain	7	0.580913	0.00078016	EFL1, GSPT1, GFM1, HBS1L, EIF5B, GUF1, MTIF2	1094	20	18559	5.93752	0.759335	0.299588	1.31875
1	KEGG_PATHWAY	hsa03013:RNA transport	24	1.9917	0.00109764	NCBP2, NCBP1, ELAC2, RAN, XPO5, STRAP, EIF5B, NUP93, NUP188, RANGAP1, PYM1, TRNT1, SEH1L, NUP205, POP1, NUP37, NUP54, EIF3J, NUP107, GEMIN6, EIF2B2, EIF2B3, EIF2B4, EIF2B5	463	172	6879	2.07313	0.258234	0.0294304	1.43524
1	GOTERM_BP_DIRECT	GO:0070131~positive regulation of mitochondrial translation	5	0.414938	0.000812949	UQCC2, UQCC1, COA3, CDK5RAP1, RMND1	1033	8	16792	10.1597	0.915958	0.135559	1.45617
1	GOTERM_BP_DIRECT	GO:1904871~positive regulation of protein localization to Cajal body	5	0.414938	0.000812949	CCT4, CCT8, CCT2, CCT3, CCT6A	1033	8	16792	10.1597	0.915958	0.135559	1.45617
1	KEGG_PATHWAY	hsa04146:Peroxisome	15	1.24481	0.00112797	HACL1, ECI2, NUDT19, DECR2, PHYH, PEX7, PEX11A, PEX19, NUDT7, PEX14, MVK, SCP2, CROT, SLC25A17, ACSL5	463	83	6879	2.68508	0.264336	0.0275216	1.47463
1	INTERPRO	IPR020568:Ribosomal protein S5 domain 2-type fold	10	0.829876	0.000900791	HSP90AB1, EFL1, HSP90B1, LONP1, LONP2, MVD, IMPACT, GFM1, PNPT1, MVK	1094	44	18559	3.85553	0.806927	0.280312	1.52119
1	GOTERM_BP_DIRECT	GO:0051301~cell division	38	3.15353	0.000909005	LZTS2, NEK3, GNAI1, HAUS2, TIPIN, ANAPC10, TTC28, CDC16, CD2AP, ZNF207, CCNE1, MAP10, NCAPH, ZFYVE19, SAC3D1, SEH1L, CCDC124, KATNA1, CDCA2, VPS4A, NUP37, ACTR8, ZWILCH, NSUN2, CABLES1, ZC3HC1, RAN, CDK4, SMC2, SEPT11, CCNB1, CCNB2, TIMELESS, RCC2, KNL1, ZWINT, MAP4, MAD2L2	1033	350	16792	1.76489	0.937287	0.142594	1.6269
1	UP_KEYWORDS	Ligase	35	2.90456	0.00117887	TARS2, UBE3A, BTRC, WARS2, CTPS2, IARS2, ACSF2, IARS, GSS, MTHFD1, MCCC2, TRIM2, MCCC1, PELI3, ACSL5, YARS, KIAA1586, SUCLG1, AARS, UBE2F, EPRS, UBR1, RNF170, EARS2, GART, UFL1, TARS, RNF115, TRIM58, YARS2, FARSA, FPGS, AARS2, PCCA, GATB	1157	347	20581	1.7942	0.402076	0.0138036	1.65209
1	UP_KEYWORDS	WD repeat	30	2.48963	0.00118438	SEC31A, STRAP, UTP18, BTRC, WDR81, PAAF1, PEX7, DCAF13, TAF5L, MIOS, WDR36, PLRG1, WDR17, GRWD1, SEH1L, EED, WDR12, NUP37, MLST8, PALB2, NBAS, PAK1IP1, AHI1, WDR70, TULP4, WDSUB1, WDR62, DDB2, SNRNP40, WDR43	1157	281	20581	1.8991	0.403513	0.0135053	1.65976
1	KEGG_PATHWAY	hsa00970:Aminoacyl-tRNA biosynthesis	13	1.07884	0.00128364	IARS, TARS, YARS, TARS2, AARS, EPRS, WARS2, IARS2, YARS2, FARSA, AARS2, GATB, EARS2	463	66	6879	2.92647	0.294872	0.0286949	1.67656
1	GOTERM_MF_DIRECT	GO:0051082~unfolded protein binding	17	1.41079	0.0011502	PTGES3, HSP90AB1, CCT2, CCT3, CCT6A, AFG3L2, LMAN1, SERPINH1, PFDN2, PFDN1, HSP90B1, CCT4, PPIA, CCDC115, CCT8, DNAJA4, HSPA8	1043	110	16881	2.50132	0.735017	0.172815	1.83447
1	GOTERM_CC_DIRECT	GO:0005832~chaperonin-containing T-complex	5	0.414938	0.00129723	CCT4, CCT8, CCT2, CCT3, CCT6A	1100	9	18224	9.20404	0.542253	0.0507622	1.89975
1	UP_KEYWORDS	Manganese	23	1.90871	0.00136339	ADCY3, NUDT19, PEPD, NUDT15, MTPAP, MIPEP, EXTL2, XPNPEP1, IDH3A, GART, ACVR2A, POMGNT1, CEPT1, IDH3G, ATP13A1, ADCY9, NUDT7, TESK1, PPM1L, ABL1, POFUT1, B4GALT7, B4GALT4	1157	194	20581	2.10892	0.448351	0.0151366	1.90837
1	INTERPRO	IPR002194:Chaperonin TCP-1, conserved site	5	0.414938	0.00118685	CCT4, CCT8, CCT2, CCT3, CCT6A	1094	9	18559	9.42464	0.885511	0.30317	1.99968
1	UP_KEYWORDS	Redox-active center	10	0.829876	0.00144808	TXNDC11, PRDX6, FAM213A, TXN2, TMX3, TXNRD3, DNAJC10, TXNRD2, PDIA5, PDIA4	1157	49	20581	3.63025	0.468377	0.0156714	2.02579
1	KEGG_PATHWAY	hsa00071:Fatty acid degradation	10	0.829876	0.00155975	ECI1, ACAA2, ECI2, ACADM, ALDH1B1, ACADS, ADH5, ECHS1, ACAT1, ACSL5	463	42	6879	3.53749	0.345957	0.0321326	2.03376
1	UP_KEYWORDS	DNA damage	35	2.90456	0.00150076	MMS19, APLF, RAD23A, SLF2, HUS1, TIPIN, CHEK1, BCCIP, TTC5, INTS7, ACTL6A, ACTR8, PALB2, RTEL1-TNFRSF6B, ERCC3, ERCC4, RTEL1, FEN1, EXO1, AP5S1, FTO, GTF2H3, GTF2H5, RAD50, UBE2N, RAD1, IKBKE, PSMD14, TIMELESS, ASCC3, DDB2, PCNA, ABL1, MAD2L2, CLOCK	1157	352	20581	1.76872	0.480465	0.0158444	2.09876
1	INTERPRO	IPR001412:Aminoacyl-tRNA synthetase, class I, conserved site	6	0.497925	0.0012824	IARS, EPRS, WARS2, YARS2, IARS2, EARS2	1094	15	18559	6.78574	0.903853	0.284343	2.15903
1	GOTERM_BP_DIRECT	GO:0031047~gene silencing by RNA	17	1.41079	0.00121208	NCBP2, NCBP1, CNOT9, POLR2L, POLR2K, XPO5, RAN, NUP93, NUP188, POLR2D, TARBP2, SEH1L, SND1, NUP205, NUP37, NUP107, NUP54	1033	111	16792	2.48959	0.975103	0.176646	2.16375
1	GOTERM_BP_DIRECT	GO:0006446~regulation of translational initiation	9	0.746888	0.00127998	NCBP2, NCBP1, DDX1, EIF5B, HSPB1, EIF3J, MTIF2, EIF2B2, EIF2AK4	1033	36	16792	4.06389	0.979759	0.177167	2.28366
1	GOTERM_BP_DIRECT	GO:0032543~mitochondrial translation	9	0.746888	0.00127998	MRPS17, MRPS16, MRPS18C, MRPS18A, MRPL16, MRPS11, MTERF3, MRPS7, GATB	1033	36	16792	4.06389	0.979759	0.177167	2.28366
1	GOTERM_BP_DIRECT	GO:0045333~cellular respiration	7	0.580913	0.00129535	FASTKD3, FASTKD1, NDUFS4, FASTKD2, SLC25A25, CYCS, TBRG4	1033	21	16792	5.41852	0.980686	0.171342	2.31077
1	GOTERM_BP_DIRECT	GO:0015031~protein transport	41	3.40249	0.00130798	COPZ2, BBS4, SEC31A, BBS7, AP1AR, CHMP6, BET1, PTPN23, TIMM50, VPS50, TIMM13, LMAN1, ARFGEF2, DNAJC15, TMED3, SEH1L, RAB23, VPS4A, NUP37, SEC22C, COX18, RAMP1, TRAM1, SCAMP5, PIK3R2, RAB2B, TIMM10B, SCAMP3, NBAS, RAB4A, AP5S1, STXBP1, KTN1, LIN7C, YIF1A, HSP90B1, COG6, PLEKHA8, ITGB1BP1, COMMD1, EXOC6B	1033	395	16792	1.68729	0.981415	0.165694	2.33305
1	UP_KEYWORDS	Tricarboxylic acid cycle	7	0.580913	0.00173946	SDHA, IDH3G, SUCLG1, DLAT, MDH2, IDH3A, FH	1157	24	20581	5.18824	0.531897	0.0179107	2.42879
1	GOTERM_MF_DIRECT	GO:0005525~GTP binding	40	3.3195	0.00153819	HSP90AB1, HRAS, GNAI1, GLUD2, FKBP4, HBS1L, GNA12, EIF5B, ARHGAP35, MTIF2, BMS1, GCH1, GMPPB, UPRT, GFM1, RAB23, GUF1, ERCC3, SAR1B, EIF2B2, RHOBTB3, ARL2, RAB2B, ARL1, EFL1, GTPBP4, DNM1L, RABL3, TSR1, RABL6, RAN, RAB4A, SUCLG1, ERAL1, ARL2-SNX15, SEPT11, MMAA, GSPT1, NME1, HHAT	1043	384	16881	1.68594	0.83076	0.199128	2.44613
1	GOTERM_BP_DIRECT	GO:0000463~maturation of LSU-rRNA from tricistronic rRNA transcript (SSU-rRNA, 5.8S rRNA, LSU-rRNA)	5	0.414938	0.00139224	GTPBP4, RPL7L1, WDR12, PES1, RPF2	1033	9	16792	9.03087	0.985626	0.168437	2.48156
1	GOTERM_BP_DIRECT	GO:0032981~mitochondrial respiratory chain complex I assembly	12	0.995851	0.00144625	NDUFS6, NDUFS5, NDUFS4, AIFM1, NDUFA9, NDUFB9, NDUFS8, NDUFAB1, TMEM126B, TIMM21, NDUFA11, NDUFB2	1033	63	16792	3.0963	0.987809	0.167753	2.57666
1	GOTERM_BP_DIRECT	GO:0006099~tricarboxylic acid cycle	8	0.6639	0.00153293	SDHA, NNT, IDH3G, SUCLG1, DLAT, MDH2, IDH3A, FH	1033	29	16792	4.48429	0.990641	0.170436	2.72908
1	GOTERM_BP_DIRECT	GO:1904874~positive regulation of telomerase RNA localization to Cajal body	6	0.497925	0.0015518	NAF1, CCT4, CCT8, CCT2, CCT3, CCT6A	1033	15	16792	6.50223	0.991164	0.166299	2.76223
1	GOTERM_MF_DIRECT	GO:0003899~DNA-directed RNA polymerase activity	9	0.746888	0.00190695	POLR3F, POLR3H, POLR2L, POLR2K, POLR1A, TWISTNB, POLR3C, POLR2D, POLR3B	1043	38	16881	3.8333	0.889498	0.217097	3.02417
1	GOTERM_BP_DIRECT	GO:0007368~determination of left/right symmetry	11	0.912863	0.0017122	STIL, ACVR2A, KIF3B, PSKH1, BBS7, DISP1, DYNC2LI1, ALG5, IFT74, CITED2, DPCD	1033	55	16792	3.25111	0.994582	0.175735	3.04359
1	INTERPRO	IPR000089:Biotin/lipoyl attachment	5	0.414938	0.00188615	DBT, MCCC1, GCSH, DLAT, PCCA	1094	10	18559	8.48218	0.968111	0.349936	3.16024
1	GOTERM_BP_DIRECT	GO:0006362~transcription elongation from RNA polymerase I promoter	8	0.6639	0.00189486	TAF1B, POLR2L, POLR2K, POLR1A, GTF2H3, GTF2H5, TWISTNB, ERCC3	1033	30	16792	4.33482	0.996897	0.186379	3.36307
1	GOTERM_CC_DIRECT	GO:0005747~mitochondrial respiratory chain complex I	10	0.829876	0.00235619	NDUFA4, NDUFS6, NDUFS5, NDUFS4, NDUFA9, NDUFB9, NDUFS8, NDUFAB1, NDUFA11, NDUFB2	1100	49	18224	3.38108	0.75831	0.0849315	3.42556
1	GOTERM_BP_DIRECT	GO:0034976~response to endoplasmic reticulum stress	13	1.07884	0.00195898	UFL1, HYOU1, HSP90B1, TXNDC11, WFS1, TMX3, DNAJC10, PDIA5, PDIA4, ABL1, PIK3R2, EIF2B5, SCAMP5	1033	75	16792	2.81763	0.997448	0.186081	3.47498
1	UP_KEYWORDS	RNA-binding	56	4.6473	0.00266339	NCBP2, NAF1, RNMT, FASTKD2, XPO5, SRP68, EIF5A, TIMM50, PYM1, YBX1, DDX24, DHX36, LSM1, DHX30, NOL6, YARS, RBM41, RBM45, AARS, G3BP1, MTPAP, CLUH, ERAL1, MBNL2, PPARGC1B, EARS2, TARBP2, SERBP1, SNRPC, AARS2, EIF2AK4, SRP9, SNRPG, MRPS17, PNPT1, SNRPB2, ZCRB1, OAS2, EXOSC10, METTL1, NUDT7, MRPL18, NSUN2, RBM28, HNRNPAB, CSTF2, PNO1, DDX1, GRSF1, EPRS, ELAVL1, THUMPD3, SSB, TRNT1, RBM19, MPHOSPH6	1157	665	20581	1.49796	0.687387	0.0266792	3.69645
1	INTERPRO	IPR017986:WD40-repeat-containing domain	32	2.6556	0.00231854	SEC31A, BBS7, STRAP, UTP18, BTRC, WDR81, PAAF1, PEX7, DCAF13, TAF5L, MIOS, WDR36, PLRG1, WDR17, GRWD1, SEH1L, EED, WDR12, NUP37, MLST8, PALB2, GTF3C4, NBAS, PAK1IP1, AHI1, WDR70, TULP4, WDSUB1, WDR62, DDB2, SNRNP40, WDR43	1094	306	18559	1.77405	0.985538	0.375431	3.87133
1	UP_KEYWORDS	Methyltransferase	22	1.82573	0.00286829	LCMT1, RNMT, EZH2, METTL6, TYW3, CMTR2, ICMT, THUMPD3, TRMT10C, METTL2A, METTL2B, METTL7A, MRM2, COQ5, COQ3, ECE2, METTL1, TRMT5, EEF2KMT, DNMT1, CARM1, NSUN2	1157	193	20581	2.02768	0.714174	0.0280617	3.97549
1	GOTERM_BP_DIRECT	GO:0006363~termination of RNA polymerase I transcription	8	0.6639	0.0023196	TAF1B, POLR2L, POLR2K, POLR1A, GTF2H3, GTF2H5, TWISTNB, ERCC3	1033	31	16792	4.19498	0.999151	0.209992	4.10211
1	GOTERM_CC_DIRECT	GO:0031965~nuclear membrane	26	2.15768	0.00298861	CUEDC2, MTDH, HACD3, NUP93, RANGAP1, INTS2, YBX1, GCH1, CEPT1, PLRG1, MRPL19, NUP54, DNAJC1, GTF3C3, GTPBP4, ZC3HC1, MRPS23, IPO13, CDK4, MRTO4, APEH, EI24, NUP205, NUP107, ABL1, ALG14	1100	229	18224	1.881	0.835004	0.100567	4.3262
1	INTERPRO	IPR014729:Rossmann-like alpha/beta/alpha sandwich fold	9	0.746888	0.00277415	IARS, NMNAT3, YARS, EPRS, WARS2, YARS2, IARS2, ETFB, EARS2	1094	42	18559	3.63522	0.993717	0.397692	4.61531
1	INTERPRO	IPR011053:Single hybrid motif	5	0.414938	0.00282651	DBT, MCCC1, GCSH, DLAT, PCCA	1094	11	18559	7.71107	0.994291	0.374753	4.70046
1	GOTERM_BP_DIRECT	GO:0006120~mitochondrial electron transport, NADH to ubiquinone	10	0.829876	0.00267532	NDUFA4, NDUFS6, NDUFS5, NDUFS4, NDUFA9, NDUFB9, NDUFS8, NDUFAB1, NDUFA11, NDUFB2	1033	49	16792	3.31746	0.999713	0.231364	4.71695
1	INTERPRO	IPR020472:G-protein beta WD-40 repeat	14	1.16183	0.00307818	STRAP, BTRC, PAK1IP1, PAAF1, PEX7, TAF5L, WDR17, PLRG1, WDSUB1, GRWD1, SEH1L, WDR12, SNRNP40, MLST8	1094	93	18559	2.55377	0.996398	0.374286	5.10874
1	GOTERM_CC_DIRECT	GO:0005851~eukaryotic translation initiation factor 2B complex	4	0.33195	0.00381088	EIF2B2, EIF2B3, EIF2B4, EIF2B5	1100	6	18224	11.0448	0.899594	0.119879	5.48551
1	UP_KEYWORDS	Mitochondrion outer membrane	15	1.24481	0.00403008	DNM1L, MIEF1, MTX2, GDAP1, RMDN3, TOMM40, SYNJ2BP, CYB5B, TOMM70, CISD1, TOMM5, MYO19, PRNP, TOMM34, ACSL5	1157	112	20581	2.38235	0.82807	0.0383704	5.54356
1	KEGG_PATHWAY	hsa04141:Protein processing in endoplasmic reticulum	22	1.82573	0.00436551	HSP90AB1, SEC31A, DERL1, WFS1, RAD23A, DNAJC10, UBQLN4, PDIA4, LMAN1, STT3B, HYOU1, UBE2D4, HSPH1, HSP90B1, SAR1B, DDOST, TRAM1, CUL1, SEC61G, DNAJC1, HSPA8, EIF2AK4	463	169	6879	1.93411	0.695784	0.0814888	5.5963
1	GOTERM_CC_DIRECT	GO:0005783~endoplasmic reticulum	70	5.80913	0.00391666	CAST, IER3IP1, GPAT4, SEC31A, ALG1, WFS1, SGPP2, ALG3, SRP68, DNAJC10, ALG9, SLC26A11, KIFAP3, POMT1, B3GALNT2, ATP8B1, ERAP1, SAR1B, LDAH, DDOST, DNAJC1, NBAS, ZP3, RAP1GDS1, KTN1, METTL7A, UFL1, BNIP1, TXNRD3, KDSR, PRNP, PACS2, DERL1, MTDH, HACD3, TMEM214, PANX1, SLC37A4, OAS2, ANGEL1, EXTL2, SERPINH1, STT3B, TMED3, STX18, SLC35B4, ENTPD5, TMED10, SEC22C, TRAM1, ACSL5, AGA, EBP, DNM1L, ICMT, A…	1100	828	18224	1.40061	0.905812	0.11692	5.63369
1	UP_KEYWORDS	S-adenosyl-L-methionine	20	1.65975	0.00426153	ELP3, LCMT1, RNMT, EZH2, TYW3, CMTR2, ICMT, TRMT10C, METTL2A, METTL2B, MRM2, COQ5, COQ3, METTL1, TRMT5, EEF2KMT, DNMT1, CARM1, CDK5RAP1, NSUN2	1157	174	20581	2.04463	0.844638	0.0396699	5.85309
1	INTERPRO	IPR013579:FAST kinase-like protein, subdomain 2	4	0.33195	0.0035611	FASTKD3, FASTKD1, FASTKD2, TBRG4	1094	6	18559	11.3096	0.998512	0.393964	5.88757
1	INTERPRO	IPR013584:RAP domain	4	0.33195	0.0035611	FASTKD3, FASTKD1, FASTKD2, TBRG4	1094	6	18559	11.3096	0.998512	0.393964	5.88757
1	INTERPRO	IPR010622:FAST kinase leucine-rich	4	0.33195	0.0035611	FASTKD3, FASTKD1, FASTKD2, TBRG4	1094	6	18559	11.3096	0.998512	0.393964	5.88757
1	GOTERM_BP_DIRECT	GO:0006361~transcription initiation from RNA polymerase I promoter	8	0.6639	0.00338542	TAF1B, POLR2L, POLR2K, POLR1A, GTF2H3, GTF2H5, TWISTNB, ERCC3	1033	33	16792	3.94074	0.999967	0.275802	5.9332
1	GOTERM_CC_DIRECT	GO:0005874~microtubule	32	2.6556	0.00418512	LZTS2, CEP57L1, RUSC1, FKBP4, DYNC2LI1, FAM179B, CCT2, CCT3, WDR81, ZNF207, TPGS2, HSPH1, TUBGCP5, KATNA1, CAMSAP1, CDK5RAP2, CEP170B, MTUS1, NICN1, KIF3B, DNM1L, RMDN3, TBCE, CCT6A, KIF16B, RACGAP1, CCDC50, CCT4, RCC2, CCT8, MAP4, WDR43	1100	311	18224	1.70467	0.91992	0.118594	6.0088
1	GOTERM_MF_DIRECT	GO:0001056~RNA polymerase III activity	6	0.497925	0.00386707	POLR3F, POLR3H, POLR2L, POLR2K, POLR3C, POLR3B	1043	18	16881	5.39501	0.988567	0.360536	6.04312
1	GOTERM_CC_DIRECT	GO:0005666~DNA-directed RNA polymerase III complex	6	0.497925	0.00451446	POLR3F, POLR3H, POLR2L, POLR2K, POLR3C, POLR3B	1100	19	18224	5.23177	0.934379	0.121648	6.46707
1	INTERPRO	IPR027410:TCP-1-like chaperonin intermediate domain	5	0.414938	0.00404359	CCT4, CCT8, CCT2, CCT3, CCT6A	1094	12	18559	7.06848	0.999385	0.410323	6.65971
1	INTERPRO	IPR006575:RWD domain	5	0.414938	0.00404359	IMPACT, RWDD2A, UBE2Q2, EIF2AK4, DHX57	1094	12	18559	7.06848	0.999385	0.410323	6.65971
1	INTERPRO	IPR017998:Chaperone tailless complex polypeptide 1 (TCP-1)	5	0.414938	0.00404359	CCT4, CCT8, CCT2, CCT3, CCT6A	1094	12	18559	7.06848	0.999385	0.410323	6.65971
1	INTERPRO	IPR015943:WD40/YVTN repeat-like-containing domain	33	2.73859	0.00404982	SEC31A, BBS7, PLXNA1, STRAP, UTP18, BTRC, WDR81, PAAF1, PEX7, DCAF13, TAF5L, MIOS, WDR36, PLRG1, WDR17, GRWD1, SEMA3G, SEH1L, EED, WDR12, NUP37, MLST8, PALB2, NBAS, PAK1IP1, AHI1, WDR70, TULP4, WDR62, WDSUB1, DDB2, SNRNP40, WDR43	1094	331	18559	1.69131	0.999392	0.389654	6.66964
1	GOTERM_MF_DIRECT	GO:0008565~protein transporter activity	12	0.995851	0.00443747	IPO7, TOMM5, IPO13, ITGB1BP1, RAB4A, IPO11, TIMM10, KPNA6, TIMM13, COX18, RAMP1, SEC61G	1043	72	16881	2.69751	0.994097	0.372848	6.90494
1	INTERPRO	IPR019775:WD40 repeat, conserved site	20	1.65975	0.0042091	UTP18, STRAP, BTRC, PAK1IP1, WDR70, PAAF1, PEX7, DCAF13, TAF5L, WDR36, WDR17, PLRG1, GRWD1, WDSUB1, EED, DDB2, WDR12, NUP37, SNRNP40, MLST8	1094	166	18559	2.0439	0.999546	0.381905	6.92319
1	GOTERM_BP_DIRECT	GO:0031442~positive regulation of mRNA 3'-end processing	4	0.33195	0.00402221	CCNB1, NCBP2, NCBP1, LEO1	1033	6	16792	10.837	0.999995	0.310569	7.0114
1	GOTERM_CC_DIRECT	GO:0042645~mitochondrial nucleoid	9	0.746888	0.00499844	UQCC2, DBT, LONP1, FASTKD2, ELAC2, SLC25A5, GRSF1, TRMT10C, DHX30	1100	45	18224	3.31345	0.951033	0.128133	7.13673
1	INTERPRO	IPR001680:WD40 repeat	28	2.32365	0.0045964	SEC31A, STRAP, UTP18, BTRC, WDR81, PAAF1, PEX7, DCAF13, TAF5L, MIOS, WDR36, PLRG1, WDR17, GRWD1, SEH1L, EED, WDR12, NUP37, MLST8, PAK1IP1, AHI1, WDR70, TULP4, WDSUB1, WDR62, DDB2, SNRNP40, WDR43	1094	268	18559	1.77239	0.999777	0.39017	7.53703
1	GOTERM_CC_DIRECT	GO:0005840~ribosome	20	1.65975	0.00540838	MRPS17, MRPS16, MRPL4, MRPS33, MRPS28, MRPL50, MRPS23, SRP68, MRPS11, DNAJC21, MRPS7, MRPS18C, MRPS18A, MRPL14, RPL7L1, MRPL16, MRPL19, MRPL18, MRPL32, MRPL35	1100	166	18224	1.99606	0.961791	0.132329	7.70046
1	GOTERM_CC_DIRECT	GO:0005782~peroxisomal matrix	9	0.746888	0.00573796	HACL1, ECI2, LONP2, NUDT19, NUDT7, SCP2, PHYH, CROT, PEX7	1100	46	18224	3.24142	0.968702	0.134408	8.15135
1	GOTERM_BP_DIRECT	GO:0032434~regulation of proteasomal ubiquitin-dependent protein catabolic process	5	0.414938	0.00471384	UFL1, RAD23A, GNA12, UBQLN4, COMMD1	1033	12	16792	6.77315	0.999999	0.345029	8.16922
1	GOTERM_BP_DIRECT	GO:0007077~mitotic nuclear envelope disassembly	9	0.746888	0.00485318	CCNB1, CCNB2, SEH1L, NUP205, NUP93, NUP37, NUP188, NUP107, NUP54	1033	44	16792	3.325	1	0.345088	8.40083
1	GOTERM_BP_DIRECT	GO:0009116~nucleoside metabolic process	6	0.497925	0.00489298	UMPS, DNPH1, UPRT, MTAP, FPGS, PNP	1033	19	16792	5.13334	1	0.339581	8.46688
1	UP_KEYWORDS	Heme biosynthesis	5	0.414938	0.00629607	IBA57, FECH, CPOX, UROS, SLC25A39	1157	14	20581	6.35294	0.936312	0.0569073	8.53372
1	GOTERM_CC_DIRECT	GO:0032039~integrator complex	5	0.414938	0.00606132	INTS9, INTS4, INTS7, SHFM1, INTS2	1100	13	18224	6.37203	0.974268	0.136189	8.59175
1	INTERPRO	IPR016024:Armadillo-type fold	34	2.82158	0.00548755	MMS19, NCBP1, CNOT9, AP4E1, XPO5, FAM179B, NUP188, ARFGEF2, CTNNBL1, MROH7-TTC4, INTS4, INTS7, KIFAP3, PACRGL, API5, ARMCX5, EIF2B5, PPP2R1B, INF2, SYMPK, NBAS, IPO13, SAAL1, IPO11, ARMC10, RAP1GDS1, C10ORF76, ARMC1, HEATR6, COPG2, DOHH, IPO7, KPNA6, CAND1	1094	351	18559	1.64327	0.999956	0.427595	8.935
1	INTERPRO	IPR012947:Threonyl/alanyl tRNA synthetase, SAD	4	0.33195	0.00595989	TARS, TARS2, AARS, AARS2	1094	7	18559	9.69391	0.999982	0.436831	9.66789
1	UP_KEYWORDS	tRNA processing	12	0.995851	0.00721547	TRNT1, TP53RK, ELAC2, METTL1, TRMT5, GRSF1, DDX1, TYW3, POP1, TRMT10C, NSUN2, TRUB2	1157	84	20581	2.54118	0.957462	0.0636614	9.72167
1	INTERPRO	IPR027417:P-loop containing nucleoside triphosphate hydrolase	71	5.89212	0.00613446	HRAS, ABCF2, HBS1L, GNA12, DYNC2LI1, EIF5B, MTHFD1, LONP1, LONP2, LACE1, DDX24, RAB23, VPS4A, ORC5, DHX36, DHX30, RTEL1-TNFRSF6B, SAR1B, RTEL1, ARL2, ELP4, ARL1, ACAA2, GTPBP4, RABL3, RABL6, RAN, RAB4A, CHST2, ABCC10, ERAL1, KIF16B, ARL2-SNX15, NLRP2, TTF2, RAD50, CARD14, ASCC3, SMARCAL1, SMARCA1, SMARCA4, CAMTA1, GNAI1, ARHGAP35, CTPS2, CACNB3, MTIF2, BMS1, KATNA1, GFM1, GUF1, UCK2, ERCC3, RHOBT…	1094	879	18559	1.37027	0.999987	0.429643	9.93734
1	UP_KEYWORDS	Isopeptide bond	84	6.97095	0.00744733	ADCY3, CAST, SEC31A, VPS50, RANGAP1, CCT3, CD2AP, YBX1, POMGNT1, FUBP3, CUL5, ZFYVE19, CISD1, INTS4, BAG3, MKL2, GATAD1, CEP170B, CUL1, CCAR1, EIF2B5, ARL2, SYMPK, SCAMP3, BEND3, AIFM1, RAN, SUCLG1, KTN1, KIF16B, NRIP1, UBE2N, EPB41L2, TARS, POGK, NME1, NRL, ZMIZ2, CARMIL1, SERBP1, SNRNP40, PCYOX1, SMARCA1, WDR43, CLOCK, TRAF1, FKBP4, RAD23A, GDAP1, ELK1, HCFC1, CHEK1, HPRT1, BMS1, ITGB1, ZNF618,…	1157	1132	20581	1.31998	0.96158	0.0643502	10.019
1	GOTERM_BP_DIRECT	GO:0006368~transcription elongation from RNA polymerase II promoter	13	1.07884	0.00618639	NCBP2, ELP4, ELP3, NCBP1, POLR2L, POLR2K, GTF2A2, GTF2H3, LEO1, TAF9, GTF2H5, ERCC3, POLR2D	1033	86	16792	2.45724	1	0.399928	10.5891
1	UP_KEYWORDS	mRNA capping	4	0.33195	0.00799702	NCBP2, NCBP1, RNMT, CMTR2	1157	8	20581	8.89412	0.969824	0.0676195	10.7202
1	UP_KEYWORDS	DNA repair	28	2.32365	0.0080597	MMS19, APLF, RAD23A, SLF2, CHEK1, BCCIP, TTC5, ACTL6A, ACTR8, PALB2, RTEL1-TNFRSF6B, ERCC3, ERCC4, RTEL1, FEN1, EXO1, AP5S1, FTO, GTF2H3, GTF2H5, RAD50, UBE2N, RAD1, PSMD14, ASCC3, DDB2, PCNA, ABL1	1157	293	20581	1.6999	0.970644	0.0668429	10.7999
1	GOTERM_BP_DIRECT	GO:0008033~tRNA processing	8	0.6639	0.00658939	TP53RK, ELAC2, AARS, GRSF1, TYW3, POP1, TRMT10C, TRUB2	1033	37	16792	3.51472	1	0.411257	11.2408
1	GOTERM_BP_DIRECT	GO:0006489~dolichyl diphosphate biosynthetic process	4	0.33195	0.00671841	NUS1, MVD, DPAGT1, DOLPP1	1033	7	16792	9.2889	1	0.409227	11.4485
1	GOTERM_BP_DIRECT	GO:0032057~negative regulation of translational initiation in response to stress	4	0.33195	0.00671841	EIF2B3, EIF2AK4, EIF2B4, EIF2B5	1033	7	16792	9.2889	1	0.409227	11.4485
1	KEGG_PATHWAY	hsa03010:Ribosome	18	1.49378	0.00926195	MRPS17, MRPS16, MRPL4, MRPS11, MRPS7, MRPL30, MRPL22, MRPL12, MRPS18C, MRPL15, MRPS18A, MRPL14, MRPL16, MRPL36, MRPL19, MRPL18, MRPL32, MRPL35	463	136	6879	1.96643	0.92042	0.155265	11.5281
1	UP_KEYWORDS	FAD	14	1.16183	0.00872231	RNLS, ACADM, ACADS, NDUFA9, AIFM1, PYROXD1, FOXRED2, SDHA, KDM1A, IVD, TXNRD3, TXNRD2, PCYOX1, ETFB	1157	110	20581	2.26396	0.978064	0.0708211	11.6377
1	KEGG_PATHWAY	hsa00640:Propanoate metabolism	7	0.580913	0.00940974	ALDH6A1, ACADM, SUCLG1, ECHS1, HIBCH, ACAT1, PCCA	463	28	6879	3.71436	0.923584	0.148472	11.7017
1	GOTERM_CC_DIRECT	GO:0005741~mitochondrial outer membrane	18	1.49378	0.008477	DNM1L, MIEF1, MTX2, WASF1, RMDN3, TOMM40, CYB5A, CYB5B, TOMM70, ATP5G3, CISD1, NME1, TOMM5, MTERF3, MYO19, PRNP, ACSL5, TOMM34	1100	149	18224	2.00142	0.994053	0.178901	11.82
1	INTERPRO	IPR021156:Transcription elongation factor A-like/Brain expressed X-linked-like	5	0.414938	0.00744022	TCEAL8, BEX4, TCEAL1, TCEAL4, TCEAL3	1094	14	18559	6.0587	0.999999	0.477436	11.929
1	GOTERM_MF_DIRECT	GO:0031369~translation initiation factor binding	6	0.497925	0.00787299	SYT11, ZPR1, POLR2D, EIF2B4, GCH1, EIF2B5	1043	21	16881	4.6243	0.999891	0.532387	11.9409
1	GOTERM_BP_DIRECT	GO:0045454~cell redox homeostasis	12	0.995851	0.00718933	TXNDC11, PTGES2, NNT, PRDX6, TXN2, AIFM1, TMX3, TXNRD3, DNAJC10, TXNRD2, PDIA5, PDIA4	1033	77	16792	2.53334	1	0.422626	12.2027
1	GOTERM_MF_DIRECT	GO:0008137~NADH dehydrogenase (ubiquinone) activity	9	0.746888	0.00853766	NDUFA4, NDUFS6, NDUFS5, NDUFS4, NDUFA9, NDUFB9, NDUFS8, NDUFAB1, NDUFB2	1043	48	16881	3.0347	0.99995	0.532864	12.8852
1	GOTERM_CC_DIRECT	GO:0000502~proteasome complex	10	0.829876	0.00939253	PSMD14, UBE3A, WFS1, PSME2, RAD23A, SHFM1, HSPB1, UBE3C, UBR1, PAAF1	1100	60	18224	2.76121	0.99659	0.189747	13.0154
1	UP_KEYWORDS	Fatty acid metabolism	15	1.24481	0.00983392	PTGES3, ECI1, ACAA2, PTGES2, ACADM, HACD3, ACADS, MCAT, DECR2, NDUFAB1, ECHS1, ACSF2, OXSM, CROT, ACSL5	1157	124	20581	2.1518	0.98655	0.0780814	13.0269
1	GOTERM_MF_DIRECT	GO:0044183~protein binding involved in protein folding	5	0.414938	0.00877075	PFDN2, PFDN1, CCT2, CCT3, CCT6A	1043	14	16881	5.78037	0.999962	0.516232	13.2142
1	GOTERM_CC_DIRECT	GO:0061617~MICOS complex	4	0.33195	0.00973956	MINOS1, APOOL, MINOS1-NBL1, CHCHD3	1100	8	18224	8.28364	0.997238	0.189762	13.4646
1	GOTERM_MF_DIRECT	GO:0000062~fatty-acyl-CoA binding	7	0.580913	0.00901774	ECI2, ALDH6A1, ACOT7, ACADM, IVD, ACADS, SCP2	1043	30	16881	3.77651	0.999971	0.501879	13.5614
1	UP_KEYWORDS	Lyase	17	1.41079	0.0102726	ADCY3, HACL1, FECH, APLF, PCBD2, MVD, HACD3, UROS, ECHS1, UXS1, FAHD1, UMPS, ADCY9, TGDS, SRR, GLO1, FH	1157	150	20581	2.016	0.988914	0.0799902	13.5695
1	UP_KEYWORDS	Cataract	11	0.912863	0.0107561	MAF, EBP, LONP1, WFS1, LSS, MVK, IARS2, FYCO1, PHYH, PEX7, FAM126A	1157	77	20581	2.54118	0.991041	0.0821566	14.1639
1	INTERPRO	IPR016040:NAD(P)-binding domain	20	1.65975	0.00935222	ME3, PTGR2, AHCY, NDUFA9, GLUD2, SUCLG1, DHRS11, DECR2, DHRS4L2, QDPR, ADH5, UGDH, UXS1, HIBADH, MTHFD1, NNT, TGDS, KDSR, GFOD1, MDH2	1094	179	18559	1.89546	1	0.541346	14.7706
1	GOTERM_BP_DIRECT	GO:0006487~protein N-linked glycosylation	8	0.6639	0.00885032	PGM3, ENTPD5, ALG5, DPAGT1, ALG8, DOLPP1, B4GALT7, DDOST	1033	39	16792	3.33448	1	0.483265	14.8146
1	INTERPRO	IPR004161:Translation elongation factor EFTu/EF1A, domain 2	5	0.414938	0.00967943	GSPT1, GFM1, HBS1L, EIF5B, GUF1	1094	15	18559	5.65478	1	0.537812	15.2482
1	INTERPRO	IPR027413:GroEL-like equatorial domain	5	0.414938	0.00967943	CCT4, CCT8, CCT2, CCT3, CCT6A	1094	15	18559	5.65478	1	0.537812	15.2482
1	UP_KEYWORDS	Cytoskeleton	83	6.88797	0.0118113	MMS19, STIL, LIMA1, LZTS2, PRC1, CEP57L1, TLN2, WASF1, RUSC1, DYNC2LI1, PTPN23, FAM179B, RANGAP1, CDC16, TTC28, PNP, CD2AP, ZNF207, PSKH1, ZFYVE19, CAMSAP1, CDK5RAP2, FAM83H, CEP170B, MTUS1, ARL2, SYMPK, TBCE, TBCEL, KIF16B, PALLD, EPB41L2, FOPNL, RCC2, CARMIL1, ITGB1BP1, CNTROB, RGCC, IQCG, HSPB1, MAD2L2, PARVB, SGCB, SHCBP1, BBS4, BBS7, GNAI1, FKBP4, HAUS2, ARHGAP35, CHEK1, ARFGEF2, TPGS2, GPHN…	1157	1138	20581	1.29739	0.994374	0.0883572	15.448
1	GOTERM_BP_DIRECT	GO:0006486~protein glycosylation	15	1.24481	0.00937144	ALG1, ALG3, ALG5, OAS2, ALG9, POMGNT1, NAGPA, ST6GALNAC4, ST3GAL5, ALG10B, B3GALNT1, B3GALNT2, ALG10, DDOST, B4GALT4	1033	113	16792	2.15782	1	0.494715	15.6188
1	KEGG_PATHWAY	hsa03008:Ribosome biogenesis in eukaryotes	13	1.07884	0.0128903	NOL6, EFL1, GTPBP4, RAN, UTP18, BMS1, RIOK2, AK6, CSNK2A1, WDR36, POP1, WDR43, RBM28	463	87	6879	2.22008	0.970665	0.187457	15.6994
1	GOTERM_BP_DIRECT	GO:0036498~IRE1-mediated unfolded protein response	10	0.829876	0.00946811	HYOU1, SEC31A, WFS1, MYDGF, GFPT1, FKBP14, GOSR2, PDIA5, YIF1A, SEC61G	1033	59	16792	2.75518	1	0.490165	15.7672
1	GOTERM_MF_DIRECT	GO:0051087~chaperone binding	12	0.995851	0.0107773	HYOU1, BAG3, UBL4A, TIMM10, DNAJC10, TBCE, ATP1A1, PRNP, DNAJA4, AHSA1, DNAJC1, SLC25A17	1043	81	16881	2.39778	0.999996	0.542294	15.9977
1	KEGG_PATHWAY	hsa00020:Citrate cycle (TCA cycle)	7	0.580913	0.0132383	SDHA, IDH3G, SUCLG1, DLAT, MDH2, IDH3A, FH	463	30	6879	3.46674	0.973347	0.1824	16.0898
1	UP_KEYWORDS	Ubiquinone	7	0.580913	0.0124001	NDUFA4, NDUFS6, NDUFS5, NDUFS4, NDUFS8, COQ5, NDUFB2	1157	35	20581	3.55765	0.995662	0.0910295	16.1566
1	KEGG_PATHWAY	hsa01212:Fatty acid metabolism	9	0.746888	0.0136039	ACAA2, ACADM, HACD3, ACADS, MCAT, ECHS1, ACAT1, OXSM, ACSL5	463	48	6879	2.78577	0.975903	0.17806	16.4981
1	UP_KEYWORDS	TPR repeat	18	1.49378	0.0129333	BBS4, TTC7A, FKBP4, TTC37, PTPN23, NAA25, CLUH, CDC16, TTC28, TTC5, SUGT1, TOMM70, TTC4, GPSM1, TMTC3, SH3TC1, GTF3C3, TOMM34	1157	167	20581	1.9173	0.996572	0.0932213	16.7937
1	GOTERM_BP_DIRECT	GO:0006520~cellular amino acid metabolic process	8	0.6639	0.0101727	GOT2, GSS, PEPD, ACY1, GLUD2, SRR, QDPR, ABHD14A-ACY1	1033	40	16792	3.25111	1	0.507176	16.8414
1	KEGG_PATHWAY	hsa05012:Parkinson's disease	18	1.49378	0.0139489	NDUFA4, NDUFA9, GNAI1, SLC25A5, NDUFB9, CYCS, CYC1, NDUFAB1, ATP5G3, COX6C, NDUFB2, NDUFA11, SDHA, NDUFS6, NDUFS5, NDUFS4, NDUFS8, ATP5A1	463	142	6879	1.88334	0.97809	0.1739	16.8816
1	GOTERM_BP_DIRECT	GO:0019509~L-methionine biosynthetic process from methylthioadenosine	4	0.33195	0.0102617	MTAP, ENOPH1, EIF2B2, EIF2B4	1033	8	16792	8.12778	1	0.502401	16.9761
1	GOTERM_BP_DIRECT	GO:0043433~negative regulation of sequence-specific DNA binding transcription factor activity	10	0.829876	0.0105487	KDM1A, SMAD7, ID1, WFS1, BTRC, EZH2, ESR1, PEX14, MAD2L2, PRNP	1033	60	16792	2.70926	1	0.504401	17.4093
1	GOTERM_BP_DIRECT	GO:0005975~carbohydrate metabolic process	20	1.65975	0.0106858	PHKG1, CHST2, UGDH, SHPK, IDH3A, PGM3, GPI, NAGPA, CHID1, IDH3G, ST3GAL5, ALDH1B1, POMT1, GFPT1, AKR1B1, AKR7A2, GLO1, B4GALT7, MDH2, B4GALT4	1033	174	16792	1.86846	1	0.501439	17.6155
1	GOTERM_MF_DIRECT	GO:0003725~double-stranded RNA binding	10	0.829876	0.0120358	HSP90AB1, TARBP2, MTDH, ILF2, DDX1, ELAVL1, DHX36, OAS2, DHX30, RFTN1	1043	61	16881	2.65329	0.999999	0.560437	17.7007
1	UP_KEYWORDS	Alternative initiation	13	1.07884	0.0137232	GNA12, CHST2, FSTL3, LINC00116, USP18, MDFIC, EED, PRNP, FPGS, SCP2, FEN1, KCTD11, FH	1157	104	20581	2.22353	0.997582	0.0970735	17.7291
1	INTERPRO	IPR014721:Ribosomal protein S5 domain 2-type fold, subgroup	6	0.497925	0.0116779	EFL1, LONP1, LONP2, MVD, GFM1, MVK	1094	24	18559	4.24109	1	0.59067	18.1108
1	GOTERM_MF_DIRECT	GO:0008094~DNA-dependent ATPase activity	7	0.580913	0.0123945	SMARCAL1, GTF2H3, DHX36, SMARCA1, ERCC3, TTF2, SMARCA4	1043	32	16881	3.54048	0.999999	0.550487	18.18
1	GOTERM_BP_DIRECT	GO:0006271~DNA strand elongation involved in DNA replication	5	0.414938	0.0112147	GINS1, POLD1, GINS3, PRIM2, PCNA	1033	15	16792	5.41852	1	0.511028	18.4062
1	GOTERM_CC_DIRECT	GO:0002199~zona pellucida receptor complex	4	0.33195	0.0139607	CCT4, CCT8, CCT2, CCT3	1100	9	18224	7.36323	0.999789	0.253118	18.7579
1	INTERPRO	IPR027409:GroEL-like apical domain	5	0.414938	0.0123141	CCT4, CCT8, CCT2, CCT3, CCT6A	1094	16	18559	5.30136	1	0.595259	19.0027
1	INTERPRO	IPR002423:Chaperonin Cpn60/TCP-1	5	0.414938	0.0123141	CCT4, CCT8, CCT2, CCT3, CCT6A	1094	16	18559	5.30136	1	0.595259	19.0027
1	GOTERM_BP_DIRECT	GO:0006289~nucleotide-excision repair	8	0.6639	0.0116333	MMS19, RAD23A, HUS1, DDB2, GTF2H3, GTF2H5, ERCC3, ERCC4	1033	41	16792	3.17182	1	0.516721	19.027
1	GOTERM_BP_DIRECT	GO:0000462~maturation of SSU-rRNA from tricistronic rRNA transcript (SSU-rRNA, 5.8S rRNA, LSU-rRNA)	7	0.580913	0.0121473	UTP3, DCAF13, TSR1, UTP18, BYSL, MRPS11, BMS1	1033	32	16792	3.55591	1	0.524935	19.7833
1	GOTERM_BP_DIRECT	GO:0070911~global genome nucleotide-excision repair	7	0.580913	0.0121473	UBE2N, DDB2, GTF2H3, UBE2V2, GTF2H5, ERCC3, ERCC4	1033	32	16792	3.55591	1	0.524935	19.7833
1	UP_KEYWORDS	Leukodystrophy	6	0.497925	0.0159203	EIF2B2, EIF2B3, POLR3B, EIF2B4, FAM126A, EIF2B5	1157	27	20581	3.95294	0.999085	0.110075	20.2799
1	UP_KEYWORDS	Acyltransferase	18	1.49378	0.0160434	ACAA2, ELP3, ZDHHC4, GPAT4, QPCTL, GGCT, SAT2, DLAT, ACAT1, OXSM, ZDHHC24, NMT1, DBT, HHAT, SCP2, GTF3C4, CLOCK, CROT	1157	171	20581	1.87245	0.999134	0.109169	20.4207
1	UP_KEYWORDS	Mitochondrion nucleoid	5	0.414938	0.0160934	UQCC2, FASTKD2, GRSF1, TRMT10C, DHX30	1157	18	20581	4.94118	0.999153	0.107825	20.4778
1	UP_KEYWORDS	4Fe-4S	7	0.580913	0.0161546	POLD1, NDUFS8, PRIM2, NARFL, RTEL1-TNFRSF6B, CDK5RAP1, RTEL1	1157	37	20581	3.36534	0.999176	0.106593	20.5476
1	UP_KEYWORDS	ER-Golgi transport	12	0.995851	0.0161942	COPZ2, RAB2B, COPG2, SEC31A, BNIP1, STX18, BET1, TMED10, SEC22C, LMAN1, SAR1B, YIF1A	1157	94	20581	2.27084	0.99919	0.105264	20.5928
1	GOTERM_MF_DIRECT	GO:0048037~cofactor binding	5	0.414938	0.014451	HACL1, ME3, SUCLG1, UROS, PHYH	1043	16	16881	5.05783	1	0.58692	20.8784
1	UP_KEYWORDS	Hydrolase	115	9.54357	0.0167832	NIT2, THOP1, PTPN23, EIF5B, MIPEP, USP51, ABHD17C, FAHD1, PGPEP1, DDX24, VPS4A, ERAP1, DHX36, ENOPH1, DHX30, NUDT19, NUDT15, EXD2, HDAC11, RAD1, ASCC3, SMARCAL1, SMARCA1, SMARCA4, ELAC2, AHCY, GNE, OTUD6B, PNPT1, G6PC3, ADA, ECE2, THTPA, KATNA1, MANEA, ENTPD5, ENTPD6, RHOBTB3, DHX57, PTPN9, ACY1, NTPCR, DDX1, AFG3L2, MMAA, APEH, MAN2C1, ATP13A1, POLD1, POP1, RIDA, PHPT1, HDAC8, SGSH, METAP2, SGPP…	1157	1671	20581	1.22421	0.999376	0.107324	21.2615
1	GOTERM_MF_DIRECT	GO:0016740~transferase activity	13	1.07884	0.0149381	IBA57, MCAT, OAS2, ALG8, PDSS2, GART, UMPS, ILF2, TSTD2, ILVBL, CDK5RAP1, GATB, PTDSS2	1043	96	16881	2.19172	1	0.580391	21.5052
1	GOTERM_BP_DIRECT	GO:0010827~regulation of glucose transport	7	0.580913	0.0140944	SEH1L, NUP205, NUP93, NUP37, NUP188, NUP107, NUP54	1033	33	16792	3.44815	1	0.571518	22.5877
1	GOTERM_MF_DIRECT	GO:0047485~protein N-terminus binding	13	1.07884	0.0161223	TARBP2, CSNK2A1, PEX19, ID1, ZWINT, CHMP6, STXBP1, GTF2H3, PEX14, EIF5A, ERCC3, ERCC4, SMARCA4	1043	97	16881	2.16913	1	0.590647	23.0096
1	INTERPRO	IPR017937:Thioredoxin, conserved site	5	0.414938	0.0153663	TXN2, TMX3, DNAJC10, PDIA5, PDIA4	1094	17	18559	4.98952	1	0.662762	23.1565
1	UP_KEYWORDS	GTP-binding	30	2.48963	0.0186621	HRAS, GNAI1, HBS1L, GNA12, EIF5B, MTIF2, GCH1, GMPPB, UPRT, GFM1, RAB23, GUF1, SAR1B, ARL2, RAB2B, ARL1, EFL1, GTPBP4, RABL3, DNM1L, RABL6, RAN, SUCLG1, RAB4A, ERAL1, ARL2-SNX15, SEPT11, MMAA, GSPT1, HHAT	1157	343	20581	1.55582	0.999729	0.117016	23.3602
1	GOTERM_BP_DIRECT	GO:1904851~positive regulation of establishment of protein localization to telomere	4	0.33195	0.0146964	CCT4, CCT8, CCT2, CCT6A	1033	9	16792	7.2247	1	0.579779	23.4358
1	GOTERM_BP_DIRECT	GO:0034629~cellular protein complex localization	4	0.33195	0.0146964	MIOS, SEH1L, SMAD7, RAN	1033	9	16792	7.2247	1	0.579779	23.4358
1	UP_KEYWORDS	Flavoprotein	14	1.16183	0.019594	RNLS, ACADM, ACADS, NDUFA9, AIFM1, PYROXD1, FOXRED2, SDHA, KDM1A, IVD, TXNRD3, TXNRD2, PCYOX1, ETFB	1157	122	20581	2.04127	0.999821	0.120826	24.3816
1	UP_KEYWORDS	Nuclear pore complex	8	0.6639	0.020923	SEH1L, NUP205, NUP93, EIF5A, NUP37, NUP188, NUP107, NUP54	1157	50	20581	2.84612	0.999901	0.126788	25.8165
1	GOTERM_CC_DIRECT	GO:0030990~intraciliary transport particle	3	0.248963	0.020091	KIF3B, KIFAP3, DYNC2LI1	1100	4	18224	12.4255	0.999995	0.334532	25.9098
1	KEGG_PATHWAY	hsa00062:Fatty acid elongation	6	0.497925	0.0231841	ACAA2, ACOT7, HACD3, ACOT2, ECHS1, ACOT1	463	25	6879	3.56579	0.998305	0.26201	26.5651
1	GOTERM_MF_DIRECT	GO:0031625~ubiquitin protein ligase binding	28	2.32365	0.0193063	TRAF1, SNX9, DERL1, WFS1, SLF2, UBE2V2, CCT2, RANGAP1, CUL5, PER3, CUL1, HSPA8, FBXO7, SCAMP3, DNM1L, GPR75-ASB3, SLC25A5, SMAD7, SYT11, SMAD5, UBE2F, UBE2N, CCDC50, IKBKE, DBT, GPI, PRDX6, ASB3	1043	287	16881	1.57903	1	0.640344	26.9217
1	INTERPRO	IPR011990:Tetratricopeptide-like helical	22	1.82573	0.0183069	BBS4, COPS2, CSTF3, TTC7A, WFS1, FKBP4, RMDN3, TTC37, NAA25, CLUH, CDC16, TTC28, TTC5, SUGT1, TOMM70, TTC4, GPSM1, EEF2K, TMTC3, SH3TC1, GTF3C3, TOMM34	1094	218	18559	1.712	1	0.713174	26.9682
1	KEGG_PATHWAY	hsa01210:2-Oxocarboxylic acid metabolism	5	0.414938	0.0237144	GOT2, GOT1, ACY1, IDH3G, IDH3A	463	17	6879	4.36984	0.998538	0.256754	27.0881
1	UP_KEYWORDS	rRNA processing	11	0.912863	0.0221565	EXOSC10, DCAF13, NAF1, RRP1, CDKN2A, WDR36, UTP18, WDR12, MPHOSPH6, PES1, MRM2	1157	86	20581	2.27524	0.999943	0.132012	27.1255
1	KEGG_PATHWAY	hsa04932:Non-alcoholic fatty liver disease (NAFLD)	18	1.49378	0.0242393	NDUFA4, PPARA, NDUFA9, NDUFB9, CYCS, CYC1, NDUFAB1, COX6C, NDUFB2, NDUFA11, SDHA, NDUFS6, NDUFS5, NDUFS4, CASP7, NDUFS8, PIK3R3, PIK3R2	463	151	6879	1.77109	0.998737	0.251877	27.6024
1	INTERPRO	IPR002067:Mitochondrial carrier protein	6	0.497925	0.0191779	SLC25A25, SLC25A5, SLC25A1, SLC25A39, SLC25A43, SLC25A17	1094	27	18559	3.76986	1	0.71695	28.0625
1	INTERPRO	IPR026113:Methyltransferase-like	3	0.248963	0.0191986	METTL6, METTL2A, METTL2B	1094	4	18559	12.7233	1	0.70475	28.0883
1	INTERPRO	IPR002305:Aminoacyl-tRNA synthetase, class Ic	3	0.248963	0.0191986	YARS, WARS2, YARS2	1094	4	18559	12.7233	1	0.70475	28.0883
1	UP_KEYWORDS	Exonuclease	8	0.6639	0.0231148	EXO1, EXOSC10, RAD1, POLD1, PNPT1, DDX1, EXD2, FEN1	1157	51	20581	2.79031	0.999963	0.13555	28.1277
1	UP_KEYWORDS	Charcot-Marie-Tooth disease	8	0.6639	0.0231148	MTMR2, INF2, TRIM2, YARS, AIFM1, GDAP1, AARS, HSPB1	1157	51	20581	2.79031	0.999963	0.13555	28.1277
1	UP_KEYWORDS	Cyclin	7	0.580913	0.0231503	CCNB1, CCNE1, CDKN2A, CCNB2, CCNC, CDK4, CABLES1	1157	40	20581	3.11294	0.999963	0.133968	28.1646
1	GOTERM_BP_DIRECT	GO:0000398~mRNA splicing, via spliceosome	23	1.90871	0.0184076	NCBP2, NCBP1, CSTF3, CSTF2, RBM41, POLR2L, POLR2K, PPIL1, SNRPB2, ELAVL1, ZCRB1, POLR2D, YBX1, CTNNBL1, PLRG1, DNAJC8, SNRNP40, SNRPC, GEMIN6, HSPA8, SNRNP25, SNRPG, CCAR1	1033	222	16792	1.68414	1	0.656107	28.4737
1	UP_KEYWORDS	Biological rhythms	14	1.16183	0.0234569	PPARA, SRRD, UBE3A, BTRC, EZH2, LGR4, NRIP1, CSNK2A1, TIMELESS, ID1, GFPT1, TEF, PER3, CLOCK	1157	125	20581	1.99228	0.999968	0.133885	28.4824
1	GOTERM_BP_DIRECT	GO:0007067~mitotic nuclear division	25	2.07469	0.0185649	SNX9, LZTS2, ZC3HC1, NEK3, RAN, HAUS2, TIPIN, ANAPC10, CDC16, TTC28, SUGT1, CD2AP, CCNB2, TIMELESS, RCC2, SAC3D1, KNL1, KATNA1, CDCA2, NUP37, ACTR8, ZWILCH, ABL1, MAD2L2, NSUN2	1033	248	16792	1.63867	1	0.652396	28.6801
1	INTERPRO	IPR023753:Pyridine nucleotide-disulphide oxidoreductase, FAD/NAD(P)-binding domain	9	0.746888	0.0197268	SDHA, RNLS, KDM1A, AIFM1, PYROXD1, FOXRED2, TXNRD3, TXNRD2, PCYOX1	1094	58	18559	2.6324	1	0.702412	28.7442
1	GOTERM_MF_DIRECT	GO:0004583~dolichyl-phosphate-glucose-glycolipid alpha-glucosyltransferase activity	3	0.248963	0.0210071	ALG10B, ALG10, ALG8	1043	4	16881	12.1388	1	0.655353	28.9341
1	GOTERM_MF_DIRECT	GO:0070883~pre-miRNA binding	3	0.248963	0.0210071	TARBP2, XPO5, RAN	1043	4	16881	12.1388	1	0.655353	28.9341
1	UP_KEYWORDS	Stress response	12	0.995851	0.0245839	HSP90AB1, HSPH1, HYOU1, HSP90B1, IMPACT, HSPB1, SERPINH1, AHSA1, EIF2AK4, HSPA8, CITED2, PIK3R2	1157	100	20581	2.13459	0.999981	0.138142	29.6393
1	GOTERM_CC_DIRECT	GO:0030496~midbody	15	1.24481	0.0236242	KIF3B, MAP10, HSP90B1, LZTS2, ZFYVE19, RCC2, PRC1, CCDC124, RAN, GNAI1, KATNA1, VPS4A, TTC28, RACGAP1, SHCBP1	1100	129	18224	1.92643	0.999999	0.371407	29.7605
1	GOTERM_CC_DIRECT	GO:0005761~mitochondrial ribosome	6	0.497925	0.02437	MRPL40, GADD45GIP1, MRPL18, MRPL39, MRPL32, MRPL35	1100	28	18224	3.55013	1	0.371325	30.5492
1	GOTERM_BP_DIRECT	GO:0006390~transcription from mitochondrial promoter	4	0.33195	0.0200486	MRPL12, SLC25A33, MTERF3, PPARGC1B	1033	10	16792	6.50223	1	0.674125	30.6
1	GOTERM_BP_DIRECT	GO:0031023~microtubule organizing center organization	4	0.33195	0.0200486	HAUS2, CDK5RAP2, WDR81, WDR43	1033	10	16792	6.50223	1	0.674125	30.6
1	INTERPRO	IPR011047:Quinonprotein alcohol dehydrogenase-like superfamily	8	0.6639	0.0214372	WDR17, STRAP, UTP18, WDSUB1, WDR62, FAM234B, EMC1, MLST8	1094	48	18559	2.82739	1	0.72078	30.8297
1	GOTERM_CC_DIRECT	GO:0070062~extracellular exosome	194	16.0996	0.0247218	CADM1, PLXNA1, IL6ST, NIT2, CHMP6, HBS1L, PTPN23, EIF5A, LUZP1, CCT2, VPS50, CCT3, TOMM70, PNP, CD2AP, SLC26A11, UXS1, GOT2, GOT1, CISD1, SLC25A25, SND1, KIFAP3, RAB23, AKR7A2, VPS4A, ERAP1, DHX36, ENOPH1, ALDH6A1, ACAA2, SCAMP3, RAN, CHTF8, SUCLG1, AARS, QDPR, RAP1GDS1, HDAC11, TAF6L, METTL7A, ALDH16A1, NCAM1, CHID1, NME1, SERBP1, HSPB1, IQCG, MVK, MDH2, EPS8L1, SRI, SNX9, AHCY, GGCT, GNAI1, PPI…	1100	2811	18224	1.14338	1	0.3666	30.9183
1	GOTERM_BP_DIRECT	GO:0015936~coenzyme A metabolic process	3	0.248963	0.0208324	MCCC2, ACAT1, CROT	1033	4	16792	12.1917	1	0.681689	31.5943
1	GOTERM_BP_DIRECT	GO:0051716~cellular response to stimulus	3	0.248963	0.0208324	EIF2B2, EIF2B3, EIF2B4	1033	4	16792	12.1917	1	0.681689	31.5943
1	GOTERM_BP_DIRECT	GO:0006574~valine catabolic process	3	0.248963	0.0208324	ALDH6A1, HIBCH, HIBADH	1033	4	16792	12.1917	1	0.681689	31.5943
1	GOTERM_BP_DIRECT	GO:0000723~telomere maintenance	7	0.580913	0.0212167	PTGES3, POLD1, PCNA, RTEL1-TNFRSF6B, ERCC4, RTEL1, RAD50	1033	36	16792	3.1608	1	0.681972	32.077
1	UP_KEYWORDS	Oxidoreductase	45	3.73444	0.0279774	ME3, GLUD2, ETHE1, PYROXD1, DNAJC10, UGDH, ADH5, DHRS4L2, HIBADH, MINA, MTHFD1, KDM1A, IDH3G, IVD, CPOX, NDUFS8, AKR7A2, GFOD1, RNLS, ALDH6A1, ACADM, PTGR2, ACADS, AIFM1, FOXRED2, FTO, DHRS11, QDPR, DECR2, CYP4V2, PHYH, IDH3A, SDHA, OGFOD1, NNT, DOHH, PRDX6, ALDH1B1, AKR1B1, RRM1, TXNRD3, TXNRD2, KDSR, PCYOX1, MDH2	1157	582	20581	1.37538	0.999996	0.153961	33.0186
1	UP_KEYWORDS	Tetrahydrobiopterin biosynthesis	3	0.248963	0.028134	PCBD2, QDPR, GCH1	1157	5	20581	10.6729	0.999996	0.152866	33.1708
1	UP_KEYWORDS	Lipoyl	3	0.248963	0.028134	DBT, GCSH, DLAT	1157	5	20581	10.6729	0.999996	0.152866	33.1708
1	INTERPRO	IPR016039:Thiolase-like	4	0.33195	0.023537	ACAA2, SCP2, ACAT1, OXSM	1094	11	18559	6.16885	1	0.742926	33.3114
1	INTERPRO	IPR013026:Tetratricopeptide repeat-containing domain	15	1.24481	0.0235876	BBS4, TTC7A, FKBP4, TTC37, NAA25, CDC16, TTC28, SUGT1, TOMM70, TTC5, TTC4, GPSM1, TMTC3, GTF3C3, TOMM34	1094	132	18559	1.92777	1	0.732891	33.3701
1	GOTERM_BP_DIRECT	GO:0006400~tRNA modification	6	0.497925	0.0226267	METTL1, AARS, SSB, CDK5RAP1, NSUN2, AARS2	1033	27	16792	3.61235	1	0.699272	33.8203
1	GOTERM_BP_DIRECT	GO:0006364~rRNA processing	22	1.82573	0.0230435	UTP3, NOL6, NAF1, RRP1, TSR1, UTP18, BYSL, PNO1, GTF2H5, BMS1, RIOK2, MRM2, MRTO4, EXOSC10, DCAF13, WDR36, CDKN2A, WDR12, PES1, MPHOSPH6, WDR43, LTV1	1033	214	16792	1.67113	1	0.699767	34.3275
1	GOTERM_MF_DIRECT	GO:0008408~3'-5' exonuclease activity	5	0.414938	0.0265735	RAD1, APLF, POLD1, EXD2, RAD50	1043	19	16881	4.25922	1	0.72611	35.1633
1	GOTERM_BP_DIRECT	GO:0070534~protein K63-linked ubiquitination	7	0.580913	0.0240478	UBE2N, BFAR, UBE2D4, CDKN2A, RNF115, UBE2F, UBE2V2	1033	37	16792	3.07538	1	0.709264	35.5346
1	GOTERM_BP_DIRECT	GO:0006296~nucleotide-excision repair, DNA incision, 5'-to lesion	7	0.580913	0.0240478	POLD1, PCNA, DDB2, GTF2H3, GTF2H5, ERCC3, ERCC4	1033	37	16792	3.07538	1	0.709264	35.5346
1	GOTERM_MF_DIRECT	GO:0051287~NAD binding	7	0.580913	0.0276355	ME3, NNT, AHCY, IDH3G, UGDH, HIBADH, IDH3A	1043	38	16881	2.98146	1	0.725722	36.292
1	GOTERM_CC_DIRECT	GO:0005819~spindle	14	1.16183	0.0306218	MMS19, SPIN1, KIF3B, PRC1, CDC16, ZNF207, SAC3D1, KATNA1, KBTBD8, HSPB1, MAD2L2, NSUN2, MTUS1, SHCBP1	1100	121	18224	1.91687	1	0.423432	36.8426
1	UP_KEYWORDS	Nucleotidyltransferase	10	0.829876	0.0326871	TRNT1, GMPPB, NMNAT3, POLD1, PNPT1, PRIM2, MTPAP, POLR1A, OAS2, POLR3B	1157	79	20581	2.25168	0.999999	0.173581	37.4591
1	UP_KEYWORDS	NADP	18	1.49378	0.0330785	RNLS, NADK2, ME3, PTGR2, GLUD2, PYROXD1, DHRS11, DECR2, DHRS4L2, QDPR, CYP4V2, MTHFD1, NNT, AKR1B1, TXNRD3, AKR7A2, TXNRD2, KDSR	1157	186	20581	1.72144	1	0.173429	37.8156
1	GOTERM_BP_DIRECT	GO:0006378~mRNA polyadenylation	6	0.497925	0.0261928	SYMPK, CSTF3, CSTF2, GRSF1, MTPAP, LEO1	1033	28	16792	3.48334	1	0.734176	38.0428
1	GOTERM_BP_DIRECT	GO:1990138~neuron projection extension	5	0.414938	0.026199	KDM1A, DDR1, PLXNA1, IMPACT, EIF2AK4	1033	19	16792	4.27778	1	0.728519	38.0499
1	KEGG_PATHWAY	hsa03420:Nucleotide excision repair	8	0.6639	0.0358071	RAD23A, POLD1, PCNA, DDB2, GTF2H3, GTF2H5, ERCC3, ERCC4	463	47	6879	2.52893	0.999951	0.338508	38.1206
1	GOTERM_CC_DIRECT	GO:0042719~mitochondrial intermembrane space protein transporter complex	3	0.248963	0.0321552	TIMM10B, TIMM10, TIMM13	1100	5	18224	9.94036	1	0.430021	38.3027
1	UP_KEYWORDS	mRNA processing	28	2.32365	0.0343418	NCBP2, NCBP1, RNMT, STRAP, PPIL1, PNPT1, SNRPB2, CMTR2, ZCRB1, YBX1, CTNNBL1, PLRG1, ZPR1, LSM1, GEMIN6, RBM28, HSPA8, SYMPK, CSTF3, CSTF2, GRSF1, DDX1, MTPAP, MBNL2, TTF2, SNRNP40, SNRNP25, SNRPG	1157	332	20581	1.50021	1	0.177441	38.9532
1	GOTERM_BP_DIRECT	GO:0033683~nucleotide-excision repair, DNA incision	7	0.580913	0.0271208	POLD1, PCNA, DDB2, GTF2H3, GTF2H5, ERCC3, ERCC4	1033	38	16792	2.99445	1	0.735243	39.0991
1	KEGG_PATHWAY	hsa00270:Cysteine and methionine metabolism	7	0.580913	0.0392233	GOT2, GOT1, AHCY, DNMT1, MTAP, ENOPH1, MDH2	463	38	6879	2.7369	0.999981	0.352958	40.9452
1	INTERPRO	IPR003016:2-oxo acid dehydrogenase, lipoyl-binding site	3	0.248963	0.0307562	DBT, GCSH, DLAT	1094	5	18559	10.1786	1	0.81303	41.2193
1	INTERPRO	IPR020615:Thiolase, acyl-enzyme intermediate active site	3	0.248963	0.0307562	ACAA2, SCP2, ACAT1	1094	5	18559	10.1786	1	0.81303	41.2193
1	GOTERM_CC_DIRECT	GO:0012507~ER to Golgi transport vesicle membrane	8	0.6639	0.0355709	SEC31A, TMED10, GOSR2, HLA-DPA1, HLA-DPB1, LMAN1, SAR1B, SREBF2	1100	52	18224	2.54881	1	0.454286	41.443
1	UP_KEYWORDS	NAD	17	1.41079	0.0377507	NMNAT3, RNLS, NADK2, ALDH6A1, AHCY, AIFM1, ADH5, UGDH, UXS1, HIBADH, IDH3A, NNT, IDH3G, ALDH1B1, NDUFS8, TGDS, MDH2	1157	175	20581	1.728	1	0.191343	41.9272
1	INTERPRO	IPR013766:Thioredoxin domain	7	0.580913	0.0316684	TXNDC11, PRDX6, TXN2, TMX3, DNAJC10, PDIA5, PDIA4	1094	41	18559	2.89635	1	0.813252	42.1533
1	GOTERM_MF_DIRECT	GO:0050662~coenzyme binding	4	0.33195	0.0339128	NDUFA9, ACAT1, UXS1, GCH1	1043	12	16881	5.39501	1	0.783751	42.5961
1	GOTERM_MF_DIRECT	GO:0001054~RNA polymerase I activity	4	0.33195	0.0339128	POLR2L, POLR2K, POLR1A, TWISTNB	1043	12	16881	5.39501	1	0.783751	42.5961
1	GOTERM_MF_DIRECT	GO:0019843~rRNA binding	7	0.580913	0.0346502	MRPS17, FASTKD2, MRPL16, MTERF3, ERAL1, MRPS7, RPF2	1043	40	16881	2.83238	1	0.77848	43.2969
1	INTERPRO	IPR019734:Tetratricopeptide repeat	15	1.24481	0.0329378	BBS4, TTC7A, FKBP4, TTC37, CDC16, TTC28, SUGT1, TOMM70, TTC5, TTC4, GPSM1, TMTC3, SH3TC1, GTF3C3, TOMM34	1094	138	18559	1.84395	1	0.816929	43.4296
1	GOTERM_CC_DIRECT	GO:0005736~DNA-directed RNA polymerase I complex	4	0.33195	0.0396992	POLR2L, POLR2K, POLR1A, TWISTNB	1100	13	18224	5.09762	1	0.482677	45.0395
1	GOTERM_MF_DIRECT	GO:0017056~structural constituent of nuclear pore	5	0.414938	0.0372303	NUP205, NUP93, NUP188, NUP107, NUP54	1043	21	16881	3.85358	1	0.790643	45.6865
1	GOTERM_BP_DIRECT	GO:0045927~positive regulation of growth	3	0.248963	0.0333157	WFS1, TFCP2L1, ZPR1	1033	5	16792	9.75334	1	0.800533	45.7268
1	GOTERM_BP_DIRECT	GO:0006552~leucine catabolic process	3	0.248963	0.0333157	MCCC2, IVD, MCCC1	1033	5	16792	9.75334	1	0.800533	45.7268
1	GOTERM_BP_DIRECT	GO:2001236~regulation of extrinsic apoptotic signaling pathway	3	0.248963	0.0333157	TRAF1, DEPTOR, ACSL5	1033	5	16792	9.75334	1	0.800533	45.7268
1	GOTERM_BP_DIRECT	GO:0042407~cristae formation	4	0.33195	0.0335336	APOOL, LETM1, CHCHD3, AFG3L2	1033	12	16792	5.41852	1	0.797672	45.947
1	GOTERM_BP_DIRECT	GO:0097502~mannosylation	4	0.33195	0.0335336	ALG1, ALG3, ALG8, ALG9	1033	12	16792	5.41852	1	0.797672	45.947
1	GOTERM_BP_DIRECT	GO:0006107~oxaloacetate metabolic process	4	0.33195	0.0335336	GOT2, GOT1, NIT2, MDH2	1033	12	16792	5.41852	1	0.797672	45.947
1	GOTERM_BP_DIRECT	GO:0001833~inner cell mass cell proliferation	4	0.33195	0.0335336	GINS1, CHEK1, ZPR1, PALB2	1033	12	16792	5.41852	1	0.797672	45.947
1	GOTERM_BP_DIRECT	GO:0008334~histone mRNA metabolic process	4	0.33195	0.0335336	NCBP2, NCBP1, SSB, SNRPG	1033	12	16792	5.41852	1	0.797672	45.947
1	GOTERM_BP_DIRECT	GO:0015908~fatty acid transport	4	0.33195	0.0335336	GOT2, PPARA, CROT, SLC25A17	1033	12	16792	5.41852	1	0.797672	45.947
1	GOTERM_CC_DIRECT	GO:0042470~melanosome	12	0.995851	0.0407973	HSP90AB1, HSP90B1, CCT4, AHCY, RAN, SND1, TMED10, ATP1A1, PDIA4, SYNGR1, ITGB1, HSPA8	1100	101	18224	1.96839	1	0.483081	45.9609
1	GOTERM_BP_DIRECT	GO:0018279~protein N-linked glycosylation via asparagine	7	0.580913	0.0340198	STT3B, OSTC, ST6GALNAC4, ST3GAL5, ALG5, LMAN1, DDOST	1033	40	16792	2.84472	1	0.79747	46.4354
1	GOTERM_CC_DIRECT	GO:0043231~intracellular membrane-bounded organelle	45	3.73444	0.0415349	HRAS, SEC31A, SNX15, SLF2, SLC37A4, TIPIN, SFXN4, RANGAP1, CHEK1, OAS2, SLC26A11, YBX1, SLC25A25, PEX19, CASP7, PEX14, DPP7, FYCO1, CLINT1, DDOST, ETFB, ECI2, SCAMP3, DNM1L, POLR3H, BYSL, RAB4A, MTPAP, DPAGT1, CYB5A, ATP1A1, YIF1A, NLRP2, ZCCHC17, RAD1, ATP13A1, BNIP1, ALDH1B1, COMMD7, SCP2, CLOCK, CROT, RSC1A1, SLC25A17, SPTAN1	1100	558	18224	1.33607	1	0.480466	46.5716
1	GOTERM_BP_DIRECT	GO:0007052~mitotic spindle organization	6	0.497925	0.0343513	CCNB1, STIL, KIF3B, RAN, WDR62, MAP4	1033	30	16792	3.25111	1	0.795795	46.7659
1	GOTERM_MF_DIRECT	GO:0003684~damaged DNA binding	9	0.746888	0.0391493	RAD1, RAD23A, POLD1, PCNA, DDB2, GTF2H3, ERCC3, ERCC4, FEN1	1043	63	16881	2.31215	1	0.795909	47.4022
1	INTERPRO	IPR012675:Beta-grasp domain	4	0.33195	0.0373739	TARS, TARS2, FDX1L, MRPL39	1094	13	18559	5.2198	1	0.847222	47.6851
1	GOTERM_BP_DIRECT	GO:0075733~intracellular transport of virus	8	0.6639	0.0353773	SEH1L, RAN, NUP205, NUP93, NUP37, NUP188, NUP107, NUP54	1033	51	16792	2.54989	1	0.800686	47.7769
1	KEGG_PATHWAY	hsa00620:Pyruvate metabolism	7	0.580913	0.048773	ME3, ALDH1B1, GLO1, DLAT, ACAT1, MDH2, FH	463	40	6879	2.60005	0.999999	0.407322	48.2214
1	GOTERM_BP_DIRECT	GO:0006293~nucleotide-excision repair, preincision complex stabilization	5	0.414938	0.0367209	DDB2, GTF2H3, GTF2H5, ERCC3, ERCC4	1033	21	16792	3.87037	1	0.808144	49.0735
1	GOTERM_BP_DIRECT	GO:0006783~heme biosynthetic process	5	0.414938	0.0367209	IBA57, FECH, CPOX, UROS, SLC25A39	1033	21	16792	3.87037	1	0.808144	49.0735
1	GOTERM_BP_DIRECT	GO:0000724~double-strand break repair via homologous recombination	10	0.829876	0.0370029	UBE2N, PSMD14, HUS1, AP5S1, SHFM1, EXD2, PALB2, ERCC4, FEN1, RAD50	1033	74	16792	2.1967	1	0.806052	49.3417
1	GOTERM_BP_DIRECT	GO:0006283~transcription-coupled nucleotide-excision repair	10	0.829876	0.0370029	COPS2, POLR2L, POLR2K, POLD1, PCNA, GTF2H3, GTF2H5, ERCC3, POLR2D, ERCC4	1033	74	16792	2.1967	1	0.806052	49.3417
1	GOTERM_CC_DIRECT	GO:0005634~nucleus	353	29.2946	0.0454809	MRPL40, NAF1, HRAS, RUSC1, PTPN23, FSTL3, CMTR2, MED24, LUZP1, CDC16, CITED2, GOT1, ZNF772, VPS4A, NUP37, DHX36, DHX30, LSM1, EIF2B5, GTPBP4, YARS, ZC3HC1, PCBD2, RAN, BYSL, ZNF649, EXD2, HCFC1R1, TAF6L, PPARGC1B, DPCD, ZNF37A, RAD1, ZNF234, OGFOD1, RCC2, ASCC2, NME1, ASCC3, ZWINT, SERBP1, RGCC, SMARCAL1, UBL4A, VGLL4, MAD2L2, MDH2, TDRD3, AHCY, NEK3, GNAI1, RAD23A, TFCP2L1, HUS1, CHCHD3, ZSCAN5A…	1100	5415	18224	1.08001	1	0.503683	49.7312
1	GOTERM_MF_DIRECT	GO:0050660~flavin adenine dinucleotide binding	9	0.746888	0.0424235	SDHA, KDM1A, ACADM, IVD, AIFM1, ACADS, FOXRED2, TXNRD3, TXNRD2	1043	64	16881	2.27602	1	0.811285	50.2128
1	GOTERM_CC_DIRECT	GO:0000127~transcription factor TFIIIC complex	3	0.248963	0.0463273	GTF3C5, GTF3C4, GTF3C3	1100	6	18224	8.28364	1	0.501664	50.3859
1	UP_KEYWORDS	Peroxisome biogenesis disorder	4	0.33195	0.0484649	PEX19, PEX14, PHYH, PEX7	1157	15	20581	4.74353	1	0.237192	50.4212
1	GOTERM_MF_DIRECT	GO:0051539~4 iron, 4 sulfur cluster binding	7	0.580913	0.0427194	POLD1, NDUFS8, PRIM2, NARFL, RTEL1-TNFRSF6B, CDK5RAP1, RTEL1	1043	42	16881	2.69751	1	0.803134	50.4597
1	GOTERM_CC_DIRECT	GO:0015934~large ribosomal subunit	4	0.33195	0.048321	MRPL22, MRPL15, MRPL32, MRPL30	1100	14	18224	4.73351	1	0.508304	51.8966
1	GOTERM_CC_DIRECT	GO:0030176~integral component of endoplasmic reticulum membrane	12	0.995851	0.0487692	BFAR, DERL1, HACD3, BNIP1, WFS1, SLC35B4, SLC37A4, PIGU, KTN1, DPAGT1, DOLPP1, G6PC3	1100	104	18224	1.91161	1	0.503405	52.2302
1	INTERPRO	IPR012336:Thioredoxin-like fold	14	1.16183	0.0428734	SPATA20, PTGES2, TXN2, MTX2, TMX3, GDAP1, DNAJC10, PDIA5, PDIA4, AAED1, TXNDC11, GSTM4, PRDX6, TXNRD3	1094	130	18559	1.82693	1	0.878093	52.5428
1	INTERPRO	IPR015940:Ubiquitin-associated/translation elongation factor EF1B, N-terminal, eukaryote	7	0.580913	0.0429059	TDRD3, RAD23A, USP5, UBQLN4, SIK2, RSC1A1, DHX57	1094	44	18559	2.69887	1	0.871538	52.5703
1	GOTERM_BP_DIRECT	GO:0006536~glutamate metabolic process	4	0.33195	0.0416493	GOT2, GOT1, GLUD2, FPGS	1033	13	16792	5.00171	1	0.8387	53.5737
1	GOTERM_BP_DIRECT	GO:0006359~regulation of transcription from RNA polymerase III promoter	4	0.33195	0.0416493	POLR3F, BRF2, POLR3C, GTF3C3	1033	13	16792	5.00171	1	0.8387	53.5737
1	GOTERM_BP_DIRECT	GO:0016180~snRNA processing	4	0.33195	0.0416493	INTS9, INTS4, INTS7, INTS2	1033	13	16792	5.00171	1	0.8387	53.5737
1	GOTERM_BP_DIRECT	GO:0010288~response to lead ion	4	0.33195	0.0416493	FECH, CPOX, QDPR, CDK4	1033	13	16792	5.00171	1	0.8387	53.5737
1	INTERPRO	IPR004217:Tim10/DDP family zinc finger	3	0.248963	0.0443538	TIMM10B, TIMM10, TIMM13	1094	6	18559	8.48218	1	0.873801	53.776
1	INTERPRO	IPR002155:Thiolase	3	0.248963	0.0443538	ACAA2, SCP2, ACAT1	1094	6	18559	8.48218	1	0.873801	53.776
1	INTERPRO	IPR020616:Thiolase, N-terminal	3	0.248963	0.0443538	ACAA2, SCP2, ACAT1	1094	6	18559	8.48218	1	0.873801	53.776
1	INTERPRO	IPR020617:Thiolase, C-terminal	3	0.248963	0.0443538	ACAA2, SCP2, ACAT1	1094	6	18559	8.48218	1	0.873801	53.776
1	INTERPRO	IPR009022:Elongation factor G, III-V domain	3	0.248963	0.0443538	EFL1, GFM1, GUF1	1094	6	18559	8.48218	1	0.873801	53.776
1	INTERPRO	IPR000640:Translation elongation factor EFG, V domain	3	0.248963	0.0443538	EFL1, GFM1, GUF1	1094	6	18559	8.48218	1	0.873801	53.776
1	INTERPRO	IPR020613:Thiolase, conserved site	3	0.248963	0.0443538	ACAA2, SCP2, ACAT1	1094	6	18559	8.48218	1	0.873801	53.776
1	INTERPRO	IPR011054:Rudiment single hybrid motif	3	0.248963	0.0443538	MCCC1, PCCA, GART	1094	6	18559	8.48218	1	0.873801	53.776
1	GOTERM_BP_DIRECT	GO:0009411~response to UV	7	0.580913	0.0419605	CASP7, POLD1, HUS1, TIPIN, DDB2, ERCC3, ERCC4	1033	42	16792	2.70926	1	0.836817	53.8448
1	GOTERM_BP_DIRECT	GO:0006986~response to unfolded protein	7	0.580913	0.0419605	HSP90AB1, STT3B, HSPH1, DERL1, HSPB1, SERPINH1, HSPA8	1033	42	16792	2.70926	1	0.836817	53.8448
1	INTERPRO	IPR016135:Ubiquitin-conjugating enzyme/RWD-like	8	0.6639	0.0452066	UBE2N, UBE2D4, IMPACT, RWDD2A, UBE2F, UBE2V2, UBE2Q2, EIF2AK4	1094	56	18559	2.42348	1	0.872437	54.4726
1	GOTERM_BP_DIRECT	GO:0043687~post-translational protein modification	5	0.414938	0.0427682	MINA, STT3B, FN3KRP, SUMF2, ICMT	1033	22	16792	3.69445	1	0.838497	54.5416
1	INTERPRO	IPR004154:Anticodon-binding	4	0.33195	0.0455376	TARS, TARS2, EPRS, EIF2AK4	1094	14	18559	4.84696	1	0.868031	54.7404
1	INTERPRO	IPR016185:Pre-ATP-grasp domain	4	0.33195	0.0455376	GSS, MCCC1, PCCA, GART	1094	14	18559	4.84696	1	0.868031	54.7404
1	GOTERM_BP_DIRECT	GO:0016032~viral process	27	2.24066	0.0464342	PACS2, UBE3A, IL6ST, RAD23A, BTRC, NUP93, NUP188, PAAF1, CUL5, GADD45GIP1, SEH1L, MDFIC, SND1, GTF2A2, NUP37, NUP54, ERCC3, TRAM1, CUL1, HSPA8, SLC25A5, RAN, RAD50, IPO7, NUP205, NUP107, CARM1	1033	299	16792	1.46789	1	0.858646	57.5814
1	GOTERM_BP_DIRECT	GO:0042797~tRNA transcription from RNA polymerase III promoter	3	0.248963	0.0479625	GTF3C5, GTF3C4, GTF3C3	1033	6	16792	8.12778	1	0.864057	58.791
1	GOTERM_BP_DIRECT	GO:1902065~response to L-glutamate	3	0.248963	0.0479625	UFL1, AIFM1, PCNA	1033	6	16792	8.12778	1	0.864057	58.791
1	GOTERM_BP_DIRECT	GO:0006206~pyrimidine nucleobase metabolic process	3	0.248963	0.0479625	UPRT, RRM1, UCK2	1033	6	16792	8.12778	1	0.864057	58.791
1	GOTERM_BP_DIRECT	GO:0042791~5S class rRNA transcription from RNA polymerase III type 1 promoter	3	0.248963	0.0479625	GTF3C5, GTF3C4, GTF3C3	1033	6	16792	8.12778	1	0.864057	58.791
1	GOTERM_BP_DIRECT	GO:0048312~intracellular distribution of mitochondria	3	0.248963	0.0479625	DNM1L, CLUH, SYNJ2BP	1033	6	16792	8.12778	1	0.864057	58.791
1	GOTERM_BP_DIRECT	GO:0014003~oligodendrocyte development	5	0.414938	0.049341	HDAC11, EIF2B2, EIF2B3, EIF2B4, EIF2B5	1033	23	16792	3.53382	1	0.868313	59.8541
1	GOTERM_BP_DIRECT	GO:0006295~nucleotide-excision repair, DNA incision, 3'-to lesion	5	0.414938	0.049341	DDB2, GTF2H3, GTF2H5, ERCC3, ERCC4	1033	23	16792	3.53382	1	0.868313	59.8541
2	UP_KEYWORDS	Mitochondrion	241	12.6178	1.05424e-41	PDP1, RAD51C, OXA1L, PDP2, GFER, STOML2, CIAPIN1, FAM210A, TRAK2, VPS13C, MTG1, PGAM5, ABCB10, SLC9B2, MRPL37, MRPL38, MRPL34, WWOX, CRLS1, GTPBP3, SUCLG2, LYRM4, LIG3, MRM1, SARS2, C10ORF2, MRM3, NME4, MRPL48, MRPL45, MRPL46, MRPL43, HIGD2A, HSD17B10, PUS1, MTX3, LOC102724023, FARS2, SFXN1, CHCHD5, SFXN2, PIN4, RBFA, QRSL1, MRPL54, MTERF3, PEMT, FAM162A, SUPV3L1, MRPL57, NAXE, MRPL58, NTHL1, NAX…	1794	1119	20581	2.47076	4.92328e-39	4.92328e-39	1.50356e-38
2	UP_KEYWORDS	Acetylation	487	25.4974	3.28843e-32	PDP1, RBPMS2, LDHB, LSM6, XRCC6, NAA15, STOML2, SYNCRIP, RCE1, SART3, WDR75, MAK16, INTS5, PGAM5, LSM5, PLS1, LSM4, CCNA2, CCAR2, MCRS1, EMG1, DCAF1, PCM1, SARS2, ERGIC3, ST13, NAPEPLD, AAAS, ZNF783, KIAA1524, ADSL, MAPK7, CHORDC1, MYBBP1A, HIGD2A, HSD17B10, PUS3, NIFK, CHCHD5, ACP1, PUS7, NAA30, NAT10, PRPF40B, ZC3H14, MKI67, PHB, SZRD1, ACACA, SPDL1, PRPSAP1, ENGASE, WDR61, UBA2, SRSF8, NUTF2, …	1794	3424	20581	1.6317	1.53569e-29	7.67847e-30	4.68999e-29
2	UP_KEYWORDS	Nucleus	668	34.9738	4.57132e-31	FLYWCH1, KIFC1, DBF4B, PPP2R5D, LSM6, ZNF57, XRCC6, NAA15, ZNF250, SYNCRIP, REST, MED21, SART3, ANKLE1, CIAPIN1, MAGED1, WDR75, BHLHB9, INTS5, MAK16, MED27, WDR77, LSM5, YEATS2, TIGD2, LSM4, DHX33, CCNA2, CDCA5, CCAR2, ZNF43, IKBKAP, MAGI3, MCRS1, TADA2A, ZNF644, EMG1, LIG3, ZNF790, ZNF501, ZHX3, HMG20A, ZNF502, DCAF1, NCAPD3, WDR83, NME2, ZNF235, AAAS, ZNF783, MAPK7, MYBBP1A, ZNF382, ZNF41, ZNF6…	1794	5244	20581	1.46136	2.13481e-28	7.11602e-29	6.51967e-28
2	UP_KEYWORDS	Transit peptide	131	6.85864	5.76966e-28	PDP1, OXA1L, PDP2, STOML2, CLYBL, MTHFD1L, TAMM41, MTG1, MRPL37, TFB2M, ABCB10, MRPL38, HADH, MRPL34, MTO1, GTPBP3, NUDT1, SUCLG2, LIG3, MRM1, SARS2, C10ORF2, MRM3, NME4, NFU1, MRPS18B, MRPL48, MRPL45, AKAP1, MRPL46, MRPL43, LRPPRC, MRPS15, PUS1, LOC102724023, FARS2, MRPS12, COX7C, RBFA, MRS2, MRPL54, MTERF3, SUPV3L1, NAXE, MRPL58, NTHL1, DNAJA3, NAXD, GCDH, MRPS26, MRPS24, C21ORF33, IDH3B, ABCB7…	1794	536	20581	2.80382	2.69443e-25	6.73608e-26	8.22876e-25
2	GOTERM_CC_DIRECT	GO:0005730~nucleolus	181	9.47644	1.00769e-27	RPP38, LSM6, XRCC6, CDKN2AIPNL, MBIP, CIAPIN1, CBX5, KLHL7, WDR75, EBNA1BP2, G2E3, DDX18, DDX28, DDX11, MAK16, DHX37, MED27, FBXO25, DHX33, PUM3, DDX21, TGS1, IMP4, ORC1, GNL3, CEP85, IKBKAP, ZNF593, MCRS1, DTL, EMG1, ENC1, OLA1, RRP8, RRP9, ELL3, DCAF1, NVL, RSL1D1, DCLRE1A, PA2G4, NOP2, KDM2B, RPAIN, RFC1, SNRPA, DDX31, SRP72, MYBBP1A, PNMA1, SDAD1, NOC3L, NIFK, C14ORF169, BOP1, PIN4, COIL, PPA…	1665	857	18224	2.31168	7.16464e-25	7.16464e-25	1.52282e-24
2	UP_KEYWORDS	Phosphoprotein	930	48.6911	1.90258e-26	LDHB, OXA1L, PPP2R5B, PPP2R5D, GFER, SYNCRIP, REST, PRELID3B, SART3, USP54, MAP3K4, MAK16, PGAM5, MED27, YEATS2, CCAR2, IKBKAP, MCRS1, EFCAB14, LIG3, DCAF1, PTPDC1, NCAPD3, KIAA1524, ADSL, MAPK7, CHORDC1, EIF2AK3, MYBBP1A, SDAD1, MTX3, PABPC4, SCRIB, SGK223, TPGS1, NCAPG2, SPATS2, NAT10, C19ORF24, NTHL1, ZC3H14, EPM2A, ACACA, SZRD1, ATP11C, PRPSAP1, ENGASE, TMEM117, AIDA, SRSF8, MCPH1, PPRC1, RAD…	1794	8246	20581	1.29385	8.88504e-24	1.77701e-24	2.71348e-23
2	GOTERM_CC_DIRECT	GO:0005739~mitochondrion	233	12.199	1.34065e-23	RAD51C, LDHB, OXA1L, GFER, FAM210A, TRAK2, PGAM5, MRPL37, CRY1, GPT2, MRPL34, WWOX, RPUSD4, CRLS1, GTPBP3, RPUSD2, RPUSD3, SUCLG2, GTPBP8, LYRM4, LIG3, MRM1, SARS2, C10ORF2, MRM3, NME4, HARS, ADSL, EEFSEC, MRPL45, MRPL46, HSD17B10, PUS1, LOC102724023, FARS2, SFXN1, RBFA, PIN1, QRSL1, STX17, MTERF3, MTCP1, FAM162A, SUPV3L1, NAXE, MRPL58, NTHL1, NAXD, GCDH, PHB, ACACA, NOP14, NUBPL, CCT7, POLRMT, P…	1665	1331	18224	1.91605	9.53205e-21	4.76602e-21	2.02601e-20
2	GOTERM_MF_DIRECT	GO:0044822~poly(A) RNA binding	209	10.9424	5.99013e-23	FLYWCH2, LSM6, TRMT2A, XRCC6, NAA15, SYNCRIP, SART3, WDR75, DDX18, MAK16, DHX37, EIF1AX, RPP30, DHX33, LSM4, MRPL37, DDX10, DHX35, CCAR2, CLNS1A, RPUSD4, RPUSD2, RPUSD3, RRP7A, EMG1, MRM1, SARS2, MRM3, NOP2, SRP72, MRPL45, MYBBP1A, MRPL43, HSD17B10, PUS1, PABPC4, NOC3L, NIFK, BOP1, PIN4, PUS7, MANF, PPAN, NOM1, SPATS2, DUSP14, BRIX1, NGRN, MRPL54, SUPV3L1, NAT10, ZC3H14, NKRF, UTP23, CCDC86, NOC4…	1582	1129	16881	1.97535	7.70331e-20	7.70331e-20	9.76745e-20
2	GOTERM_CC_DIRECT	GO:0005654~nucleoplasm	399	20.8901	8.3626e-23	FLYWCH1, DBF4B, LSM6, PPP2R5D, XRCC6, SYNCRIP, REST, SART3, CIAPIN1, WDR75, INTS5, DHX37, WDR77, MED27, LSM5, DHX33, LSM4, CDCA5, CCNA2, CCAR2, MCRS1, EMG1, EFCAB13, LIG3, ZHX3, SKP1, PTPDC1, NCAPD3, AAAS, SPAG5, MAPK7, MYBBP1A, NIFK, CCDC91, SCRIB, FOXH1, NCAPG2, NAT10, NTHL1, ZC3H14, YEATS4, PHB, GCFC2, SFMBT2, UPF3B, WDR61, UBA2, PARPBP, MCPH1, PPRC1, NUTF2, PARP1, PARP2, POP7, TAF1A, PWWP2B, …	1665	2784	18224	1.56868	5.94581e-20	1.98194e-20	1.26376e-19
2	UP_KEYWORDS	Alternative splicing	1118	58.534	9.02103e-23	RBPMS2, PDP1, OXA1L, PPP2R5B, PPP2R5D, GFER, SYNCRIP, REST, PRELID3B, SART3, C17ORF97, USP54, MAP3K4, PGAM5, MED27, DHX33, DHX35, CCAR2, CRTAM, MCRS1, EFCAB13, LIG3, ZNF501, EXD3, BTBD6, DCAF1, PTPDC1, SARS2, OGFOD3, DCAF4, ZNF783, KIAA1524, ADSL, MAPK7, CHORDC1, MYBBP1A, ZNF382, HSD17B10, SDAD1, ZNF132, ZNF133, MTX3, PABPC4, ZNF511, CHCHD5, SCRIB, TPGS1, NCAPG2, MTCP1, NAT10, ZC3H14, LAPTM4B, ZN…	1794	10587	20581	1.21147	4.21282e-20	7.02137e-21	1.28659e-19
2	GOTERM_CC_DIRECT	GO:0005743~mitochondrial inner membrane	101	5.28796	3.44518e-18	OXA1L, C19ORF70, STOML2, MRPS30, MTG1, SLC9B2, MRPL37, ABCB10, MRPL38, SLC25A26, HADH, MRPL34, CRLS1, TIMM8A, NME4, SLC25A32, MRPS18B, SLC25A35, MRPL48, SMIM20, MRPL45, MRPL46, MRPL43, HIGD2A, MRPS15, MRPS14, MRPS12, COX7C, SFXN1, SFXN2, MRS2, MRPL54, MRPL58, MRPS27, MRPS26, PHB, MRPS25, MRPS24, AK2, ABCB7, SLC25A12, PTCD3, UCP2, NDUFV1, SLC25A10, FOXRED1, SLC25A15, NDUFAF4, NDUFAF5, NDUFAF6, COX…	1665	441	18224	2.50676	2.44952e-15	6.1238e-16	5.20638e-15
2	UP_KEYWORDS	tRNA processing	38	1.98953	6.0101e-18	RPP38, HSD17B10, ELAC1, PUS3, PUS1, LSM6, TYW5, QTRT1, CDKAL1, PUS7, PUS7L, TRMT44, TYW1, TRMT6, THG1L, RPP30, NAT10, KIAA0391, TSEN2, FTSJ1, TYW1B, TSEN15, MTO1, DUS3L, GTPBP3, LCMT2, OSGEPL1, TRMT61A, TRMT61B, URM1, TRMT11, LAGE3, WDR4, DUS4L, TRUB1, POP7, RPP40, TRIT1	1794	84	20581	5.18977	2.80672e-15	4.0096e-16	8.57168e-15
2	UP_KEYWORDS	rRNA processing	35	1.83246	7.75847e-15	UTP4, LSM6, UTP15, WBSCR22, WBP11, BOP1, RBFA, FCF1, DDX47, TFB2M, DDX21, NAT10, IMP4, FTSJ3, UTP23, PDCD11, EXOSC9, EXOSC7, EMG1, NOL8, MPHOSPH10, LAS1L, HEATR1, RRP8, EXOSC1, RRP9, MRM1, MRM3, NOP14, DDX56, PA2G4, NOP2, NOL11, UTP20, NHP2	1794	86	20581	4.66889	3.62932e-12	4.53637e-13	1.108e-11
2	GOTERM_CC_DIRECT	GO:0005634~nucleus	635	33.2461	9.0275e-15	KIFC1, DBF4B, PPP2R5D, ZNF57, XRCC6, NAA15, ZNF250, SYNCRIP, REST, SART3, ANKLE1, MAGED1, BHLHB9, INTS5, WDR76, MED27, WDR77, LSM5, TIGD2, CCNA2, CDCA5, CCAR2, ZNF43, IKBKAP, MAGI3, MCRS1, TADA2A, ZNF644, EMG1, EFCAB13, LIG3, ZNF790, ZNF501, ZHX3, HMG20A, ZNF502, SKP1, DCAF1, PTPDC1, NME2, AAAS, ZNF235, SPAG5, ZNF783, MAPK7, MYBBP1A, ZNF382, ZNF41, ZNF614, SDAD1, PUS3, ZNF132, PUS1, ZNF133, PABPC…	1665	5415	18224	1.28353	6.39389e-12	1.27875e-12	1.35891e-11
2	UP_KEYWORDS	Cytoplasm	551	28.8482	8.09329e-14	KIFC2, RBPMS2, LDHB, KIFC1, PPP2R5B, PPP2R5D, LSM6, NAA15, STOML2, GFER, SYNCRIP, SART3, ANKLE1, ACBD6, CIAPIN1, MAGED1, MAP3K4, BHLHB9, WDR77, PLS1, CCNA2, CDCA5, CCAR2, IKBKAP, MCRS1, BTBD6, PCM1, DCAF1, ST13, WDR83, MKS1, NME2, SPAG5, KIAA1524, MAPK7, MYBBP1A, CCDC92, PABPC4, UBA5, DTD2, DAAM1, ACP1, NAA35, SCRIB, URGCP, TPGS1, NAA30, SPATS2, ZC3H14, PCNT, EPM2A, ACACA, SPDL1, ENGASE, DVL1, AP…	1794	4816	20581	1.31253	3.77968e-11	4.19964e-12	1.1543e-10
2	GOTERM_CC_DIRECT	GO:0005759~mitochondrial matrix	74	3.87435	3.93814e-13	PDP1, NDUFAF7, PDP2, FASTK, AMT, DTYMK, QARS, BPHL, ARL2BP, MTHFD1L, NDUFS7, MTG1, NARS2, MCEE, TFB2M, ACAD8, HADH, GPT2, CCAR2, ABCE1, NUDT2, NUDT1, SSBP1, NUDT13, SUCLG2, ALDH5A1, LYRM4, TP53, CBR4, NDUFA10, TIMM44, C10ORF2, TRMT61B, SARS2, RAD51, NME4, TRAP1, C1QBP, CHPF, PMPCB, HSD17B10, GLRX5, BCAT2, PUS1, FARS2, AASS, PIN4, KARS, TYMS, REXO2, MARS2, SUPV3L1, HSPE1, KIAA0391, MRPL58, NAXE, B…	1665	327	18224	2.47693	2.79989e-10	4.66649e-11	5.95113e-10
2	UP_KEYWORDS	DNA damage	74	3.87435	1.95627e-12	RAD51D, RAD51C, ZMAT3, XRCC6, INO80, MLH3, PTTG1, ANKLE1, DDX11, AEN, ACTR5, PRMT6, SETMAR, H2AFX, CCAR2, FANCC, POLL, MCRS1, DTL, POLE, LIG3, GTF2H4, HERC2, CDK2, RAD51, MRE11, SPDYA, DCLRE1A, UHRF1, NABP2, RIF1, BAZ1B, RUVBL2, RUVBL1, PPP5C, SMARCAD1, FOXM1, UNG, MGMT, MUM1, CHEK2, PRPF19, ERCC8, CHD1L, APITD1-CORT, MDC1, RHNO1, APEX1, NTHL1, ERCC1, ERCC2, SSRP1, SHPRH, CENPS, MSH3, TONSL, ATAD…	1794	352	20581	2.41175	9.13551e-10	9.13551e-11	2.78998e-09
2	UP_KEYWORDS	DNA repair	64	3.35079	1.27056e-11	RAD51D, RAD51C, XRCC6, INO80, PTTG1, MLH3, ANKLE1, DDX11, ACTR5, SETMAR, PRMT6, H2AFX, FANCC, POLL, MCRS1, POLE, LIG3, GTF2H4, HERC2, CDK2, RAD51, MRE11, DCLRE1A, UHRF1, NABP2, RUVBL2, RUVBL1, PPP5C, SMARCAD1, FOXM1, UNG, MGMT, MUM1, CHEK2, PRPF19, ERCC8, CHD1L, APITD1-CORT, MDC1, APEX1, NTHL1, ERCC1, ERCC2, SSRP1, SHPRH, CENPS, MSH3, TONSL, WRN, EXO5, RNF8, MPG, NSMCE4A, CUL4A, PARPBP, BABAM1, U…	1794	293	20581	2.50586	5.93352e-09	5.39411e-10	1.81209e-08
2	UP_KEYWORDS	Nucleotide-binding	237	12.4084	2.03408e-11	RAD51D, KIFC2, RAD51C, KIFC1, FAM20B, XRCC6, PRKX, DDX18, MAP3K4, DDX11, MTG1, DHX37, IFT22, DYNC2H1, ABCB10, DHX33, DHX35, DDX10, IFT27, CRY1, MAGI3, GTPBP3, GTPBP6, SUCLG2, GTPBP8, LIG3, OLA1, DCAF1, SARS2, C10ORF2, NME4, NME2, RND1, RFC1, BAZ1B, NEK8, HARS, PDGFRB, MAPK7, EEFSEC, EIF2AK3, FARS2, NEK1, UBA5, CHEK2, MYO9A, RAB40B, UHMK1, TK1, QRSL1, SGK223, SUPV3L1, NAT10, NAXE, NAXD, MOCS2, MKI…	1794	1788	20581	1.52063	9.49917e-09	7.91598e-10	2.90103e-08
2	GOTERM_BP_DIRECT	GO:0006364~rRNA processing	54	2.82723	2.4656e-11	RPP38, UTP15, WDR75, EBNA1BP2, SBDS, RRP1B, DHX37, RPP30, DDX21, IMP4, EXOSC9, EXOSC7, RRP7A, EMG1, NOL8, LAS1L, RRP8, DIEXF, EXOSC1, RRP9, DIS3L, MRM3, PA2G4, PIH1D1, DIS3L2, NOL11, UTP4, NOB1, WBP11, BOP1, RIOK1, PIN4, RBFA, FCF1, DDX47, WDR18, DDX49, PELP1, GEMIN4, TBL3, CCDC86, PDCD11, NOC4L, RRP15, MPHOSPH10, HEATR1, NOP14, DDX56, NOP58, WDR3, UTP20, UTP14A, TEX10, RPP40	1570	214	16792	2.69887	8.82436e-08	8.82436e-08	4.52697e-08
2	KEGG_PATHWAY	hsa03008:Ribosome biogenesis in eukaryotes	30	1.57068	3.55698e-11	RPP38, UTP4, NOB1, UTP15, RIOK1, FCF1, DROSHA, CSNK2A2, WDR75, SBDS, REXO2, LSG1, RPP30, NAT10, IMP4, SPATA5, NMD3, GNL3, TBL3, RRP7A, EMG1, MPHOSPH10, HEATR1, NVL, WDR3, NOP58, UTP14A, NHP2, POP7, RPP40	582	87	6879	4.07572	9.924e-09	9.924e-09	4.70058e-08
2	GOTERM_BP_DIRECT	GO:0070125~mitochondrial translational elongation	31	1.62304	5.11742e-11	TUFM, MRPS15, MRPS14, MRPS12, MRPS30, MRPL20, MRPL11, MRPL54, MRPL37, MRPL38, MRPL58, MRPL34, MRPS27, MRPL2, MRPL1, MRPS26, MRPL3, MRPS25, MRPS24, MRPL9, MRPS5, MRPL24, MRPL23, MRPL21, MRPS18B, MRPS9, PTCD3, MRPL48, MRPL45, MRPL46, MRPL43	1570	85	16792	3.90073	1.83152e-07	9.15762e-08	9.39586e-08
2	UP_KEYWORDS	Transferase	226	11.8325	7.68416e-11	B3GALT6, TRMT2A, FAM20B, PRKX, G2E3, MAP3K4, WWP1, GPT2, POLL, IKBKAP, MAGI3, CRLS1, EMG1, POLE, PARP11, DCAF1, MRM1, MRM3, NME4, WDR83, CD38, NME2, FAM86C1, NOP2, GGACT, BAZ1B, TRMT11, XXYLT1, NEK8, PDGFRB, MAPK7, HAS3, EIF2AK3, NEK1, CHEK2, PPAT, UHMK1, NAA35, TK1, SGK223, TRMT44, NAA30, PEMT, NAT10, MOCS2, LCMT2, SMYD4, SMYD2, POLRMT, GGT7, PARP6, PARP3, FUK, METTL15, PARP1, PARP2, METTL17, AL…	1794	1708	20581	1.51797	3.5885e-08	2.76039e-09	1.09592e-07
2	GOTERM_BP_DIRECT	GO:0006281~DNA repair	56	2.93194	1.08323e-10	RAD51D, RAD51C, INO80, PTTG1, ANKLE1, IGHMBP2, DDX11, FANCC, POLL, CDK1, MCRS1, NUDT1, POLE, LIG3, GTF2H4, CDK2, MRE11, RAD51, RECQL, UHRF1, NABP2, RPAIN, RUVBL2, RUVBL1, PPP5C, ENDOV, FOXM1, UNG, MGMT, POLA1, MUM1, CHD1L, APITD1-CORT, SMARCB1, NPM1, ASF1A, APEX1, ERCC1, SSRP1, SHPRH, CENPS, MSH3, WRN, MNAT1, NSMCE4A, PARPBP, SUPT16H, PARP3, MTOR, OGG1, ALKBH3, PARP1, CHAF1A, PARP2, CENPX, USP45	1570	235	16792	2.54872	3.87689e-07	1.2923e-07	1.98887e-07
2	UP_KEYWORDS	Ribosome biogenesis	25	1.3089	3.70566e-10	UTP23, SDAD1, EMG1, NIP7, MPHOSPH10, WBSCR22, HEATR1, BOP1, FCF1, DROSHA, NOP14, NVL, EBNA1BP2, DDX56, SBDS, DDX28, C1QBP, BRIX1, RRS1, NOP58, ZNHIT6, UTP14A, IMP4, NHP2, FTSJ3	1794	65	20581	4.41236	1.73054e-07	1.2361e-08	5.28505e-07
2	GOTERM_BP_DIRECT	GO:0070126~mitochondrial translational termination	30	1.57068	3.75597e-10	MRPS15, MRPS14, MRPS12, MRPS30, MRPL20, MRPL11, MRPL54, MRPL37, MRPL38, MRPL58, MRPL34, MRPS27, MRPL2, MRPL1, MRPS26, MRPL3, MRPS25, MRPS24, MRPL9, MRPS5, MRPL24, MRPL23, MRPL21, MRPS18B, MRPS9, PTCD3, MRPL48, MRPL45, MRPL46, MRPL43	1570	86	16792	3.731	1.34426e-06	3.36065e-07	6.89616e-07
2	UP_KEYWORDS	Mitochondrion inner membrane	57	2.98429	7.27385e-10	NDUFAF5, OXA1L, COX11, NDUFAF6, C19ORF70, STOML2, TAMM41, IMMP2L, ATAD3A, MTG1, ATP5S, EXOG, ABCB10, ATP5O, SLC25A26, DNAJC19, NDUFB11, CRLS1, SLC25A4, SLC25A6, MCUB, COX4I1, TIMM44, NDUFA12, COQ6, TIMM8A, IMMP1L, COQ4, TRAP1, SLC25A32, UQCRH, SLC25A35, SMIM20, HIGD2A, NDUFB7, NDUFB8, COX7C, COX7A2L, TYMS, MRS2, BDH1, NDUFA5, SHMT2, NDUFA3, PHB, MCUR1, BCS1L, ABCB7, TTC19, SLC25A12, UCP2, NDUFV1,…	1794	270	20581	2.42189	3.39689e-07	2.26459e-08	1.03741e-06
2	UP_KEYWORDS	Helicase	38	1.98953	1.07071e-09	SMARCAD1, XRCC6, INO80, IGHMBP2, CHD9, DDX47, DDX28, CHD1L, DDX18, DDX49, DDX11, DDX19A, DHX37, DDX19B, DHX33, SUPV3L1, DDX21, DDX20, DDX10, DHX35, ERCC2, SHPRH, YTHDC2, MCM2, WRN, MCM3, HLTF, MCM4, C10ORF2, MCM6, RECQL, DDX56, SNRNP200, DDX31, RAD54L2, RUVBL2, RUVBL1, DDX54	1794	143	20581	3.04854	5.00021e-07	3.12513e-08	1.52706e-06
2	UP_KEYWORDS	ATP-binding	187	9.79058	1.26975e-09	KIFC2, RAD51D, KIFC1, RAD51C, PRPF4B, FAM20B, STK36, XRCC6, DTYMK, INO80, MTHFD1L, PRKX, CSNK2A2, IGHMBP2, DDX18, DDX28, MAP3K4, DDX11, DHX37, DYNC2H1, ABCB10, DHX33, DDX21, PRKACB, DHX35, DDX10, DDX20, ORC1, MATK, MAGI3, DARS, STK25, LIG3, OLA1, DCAF1, C10ORF2, SARS2, NME4, NVL, NME2, MAP4K5, RFC1, BAZ1B, NEK8, HARS, DDX31, PDGFRB, MAPK7, EIF2AK3, PRPS2, NEK1, FARS2, CTPS1, UBA5, CHEK2, ULK4, RI…	1794	1391	20581	1.54226	5.92974e-07	3.48809e-08	1.81094e-06
2	GOTERM_MF_DIRECT	GO:0005515~protein binding	937	49.0576	1.11825e-09	PDP1, RBPMS2, LDHB, OXA1L, PPP2R5B, PPP2R5D, GFER, SYNCRIP, REST, MED21, SART3, USP54, MAP3K4, MED27, YEATS2, CCAR2, IKBKAP, MCRS1, LIG3, ZNF501, ZNF502, DCAF1, NCAPD3, ZNF783, KIAA1524, MAPK7, CHORDC1, EIF2AK3, MYBBP1A, HSD17B10, ZNF133, PABPC4, ZNF511, FAM212A, SCRIB, FOXH1, NCAPG2, DUSP14, NAT10, HLA-DOA, NTHL1, ZC3H14, LAPTM4B, YEATS4, ARHGEF39, ACACA, ATP11C, PRPSAP1, SFMBT2, AIDA, HSPB11, S…	1582	8785	16881	1.13812	1.43807e-06	7.19033e-07	1.8234e-06
2	UP_KEYWORDS	Methyltransferase	45	2.35602	2.30087e-09	NDUFAF5, NDUFAF7, TRMT2A, AMT, MGMT, WBSCR22, NTMT1, PRMT9, EEF1AKMT1, N6AMT1, TYMS, TRMT44, PRDM15, SETMAR, PRMT6, PEMT, TFB2M, FTSJ1, TGS1, FTSJ3, ZCCHC4, SHMT1, METTL8, SHMT2, ALKBH8, METTL5, EMG1, LCMT2, SMYD4, WHSC1, RRP8, THUMPD2, SMYD2, MRM1, TRMT61A, TRMT61B, SUV39H2, MRM3, FAM86C1, NOP2, TRMT11, MTR, METTL15, METTL17, COMTD1	1794	193	20581	2.67485	1.07451e-06	5.96948e-08	3.28153e-06
2	GOTERM_CC_DIRECT	GO:0005737~cytoplasm	580	30.3665	6.38992e-09	KIFC2, FLYWCH1, RBPMS2, LDHB, DBF4B, PPP2R5B, XRCC6, NAA15, GFER, SART3, ANKLE1, ACBD6, CIAPIN1, MAGED1, MAP3K4, BHLHB9, DHX37, MED27, WDR77, PLS1, DHX33, DHX35, CCNA2, CDCA5, CCAR2, IKBKAP, MCRS1, PTPRM, EMG1, EFCAB13, SKP1, PCM1, DCAF1, PTPDC1, SARS2, ST13, MKS1, NME2, NAPEPLD, AAAS, SPAG5, KIAA1524, MAPK7, MYBBP1A, EIF2AK3, HSD17B10, PABPC4, NIFK, UBA5, DTD2, DAAM1, ACP1, NAA35, SCRIB, URGCP, …	1665	5222	18224	1.21568	4.54322e-06	6.49033e-07	9.6565e-06
2	GOTERM_BP_DIRECT	GO:0008033~tRNA processing	18	0.942408	7.48137e-09	PUS3, PUS1, LSM6, FARS2, SARS, FDXACB1, PUS7, KARS, PUS7L, LAGE3, TYW1, THG1L, RPP30, KIAA0391, MTO1, POP7, TYW1B, TRIT1	1570	37	16792	5.20324	2.67755e-05	5.35515e-06	1.37362e-05
2	GOTERM_MF_DIRECT	GO:0005524~ATP binding	205	10.733	1.04436e-08	RAD51D, KIFC2, KIFC1, RAD51C, FAM20B, XRCC6, PRKX, DDX18, MAP3K4, DDX11, DHX37, DYNC2H1, ABCB10, DHX33, DDX10, DHX35, MAGI3, SUCLG2, LIG3, OLA1, DCAF1, SARS2, C10ORF2, NME4, NME2, RFC1, BAZ1B, NEK8, HARS, PDGFRB, MAPK7, CHORDC1, EIF2AK3, FARS2, NEK1, UBA5, CHEK2, MYO9A, UHMK1, TK1, QRSL1, SGK223, SUPV3L1, NAT10, NAXD, MKI67, ACACA, YTHDC2, AARSD1, ATP11C, ATP13A2, NUBPL, CCT7, UBA2, RAD54L2, FUK,…	1582	1495	16881	1.4632	1.34304e-05	4.47682e-06	1.70293e-05
2	UP_KEYWORDS	Cell cycle	101	5.28796	1.31391e-08	KIFC1, DBF4B, DBF4, INO80, PTTG1, CSNK2A2, CDKN2C, MIS18A, H2AFX, CCNA2, CDCA5, CCAR2, ANAPC2, DAB2IP, ANAPC4, RBL1, RINT1, LIG3, NCAPD3, DCLRE1A, UHRF1, SPAG5, MAPK7, EID1, NEK1, LRRCC1, CHEK2, URGCP, LLGL2, PIN1, SMARCB1, NCAPG2, TFDP2, FBXO5, RHNO1, SKA2, SPIN2B, MKI67, HACE1, SPDL1, CDC20, SUV39H2, RNF8, PLK1, BABAM1, CHAF1A, E2F1, MAD1L1, ZNF16, CDT1, CCNE2, KIF2C, CEP250, CDK1, KIF11, RBBP4…	1794	650	20581	1.78259	6.13593e-06	3.22944e-07	1.87391e-05
2	GOTERM_MF_DIRECT	GO:0003676~nucleic acid binding	145	7.59162	2.98389e-08	ZNF584, DBF4B, ZNF823, TRMT2A, DBF4, ZNF57, RNASEH1, ZXDB, ZNF250, SYNCRIP, REST, SART3, ZXDA, EEF1AKMT1, ZNF304, DDX18, DDX11, MAK16, DHX37, DHX33, DHX35, DDX20, SREK1IP1, FIZ1, PAN2, ZNF43, ZNF644, DARS, CIZ1, ZNF790, ZNF813, EXD3, ZNF502, ZNF816, ZNF2, ZNF195, ZNF235, NABP2, TRMT11, ZNF589, ZNF382, ZNF41, ZNF614, ZNF132, ZNF133, PABPC4, ZNF232, NIFK, KARS, ZNF616, ZNF229, DDX47, DDX49, ZNF225,…	1582	985	16881	1.57081	3.83721e-05	9.59316e-06	4.8655e-05
2	UP_KEYWORDS	Ribonucleoprotein	56	2.93194	5.84549e-08	LSM6, SNRPD1, SYNCRIP, MRPS30, IGHMBP2, RPL39L, LSM5, MRPL37, LSM4, MRPL38, IMP4, MRPL34, MRPL2, SNRPA1, MRPL1, MRPL3, MRPL9, MRPS5, RRP9, MRPS2, PA2G4, MRPS18B, MRPS9, SNRNP200, SNRPA, MRPL48, SRP72, MRPL45, SNRPF, NHP2, MRPL46, MRPL43, MRPS15, MRPS14, RPS26P11, MRPS12, LARP1B, MRPL20, MRPL11, PRPF8, MRPL54, MRPL57, SNRNP70, MRPS27, MRPS26, MRPS25, MRPS24, MPHOSPH10, HEATR1, MRPL24, MRPL23, RPS6…	1794	296	20581	2.1704	2.72981e-05	1.36492e-06	8.3369e-05
2	UP_KEYWORDS	Protein biosynthesis	36	1.88482	7.47212e-08	TUFM, VARS2, FARS2, EIF2A, QARS, VARS, KARS, LARP1, QRSL1, EIF3C, EIF3CL, EIF3B, RRN3, NARS2, EIF1AX, LARS, MARS2, EIF3I, MRPL58, EIF3M, BRF1, AIMP1, DARS, SARS, AARSD1, EIF2B1, SARS2, PTGES3L-AARSD1, TRNAU1AP, EEF1E1, GSPT2, HARS, FARSB, EEFSEC, EIF2AK3, EIF5A2	1794	152	20581	2.71708	3.48942e-05	1.66166e-06	0.000106568
2	INTERPRO	IPR027417:P-loop containing nucleoside triphosphate hydrolase	128	6.70157	6.40815e-08	RAD51D, KIFC2, KIFC1, RAD51C, DTYMK, INO80, MTHFD1L, IGHMBP2, DDX18, DDX28, DDX11, DHX37, MTG1, MFHAS1, N4BP2L1, IFT22, DYNC2H1, AAGAB, DHX33, ABCB10, DDX21, DHX35, DDX20, DDX10, IFT27, ORC1, GNL3, MAGI3, GTPBP3, GTPBP6, GTPBP8, OLA1, C10ORF2, NVL, RFC3, RND1, RFC1, DDX31, EEFSEC, SEPT8, IQCB1, GPN1, ARFRP1, CTPS1, MYO9A, ABCA3, CMPK1, RAB40B, RRAGB, URGCP, TK1, DDX47, DDX49, RHOBTB2, SUPV3L1, AB…	1681	879	18559	1.60771	0.000152759	0.000152759	0.000112435
2	UP_KEYWORDS	RNA-binding	100	5.2356	8.25828e-08	RBPMS2, LSM6, TRMT2A, SYNCRIP, SART3, IGHMBP2, DDX28, DDX18, DDX11, EIF1AX, PUM1, LSM5, LSM4, TFB2M, PUM3, DDX21, DDX10, SNRPA1, NUDT1, EMG1, RRP7A, RRP9, DIS3L, PA2G4, KDM2B, NOP2, TRMT11, SNRPA, DDX31, SNRPF, AKAP1, LRPPRC, PABPC4, NIFK, C14ORF166, UHMK1, ZC3H8, DDX47, EIF3B, DDX49, NPM1, TDRKH, XPOT, ZC3H14, YTHDC2, TSN, THUMPD2, CRYZ, PPIE, DDX56, UPF3B, PTCD3, SRSF8, PPRC1, DDX54, FASTK, ZMA…	1794	665	20581	1.72513	3.85654e-05	1.75301e-06	0.000117781
2	GOTERM_CC_DIRECT	GO:0032040~small-subunit processome	16	0.837696	1.33725e-07	UTP23, PDCD11, TBL3, NOC4L, EMG1, MPHOSPH10, HEATR1, DIEXF, RRP9, FCF1, NOP14, WDR3, NOP58, UTP14A, UTP20, IMP4	1665	35	18224	5.00359	9.50736e-05	1.18847e-05	0.000202086
2	KEGG_PATHWAY	hsa01100:Metabolic pathways	151	7.90576	2.08758e-07	LDHB, ALAD, NT5C1B-RDH14, GNPDA2, B3GALT6, NT5C3B, DTYMK, GPAT2, MTHFD1L, ST3GAL3, PGP, TRAK2, HADH, GPT2, BPNT1, DCTPP1, IDUA, CRLS1, SUCLG2, POLE, PDXP, NME4, CD38, NME2, CHPF, ADSL, PRPS2, HSD17B10, SRM, COX7C, PPT2, CTPS1, CMPK1, PPAT, TK1, QRSL1, POLE4, POLE3, PEMT, B4GALT6, GCDH, ODC1, MOCS2, B4GALT2, B4GAT1, ACACA, AK2, IDH3B, MMAB, ATP6V0E2, B3GAT3, GGT7, GLS, NDUFV1, MTR, POLD2, FUK, ALG…	582	1219	6879	1.46412	5.82417e-05	2.91213e-05	0.000275874
2	INTERPRO	IPR012340:Nucleic acid-binding, OB-fold	24	1.25654	1.73419e-07	POLR2H, MRPL2, POLR2G, PDCD11, AIMP1, SSBP1, DARS, MRPS12, LIG3, EXOSC1, MCM2, DIS3L, MCM3, MCM4, KARS, POT1, MCM6, NABP2, EIF1AX, NARS2, DIS3L2, RUVBL2, RUVBL1, EIF5A2	1681	77	18559	3.44118	0.000413347	0.000206695	0.000304276
2	UP_KEYWORDS	S-adenosyl-L-methionine	38	1.98953	2.79735e-07	TRMT2A, WBSCR22, RSAD1, NTMT1, PRMT9, CDKAL1, N6AMT1, TRMT44, PRDM15, TYW1, SETMAR, PRMT6, PEMT, TFB2M, SLC25A26, TGS1, FTSJ1, FTSJ3, TYW1B, ALKBH8, EMG1, LCMT2, SMYD4, WHSC1, RRP8, SMYD2, MRM1, TRMT61A, TRMT61B, MTRR, MRM3, SUV39H2, FAM86C1, NOP2, TRMT11, MTR, METTL15, COMTD1	1794	174	20581	2.50541	0.000130628	5.67983e-06	0.000398961
2	UP_KEYWORDS	Ciliopathy	31	1.62304	2.88657e-07	IQCB1, HYLS1, B9D1, NEK1, TMEM237, WDR60, C5ORF42, ARL2BP, PDE6D, WDPCP, ATXN10, DYNC2H1, CEP290, DNAAF5, TCTN2, IFT27, C21ORF59, IFT140, CEP41, CENPF, ARL6, MRE11, MKS1, TRAF3IP1, BBS2, INVS, C21ORF2, TRIM32, IFT172, NEK8, DNAL1	1794	126	20581	2.82251	0.000134794	5.61676e-06	0.000411685
2	UP_KEYWORDS	DNA replication	26	1.36126	2.96405e-07	POLL, SSRP1, RBBP4, SSBP1, DTL, DBF4, GINS4, POLE, LIG3, POLA1, MCM2, POLA2, MCM3, MCM4, C10ORF2, MCM6, CDT1, RFC3, RFC1, DDX11, POLD2, SUPT16H, CHAF1A, ORC1, NFIA, ORC3	1794	94	20581	3.17314	0.000138412	5.53684e-06	0.000422736
2	UP_KEYWORDS	Nuclease	32	1.67539	3.65094e-07	ELAC1, ENDOV, RNASEH1, ERI3, ANKLE1, DROSHA, REXO4, AEN, SETMAR, REXO2, EXOG, TSEN2, APEX1, NTHL1, TSEN15, ZC3H12D, ERCC1, PAN2, EXOSC9, SMG6, EXD3, ENDOD1, TSN, WRN, DIS3L, TATDN1, RNASEH2A, EXO5, MRE11, PPP1R8, ENDOG, DIS3L2	1794	134	20581	2.73961	0.000170485	6.55764e-06	0.000520701
2	KEGG_PATHWAY	hsa03030:DNA replication	15	0.78534	5.31384e-07	SSBP1, POLE, POLA1, RNASEH1, POLA2, MCM2, RNASEH2A, MCM3, MCM4, MCM6, RFC3, POLE4, RFC1, POLE3, POLD2	582	36	6879	4.92483	0.000148245	4.94175e-05	0.000702224
2	KEGG_PATHWAY	hsa00240:Pyrimidine metabolism	26	1.36126	6.11571e-07	POLR2H, POLR2G, NT5C1B-RDH14, NT5C3B, DTYMK, POLA1, CTPS1, POLA2, CMPK1, TK1, TYMS, POLE4, POLE3, DCTPP1, NUDT2, POLR3K, POLE, POLR3A, POLR1C, POLR1B, POLR3E, POLR3D, NME4, NME2, NME1-NME2, POLD2	582	101	6879	3.04267	0.000170614	4.26562e-05	0.000808192
2	GOTERM_BP_DIRECT	GO:0006260~DNA replication	36	1.88482	6.48333e-07	DBF4, POLA1, POLA2, CDT1, IGHMBP2, POLE3, RHNO1, DNAJC2, ORC1, ORC3, POLL, CDK1, SSRP1, RBBP4, SSBP1, DTL, NOL8, POLE, GINS4, LIG3, MCM2, WRN, RNASEH2A, MCM3, MCM4, C10ORF2, CDK2, MRE11, MCM6, RFC3, RFC1, POLD2, SUPT16H, CHAF1A, NFIA, BARD1	1570	155	16792	2.48413	0.00231769	0.000386656	0.00119037
2	KEGG_PATHWAY	hsa03410:Base excision repair	14	0.732984	1.14521e-06	POLL, UNG, POLE, LIG3, MPG, POLE4, POLE3, POLD2, PARP3, PARP1, OGG1, APEX1, NTHL1, PARP2	582	33	6879	5.01437	0.000319463	6.39008e-05	0.00151339
2	KEGG_PATHWAY	hsa00970:Aminoacyl-tRNA biosynthesis	20	1.04712	1.19197e-06	TRNP, VARS2, DARS, FARS2, SARS, QARS, TRNY, VARS, SARS2, KARS, QRSL1, TRNF, TRNA, NARS2, TRNC, LARS, FARSB, HARS, MARS2, TRNN	582	66	6879	3.58169	0.000332505	5.54251e-05	0.00157518
2	GOTERM_MF_DIRECT	GO:0008168~methyltransferase activity	26	1.36126	1.12611e-06	NDUFAF5, NDUFAF7, MGMT, WBSCR22, NTMT1, PRMT9, CIAPIN1, PRDM15, FTSJ1, ZCCHC4, METTL8, SHMT1, ALKBH8, SHMT2, METTL5, EMG1, SMYD4, RRP8, THUMPD2, MRM3, SUV39H2, FAM86C1, NOP2, TRMT11, METTL15, METTL17	1582	94	16881	2.95146	0.00144713	0.000289594	0.00183621
2	UP_KEYWORDS	Hydrolase	201	10.5236	1.48496e-06	RPP38, PDP1, PDP2, XRCC6, PTPN22, RNASEH1, RCE1, ANKLE1, PGP, USP54, DDX18, DDX11, DHX37, PGAM5, RPP30, DHX33, DDX10, DHX35, PAN2, NUDT17, NUDT18, PTPRM, NUDT13, OLA1, EXD3, PTPDC1, C10ORF2, CD38, NAPEPLD, ERMP1, ENPP4, PPT2, DTD2, ACP1, DUSP14, SUPV3L1, MRPL58, FAHD2A, NTHL1, UFSP2, ADAL, EPM2A, CHI3L2, PTPN13, YTHDC2, ATP11C, ENGASE, ATP13A2, PPA1, CAPN15, ATP6V0E2, GGT7, DCP1B, RAD54L2, ALG13,…	1794	1671	20581	1.37995	0.000693235	2.56839e-05	0.00211784
2	KEGG_PATHWAY	hsa03013:RNA transport	35	1.83246	1.869e-06	RPP38, ELAC1, NUP160, PABPC4, NDC1, EIF3C, EIF3CL, EIF3B, EIF1AX, RPP30, MAGOHB, GEMIN8, EIF3I, DDX20, TGS1, NUP35, GEMIN4, GEMIN5, NMD3, CLNS1A, XPOT, RGPD5, GEMIN2, NUP88, NUPL2, NUP155, EIF2B1, AAAS, UPF3B, THOC6, THOC2, THOC3, POP7, RPP40, THOC1	582	172	6879	2.40515	0.000521316	7.44903e-05	0.00246987
2	GOTERM_BP_DIRECT	GO:0006418~tRNA aminoacylation for protein translation	16	0.837696	1.42523e-06	VARS2, DARS, AIMP1, FARS2, SARS, QARS, VARS, KARS, SARS2, PPA1, NARS2, EEF1E1, LARS, FARSB, HARS, MARS2	1570	40	16792	4.27822	0.0050879	0.000728433	0.00261676
2	UP_KEYWORDS	Magnesium	82	4.29319	2.19315e-06	PDP1, NT5C1B-RDH14, PDP2, NT5C3B, FIGNL1, STK36, ATP10A, RNASEH1, CLYBL, TAMM41, PGP, MAP3K4, ATP5S, SETMAR, TOP2A, BPNT1, DCTPP1, SELENOI, NUDT17, NUDT18, NUDT1, GTPBP6, STK25, GTPBP8, LIG3, PDXP, PFKP, PAPD7, OLA1, EXD3, DIS3L, ARL6, CDK2, TUT1, NME4, ACVR2B, NME2, XXYLT1, PPM1N, NEK8, DIS3L2, MAPK7, PRPS2, PPP5C, ENDOV, ITGAE, NEK1, ERI3, CHEK2, RIOK1, PFAS, PPAT, DROSHA, MRS2, MDP1, ITGB7, TH…	1794	552	20581	1.70419	0.00102368	3.65779e-05	0.00312785
2	KEGG_PATHWAY	hsa04110:Cell cycle	28	1.46597	3.25311e-06	E2F1, MAD1L1, DBF4, PTTG1, CHEK2, CCNE2, CDKN2C, TFDP2, BUB1, CCNA2, ORC1, ORC3, ANAPC2, CDK1, ANAPC4, RBL1, TP53, CDK6, CDC20, SKP1, MCM2, MCM3, MCM4, CDK2, MCM6, PLK1, YWHAQ, BUB1B	582	124	6879	2.66894	0.000907206	0.000113446	0.00429891
2	INTERPRO	IPR001650:Helicase, C-terminal	27	1.41361	2.83319e-06	SMARCAD1, INO80, CHD9, DDX47, DDX18, DDX28, CHD1L, DDX49, DHX37, DDX19A, DDX19B, DHX33, DDX21, SUPV3L1, DDX20, DDX10, DHX35, SHPRH, YTHDC2, WRN, HLTF, RECQL, DDX56, SNRNP200, DDX31, RAD54L2, DDX54	1681	108	18559	2.76011	0.00673157	0.00224891	0.00497091
2	UP_KEYWORDS	Mitosis	47	2.46073	3.50122e-06	MAD1L1, KIFC1, ASUN, NEK1, HAUS1, CETN3, LRRCC1, INO80, CHEK2, CEP55, PTTG1, KIF2C, APITD1-CORT, NCAPG2, MIS18A, BUB1, FBXO5, SKA2, KLHL42, CCNA2, CDCA5, CDK1, BOD1, ANAPC2, KIF11, CENPS, CCNF, ANAPC4, PAPD7, TPX2, CENPF, SPDL1, CDC20, NCAPD3, CDK2, RNF8, DCLRE1A, SPAG5, PLK1, KIF20B, DIS3L2, BABAM1, BUB1B, HAUS7, RUVBL1, CENPX, TXNL4A	1794	262	20581	2.05798	0.00163374	5.63802e-05	0.00499336
2	GOTERM_BP_DIRECT	GO:0032981~mitochondrial respiratory chain complex I assembly	20	1.04712	2.73591e-06	NDUFAF4, NDUFA5, NDUFAF5, NDUFAF6, NDUFB11, OXA1L, NDUFAF7, NDUFA3, NDUFB7, NDUFAF8, NDUFB8, BCS1L, NDUFA10, ECSIT, NDUFAF2, NDUFA12, NUBPL, NDUFS7, NDUFV1, FOXRED1	1570	63	16792	3.39541	0.00974406	0.00122323	0.00502317
2	GOTERM_CC_DIRECT	GO:0030687~preribosome, large subunit precursor	13	0.680628	3.82629e-06	EBNA1BP2, PPAN, CCDC86, RRP1B, MAK16, PPAN-P2RY11, RRP15, NIP7, RRS1, LAS1L, BOP1, FTSJ3, TEX10	1665	29	18224	4.90653	0.0027168	0.000302232	0.00578217
2	GOTERM_MF_DIRECT	GO:0003678~DNA helicase activity	12	0.628272	3.70651e-06	IGHMBP2, ERCC8, RECQL, INO80, SUPV3L1, RUVBL2, MCM2, RUVBL1, WRN, MCM3, MCM4, MCM6	1582	24	16881	5.33534	0.00475523	0.000794114	0.00604362
2	INTERPRO	IPR014001:Helicase, superfamily 1/2, ATP-binding domain	27	1.41361	4.07854e-06	SMARCAD1, INO80, IGHMBP2, CHD9, DDX47, DDX18, DDX28, CHD1L, DDX49, DHX37, DDX19A, DDX19B, DHX33, DDX21, DDX20, DDX10, DHX35, SHPRH, YTHDC2, WRN, HLTF, RECQL, DDX56, SNRNP200, DDX31, RAD54L2, DDX54	1681	110	18559	2.70993	0.00967614	0.00242786	0.00715585
2	GOTERM_BP_DIRECT	GO:0006268~DNA unwinding involved in DNA replication	8	0.418848	5.71539e-06	MCM2, HMGA1, MCM4, TOP2A, C10ORF2, RAD51, MCM6, PURA	1570	10	16792	8.55643	0.0202476	0.00227025	0.0104932
2	INTERPRO	IPR017986:WD40-repeat-containing domain	53	2.77487	6.71262e-06	UTP15, EIF2A, NBEA, TSSC1, SPAG16, WDR75, WDR76, WDR77, PAN2, ELP2, RBBP4, DTL, ANAPC4, TLE1, RRP9, DCAF1, ARHGEF10, WDR92, DCAF4, EML2, WDR83, BBS2, AAAS, NOL10, THOC6, NOL11, THOC3, UTP4, WDCP, WDR60, BOP1, C5ORF42, SF3B3, LLGL2, PRPF19, ERCC8, WDR18, EIF3B, WDPCP, EIF3I, WDHD1, NBEAL1, IFT140, TBC1D31, GEMIN5, TBL3, CDC20, PWP1, WDR61, IFT172, WDR4, WDR3, WDR24	1681	306	18559	1.91224	0.0158756	0.00319547	0.0117771
2	GOTERM_MF_DIRECT	GO:0046872~metal ion binding	250	13.089	9.87527e-06	FLYWCH1, PDP1, ALAD, PDP2, FAM20B, ZNF57, ZNF250, REST, CIAPIN1, MAP3K4, DDX11, MIS18A, FIZ1, POLL, ZNF43, NUDT17, GTPBP6, ZNF644, NUDT13, GTPBP8, ZNF501, ZNF790, OLA1, ZNF502, EXD3, ZHX3, OPTN, HERC2P3, NME4, NME2, ZNF235, ASPHD2, NEK8, ZNHIT6, ZNF382, ZNF41, ERMP1, ZNF614, ZNF132, ZNF133, NEK1, ENPP4, ZNF511, ZNF232, UBA5, CHEK2, MYO9A, PPAT, ZNF616, ZNF229, TRMT44, ZNF225, FBXO5, NAXE, NTHL1, …	1582	2069	16881	1.28935	0.0126194	0.00181259	0.0161013
2	INTERPRO	IPR016024:Armadillo-type fold	58	3.03665	1.02041e-05	PPP2R5B, STK36, XPO4, PPP2R5D, NBEA, MEI1, BHLHB9, ATXN10, URB1, PUM1, PUM3, IFRD2, FMNL3, GPRASP2, IPO9, DCAF1, NCAPD3, NOC2L, ARVCF, RALGAPA1, RIF1, TBCD, KIAA1524, TELO2, IPO5, MYBBP1A, IQCB1, SDAD1, NOC3L, ULK4, DAAM1, NOM1, ARMCX5-GPRASP2, NCAPG2, PELP1, CEBPZ, ARMCX2, DNAAF5, EIF3M, NBEAL1, XPOT, NOC4L, NCDN, ARMC5, HEATR1, ARMC6, GCN1, HGH1, C9ORF3, HSPBP1, SARM1, TANGO6, IFT172, DYM, MTOR…	1681	351	18559	1.82435	0.0240331	0.00404623	0.0179023
2	GOTERM_MF_DIRECT	GO:0003697~single-stranded DNA binding	24	1.25654	1.12178e-05	RAD51D, RAD51C, SSBP4, POLR2G, SSBP3, MSH3, SSBP1, WBP11, MLH3, TSN, MCM4, PARK7, C10ORF2, RAD51, PURA, MCM6, IGHMBP2, NABP2, DDX11, SETMAR, BIVM, NUP35, ERCC1, LRPPRC	1582	93	16881	2.75372	0.0143226	0.00180165	0.0182901
2	GOTERM_MF_DIRECT	GO:0003723~RNA binding	83	4.34555	1.1983e-05	LSM6, FASTK, ZMAT3, SNRPD1, SYNCRIP, RNASEH1, QARS, IGHMBP2, PUS7L, DNAJC17, DDX18, DDX11, RPL39L, PUM1, LSM5, RPP30, DDX10, MRPL2, MRPL1, RPUSD4, EXOSC9, MRPL3, RPUSD3, EMG1, EXOSC7, SARS, NIP7, EXOSC1, DIS3L, RNASEH2A, NCL, MRM1, PURA, MRM3, TUT1, RSL1D1, TRIM32, FARSB, THOC6, SNRPA, DDX31, CPSF4, AKAP1, SNRPF, TRUB1, THOC3, NHP2, LRPPRC, PPP5C, THOC1, PUS3, PUS1, PABPC4, NIFK, NUFIP1, C14ORF16…	1582	547	16881	1.61913	0.0152921	0.00171079	0.0195376
2	GOTERM_MF_DIRECT	GO:0051539~4 iron, 4 sulfur cluster binding	15	0.78534	1.60445e-05	POLE, POLA1, RSAD1, EXO5, CDKAL1, PPAT, NUBPL, NDUFS7, NFU1, DDX11, TYW1, NDUFV1, NTHL1, TYW1B, ERCC2	1582	42	16881	3.81095	0.020422	0.00206121	0.0261588
2	GOTERM_CC_DIRECT	GO:0005761~mitochondrial ribosome	12	0.628272	1.76398e-05	MRPL11, MRPS14, MTG1, MRPS12, MRPS24, MRPL37, MRPL9, MRPL57, MRPL48, MRPL34, MRPL43, MRPL20	1665	28	18224	4.69086	0.0124637	0.00125341	0.0266541
2	INTERPRO	IPR006073:GTP binding domain	10	0.52356	1.59294e-05	GTPBP3, GTPBP6, MTG1, GTPBP8, LSG1, OLA1, DRG1, DRG2, URGCP, GNL3	1681	19	18559	5.81076	0.037264	0.00541047	0.0279457
2	KEGG_PATHWAY	hsa00230:Purine metabolism	33	1.72775	2.3012e-05	POLR2H, POLR2G, NT5C1B-RDH14, NT5C3B, ENPP4, POLA1, POLA2, PPAT, PFAS, POLE4, PDE6D, ATIC, POLE3, NUDT2, POLR3K, POLE, AK3, AK2, POLR3A, POLR1C, POLR1B, PDE6G, GMPS, POLR3E, POLR3D, APRT, NME4, NME2, NME1-NME2, POLD2, ADSL, PAICS, PRPS2	582	176	6879	2.21617	0.00639985	0.000713125	0.0304062
2	GOTERM_BP_DIRECT	GO:0000082~G1/S transition of mitotic cell cycle	25	1.3089	1.73214e-05	DBF4, POLA1, POLA2, PPAT, CDT1, CCNE2, TYMS, CDKN2C, CAMK2D, FBXO5, RANBP1, CDCA5, ORC1, ORC3, CDK1, POLE, CDK6, MCM2, MCM3, MCM4, CDK2, MCM6, SPDYA, MNAT1, CUL4A	1570	102	16792	2.62146	0.0601114	0.00618021	0.0317983
2	UP_KEYWORDS	WD repeat	47	2.46073	2.29161e-05	UTP4, WDCP, UTP15, WDR60, EIF2A, NBEA, BOP1, TSSC1, LLGL2, SPAG16, PRPF19, WDR75, ERCC8, EIF3B, WDR18, WDPCP, WDR76, WDR77, EIF3I, WDHD1, NBEAL1, IFT140, TBC1D31, GEMIN5, PAN2, TBL3, ELP2, RBBP4, DTL, TLE1, CDC20, RRP9, DCAF1, PWP1, WDR92, DCAF4, EML2, WDR83, AAAS, WDR61, IFT172, NOL10, THOC6, WDR4, WDR3, WDR24, THOC3	1794	281	20581	1.91883	0.0106449	0.000356668	0.0326783
2	GOTERM_CC_DIRECT	GO:0005758~mitochondrial intermembrane space	20	1.04712	2.56714e-05	CMC4, SHMT2, HAX1, NDUFB7, CEP89, DTYMK, GFER, STOML2, AK2, CHCHD5, SOD1, PRELID3B, CIAPIN1, PARK7, ARL2BP, TIMM8A, NME4, TRAP1, PRELID2, REXO2	1665	74	18224	2.9582	0.018087	0.00165795	0.0387878
2	GOTERM_BP_DIRECT	GO:0000387~spliceosomal snRNP assembly	12	0.628272	2.19085e-05	CLNS1A, GEMIN2, WDR77, SNRPD1, LSM4, GEMIN8, DDX20, SART3, TGS1, SNRPF, GEMIN4, GEMIN5	1570	28	16792	4.5838	0.0754161	0.00710297	0.0402176
2	INTERPRO	IPR003593:AAA+ ATPase domain	29	1.51832	2.86262e-05	RAD51D, GPN1, FIGNL1, ABCA3, IGHMBP2, ATAD3A, VWA8, DYNC2H1, ABCB10, ABCD4, SPATA5, ORC1, TRIP13, ABCE1, ABCB9, ATAD2, ATAD5, BCS1L, ABCB7, MCM3, RAD51, NVL, RFC3, PSMC5, RFC1, ABCC4, RUVBL2, RUVBL1, KATNAL1	1681	136	18559	2.35421	0.0659692	0.00849445	0.0502148
2	GOTERM_BP_DIRECT	GO:0090502~RNA phosphodiester bond hydrolysis, endonucleolytic	17	0.890052	2.73781e-05	RPP38, SMG6, ENDOV, NOB1, RNASEH1, RNASEH2A, DROSHA, DGCR8, EDC3, RPP30, KIAA0391, CPSF4, TSEN2, APEX1, RPP40, TSEN15, POP7	1570	55	16792	3.30589	0.0933398	0.00813238	0.0502557
2	UP_KEYWORDS	Zinc-finger	203	10.6283	4.13601e-05	FLYWCH1, DBF4B, ZNF57, ZNF250, REST, G2E3, SREK1IP1, FIZ1, ZNF43, RARG, ZNF644, CIZ1, POLE, COMMD3-BMI1, ZNF790, ZNF501, LIG3, ZHX3, ZNF502, OPTN, UHRF1, ZNF235, BAZ1B, UBR7, PIAS3, ZNHIT6, ZNF382, ZNF41, ZNF614, ZNF132, ZNF133, ZNF232, ZNF511, MYO9A, ZNF616, ZNF229, TRMT44, ZNF225, FBXO5, ZNF70, ZC3H14, ZNF69, ZNF528, KLF8, KLF9, ZNF620, ZNF121, ANKMY2, ZNF621, ZBTB41, SMYD4, SMYD2, ZNF627, CAPN…	1794	1781	20581	1.3076	0.0191302	0.000622888	0.058972
2	UP_KEYWORDS	4Fe-4S	13	0.680628	4.32438e-05	NDUFS7, DDX11, TYW1, NDUFV1, POLE, POLA1, RSAD1, CDKAL1, EXO5, NTHL1, TYW1B, PPAT, ERCC2	1794	37	20581	4.03075	0.0199927	0.000630904	0.0616572
2	GOTERM_BP_DIRECT	GO:0006412~translation	45	2.35602	3.94492e-05	MRPS15, MRPS14, RPS26P11, MRPS12, PABPC4, MRPS30, MRPL20, IGHMBP2, MRPL11, RPL39L, MRPL37, MRPL57, SLC25A26, MRPL34, MRPL2, MRPL1, MRPL3, SLC25A4, DARS, SLC25A6, SARS, MRPS24, MRPL9, MRPS5, GCN1, MRPS2, MRPL24, RSL1D1, SLC25A12, MRPL23, SLC25A32, MRPL21, MRPS9, MRPS18B, UCP2, SLC25A10, SLC25A35, HARS, FARSB, EEFSEC, SLC25A51, NHP2, SLC25A15, METTL17, MRPL43	1570	253	16792	1.90237	0.131677	0.0108021	0.0724062
2	UP_KEYWORDS	Ribosomal protein	34	1.7801	5.77989e-05	MRPS15, MRPS14, RPS26P11, MRPS12, MRPS30, MRPL20, MRPL11, RPL39L, MRPL54, MRPL37, MRPL38, MRPL57, MRPL34, MRPS27, MRPL2, MRPS26, MRPL1, MRPL3, MRPS25, MRPS24, MRPL9, MRPS5, MRPS2, MRPL24, MRPL23, RPS6KA4, MRPL21, MRPS18B, MRPS9, MRPL48, MRPL45, MRPL46, METTL17, MRPL43	1794	185	20581	2.10839	0.0266318	0.000817631	0.0824019
2	UP_KEYWORDS	Aminoacyl-tRNA synthetase	13	0.680628	5.822e-05	VARS2, DARS, NARS2, SARS, FARS2, LARS, HARS, FARSB, MARS2, QARS, VARS, SARS2, KARS	1794	38	20581	3.92468	0.0268232	0.000799373	0.083002
2	INTERPRO	IPR020103:Pseudouridine synthase, catalytic domain	8	0.418848	5.16922e-05	PUS7L, RPUSD4, PUS3, RPUSD2, PUS1, RPUSD3, TRUB1, PUS7	1681	13	18559	6.79412	0.115946	0.0135997	0.0906589
2	GOTERM_MF_DIRECT	GO:0030515~snoRNA binding	10	0.52356	5.61096e-05	NOP14, TBL3, NUDT1, WDR3, NUFIP1, NOP58, DDX21, HEATR1, NHP2, IMP4	1582	21	16881	5.08127	0.0696171	0.00653844	0.0914526
2	GOTERM_BP_DIRECT	GO:0007067~mitotic nuclear division	44	2.30366	5.16926e-05	ASUN, NEK1, HAUS1, CETN3, LRRCC1, CEP55, PTTG1, KIF2C, APITD1-CORT, NCAPG2, MIS18A, BUB1, FBXO5, PBRM1, SKA2, KLHL42, CCNA2, CDCA5, CDK1, YEATS4, BOD1, ANAPC2, KIF11, CENPS, TADA2A, NUP88, CCNF, ANAPC4, TPX2, CENPF, CDC20, CDK2, RNF8, DCLRE1A, PLK1, KIF20B, BABAM1, DIS3L2, BUB1B, HAUS7, RUVBL1, CENPX, TXNL4A, PPP5C	1570	248	16792	1.8976	0.168906	0.0131283	0.0948679
2	GOTERM_CC_DIRECT	GO:0005762~mitochondrial large ribosomal subunit	15	0.78534	6.50664e-05	MRPL2, MRPL3, MRPL9, MRPL20, MRPL11, MRPL24, MRPL23, MRPL21, MRPL54, MRPL37, MRPL38, MRPL58, MRPL46, MRPL43, MRPL34	1665	48	18224	3.42042	0.0452099	0.00384789	0.0982839
2	UP_KEYWORDS	Ubl conjugation	194	10.1571	6.9301e-05	FLYWCH1, XRCC6, ZNF250, RCE1, PTTG1, WDR75, WWP1, EIF1AX, PLS1, YEATS2, CEP290, H2AFX, BCL7A, CRY1, CDCA5, CCNA2, CCAR2, WWOX, MAGI3, ZNF644, CIZ1, COMMD3-BMI1, SKP1, PCM1, DCLRE1A, UHRF1, NOP2, RFC1, BAZ1B, PIAS3, ADSL, PDGFRB, SRP72, ZNHIT6, LMNB2, NIFK, CHEK2, PIN4, COIL, SCRIB, BRIX1, FBXO5, PBRM1, SUPT7L, PRPF40B, WDHD1, NKRF, ZC3H14, KLF8, MKI67, EPM2A, NDFIP1, CDC20, DVL1, RNF8, CBLB, UBA2…	1794	1705	20581	1.30533	0.0318466	0.000924278	0.0987926
2	GOTERM_MF_DIRECT	GO:0009982~pseudouridine synthase activity	8	0.418848	6.44104e-05	PUS7L, RPUSD4, PUS3, RPUSD2, PUS1, RPUSD3, TRUB1, PUS7	1582	13	16881	6.56657	0.0794964	0.0068791	0.104975
2	GOTERM_BP_DIRECT	GO:0032543~mitochondrial translation	13	0.680628	6.31009e-05	MRPL2, QRSL1, MRPL23, PTRH1, MRPS15, MRPS18B, PTCD3, MRPS12, MRPS24, MTERF3, HARS, MRPL57, MRPS2	1570	36	16792	3.86228	0.202158	0.0149436	0.115793
2	GOTERM_MF_DIRECT	GO:0004004~ATP-dependent RNA helicase activity	18	0.942408	7.1814e-05	YTHDC2, DDX47, DDX56, DDX28, DDX18, DDX49, DHX37, DDX19A, DDX19B, SNRNP200, DDX31, DHX33, DDX21, SUPV3L1, DDX20, DHX35, DDX10, DDX54	1582	65	16881	2.95495	0.0882197	0.00707914	0.117035
2	GOTERM_BP_DIRECT	GO:0030488~tRNA methylation	11	0.575916	6.45195e-05	ALKBH8, TRMT44, GTPBP3, TRMT11, LCMT2, TRMT6, WDR4, THUMPD2, FTSJ1, TRMT61A, MTO1	1570	26	16792	4.52504	0.206199	0.014329	0.118395
2	GOTERM_BP_DIRECT	GO:0071897~DNA biosynthetic process	11	0.575916	6.45195e-05	POLL, TYMS, POLE4, POLE3, PHB, LIG3, PAPD7, CENPF, POLA2, MYBBP1A, TK1	1570	26	16792	4.52504	0.206199	0.014329	0.118395
2	UP_KEYWORDS	Endonuclease	20	1.04712	8.85112e-05	ELAC1, ENDOV, SMG6, RNASEH1, ENDOD1, TSN, RNASEH2A, ANKLE1, MRE11, DROSHA, PPP1R8, ENDOG, SETMAR, EXOG, TSEN2, APEX1, NTHL1, ERCC1, ZC3H12D, TSEN15	1794	84	20581	2.73146	0.0404939	0.00114758	0.126162
2	UP_KEYWORDS	mRNA processing	51	2.67016	9.57032e-05	PRPF4B, LSM6, SNRPD1, SYNCRIP, SART3, LSM5, MAGOHB, LSM4, DDX20, DHX35, TSEN2, SREK1IP1, TSEN15, CCAR2, PAN2, SNRPA1, WDR83, TUT1, C1QBP, SNRNP200, THOC6, SNRPA, CPSF4, THOC2, SNRPF, THOC3, THOC1, WBP11, SF3B3, PRPF19, DDX47, ZNF326, PRPF8, PPIL3, GEMIN8, SNRNP70, MBNL3, PRPF40B, GEMIN4, GEMIN5, GEMIN2, ADARB1, GCFC2, PPIE, SUGP2, PPP1R8, PTCD2, SRSF8, LSM11, SNRNP27, TXNL4A	1794	332	20581	1.76228	0.0437114	0.00120726	0.136406
2	GOTERM_MF_DIRECT	GO:0004003~ATP-dependent DNA helicase activity	12	0.628272	9.46505e-05	RECQL, CHD1L, DDX11, XRCC6, GTF2H4, HMG20A, RUVBL2, WRN, MCM4, MRE11, MCM6, ERCC2	1582	32	16881	4.0015	0.114609	0.00865704	0.154224
2	GOTERM_CC_DIRECT	GO:0000784~nuclear chromosome, telomeric region	27	1.41361	0.000104313	RAD51D, XRCC6, POT1, CBX5, NAT10, APEX1, ORC1, ERCC1, ORC3, PINX1, CDK1, WRN, MCM2, MCM3, MCM4, MRE11, RAD51, MCM6, PURA, DCLRE1A, NABP2, THOC6, PARP1, THOC2, NHP2, THOC3, THOC1	1665	130	18224	2.27326	0.0714867	0.00568919	0.157523
2	GOTERM_BP_DIRECT	GO:0006270~DNA replication initiation	12	0.628272	9.26531e-05	CCNE2, GINS4, POLE, POLA1, MCM2, POLA2, MCM3, MCM4, ORC1, MCM6, ORC3, PURA	1570	32	16792	4.01083	0.282241	0.0193181	0.169979
2	GOTERM_BP_DIRECT	GO:0006400~tRNA modification	11	0.575916	9.39282e-05	URM1, LCMT2, TRMT6, WDR4, THG1L, TYW5, QTRT1, TRUB1, CDKAL1, TRMT61A, TRIT1	1570	27	16792	4.35744	0.285509	0.0185036	0.172317
2	INTERPRO	IPR011545:DNA/RNA helicase, DEAD/DEAH box type, N-terminal	18	0.942408	0.000105851	YTHDC2, WRN, RECQL, DDX47, DDX56, DDX28, DDX18, DDX49, DHX37, DDX19A, DDX19B, SNRNP200, DDX31, DHX33, DDX21, DDX20, DDX10, DDX54	1681	69	18559	2.88012	0.223036	0.0249203	0.18556
2	GOTERM_BP_DIRECT	GO:0006139~nucleobase-containing compound metabolic process	15	0.78534	0.000106889	NUDT2, ERH, AK2, CTPS1, PRPSAP1, CMPK1, TK1, TYMS, DDX11, ATIC, REXO2, DDX11L2, BPNT1, PRPS2, ERCC2	1570	49	16792	3.27415	0.317898	0.0199342	0.196072
2	UP_KEYWORDS	mRNA splicing	42	2.19895	0.000144999	PRPF4B, LSM6, SNRPD1, SYNCRIP, WBP11, SART3, SF3B3, PRPF19, DDX47, ZNF326, PRPF8, LSM5, PPIL3, MAGOHB, LSM4, GEMIN8, DDX20, DHX35, MBNL3, SREK1IP1, PRPF40B, CCAR2, GEMIN4, GEMIN5, SNRPA1, GEMIN2, GCFC2, WDR83, PPIE, SUGP2, C1QBP, PPP1R8, SRSF8, SNRNP200, THOC6, SNRPA, SNRNP27, THOC2, SNRPF, THOC3, THOC1, TXNL4A	1794	260	20581	1.85319	0.0654773	0.0017805	0.2066
2	UP_KEYWORDS	Iron-sulfur	16	0.837696	0.00014649	GLRX5, POLE, POLA1, RSAD1, CDKAL1, EXO5, CIAPIN1, PPAT, NUBPL, NDUFS7, DDX11, TYW1, NDUFV1, NTHL1, TYW1B, ERCC2	1794	60	20581	3.05923	0.0661277	0.00175271	0.208722
2	GOTERM_CC_DIRECT	GO:0005829~cytosol	360	18.8482	0.00013871	LDHB, ALAD, PPP2R5B, LSM6, PPP2R5D, XRCC6, TRAPPC2L, PTTG1, REST, PGP, VPS13C, ATXN10, EIF1AX, WWP1, WDR77, AAGAB, DYNC2H1, LSM5, LSM4, CEP290, CDCA5, WWOX, PAN2, CLNS1A, ANAPC2, DAB2IP, NUDT18, RINT1, ANAPC4, BTBD6, OPTN, SKP1, PCM1, FARP2, ST13, MKS1, NME2, RND1, HARS, ADSL, SRP72, MAPK7, IQCB1, UBA5, DAAM1, MYO9A, BANF1, PPAT, PIN1, TK1, STX17, FBXO5, SKA2, FBXO4, NAXE, ASPSCR1, ODC1, MOCS2, O…	1665	3315	18224	1.18863	0.0939215	0.0070202	0.209414
2	UP_KEYWORDS	Ligase	52	2.72251	0.000152411	VARS2, DPH6, SAE1, HLCS, QARS, RNF187, TTLL1, MTHFD1L, NARS2, NFX1, AASDH, DARS, SUCLG2, SARS, RING1, LIG3, HLTF, GMPS, SARS2, TRIM37, PJA1, UHRF1, UBR7, PIAS3, TRIM32, FARSB, HARS, NEURL1, TRAF2, ATG10, FARS2, PPIL2, CTPS1, VARS, PFAS, KARS, QRSL1, PRPF19, TRIM68, HECTD2, LARS, MARS2, SHPRH, ACACA, MARCH9, RNF8, ACSM3, CBLB, RNF5, UBA2, AACS, PAICS	1794	347	20581	1.71917	0.068707	0.00177795	0.217151
2	GOTERM_BP_DIRECT	GO:1901838~positive regulation of transcription of nuclear large rRNA transcript from RNA polymerase I promoter	6	0.314136	0.000126531	PIH1D1, DDX11, SMARCB1, NOL11, MTOR, NCL	1570	7	16792	9.16761	0.364208	0.0223897	0.232063
2	UP_KEYWORDS	Metal-binding	375	19.6335	0.000168161	PDP1, FLYWCH1, ALAD, PDP2, DBF4B, FAM20B, ZNF57, ZNF250, RNASEH1, REST, CIAPIN1, G2E3, PGP, MAP3K4, DDX11, MIS18A, PLS1, SCD5, SREK1IP1, FIZ1, ZNF43, POLL, NUDT17, NUDT18, RARG, GTPBP6, ZNF644, CIZ1, EFCAB14, GTPBP8, COMMD3-BMI1, POLE, LIG3, ZNF501, ZNF790, OLA1, ZNF502, ZHX3, EXD3, OPTN, OGFOD3, NME4, NME2, UHRF1, ZNF235, NAPEPLD, UBR7, BAZ1B, PIAS3, XXYLT1, ASPHD2, NEK8, ZNHIT6, CHORDC1, ZNF382…	1794	3640	20581	1.18188	0.0755328	0.00191372	0.239566
2	GOTERM_MF_DIRECT	GO:0000049~tRNA binding	15	0.78534	0.000175594	XPOT, ALKBH8, AIMP1, FARS2, TYW5, EIF2A, THUMPD2, AARSD1, FDXACB1, KARS, IGHMBP2, PTGES3L-AARSD1, TRMT11, THG1L, EEFSEC	1582	51	16881	3.13843	0.202149	0.0149428	0.285937
2	UP_KEYWORDS	Isopeptide bond	134	7.01571	0.00020641	FLYWCH1, PRPF4B, XRCC6, SYNCRIP, ZNF250, MBIP, CBX5, WDR75, VPS13C, EIF1AX, YEATS2, PLS1, H2AFX, DDX21, CRY1, BCL7A, CCAR2, GNL3, ZNF644, CIZ1, DLL1, SKP1, DCAF1, RSL1D1, DCLRE1A, UHRF1, NOP2, KDM2B, RPAIN, ZNF195, BAZ1B, RFC1, PIAS3, ADSL, SRP72, ZNHIT6, AKAP2, DCUN1D4, TRAF2, LMNB2, NIFK, COIL, NR2C1, TCERG1, TDRKH, BRIX1, NPM1, PBRM1, EIF3I, SUPT7L, WDHD1, PRPF40B, ZC3H14, NKRF, PALM2-AKAP2, K…	1794	1132	20581	1.35801	0.0919024	0.00229269	0.293982
2	UP_KEYWORDS	Cell division	56	2.93194	0.000222205	MAD1L1, KIFC1, INO80, PTTG1, ZNF16, CCNE2, KIF2C, MIS18A, CDCA5, CCNA2, CDK1, ANAPC2, KIF11, CCNF, ANAPC4, TPX2, PAPD7, LIG3, CDK6, NCAPD3, CDK2, DCLRE1A, RAB11FIP3, SPAG5, DIS3L2, BUB1B, HAUS7, RUVBL1, CKS1B, ASUN, NEK1, HAUS1, LRRCC1, CETN3, CEP55, CHEK2, LLGL2, APITD1-CORT, NCAPG2, BUB1, FBXO5, KLHL42, SKA2, BOD1, CENPS, CENPF, SPDL1, CDC20, TTC19, RNF8, PLK1, KIF20B, BABAM1, CDK20, CENPX, TXN…	1794	388	20581	1.65577	0.0985777	0.00241061	0.316445
2	GOTERM_MF_DIRECT	GO:0019843~rRNA binding	13	0.680628	0.00020241	MRPS15, EMG1, PPAN-P2RY11, DIEXF, MRPL20, MRPL11, PPAN, SBDS, DDX28, KDM2B, PTCD3, MTERF3, DDX21	1582	40	16881	3.46797	0.2292	0.0161387	0.329538
2	GOTERM_BP_DIRECT	GO:0006310~DNA recombination	20	1.04712	0.000186353	RAD51C, MCRS1, THAP9, XRCC6, LIG3, TSN, WRN, RAD51, MRE11, IGHMBP2, RECQL, RPAIN, NSMCE4A, ACTR5, ENDOG, RUVBL2, SUPV3L1, RUVBL1, APEX1, ERCC1	1570	83	16792	2.57724	0.486764	0.0312637	0.341601
2	GOTERM_MF_DIRECT	GO:0004519~endonuclease activity	15	0.78534	0.000219809	ENDOV, ENDOD1, TSN, ANKLE1, MRE11, N4BP2, PPP1R8, ENDOG, SETMAR, EXOG, OGG1, APEX1, NTHL1, ERCC1, ZC3H12D	1582	52	16881	3.07808	0.246258	0.0164922	0.357816
2	GOTERM_BP_DIRECT	GO:0000470~maturation of LSU-rRNA	8	0.418848	0.000201063	RSL1D1, MRPL1, NOP2, MAK16, RRP15, LAS1L, NHP2, TEX10	1570	15	16792	5.70429	0.51309	0.0321833	0.368519
2	INTERPRO	IPR015943:WD40/YVTN repeat-like-containing domain	51	2.67016	0.000223955	PLXNA3, UTP15, EIF2A, NBEA, TSSC1, SPAG16, WDR75, WDR76, WDR77, PAN2, ELP2, RBBP4, DTL, ANAPC4, TLE1, RRP9, DCAF1, ARHGEF10, WDR92, DCAF4, EML2, WDR83, BBS2, AAAS, NOL10, SEMA4C, THOC6, THOC3, UTP4, WDR60, BOP1, LLGL2, PRPF19, ERCC8, WDR18, EIF3B, WDPCP, EIF3I, WDHD1, NBEAL1, IFT140, TBC1D31, GEMIN5, TBL3, CDC20, PWP1, WDR61, IFT172, WDR4, WDR3, WDR24	1681	331	18559	1.7011	0.413727	0.0473833	0.392218
2	GOTERM_CC_DIRECT	GO:0005813~centrosome	62	3.24607	0.000277924	RAD51D, MAD1L1, RITA1, CEP76, CEP78, ARL2BP, DDX11, CEP250, IFT22, CEP290, RANBP1, PRKACB, IFT27, TSEN2, CDK1, CEP85, C7ORF31, CEP89, DTL, CEP41, OLA1, CDK6, SKP1, DIS3L, PCM1, MCM3, ARHGEF10, CDK2, MKS1, ANKRD26, RAB11FIP3, AAAS, HAUS7, MAP7D3, IQCB1, CLUAP1, HYLS1, CCDC14, NEK1, B9D1, HAUS1, LRRCC1, CETN3, CEP55, TPGS1, NPM1, MZT1, APEX1, TBC1D31, IFT140, PCNT, CENPF, CDC20, WRN, CENPJ, TTC19, …	1665	426	18224	1.59298	0.179328	0.013089	0.419179
2	INTERPRO	IPR014014:RNA helicase, DEAD-box type, Q motif	12	0.628272	0.000301595	DDX47, DDX56, DDX18, DDX28, DDX49, DDX19A, DDX19B, DDX31, DDX21, DDX20, DDX10, DDX54	1681	37	18559	3.58069	0.512815	0.0581657	0.527852
2	GOTERM_BP_DIRECT	GO:0042254~ribosome biogenesis	12	0.628272	0.00030403	NVL, DROSHA, NOC4L, RRN3, MTG1, URB2, LSG1, DDX31, C14ORF169, BOP1, ZNHIT6, GNL3	1570	36	16792	3.56518	0.663208	0.0462149	0.556745
2	INTERPRO	IPR015880:Zinc finger, C2H2-like	98	5.13089	0.000352882	ZNF584, ZNF823, ZNF57, ZNF250, ZXDB, REST, ZXDA, ZNF304, ZNF579, FIZ1, ZNF43, ZNF644, CIZ1, ZNF501, ZNF790, ZNF813, ZHX3, ZNF502, ZNF816, ZNF2, ZNF235, ZNF195, ZNF589, ZNF382, ZNF41, ZNF614, ZNF132, ZNF133, ZNF232, ZNF511, ZNF616, ZNF229, ZNF225, ZNF426, ZNF70, ZNF69, ZNF528, KLF8, KLF9, ZNF121, ZNF620, ZNF621, ZBTB41, ZNF320, ZNF627, ZNF416, ZNF410, ZBTB33, ZFP41, ZMAT3, ZBTB39, ZNF202, ZNF347, …	1681	762	18559	1.4199	0.568901	0.0626743	0.617352
2	GOTERM_MF_DIRECT	GO:0008094~DNA-dependent ATPase activity	11	0.575916	0.000474187	RAD51D, IGHMBP2, RAD51C, ERCC8, MNAT1, RBBP4, DDX11, GTF2H4, TOP2A, RAD51, ERCC2	1582	32	16881	3.66804	0.456621	0.0333183	0.770405
2	GOTERM_CC_DIRECT	GO:0042645~mitochondrial nucleoid	13	0.680628	0.000534294	TUFM, SHMT2, SSBP1, C10ORF2, MPG, POLRMT, ATAD3A, DDX28, TFB2M, SUPV3L1, KIAA0391, LRPPRC, DNAJA3	1665	45	18224	3.16199	0.316128	0.0234692	0.804392
2	GOTERM_MF_DIRECT	GO:0016740~transferase activity	21	1.09948	0.000498388	MRPL2, SHMT1, NDUFAF6, FKTN, SHMT2, THAP9, BIRC3, UHMK1, CASD1, PPAT, PFAS, NAA35, TUT1, GSTM1, CD38, ZDHHC14, COLGALT2, PTDSS1, GALNT11, GALNT12, TRIT1	1582	96	16881	2.33421	0.47328	0.0331785	0.809574
2	GOTERM_BP_DIRECT	GO:0090305~nucleic acid phosphodiester bond hydrolysis	18	0.942408	0.000451363	PGAP1, POLE, POLA1, EXD3, ENDOD1, TSN, WRN, TATDN1, EXO5, ANKLE1, MRE11, N4BP2, DCLRE1A, REXO4, AEN, SETMAR, EXOG, ZC3H12D	1570	75	16792	2.56693	0.801267	0.0651084	0.825489
2	GOTERM_MF_DIRECT	GO:0004812~aminoacyl-tRNA ligase activity	8	0.418848	0.000521269	VARS2, NARS2, FARS2, LARS, HARS, QARS, VARS, KARS	1582	17	16881	5.02149	0.488561	0.0329706	0.846594
2	GOTERM_MF_DIRECT	GO:0003899~DNA-directed RNA polymerase activity	12	0.628272	0.000521757	POLR2H, POLRMT, POLR2G, RPAP1, POLR3K, POLR2M, POLR3A, POLR1C, POLR1B, MED21, POLR3E, POLR3D	1582	38	16881	3.36969	0.488882	0.0314544	0.847384
2	GOTERM_BP_DIRECT	GO:0000462~maturation of SSU-rRNA from tricistronic rRNA transcript (SSU-rRNA, 5.8S rRNA, LSU-rRNA)	11	0.575916	0.000465355	UTP23, NOP14, TBL3, MRPS9, NOC4L, EMG1, WDR3, DIEXF, HEATR1, UTP20, FCF1	1570	32	16792	3.67659	0.810978	0.064464	0.850974
2	GOTERM_BP_DIRECT	GO:0031297~replication fork processing	10	0.52356	0.000523917	APITD1-CORT, CENPS, DDX11, NUCKS1, TONSL, SETMAR, WRN, CENPX, RAD51, THOC1	1570	27	16792	3.96131	0.846736	0.0695977	0.957579
2	GOTERM_BP_DIRECT	GO:0032508~DNA duplex unwinding	13	0.680628	0.000525901	XRCC6, GINS4, INO80, WRN, MCM3, POT1, MRE11, IGHMBP2, RECQL, DDX11, SUPV3L1, RUVBL2, RUVBL1	1570	44	16792	3.16005	0.847821	0.0673539	0.961188
2	GOTERM_BP_DIRECT	GO:0051301~cell division	53	2.77487	0.000535356	MAD1L1, KIFC1, INO80, PTTG1, ZNF16, CCNE2, KIF2C, MIS18A, CDCA5, CCNA2, ANAPC2, CDK1, KIF11, CCNF, ANAPC4, TPX2, PAPD7, LIG3, CDK6, NCAPD3, CDK2, DCLRE1A, SPAG5, DIS3L2, BUB1B, HAUS7, RUVBL1, CKS1B, ASUN, NEK1, HAUS1, LRRCC1, CETN3, CHEK2, LLGL2, APITD1-CORT, NCAPG2, BUB1, FBXO5, KLHL42, SKA2, BOD1, CENPS, CENPF, SPDL1, CDC20, CENPJ, RNF8, BABAM1, KIF20B, CDK20, CENPX, TXNL4A	1570	350	16792	1.61961	0.852886	0.0661582	0.978388
2	GOTERM_MF_DIRECT	GO:0003677~DNA binding	196	10.2618	0.000603233	RAD51D, FLYWCH1, RAD51C, HMGN3, TMEM18, ZNF57, XRCC6, ZNF250, DDX11, WDR76, TIGD2, H2AFX, CRY1, POLL, ZNF43, RARG, ZNF644, TADA2A, POLE, ZNF790, ZNF501, LIG3, HMG20A, ZHX3, RFC3, NME2, ZNF235, RFC1, ZNF783, MYBBP1A, ZNF41, ZNF614, ZNF132, ZNF133, ZNF511, PIN4, BANF1, ZNF616, FOXH1, ZNF229, ZNF225, PBRM1, SUPV3L1, WDHD1, NTHL1, ZNF70, ZNF69, NKRF, YEATS4, ZNF528, KLF8, KLF9, MKI67, ZNF620, ZNF121,…	1582	1674	16881	1.24937	0.539753	0.0346575	0.979098
2	INTERPRO	IPR001357:BRCT domain	10	0.52356	0.000562236	POLL, DBF4B, RFC1, MDC1, DBF4, MCPH1, LIG3, PARP1, ENGASE, BARD1	1681	28	18559	3.94302	0.73835	0.0913249	0.981908
2	GOTERM_BP_DIRECT	GO:0006303~double-strand break repair via nonhomologous end joining	16	0.837696	0.000552593	POLL, XRCC6, POLA1, HMG20A, WHSC1, HERC2, MRE11, RNF8, PRPF19, DCLRE1A, RIF1, MDC1, SETMAR, BABAM1, H2AFX, BARD1	1570	63	16792	2.71633	0.861693	0.0659417	1.00974
2	GOTERM_BP_DIRECT	GO:0006396~RNA processing	21	1.09948	0.000556604	EXOSC9, ADARB1, TRMT2A, PABPC4, SNRPD1, MPHOSPH10, SYNCRIP, NUFIP1, YTHDC2, WBP11, SART3, MRM1, MRM3, SUGP2, DHX37, DHX33, LSM4, DDX20, DHX35, DDX54, THOC1	1570	97	16792	2.31553	0.863665	0.0642634	1.01703
2	KEGG_PATHWAY	hsa01130:Biosynthesis of antibiotics	33	1.72775	0.000820003	TM7SF2, HSD17B10, LDHB, BCAT2, AMT, AASS, RCE1, PPAT, PFAS, PGP, ATIC, ENO2, HADH, BPNT1, HSD17B7, GCDH, ODC1, SHMT1, SHMT2, SUCLG2, BCKDHB, PFKP, AK3, IDH3B, AK2, IDNK, NME4, NME2, NME1-NME2, ADSL, PSAT1, PAICS, PRPS2	582	212	6879	1.83984	0.204572	0.0226275	1.07823
2	KEGG_PATHWAY	hsa00670:One carbon pool by folate	8	0.418848	0.000863431	TYMS, SHMT1, SHMT2, MTHFR, ATIC, AMT, MTR, MTHFD1L	582	20	6879	4.72784	0.214159	0.021671	1.13503
2	UP_KEYWORDS	Translocation	18	0.942408	0.000809323	NUP160, NUP88, ZMAT3, PARP11, NUPL2, NUP155, TIMM44, TIMM8A, NDC1, TRAM2, AAAS, DDX19A, DDX19B, TOMM22, NUTF2, NUP35, EIF5A2, DNAJC19	1794	84	20581	2.45831	0.314843	0.00855652	1.14809
2	GOTERM_BP_DIRECT	GO:0006312~mitotic recombination	7	0.366492	0.000634507	RAD51D, RAD51C, APITD1-CORT, CENPS, TOP2A, ERCC1, RAD51	1570	13	16792	5.75914	0.896855	0.0706577	1.1586
2	UP_KEYWORDS	Transcription	252	13.1937	0.000840274	TMEM18, ZNF57, XRCC6, NAA15, ZNF250, REST, MED21, DDX11, MED27, CREB3L4, CRY1, FIZ1, CCAR2, ZNF43, IKBKAP, MCRS1, RARG, ZNF644, TADA2A, COMMD3-BMI1, ZNF501, ZNF790, ZNF502, HMG20A, ZHX3, DCAF1, NME2, UHRF1, ZNF235, RFC1, BAZ1B, PIAS3, ZNF783, MYBBP1A, ZNF382, ZNF41, ZNF614, ZNF132, ZNF133, TAF9B, ZNF511, ZNF232, TADA1, CHEK2, ZNF616, ZNF229, FOXH1, ZNF225, MTERF3, PBRM1, SUPT7L, ZNF70, ZNF69, NKR…	1794	2398	20581	1.20558	0.324683	0.0086859	1.19175
2	UP_KEYWORDS	Exonuclease	13	0.680628	0.00118009	PAN2, EXOSC9, EXD3, WRN, ERI3, DIS3L, EXO5, MRE11, REXO4, AEN, REXO2, DIS3L2, APEX1	1794	51	20581	2.92427	0.423872	0.011916	1.66995
2	GOTERM_BP_DIRECT	GO:0006302~double-strand break repair	16	0.837696	0.000930152	PAPD7, LIG3, INO80, WRN, CHEK2, MRE11, RNF8, BAZ1B, ACTR5, BABAM1, PARP3, H2AFX, PARP1, CDCA5, ERCC1, TRIP13	1570	66	16792	2.59286	0.964227	0.0988469	1.69409
2	UP_KEYWORDS	Zinc	246	12.8796	0.00121763	FLYWCH1, ALAD, DBF4B, ZNF57, ZNF250, REST, G2E3, MIS18A, SREK1IP1, FIZ1, ZNF43, RARG, ZNF644, CIZ1, POLE, COMMD3-BMI1, ZNF501, ZNF790, LIG3, ZHX3, ZNF502, OPTN, UHRF1, NAPEPLD, ZNF235, UBR7, BAZ1B, PIAS3, CHORDC1, ZNHIT6, ZNF382, ZNF41, ERMP1, ZNF614, ZNF132, ZNF133, ENPP4, ZNF511, ZNF232, UBA5, MYO9A, TK1, ZNF616, ZNF229, TRMT44, ZNF225, FBXO5, ZNF70, ZC3H14, ZNF69, ZNF528, KLF8, KLF9, ADAL, ZNF…	1794	2348	20581	1.20194	0.433897	0.012033	1.72265
2	GOTERM_BP_DIRECT	GO:0032259~methylation	17	0.890052	0.000968953	ZCCHC4, NDUFAF5, METTL8, METTL5, AMT, SMYD4, RRP8, CIAPIN1, N6AMT1, MTRR, TYMS, FAM86C1, PRDM15, MTR, PEMT, METTL17, COMTD1	1570	73	16792	2.49074	0.968869	0.0998	1.76417
2	GOTERM_CC_DIRECT	GO:0005635~nuclear envelope	28	1.46597	0.00118217	HAX1, NUP160, POLA1, BNIP3, RAB40B, CBX5, NDC1, AGPAT5, DDX19B, FAM156A, RANBP1, FAM156B, NUP35, CENPF, IPO9, PARP11, SUN1, NUP155, NUPL2, SIGMAR1, LPIN1, AAAS, POLR2M, NEMP2, AKAP6, NSMF, TMPO, PARP1	1665	159	18224	1.92748	0.568728	0.0482678	1.77167
2	GOTERM_BP_DIRECT	GO:0006273~lagging strand elongation	5	0.26178	0.000976029	LIG3, POLA1, PARP3, PARP1, PARP2	1570	6	16792	8.91295	0.969649	0.097685	1.77694
2	GOTERM_BP_DIRECT	GO:0006189~'de novo' IMP biosynthetic process	5	0.26178	0.000976029	ATIC, ADSL, PAICS, PFAS, PPAT	1570	6	16792	8.91295	0.969649	0.097685	1.77694
2	GOTERM_BP_DIRECT	GO:0006284~base-excision repair	11	0.575916	0.00102169	MPG, UNG, PRMT6, TP53, USP47, WRN, OGG1, APEX1, HMGA1, PARP2, NTHL1	1570	35	16792	3.36146	0.974229	0.099251	1.85934
2	GOTERM_BP_DIRECT	GO:0030490~maturation of SSU-rRNA	7	0.366492	0.00102291	NOP14, UTP4, LSM6, NOB1, MPHOSPH10, NOL11, UTP14A	1570	14	16792	5.34777	0.974341	0.0967414	1.86154
2	GOTERM_CC_DIRECT	GO:0005763~mitochondrial small ribosomal subunit	9	0.471204	0.00124526	MRPS26, MRPS15, MRPS9, MRPS14, MRPS18B, MRPS12, MRPS24, MRPS5, MRPS2	1665	25	18224	3.94032	0.58767	0.0480268	1.8654
2	INTERPRO	IPR011989:Armadillo-like helical	36	1.88482	0.00108484	STK36, NBEA, ULK4, DAAM1, MEI1, ARMCX5-GPRASP2, BHLHB9, ATXN10, NCAPG2, PUM1, ARMCX2, PUM3, DNAAF5, IFRD2, XPOT, GPRASP2, ATAD2, IPO9, ARMC5, HEATR1, ARMC6, DCAF1, HGH1, GCN1, NCAPD3, HSPBP1, ARVCF, TANGO6, SARM1, RIF1, TBCD, KIAA1524, IPO5, MTOR, UTP20, TEX10	1681	225	18559	1.76647	0.924805	0.158451	1.88645
2	GOTERM_CC_DIRECT	GO:0005814~centriole	22	1.15183	0.00126112	IQCB1, CEP89, CEP76, CCDC92, PCNT, CCNF, LRRCC1, CEP41, CETN3, HERC2, CEP128, CEP55, PCM1, CENPJ, MKS1, MPHOSPH9, PLK4, CEP250, CEP290, PARP3, TOP2A, IFT88	1665	113	18224	2.13095	0.5923	0.0461246	1.88895
2	GOTERM_MF_DIRECT	GO:0003690~double-stranded DNA binding	18	0.942408	0.00117246	RAD51D, RAD51C, CENPS, NUCKS1, XRCC6, TP53, GTF2H4, PIN4, PARK7, RAD51, MRE11, RFC1, DDX11, SETMAR, MTERF3, CRY1, NTHL1, CENPX	1582	81	16881	2.37126	0.778797	0.0634895	1.89475
2	GOTERM_BP_DIRECT	GO:0042384~cilium assembly	24	1.25654	0.00106393	IQCB1, CLUAP1, CEP89, STK36, B9D1, NEK1, PCNT, TMEM237, CEP41, C5ORF42, PCM1, ARL6, SPAG16, MKS1, BBS2, TRAF3IP1, WDPCP, ATXN10, IFT172, DYNC2H1, ABCC4, CEP290, TCTN2, IFT140	1570	124	16792	2.0701	0.977848	0.0978443	1.93549
2	KEGG_PATHWAY	hsa03420:Nucleotide excision repair	12	0.628272	0.00148236	ERCC8, MNAT1, POLE4, RFC3, RFC1, CUL4A, POLE3, POLE, POLD2, GTF2H4, ERCC1, ERCC2	582	47	6879	3.01777	0.338924	0.0339025	1.94131
2	INTERPRO	IPR001680:WD40 repeat	41	2.1466	0.00113746	UTP4, UTP15, WDR60, NBEA, BOP1, TSSC1, LLGL2, SPAG16, PRPF19, WDR75, ERCC8, WDR18, WDR76, WDR77, EIF3I, WDHD1, NBEAL1, TBC1D31, GEMIN5, IFT140, TBL3, ELP2, RBBP4, DTL, TLE1, CDC20, RRP9, PWP1, WDR92, DCAF4, EML2, WDR83, AAAS, WDR61, IFT172, NOL10, THOC6, WDR4, WDR3, WDR24, THOC3	1681	268	18559	1.68902	0.93368	0.15598	1.97709
2	UP_KEYWORDS	Chromosome	54	2.82723	0.00140563	RAD51D, MAD1L1, XRCC6, CBX5, KIF2C, NUDCD2, DDX18, DDX11, MIS18A, SETMAR, PUM3, H2AFX, CDCA5, TADA2A, DTL, HMGA1, MRE11, RIF1, SPAG5, TELO2, BUB1B, SMARCAD1, UTP4, THAP7, ZMYND11, NIFK, BANF1, POT1, APITD1-CORT, MDC1, HJURP, BUB1, RHNO1, SKA2, PINX1, BAHD1, BOD1, SSRP1, CENPL, CENPS, SMG6, MKI67, MPHOSPH10, CENPF, SPDL1, WHSC1, SUV39H2, RNF8, NSMCE4A, PLK1, SUPT16H, TMPO, CENPU, CENPX	1794	400	20581	1.54874	0.481539	0.013592	1.98614
2	INTERPRO	IPR024977:Anaphase-promoting complex subunit 4, WD40 domain	9	0.471204	0.00117687	UTP4, WDR61, ANAPC4, WDR3, CDC20, WDHD1, THOC3, GEMIN5, IFT140	1681	25	18559	3.97456	0.939633	0.152222	2.04492
2	INTERPRO	IPR007087:Zinc finger, C2H2	99	5.18325	0.00118109	ZNF584, ZNF823, ZNF57, ZNF250, ZXDB, REST, ZXDA, ZNF304, ZNF579, FIZ1, ZNF43, ZNF593, ZNF644, CIZ1, ZNF501, ZNF790, ZNF813, ZNF502, ZNF816, ZNF2, ZNF235, ZNF195, ZNF589, ZNF382, ZNF41, ZNF614, ZNF132, ZNF133, ZNF232, ZNF511, ZNF616, ZNF229, ZNF225, ZNF428, ZNF426, ZNF70, ZNF69, ZNF528, KLF8, KLF9, ZNF121, ZNF620, ZNF621, ZBTB41, ZNF320, ZNF627, ZNF416, ZNF410, ZBTB33, ZFP41, ZBTB39, ZNF202, ZNF34…	1681	799	18559	1.36797	0.940237	0.144886	2.05218
2	GOTERM_BP_DIRECT	GO:0006283~transcription-coupled nucleotide-excision repair	17	0.890052	0.00113093	GPS1, POLR2H, POLR2G, COPS6, GTF2H4, LIG3, COPS8, PRPF19, MNAT1, ERCC8, PPIE, RFC3, RFC1, CUL4A, POLD2, ERCC1, ERCC2	1570	74	16792	2.45708	0.982576	0.101094	2.0562
2	KEGG_PATHWAY	hsa03040:Spliceosome	23	1.20419	0.00160211	SNRPA1, LSM6, SNRPD1, WBP11, SF3B3, PRPF19, PPIE, TCERG1, PRPF8, SNRNP200, SRSF8, LSM5, MAGOHB, LSM4, SNRPA, SNRNP70, SNRPF, PRPF40B, THOC2, SNRNP27, THOC3, THOC1, TXNL4A	582	133	6879	2.04399	0.360678	0.0338259	2.0966
2	UP_KEYWORDS	DNA-directed RNA polymerase	11	0.575916	0.00148635	POLR2H, POLRMT, POLR2G, RPAP1, POLR3K, POLR2M, POLR3A, POLR1C, POLR1B, POLR3E, POLR3D	1794	39	20581	3.23573	0.500747	0.0140764	2.09908
2	GOTERM_BP_DIRECT	GO:0006351~transcription, DNA-templated	222	11.623	0.00116403	TRAPPC2B, TMEM18, ZNF57, XRCC6, NAA15, ZNF250, REST, MED21, DDX11, CRY1, FIZ1, CCAR2, ZNF43, IKBKAP, MCRS1, RARG, ZNF644, COMMD3-BMI1, ZNF501, ZNF790, HMG20A, ZHX3, ZNF502, DCAF1, NME2, UHRF1, ZNF235, RFC1, BAZ1B, PIAS3, ZNF783, MYBBP1A, ZNF382, ZNF41, ZNF614, ZNF132, ZNF133, ZNF232, ZNF511, TADA1, CHEK2, ZNF616, ZNF229, ZNF225, PBRM1, SUPT7L, ZNF70, ZNF69, NKRF, ZNF528, YEATS4, KLF8, KLF9, ZNF62…	1570	1955	16792	1.21453	0.984524	0.101371	2.11577
2	GOTERM_MF_DIRECT	GO:0003735~structural constituent of ribosome	36	1.88482	0.00152641	MRPS15, MRPS14, RPS26P11, MRPS12, MRPS30, MRPL20, MRPL11, RPL39L, MRPL37, MRPL57, SLC25A26, MRPL34, MRPL2, MRPL1, MRPL3, SLC25A4, SLC25A6, MRPS25, MRPS24, MRPL9, MRPS5, MRPS2, MRPL24, SLC25A12, MRPL23, SLC25A32, MRPL21, MRPS9, MRPS18B, UCP2, SLC25A10, SLC25A35, SLC25A51, SLC25A15, MRPL46, MRPL43	1582	222	16881	1.73038	0.859769	0.0785923	2.46009
2	GOTERM_CC_DIRECT	GO:0031965~nuclear membrane	36	1.88482	0.00171597	TMEM18, SEPHS1, MRPS15, MRPS14, HAX1, NDC1, TMEM57, INTS5, DDX19A, DDX19B, AEN, NUP35, DNAJC2, GCHFR, TMEM97, OSBPL3, NUDT1, NOC4L, TMEM201, DTL, ZNF354C, SCRN1, NR4A1, SUN1, NUPL2, PCM1, NUP155, LPIN1, AAAS, IPO5, WDR3, AKAP6, NSMF, NUTF2, TMPO, TEX10	1665	229	18224	1.72067	0.705095	0.0592286	2.56202
2	UP_KEYWORDS	mRNA transport	20	1.04712	0.00189872	NUP160, NUP88, PARP11, NUPL2, NUP155, NDC1, AAAS, UPF3B, DDX19A, DDX19B, FYTTD1, THOC6, MAGOHB, NUTF2, NUP35, THOC2, EIF5A2, THOC3, LRPPRC, THOC1	1794	106	20581	2.16455	0.588334	0.0175943	2.67414
2	INTERPRO	IPR013087:Zinc finger C2H2-type/integrase DNA-binding domain	89	4.65969	0.00161406	ZNF584, ZBTB33, ZFP41, ZNF823, ZNF57, ZBTB39, ZXDB, ZNF250, ZNF202, ZNF347, REST, ZNF16, ZNF880, ZXDA, ZNF304, ZNF736, ZNF579, ZNF879, FIZ1, ZNF43, ZNF546, ZNF644, ZNF354C, ZNF790, ZNF501, ZNF684, ZNF813, ZNF502, ZNF816, ZFP28, ZNF2, ZNF235, ZNF195, ZNF747, ZNF589, ZSCAN12, ZNF382, ZNF41, ZNF555, ZNF614, ZNF275, ZFP64, ZNF132, ZNF133, ZBTB10, ZNF558, ZBTB9, ZNF232, ZNF511, ZNF175, ZNF32, ZNF616, …	1681	712	18559	1.38006	0.978742	0.183465	2.79448
2	UP_KEYWORDS	Lipid biosynthesis	26	1.36126	0.0021169	TM7SF2, CRLS1, HACD2, HINT2, PRKAB2, ACACA, CBR4, C14ORF1, PMVK, GPAT2, TECR, TAMM41, AGPAT5, XBP1, DHCR7, PEMT, FASN, SCD5, ELOVL6, PCYT2, PTDSS1, MECR, GPAM, DEGS2, HSD17B7, SELENOI	1794	156	20581	1.91202	0.62829	0.0192176	2.97713
2	UP_KEYWORDS	Cilium biogenesis/degradation	25	1.3089	0.00218751	IQCB1, CLUAP1, STK36, B9D1, NEK1, WDR60, TMEM237, C5ORF42, SPAG16, WDPCP, DYNC2H1, CEP290, DNAAF5, TCTN2, IFT140, CEP89, CEP41, ARL6, PCM1, PTPDC1, TRAF3IP1, BBS2, MKS1, C21ORF2, IFT88	1794	148	20581	1.93786	0.640373	0.0194749	3.07501
2	GOTERM_BP_DIRECT	GO:0060271~cilium morphogenesis	25	1.3089	0.00171168	IQCB1, STK36, B9D1, NEK1, TMEM237, C5ORF42, SPAG16, WDPCP, DYNC2H1, CEP290, TCTN2, GALNT11, IFT140, CEP89, CEP41, ARL6, PCM1, PTPDC1, ATMIN, BBS2, MKS1, C21ORF2, HSPB11, IFT172, IFT88	1570	136	16792	1.96609	0.997826	0.142114	3.09648
2	GOTERM_BP_DIRECT	GO:0007005~mitochondrion organization	17	0.890052	0.00176035	HAX1, SSBP1, CEP89, PHB, LIG3, STOML2, BCS1L, PARK7, C10ORF2, POLRMT, GABPB1, VPS13C, PTCD2, PPRC1, TFB2M, PARP1, DNAJA3	1570	77	16792	2.36135	0.998174	0.142557	3.18317
2	GOTERM_BP_DIRECT	GO:0006974~cellular response to DNA damage stimulus	34	1.7801	0.00177261	MICA, ZMAT3, CHEK2, ERCC8, IMMP2L, CHD1L, DDX11, APITD1-CORT, WDR76, H2AFX, TOP2A, CCAR2, ALKBH8, SHPRH, CENPS, DTL, TP53, ATAD5, HERC2, WRN, ATMIN, PITHD1, HPF1, MRE11, RAD51, SPDYA, RNF8, NABP2, BAZ1B, CUL4A, USP47, OGG1, PARP1, BARD1	1570	208	16792	1.74831	0.998253	0.140312	3.20502
2	INTERPRO	IPR002052:DNA methylase, N-6 adenine-specific, conserved site	5	0.26178	0.00187189	ZCCHC4, TRMT11, METTL5, N6AMT1, EEF1AKMT1	1681	7	18559	7.88604	0.988516	0.200155	3.23399
2	GOTERM_MF_DIRECT	GO:0042393~histone binding	23	1.20419	0.00202711	ZMYND11, CKS1B, ELP2, RBBP4, L3MBTL2, TONSL, ATAD2, IPO9, MCM2, SART3, HPF1, SFMBT2, NOC2L, RNF8, UHRF1, PIH1D1, HJURP, PRMT6, NPM1, SUPT16H, H2AFX, DNAJC2, ASF1A	1582	122	16881	2.01168	0.926429	0.0991174	3.2546
2	GOTERM_BP_DIRECT	GO:0007049~cell cycle	35	1.83246	0.00188923	CKS1B, EID1, ZMYND11, DBF4B, FOXM1, DTYMK, JAG2, ZNF16, PIN1, URGCP, HJURP, SMARCB1, SPIN2B, CCAR2, GPS1, DAB2IP, RBBP4, ERH, RBL1, RINT1, TP53, LIG3, HACE1, CDC20, MCM2, APPL1, SUV39H2, MNAT1, UHRF1, RIF1, MAPK13, GSPT2, MAPK7, CHAF1A, CDK20	1570	217	16792	1.72509	0.99885	0.145633	3.41244
2	GOTERM_BP_DIRECT	GO:0010501~RNA secondary structure unwinding	12	0.628272	0.00193444	DDX47, DDX56, DDX18, DDX28, DDX49, DDX19A, DDX19B, DDX31, DDX21, DDX20, DDX10, DDX54	1570	44	16792	2.91697	0.999022	0.145724	3.49272
2	GOTERM_BP_DIRECT	GO:0007077~mitotic nuclear envelope disassembly	12	0.628272	0.00193444	NDC1, PRKCA, CDK1, AAAS, NUP160, NUP88, PLK1, NUP155, NUPL2, NUP35, BANF1, LPIN1	1570	44	16792	2.91697	0.999022	0.145724	3.49272
2	GOTERM_BP_DIRECT	GO:0000492~box C/D snoRNP assembly	5	0.26178	0.00210869	PIH1D1, NUFIP1, RUVBL2, RUVBL1, ZNHIT6	1570	7	16792	7.63967	0.999477	0.154552	3.80162
2	UP_KEYWORDS	Cytoskeleton	127	6.64921	0.00286493	RAD51D, KIFC2, MTSS1, KIFC1, CEP76, CEP78, STOML2, NUDCD2, DDX11, GCOM1, DYNC2H1, CEP290, TUBG2, CLNS1A, CEP85, C7ORF31, DTL, CEP89, ENC1, PDXP, TMSB10, PCM1, CCDC6, MKS1, RND1, CFAP73, SPAG5, NEK8, MAP7D3, SEPT8, MAP6D1, IQCB1, CCDC92, CCDC14, NEK1, B9D1, LRRCC1, C14ORF166, AKAP11, DAAM1, PIN4, TPGS1, PDE6D, NPM1, FBXO5, TUBE1, SKA2, TCTN2, TRAF4, IFT140, UBXN11, SPTBN5, PCNT, PTPN13, CDC20, SPD…	1794	1138	20581	1.28028	0.738112	0.0249631	4.00927
2	UP_KEYWORDS	Manganese	30	1.57068	0.00289413	PHLPP2, PDP2, B3GALT6, FAM20B, DROSHA, REXO2, B4GALT6, GALNT11, GALNT12, SELENOI, LARGE1, POLL, NUDT17, NUDT18, B4GALT2, B4GAT1, SMG6, PAPD7, ACACA, IDH3B, MRE11, TUT1, B3GAT2, ACVR2B, B3GAT3, XXYLT1, ENDOG, PPM1N, BMPR1A, PPP5C	1794	194	20581	1.77404	0.74167	0.0247536	4.04935
2	GOTERM_MF_DIRECT	GO:0000287~magnesium ion binding	33	1.72775	0.00257035	NT5C1B-RDH14, ENDOV, FIGNL1, NT5C3B, STK36, FARS2, ATP10A, TMEM237, RNASEH1, FDXACB1, CLYBL, PGP, THG1L, ENO2, PRKACB, TOP2A, BPNT1, DCTPP1, ENOSF1, NUDT18, NLK, PDXP, IDH3B, WRN, ATP11C, PRPSAP1, PPA1, RPS6KA4, XXYLT1, FARSB, DIS3L2, PPM1N, PRPS2	1582	204	16881	1.72614	0.963474	0.119528	4.10975
2	GOTERM_CC_DIRECT	GO:0030532~small nuclear ribonucleoprotein complex	7	0.366492	0.00293571	SNRPA1, LSM6, SNRPD1, TGS1, SNRPF, GEMIN4, SF3B3	1665	17	18224	4.50691	0.876358	0.0947472	4.34574
2	GOTERM_CC_DIRECT	GO:0034719~SMN-Sm protein complex	7	0.366492	0.00293571	GEMIN2, SNRPD1, GEMIN8, DDX20, SNRPF, GEMIN4, GEMIN5	1665	17	18224	4.50691	0.876358	0.0947472	4.34574
2	UP_KEYWORDS	Mitochondrion nucleoid	7	0.366492	0.00321233	MPG, SHMT2, ATAD3A, DDX28, SSBP1, SUPV3L1, C10ORF2	1794	18	20581	4.46138	0.777443	0.0269497	4.48514
2	GOTERM_BP_DIRECT	GO:0072332~intrinsic apoptotic signaling pathway by p53 class mediator	9	0.471204	0.00250786	E2F1, PDK2, HINT1, ZMAT3, TP53, RRP8, PERP, MYBBP1A, WWOX	1570	27	16792	3.56518	0.999875	0.177468	4.5057
2	UP_KEYWORDS	Nuclear pore complex	12	0.628272	0.00329691	NDC1, AAAS, NUP160, NUP88, DDX19A, DDX19B, NUTF2, PARP11, NUP155, NUPL2, NUP35, EIF5A2	1794	50	20581	2.75331	0.78609	0.0271636	4.60067
2	INTERPRO	IPR006195:Aminoacyl-tRNA synthetase, class II	7	0.366492	0.0028094	DARS, NARS2, SARS, FARS2, HARS, SARS2, KARS	1681	17	18559	4.54607	0.998778	0.273403	4.81638
2	UP_KEYWORDS	Purine biosynthesis	6	0.314136	0.00353924	ATIC, ADSL, GMPS, PAICS, PFAS, PPAT	1794	13	20581	5.29483	0.809053	0.0286305	4.93094
2	GOTERM_MF_DIRECT	GO:0008022~protein C-terminus binding	30	1.57068	0.0031513	SNX17, XRCC6, SAE1, BANF1, COIL, CEP250, MDC1, TOP2A, VPS36, PEX10, ERCC1, ERCC2, YEATS4, MKI67, PHB, HSPG2, CENPF, CDC20, TFCP2, OPTN, NCL, SLC9A3R2, PCGF1, MRE11, RAD51, EML2, PIAS3, PEX26, YWHAQ, MIF4GD	1582	182	16881	1.7589	0.982733	0.139578	5.0164
2	GOTERM_BP_DIRECT	GO:0008380~RNA splicing	28	1.46597	0.00310277	PRPF4B, LSM6, SNRPD1, SYNCRIP, WBP11, SF3B3, DDX47, ZNF326, PRPF8, MTERF3, MAGOHB, LSM4, MBNL3, SNRNP70, SREK1IP1, CCAR2, SNRPA1, GEMIN2, MPHOSPH10, SUGP2, C1QBP, PPP1R8, SRSF8, THOC6, SNRPF, THOC2, THOC3, THOC1	1570	166	16792	1.80407	0.999985	0.210725	5.54599
2	UP_KEYWORDS	Coiled coil	305	15.9686	0.00399416	KIFC2, KIFC1, TMEM18, TRMT2A, NAA15, STOML2, SART3, FAM210A, USP54, RIMBP3C, TRAK2, DDX11, YEATS2, DYNC2H1, CEP290, MRPL38, DDX10, CDCA5, CCAR2, DAB2IP, RPUSD4, MCRS1, GTPBP6, ZNF644, CIZ1, RINT1, HMG20A, ZHX3, OPTN, PCM1, SARS2, NCAPD3, ST13, UHRF1, BAZ1B, SPAG5, ZNF783, KIAA1524, HARS, SRP72, MAPK7, PNMA1, IQCB1, SDAD1, PUS3, LMNB2, CCDC92, CCDC94, NOC3L, WDR60, CCDC167, CCDC91, CD72, DAAM1, MY…	1794	3036	20581	1.1525	0.845724	0.0317106	5.54808
2	KEGG_PATHWAY	hsa03018:RNA degradation	15	0.78534	0.00460127	PAN2, EXOSC9, EXOSC7, LSM6, PABPC4, PAPD7, PFKP, EXOSC1, DIS3L, WDR61, DCP1B, EDC3, ENO2, LSM5, LSM4	582	77	6879	2.30252	0.723824	0.0878113	5.91263
2	GOTERM_CC_DIRECT	GO:0032797~SMN complex	6	0.314136	0.00434454	IGHMBP2, GEMIN2, GEMIN8, DDX20, GEMIN4, GEMIN5	1665	13	18224	5.0517	0.954757	0.131262	6.36801
2	GOTERM_MF_DIRECT	GO:0003887~DNA-directed DNA polymerase activity	9	0.471204	0.00415734	POLL, POLE4, POLE3, POLE, POLD2, POLA1, PAPD7, POLA2, MYBBP1A	1582	29	16881	3.31159	0.995287	0.174147	6.56746
2	GOTERM_CC_DIRECT	GO:0005840~ribosome	27	1.41361	0.00453329	MRPS15, MRPS14, MRPS30, MRPL20, MRPL11, TMA16, MRPL54, MRPL37, MRPL38, APEX1, MRPL34, MRPL2, MRPS27, MRPL3, MRPS25, MRPL9, GCN1, MRPS2, MRPL24, MRPL23, RPS6KA4, MRPL21, MRPS9, MRPS18B, MRPL45, MRPL43, METTL17	1665	166	18224	1.78027	0.960462	0.131039	6.6359
2	UP_KEYWORDS	Chaperone	30	1.57068	0.00485187	HSCB, NDUFAF2, DNAJC30, SEC63, DNAJC17, DNAJC18, HJURP, NPM1, HSPE1, PDRG1, DNAJC2, ASF1A, DNAJA3, DNAJC19, ABCE1, BCS1L, PARK7, TIMM8A, ST13, CCT7, PSMG3, TRAP1, ANKRD13C, DNAJB9, TBCB, TBCA, TBCD, PFDN4, CHAF1A, CHORDC1	1794	201	20581	1.71226	0.896826	0.0377657	6.70152
2	GOTERM_BP_DIRECT	GO:0000086~G2/M transition of mitotic cell cycle	24	1.25654	0.00405579	CDK1, KAT14, CEP76, FOXM1, PCNT, CEP78, HAUS1, TPX2, CEP41, CHEK2, SKP1, OPTN, PCM1, CENPJ, CDK2, MNAT1, PLK4, CEP250, PLK1, KDM8, NINL, CEP290, HAUS7, FBXL15	1570	137	16792	1.87367	1	0.261419	7.19021
2	GOTERM_BP_DIRECT	GO:0043928~exonucleolytic nuclear-transcribed mRNA catabolic process involved in deadenylation-dependent decay	9	0.471204	0.00409778	EXOSC9, NT5C3B, DCP1B, EXOSC7, LSM6, EDC3, LSM5, LSM4, EXOSC1	1570	29	16792	3.31931	1	0.259123	7.26202
2	INTERPRO	IPR002347:Glucose/ribitol dehydrogenase	13	0.680628	0.00440895	HSD17B10, NT5C1B-RDH14, CBR4, CBR3, DHRS3, SLC9B2, BDH2, BDH1, WWOX, DCXR, RDH14, HSD17B7, RDH13	1681	57	18559	2.518	0.999973	0.38049	7.46
2	GOTERM_CC_DIRECT	GO:0097542~ciliary tip	11	0.575916	0.00542786	TRAF3IP1, CLUAP1, HSPB11, IFT22, IFT172, ULK3, WDR60, DYNC2H1, IFT27, IFT88, IFT140	1665	44	18224	2.73634	0.979136	0.148911	7.8958
2	UP_KEYWORDS	Leigh syndrome	7	0.366492	0.00576625	NDUFS7, NDUFAF5, COX10, NARS2, NDUFV1, NDUFA12, LRPPRC	1794	20	20581	4.01525	0.932837	0.0440126	7.91673
2	GOTERM_CC_DIRECT	GO:0030992~intraciliary transport particle B	7	0.366492	0.00549093	TRAF3IP1, CLUAP1, HSPB11, IFT22, IFT172, IFT27, IFT88	1665	19	18224	4.0325	0.980056	0.144947	7.98404
2	GOTERM_MF_DIRECT	GO:0004386~helicase activity	17	0.890052	0.00509973	SMARCAD1, SHPRH, WRN, HLTF, CHD9, DDX47, DDX18, DDX11, DHX37, DDX19A, DDX19B, SNRNP200, DDX31, DHX33, RAD54L2, SUPV3L1, DDX10	1582	85	16881	2.13413	0.998605	0.20286	7.99879
2	GOTERM_BP_DIRECT	GO:0046655~folic acid metabolic process	7	0.366492	0.00456203	SHMT1, SHMT2, SLC25A32, MTHFR, SLC46A1, MTHFD1L, MTRR	1570	18	16792	4.15938	1	0.27913	8.05255
2	GOTERM_BP_DIRECT	GO:0009168~purine ribonucleoside monophosphate biosynthetic process	6	0.314136	0.0048014	ATIC, ADSL, GMPS, PAICS, PFAS, PPAT	1570	13	16792	4.9364	1	0.286631	8.45766
2	GOTERM_BP_DIRECT	GO:0001522~pseudouridine synthesis	6	0.314136	0.0048014	PUS7L, RPUSD4, PUS3, PUS1, RPUSD3, PUS7	1570	13	16792	4.9364	1	0.286631	8.45766
2	GOTERM_CC_DIRECT	GO:0042555~MCM complex	5	0.26178	0.00599473	TONSL, MCM2, MCM3, MCM4, MCM6	1665	9	18224	6.08075	0.986089	0.15162	8.68595
2	INTERPRO	IPR003959:ATPase, AAA-type, core	12	0.628272	0.00518372	NVL, ATAD3A, PSMC5, RFC1, FIGNL1, ATAD2, BCS1L, ATAD5, KATNAL1, SPATA5, ORC1, TRIP13	1681	51	18559	2.59775	0.999996	0.416495	8.71545
2	GOTERM_CC_DIRECT	GO:0000785~chromatin	17	0.890052	0.00634092	HMGN3, NUCKS1, POLA1, CENPF, HLCS, MCM2, CAPN2, HMGA1, PARK7, RAD51, SUV39H2, MAGED1, PLK1, MIS18A, PARPBP, TMPO, BAHD1	1665	89	18224	2.09068	0.989141	0.154231	9.16538
2	GOTERM_CC_DIRECT	GO:0016363~nuclear matrix	18	0.942408	0.00649206	SMARCAD1, XPOT, YEATS4, ENC1, TP53, POLA1, NUFIP1, CENPF, HLCS, ERCC8, UHRF1, ZNF326, CFL2, NSMF, RUVBL2, RUVBL1, OGG1, THOC1	1665	97	18224	2.0311	0.990254	0.152436	9.37395
2	INTERPRO	IPR001909:Krueppel-associated box	53	2.77487	0.00563958	ZNF584, ZNF823, ZNF57, ZNF250, ZNF202, ZNF347, ZNF880, ZNF304, ZNF736, ZNF879, ZNF546, ZNF43, ZNF354C, ZNF790, ZNF813, ZNF684, ZNF816, ZFP28, ZNF2, ZNF195, ZNF235, ZNF747, ZNF783, ZNF589, ZNF382, ZNF41, ZNF555, ZNF614, ZNF132, ZNF558, ZNF133, ZNF175, ZNF616, ZNF229, ZNF225, ZNF471, ZNF426, ZNF470, ZNF69, ZNF563, ZNF528, ZNF566, ZFP57, ZNF620, ZNF621, ZFP1, ZNF25, ZNF320, ZNF627, ZNF23, ZNF761, ZN…	1681	402	18559	1.45558	0.999999	0.429809	9.44661
2	GOTERM_MF_DIRECT	GO:0008408~3'-5' exonuclease activity	7	0.366492	0.00621863	POLE, REXO2, POLA1, EXD3, WRN, APEX1, MRE11	1582	19	16881	3.9313	0.999672	0.234636	9.67148
2	INTERPRO	IPR006703:AIG1	5	0.26178	0.00581042	GIMAP1-GIMAP5, GIMAP5, GIMAP6, GIMAP7, GIMAP1	1681	9	18559	6.13358	0.999999	0.426328	9.7192
2	UP_KEYWORDS	Ubl conjugation pathway	79	4.13613	0.00722682	TMEM189-UBE2V1, UBE2G2, UFC1, SAE1, RNF187, KLHL7, MAGED1, G2E3, WWP1, FBXO25, USP11, FBXL15, FBXO21, KLHL20, USP13, NFX1, ANAPC2, DTL, ANAPC4, CCNF, RING1, GAN, HERC2, SKP1, HLTF, DCAF1, NUMBL, DCAF4, TRIM37, PJA1, JOSD1, UHRF1, KDM2B, UBR7, PIAS3, TRIM32, ASB2, PMEPA1, NEURL1, OTUD4, TRAF2, USP30, ATG10, PPIL2, UBA5, RAB40B, PRPF19, ERCC8, TRIM68, UFM1, OTUD7B, HECTD2, FBXO44, FBXO5, CCDC22, US…	1794	680	20581	1.33279	0.966196	0.054014	9.82734
2	GOTERM_BP_DIRECT	GO:0016925~protein sumoylation	21	1.09948	0.00575391	L3MBTL2, NUP160, NUP88, COMMD3-BMI1, TP53, RING1, SAE1, HERC2, WRN, NUPL2, NUP155, NDC1, AAAS, NSMCE4A, PIAS3, MDC1, UBA2, NOP58, NUP35, PARP1, TOP2A	1570	117	16792	1.91971	1	0.327779	10.053
2	GOTERM_BP_DIRECT	GO:0006296~nucleotide-excision repair, DNA incision, 5'-to lesion	10	0.52356	0.00592806	RFC3, CHD1L, RFC1, CUL4A, POLD2, GTF2H4, PARP1, NTHL1, ERCC1, ERCC2	1570	37	16792	2.89069	1	0.330687	10.3419
2	UP_KEYWORDS	Nucleotidyltransferase	15	0.78534	0.00785944	TUT1, POLL, POLRMT, POLE4, RPAP1, POLE3, POLE, POLD2, POLA1, THG1L, PAPD7, POLR3A, POLR1B, PCYT2, TAMM41	1794	79	20581	2.17825	0.974899	0.0577015	10.6434
2	UP_KEYWORDS	Transcription regulation	236	12.356	0.00798153	ZNF57, XRCC6, NAA15, ZNF250, REST, MED21, DDX11, MED27, CREB3L4, CRY1, FIZ1, CCAR2, ZNF43, IKBKAP, MCRS1, RARG, ZNF644, TADA2A, COMMD3-BMI1, ZNF501, ZNF790, HMG20A, ZHX3, ZNF502, DCAF1, NME2, UHRF1, ZNF235, RFC1, BAZ1B, PIAS3, ZNF783, MYBBP1A, ZNF382, ZNF41, ZNF614, ZNF132, ZNF133, TAF9B, ZNF511, ZNF232, TADA1, CHEK2, ZNF616, FOXH1, ZNF229, ZNF225, MTERF3, PBRM1, SUPT7L, ZNF70, ZNF69, NKRF, ZNF52…	1794	2332	20581	1.16099	0.976301	0.0576722	10.8001
2	GOTERM_CC_DIRECT	GO:0000781~chromosome, telomeric region	11	0.575916	0.00754704	RAD51D, RNF8, NSMCE4A, RIF1, SMG6, TELO2, H2AFX, CHEK2, POT1, CDK2, MRE11	1665	46	18224	2.61737	0.995421	0.169506	10.8174
2	GOTERM_BP_DIRECT	GO:0015949~nucleobase-containing small molecule interconversion	8	0.418848	0.00653092	NME4, NME2, NME1-NME2, NUDT13, DTYMK, CTPS1, AK2, CMPK1	1570	25	16792	3.42257	1	0.352266	11.335
2	GOTERM_BP_DIRECT	GO:0007062~sister chromatid cohesion	19	0.994764	0.00676482	RAD51C, MAD1L1, CENPL, CENPS, NUP160, PAPD7, CENPF, SPDL1, CDC20, MRE11, KIF2C, APITD1-CORT, DDX11, PLK1, BUB1, BUB1B, SKA2, CENPU, CDCA5	1570	103	16792	1.97296	1	0.357058	11.7175
2	UP_KEYWORDS	Polymorphism	1098	57.4869	0.00874473	LDHB, OXA1L, PPP2R5D, GFER, RCE1, REST, SART3, FAM210A, C17ORF97, USP54, MAP3K4, MAK16, DHX37, YEATS2, DHX33, DHX35, CRTAM, MCRS1, EFCAB14, EFCAB13, LIG3, ZNF790, ZNF501, EXD3, ZNF502, DCAF1, PTPDC1, NCAPD3, SARS2, OGFOD3, DCAF4, ZNF783, KIAA1524, MAPK7, CHORDC1, EIF2AK3, MYBBP1A, ZNF382, SDAD1, ZNF132, ZNF133, MTX3, PABPC4, SCRIB, FOXH1, SGK223, NCAPG2, RCCD1, NAT10, HLA-DOA, NTHL1, ZNF528, PSMG…	1794	12043	20581	1.04595	0.983456	0.0620792	11.7739
2	UP_KEYWORDS	Multifunctional enzyme	15	0.78534	0.00878294	ALKBH8, XRCC6, ACACA, AASS, HLCS, WRN, HLTF, ATIC, SETMAR, FASN, OGG1, PAICS, ALG13, AGL, LARGE1	1794	80	20581	2.15102	0.983751	0.061414	11.8224
2	GOTERM_BP_DIRECT	GO:0009113~purine nucleobase biosynthetic process	4	0.209424	0.00704656	SHMT1, GMPS, PAICS, PPAT	1570	5	16792	8.55643	1	0.363611	12.1761
2	GOTERM_BP_DIRECT	GO:0033683~nucleotide-excision repair, DNA incision	10	0.52356	0.00713733	RFC3, CHD1L, RFC1, CUL4A, POLD2, GTF2H4, OGG1, PARP1, ERCC1, ERCC2	1570	38	16792	2.81462	1	0.362216	12.3234
2	GOTERM_CC_DIRECT	GO:0005741~mitochondrial outer membrane	24	1.25654	0.00867295	USP30, GIMAP5, SAMM50, HAX1, MTX3, BNIP3, BPHL, MIGA1, QTRT1, GPAT2, LPIN1, TMEM173, AGPAT5, VPS13C, TOMM6, PGAM5, SLC25A46, MTERF3, TOMM22, MTOR, AKAP1, GPAM, AGK, RTN4IP1	1665	149	18224	1.76301	0.997957	0.186529	12.3342
2	KEGG_PATHWAY	hsa03060:Protein export	7	0.366492	0.0102721	IMMP1L, IMMP2L, OXA1L, SEC11C, SRPRB, SRP72, SEC63	582	23	6879	3.59727	0.943906	0.174733	12.7548
2	INTERPRO	IPR019775:WD40 repeat, conserved site	26	1.36126	0.0078754	UTP15, BOP1, TSSC1, LLGL2, SPAG16, PRPF19, ERCC8, WDR18, WDR77, EIF3I, WDHD1, GEMIN5, TBC1D31, TBL3, RBBP4, DTL, TLE1, CDC20, RRP9, PWP1, WDR83, AAAS, WDR61, THOC6, WDR3, WDR24	1681	166	18559	1.72923	1	0.515662	12.9534
2	KEGG_PATHWAY	hsa04120:Ubiquitin mediated proteolysis	21	1.09948	0.010675	ANAPC2, PPIL2, ANAPC4, UBE2G2, SAE1, CDC20, HERC2, SKP1, BIRC3, TRIM37, PRPF19, ERCC8, CBLB, CUL4A, PIAS3, UBA2, WWP1, TRIM32, DET1, RHOBTB2, FBXO4	582	137	6879	1.81176	0.94993	0.170677	13.223
2	GOTERM_BP_DIRECT	GO:0000722~telomere maintenance via recombination	9	0.471204	0.00781006	RAD51C, RFC3, RFC1, POLE, POLD2, POLA1, POLA2, WRN, RAD51	1570	32	16792	3.00812	1	0.38358	13.4078
2	UP_KEYWORDS	Chromatin regulator	38	1.98953	0.0104418	SMARCAD1, ZMYND11, HMGN3, WBSCR22, C14ORF169, CHD9, ZNF304, SMARCB1, SETMAR, PRMT6, PBRM1, DNAJC2, ASF1A, BAHD1, YEATS4, MCRS1, RBBP4, L3MBTL2, KANSL3, RBL1, COMMD3-BMI1, RING1, HMG20A, RRP8, WHSC1, SMYD2, DCAF1, HLTF, SUV39H2, RNF8, UHRF1, KDM2B, PHF19, MSL3P1, KDM8, BABAM1, RUVBL2, RUVBL1	1794	287	20581	1.51896	0.992568	0.071581	13.9038
2	KEGG_PATHWAY	hsa04114:Oocyte meiosis	18	0.942408	0.0113027	ANAPC2, CDK1, PPP2R5B, PPP2R5D, ANAPC4, CDC20, PTTG1, SKP1, CDK2, SPDYA, CCNE2, PLK1, BUB1, YWHAQ, CAMK2D, FBXO5, PPP3CC, PRKACB	582	111	6879	1.91669	0.958055	0.170186	13.9478
2	INTERPRO	IPR003960:ATPase, AAA-type, conserved site	8	0.418848	0.00864995	NVL, PSMC5, FIGNL1, ATAD2, BCS1L, KATNAL1, SPATA5, TRIP13	1681	27	18559	3.27125	1	0.535633	14.1381
2	UP_KEYWORDS	Lyase	23	1.20419	0.0107807	NAXD, POLL, ODC1, ALAD, HACD2, CA13, XRCC6, CLYBL, L3HYPDH, TYW1, PDXDC2P, ENO2, FASN, ADSL, THNSL2, OGG1, TSEN2, CRY1, APEX1, NTHL1, PAICS, TYW1B, ENOSF1	1794	150	20581	1.75906	0.993667	0.0727675	14.3234
2	GOTERM_CC_DIRECT	GO:0072372~primary cilium	15	0.78534	0.0104155	CLUAP1, WDR60, CEP41, ARL6, TRAF3IP1, TULP3, PDE6D, HSPB11, IFT22, IFT172, DYNC2H1, NEK8, IFT27, IFT88, IFT140	1665	78	18224	2.10487	0.999415	0.21348	14.6343
2	GOTERM_MF_DIRECT	GO:0070402~NADPH binding	6	0.314136	0.00965939	FASN, CBR4, CBR3, GRHPR, CRYZ, MTRR	1582	15	16881	4.26827	0.999996	0.331458	14.6381
2	GOTERM_BP_DIRECT	GO:0051289~protein homotetramerization	13	0.680628	0.00865734	SHMT1, SHMT2, ALDH5A1, GLS, ACACA, THG1L, CBR4, NAXE, CRYZ, PPAT, DCTPP1, DCXR, TK1	1570	60	16792	2.31737	1	0.409892	14.7554
2	GOTERM_CC_DIRECT	GO:0005681~spliceosomal complex	17	0.890052	0.0107222	SNRPA1, GEMIN2, LSM6, WBP11, SF3B3, WDR83, PPP1R8, ZNF326, PRPF8, SNRNP200, LSM5, SNRPA, LSM4, SNRNP70, SNRPF, CCAR2, TXNL4A	1665	94	18224	1.97948	0.999531	0.212994	15.0332
2	UP_KEYWORDS	Bardet-Biedl syndrome	7	0.366492	0.0119858	BBS2, MKS1, WDPCP, TRIM32, CEP290, IFT27, ARL6	1794	23	20581	3.49152	0.996416	0.0794751	15.8
2	GOTERM_MF_DIRECT	GO:0031369~translation initiation factor binding	7	0.366492	0.0105752	EIF3C, POLR2G, EIF3CL, EIF3B, TRIM32, EIF3M, LARP1	1582	21	16881	3.55689	0.999999	0.347703	15.9163
2	GOTERM_BP_DIRECT	GO:1903146~regulation of mitophagy	9	0.471204	0.00948325	CSNK2A2, WDR75, HAX1, ZDHHC8, USP36, POLR3A, WBP11, RUVBL1, ATP13A2	1570	33	16792	2.91697	1	0.433555	16.05
2	GOTERM_BP_DIRECT	GO:0009060~aerobic respiration	9	0.471204	0.00948325	COX11, OXA1L, UQCRH, COX10, NDUFV1, ADSL, CHCHD5, PMPCB, METTL17	1570	33	16792	2.91697	1	0.433555	16.05
2	GOTERM_BP_DIRECT	GO:0006450~regulation of translational fidelity	6	0.314136	0.00956543	PTGES3L-AARSD1, VARS2, LARS, AARSD1, VARS, DTD2	1570	15	16792	4.27822	1	0.431029	16.1778
2	GOTERM_CC_DIRECT	GO:0005671~Ada2/Gcn5/Ada3 transcription activator complex	6	0.314136	0.0117002	POLE4, KAT14, TADA2A, POLE3, YEATS2, MBIP	1665	16	18224	4.1045	0.999768	0.223977	16.2938
2	GOTERM_CC_DIRECT	GO:0005747~mitochondrial respiratory chain complex I	11	0.575916	0.0118554	NDUFS7, NDUFA5, NDUFB11, NDUFA3, NDUFB7, NDUFB8, NDUFV1, FOXRED1, NDUFA10, NDUFA12, PARK7	1665	49	18224	2.45712	0.999792	0.22073	16.4922
2	GOTERM_BP_DIRECT	GO:0035999~tetrahydrofolate interconversion	5	0.26178	0.0100603	TYMS, SHMT1, SHMT2, MTHFR, MTHFD1L	1570	10	16792	5.34777	1	0.442159	16.9435
2	GOTERM_CC_DIRECT	GO:0070761~pre-snoRNP complex	4	0.209424	0.012304	PIH1D1, NUFIP1, NOP58, ZNHIT6	1665	6	18224	7.2969	0.99985	0.222364	17.0632
2	GOTERM_CC_DIRECT	GO:0000445~THO complex part of transcription export complex	4	0.209424	0.012304	THOC6, THOC2, THOC3, THOC1	1665	6	18224	7.2969	0.99985	0.222364	17.0632
2	GOTERM_CC_DIRECT	GO:0033588~Elongator holoenzyme complex	4	0.209424	0.012304	IKBKAP, ELP2, ELP6, ELP5	1665	6	18224	7.2969	0.99985	0.222364	17.0632
2	INTERPRO	IPR016040:NAD(P)-binding domain	27	1.41361	0.0108078	HSD17B10, LDHB, NT5C1B-RDH14, AASS, SAE1, UBA5, MTHFD1L, FASN, SLC9B2, BDH2, HADH, BDH1, HSD17B7, WWOX, RTN4IP1, CBR4, CBR3, GRHPR, CRYZ, CD38, DHRS3, UBA2, ZADH2, MECR, RDH14, DCXR, RDH13	1681	179	18559	1.66532	1	0.603555	17.3589
2	GOTERM_CC_DIRECT	GO:0005643~nuclear pore	14	0.732984	0.0126536	XPOT, MAD1L1, NUP160, NUP88, XPO4, PARP11, NUP155, NUPL2, NDC1, AAAS, DDX19A, DDX19B, IPO5, EIF5A2	1665	72	18224	2.12826	0.999883	0.22237	17.5059
2	GOTERM_BP_DIRECT	GO:0071480~cellular response to gamma radiation	7	0.366492	0.0104586	TMEM109, XRCC6, H2AFX, CHEK2, WRN, TSPYL5, RAD51	1570	21	16792	3.56518	1	0.449693	17.5549
2	GOTERM_CC_DIRECT	GO:0005819~spindle	20	1.04712	0.0135012	MAD1L1, KIFC1, KIF11, TPX2, CENPF, CDC20, PIN4, ARL2BP, EML2, PRPF19, RIF1, INVS, PLK1, MZT1, FBXO5, KLHL42, HAUS7, MAP7D3, PINX1, ERCC2	1665	121	18224	1.80915	0.999937	0.22988	18.5695
2	KEGG_PATHWAY	hsa03020:RNA polymerase	8	0.418848	0.0154251	POLR2H, POLR2G, POLR3K, POLR3A, POLR1C, POLR1B, POLR3E, POLR3D	582	32	6879	2.9549	0.986926	0.214121	18.5705
2	GOTERM_CC_DIRECT	GO:0097504~Gemini of coiled bodies	5	0.26178	0.0135344	GEMIN2, GEMIN8, DDX20, GEMIN4, GEMIN5	1665	11	18224	4.97516	0.999938	0.225056	18.6109
2	KEGG_PATHWAY	hsa00190:Oxidative phosphorylation	20	1.04712	0.0157049	NDUFA5, NDUFB11, COX11, NDUFA3, NDUFB7, NDUFB8, COX10, COX7C, COX4I1, ATP5G1, COX7A2L, NDUFA10, NDUFA12, PPA1, NDUFS7, ATP6V0E2, UQCRH, NDUFV1, ATP5O, ATP6V0A2	582	133	6879	1.77738	0.987923	0.207406	18.8757
2	INTERPRO	IPR018525:Mini-chromosome maintenance, conserved site	4	0.209424	0.0120116	MCM2, MCM3, MCM4, MCM6	1681	6	18559	7.3603	1	0.629689	19.1057
2	INTERPRO	IPR007109:Brix domain	4	0.209424	0.0120116	PPAN, PPAN-P2RY11, BRIX1, IMP4	1681	6	18559	7.3603	1	0.629689	19.1057
2	UP_KEYWORDS	DNA-directed DNA polymerase	7	0.366492	0.0148286	POLL, POLE4, POLE3, POLE, POLD2, POLA1, PAPD7	1794	24	20581	3.34604	0.999067	0.0961696	19.1902
2	GOTERM_MF_DIRECT	GO:0003910~DNA ligase (ATP) activity	4	0.209424	0.0132025	LIG3, PARP3, PARP1, PARP2	1582	6	16881	7.11378	1	0.404243	19.4838
2	UP_KEYWORDS	Centromere	21	1.09948	0.0152759	BOD1, MAD1L1, CENPL, CENPS, CENPF, SPDL1, SUV39H2, CBX5, KIF2C, NUDCD2, APITD1-CORT, HJURP, PLK1, SPAG5, MIS18A, BUB1, BUB1B, SKA2, CENPU, CENPX, PINX1	1794	137	20581	1.7585	0.999245	0.097601	19.7118
2	GOTERM_CC_DIRECT	GO:0008023~transcription elongation factor complex	7	0.366492	0.0149019	IKBKAP, ELP2, ICE2, ICE1, NUFIP1, ELL3, ZC3H8	1665	23	18224	3.33119	0.999977	0.239453	20.2994
2	GOTERM_CC_DIRECT	GO:0005852~eukaryotic translation initiation factor 3 complex	6	0.314136	0.0153521	EIF3C, ABCE1, EIF3CL, EIF3B, EIF3I, EIF3M	1665	17	18224	3.86306	0.999983	0.240428	20.8482
2	GOTERM_BP_DIRECT	GO:0035269~protein O-linked mannosylation	6	0.314136	0.0128606	FKTN, B4GAT1, SDF2L1, DPM2, TMEM5, LARGE1	1570	16	16792	4.01083	1	0.515119	21.1528
2	GOTERM_BP_DIRECT	GO:0007098~centrosome cycle	4	0.209424	0.0131171	CDK1, NPM1, CETN3, TUBE1	1570	6	16792	7.13036	1	0.516656	21.5282
2	GOTERM_BP_DIRECT	GO:0006266~DNA ligation	4	0.209424	0.0131171	XRCC6, MGMT, LIG3, TOP2A	1570	6	16792	7.13036	1	0.516656	21.5282
2	GOTERM_BP_DIRECT	GO:0000055~ribosomal large subunit export from nucleus	4	0.209424	0.0131171	SDAD1, NUP88, RRS1, NMD3	1570	6	16792	7.13036	1	0.516656	21.5282
2	GOTERM_BP_DIRECT	GO:0031119~tRNA pseudouridine synthesis	4	0.209424	0.0131171	RPUSD4, PUS3, RPUSD2, RPUSD3	1570	6	16792	7.13036	1	0.516656	21.5282
2	GOTERM_BP_DIRECT	GO:0000480~endonucleolytic cleavage in 5'-ETS of tricistronic rRNA transcript (SSU-rRNA, 5.8S rRNA, LSU-rRNA)	4	0.209424	0.0131171	UTP23, NOP14, UTP20, FCF1	1570	6	16792	7.13036	1	0.516656	21.5282
2	GOTERM_BP_DIRECT	GO:0016032~viral process	41	2.1466	0.0131305	ZMYND11, NUP160, COPS6, UNG, POLA1, SYNCRIP, HCFC2, C14ORF166, SCRIB, KARS, CBX5, NDC1, DDX11, NPM1, PRMT6, BUB1, H2AFX, RANBP1, NUP35, CCNA2, NFX1, ERCC2, ABCE1, MAGI3, CCDC86, SLC25A4, ZC3H7B, NUP88, RBL1, TP53, MFGE8, NUPL2, NUP155, DCAF1, MRE11, PDCL3, AAAS, C1QBP, CUL4A, IPO5, CENPU	1570	299	16792	1.46661	1	0.511662	21.5478
2	GOTERM_MF_DIRECT	GO:0004526~ribonuclease P activity	5	0.26178	0.0147731	RPP38, RPP30, KIAA0391, RPP40, POP7	1582	11	16881	4.8503	1	0.430468	21.5483
2	UP_KEYWORDS	Mitochondrion outer membrane	18	0.942408	0.0168922	USP30, GIMAP5, SAMM50, MTX3, BNIP3, MIGA1, QTRT1, GPAT2, TMEM173, TOMM6, VPS13C, PGAM5, SLC25A46, TOMM22, MTOR, AKAP1, GPAM, RTN4IP1	1794	112	20581	1.84374	0.999649	0.106006	21.571
2	UP_KEYWORDS	Telomere	9	0.471204	0.0174824	RAD51D, RNF8, NSMCE4A, RIF1, SMG6, TELO2, POT1, MRE11, PINX1	1794	39	20581	2.64741	0.999735	0.108095	22.2399
2	GOTERM_BP_DIRECT	GO:0000731~DNA synthesis involved in DNA repair	9	0.471204	0.0136083	RAD51D, RAD51C, RFC3, POLE, POLA1, WRN, RAD51, MRE11, BARD1	1570	35	16792	2.75028	1	0.519016	22.2423
2	GOTERM_MF_DIRECT	GO:0008026~ATP-dependent helicase activity	8	0.418848	0.015446	IGHMBP2, RECQL, CHD1L, DDX11, SNRNP200, DHX33, DHX35, DDX11L2	1582	29	16881	2.94363	1	0.435582	22.4174
2	GOTERM_BP_DIRECT	GO:0036297~interstrand cross-link repair	11	0.575916	0.0137905	RAD51D, RNF8, DCLRE1A, APITD1-CORT, CENPS, NUCKS1, EXO5, CENPX, ERCC1, RAD51, FANCC	1570	49	16792	2.40104	1	0.518514	22.5055
2	INTERPRO	IPR001623:DnaJ domain	11	0.575916	0.0147683	DNAJC17, DNAJC18, DNAJC16, DNAJB9, DNAJC24, DNAJC2, HSCB, DNAJC19, DNAJA3, SEC63, DNAJC30	1681	51	18559	2.38127	1	0.693438	22.9759
2	UP_KEYWORDS	Isomerase	19	0.994764	0.0186723	PUS3, ECH1, PUS1, CWC27, PPIL2, PIN4, PMM2, PUS7, PIN1, PUS7L, PPIE, MPI, PPIB, MCEE, PPIL3, TRUB1, NAXE, TOP2A, ENOSF1	1794	122	20581	1.78664	0.99985	0.113595	23.5723
2	GOTERM_BP_DIRECT	GO:0045945~positive regulation of transcription from RNA polymerase III promoter	5	0.26178	0.0146545	BRF1, ICE2, ICE1, MTOR, ZC3H8	1570	11	16792	4.86161	1	0.535014	23.7426
2	GOTERM_BP_DIRECT	GO:0001682~tRNA 5'-leader removal	5	0.26178	0.0146545	RPP38, RPP30, KIAA0391, RPP40, POP7	1570	11	16792	4.86161	1	0.535014	23.7426
2	GOTERM_BP_DIRECT	GO:0006355~regulation of transcription, DNA-templated	166	8.6911	0.014961	ZNF584, TMEM189-UBE2V1, ZNF823, ZNF57, CDKN2AIPNL, ZXDB, ZNF250, REST, PTTG1, CSNK2A2, MAGED1, ZNF304, MIER3, YEATS2, ZNF579, TFB2M, NUP35, TGS1, FIZ1, CCAR2, ZNF43, IKBKAP, MCRS1, ZNF644, ZNF790, ZNF501, HMG20A, ZNF813, ZNF502, ZNF816, SIX5, HES6, ZNF2, RALGAPA1, NME2, ZNF195, ZNF235, BAZ1B, PIAS3, TGFBRAP1, ZNF589, MYBBP1A, LRPPRC, ZNF382, ZNF41, ZNF614, ZNF132, ZNF133, ZNF511, ZNF232, TADA1, C…	1570	1504	16792	1.18049	1	0.537316	24.1769
2	UP_KEYWORDS	Respiratory chain	12	0.628272	0.0192469	NDUFS7, NDUFA5, NDUFB11, NDUFA3, NDUFB7, NDUFB8, UQCRH, NDUFV1, FOXRED1, NDUFA10, NDUFA12, HIGD2A	1794	63	20581	2.18517	0.999886	0.115425	24.208
2	GOTERM_CC_DIRECT	GO:0035869~ciliary transition zone	7	0.366492	0.0183707	TRAF3IP1, B9D1, TMEM237, CETN3, CEP290, C5ORF42, PCM1	1665	24	18224	3.19239	0.999998	0.274966	24.4368
2	GOTERM_CC_DIRECT	GO:0034709~methylosome	5	0.26178	0.018857	CLNS1A, ERH, WDR77, SNRPD1, SNRPF	1665	12	18224	4.56056	0.999999	0.275498	25.0006
2	INTERPRO	IPR012337:Ribonuclease H-like domain	14	0.732984	0.016424	PAN2, ZMYM6, POLE, POLA1, TMEM161B, RNASEH1, EXD3, WRN, ERI3, RNASEH2A, REXO4, PRPF8, AEN, REXO2	1681	75	18559	2.06088	1	0.720162	25.2158
2	GOTERM_CC_DIRECT	GO:0035861~site of double-strand break	8	0.418848	0.0194722	PRPF19, RNF8, SMARCAD1, SETMAR, H2AFX, PARP3, RAD51, MRE11	1665	31	18224	2.82461	0.999999	0.277579	25.7081
2	GOTERM_BP_DIRECT	GO:0000723~telomere maintenance	9	0.471204	0.0161013	RAD51D, SMG6, XRCC6, POLD2, PARP3, FBXO4, WRN, APEX1, POT1	1570	36	16792	2.67389	1	0.558796	25.7724
2	GOTERM_BP_DIRECT	GO:0034080~CENP-A containing nucleosome assembly	10	0.52356	0.0161998	CENPL, RBBP4, APITD1-CORT, CENPS, HJURP, MIS18A, NPM1, CENPU, RUVBL1, CENPX	1570	43	16792	2.48734	1	0.555969	25.9088
2	GOTERM_BP_DIRECT	GO:0043966~histone H3 acetylation	10	0.52356	0.0161998	POLE4, KAT14, TADA2A, POLE3, TAF9B, YEATS2, SUPT7L, TADA1, IRF4, MBIP	1570	43	16792	2.48734	1	0.555969	25.9088
2	GOTERM_CC_DIRECT	GO:0030688~preribosome, small subunit precursor	4	0.209424	0.0200816	RRP1B, NOB1, UTP20, FTSJ3	1665	7	18224	6.25448	0.999999	0.279495	26.4028
2	GOTERM_BP_DIRECT	GO:0006295~nucleotide-excision repair, DNA incision, 3'-to lesion	7	0.366492	0.0165623	CHD1L, CUL4A, GTF2H4, BIVM, PARP1, ERCC1, ERCC2	1570	23	16792	3.25516	1	0.559041	26.4083
2	GOTERM_BP_DIRECT	GO:0051439~regulation of ubiquitin-protein ligase activity involved in mitotic cell cycle	7	0.366492	0.0165623	ANAPC2, CDK1, PLK1, ANAPC4, FBXO5, CDC20, CDK2	1570	23	16792	3.25516	1	0.559041	26.4083
2	UP_KEYWORDS	Kinase	81	4.24084	0.0220124	PRPF4B, SEPHS1, STK36, FASTK, FAM20B, DTYMK, PMVK, PRKX, CSNK2A2, MAP3K4, CDKN2C, MAPKAP1, PRKACB, AKT3, ADCK5, MATK, PRKCA, CDK1, IKBKAP, MAGI3, STK25, TRPM7, PKIG, PRKAB2, PRKCI, PFKP, CDK6, DCAF1, CDK2, NME4, WDR83, ACVR2B, NME2, DOK2, MAP4K5, BAZ1B, PANK1, MAP3K10, NEK8, PDGFRB, AKAP6, BUB1B, MAPK7, AKAP1, EIF2AK3, PRPS2, CKS1B, NEK1, FN3K, PI4KAP2, ULK4, CHEK2, RIOK1, UHMK1, CMPK1, TK1, SGK2…	1794	735	20581	1.26428	0.999969	0.12942	27.1998
2	GOTERM_BP_DIRECT	GO:0051259~protein oligomerization	12	0.628272	0.0172122	NME2, WDCP, STX2, NME1-NME2, NPM1, CAMK2D, NUFIP1, STOML2, GRHPR, ZNHIT6, HSCB, AHNAK	1570	58	16792	2.21287	1	0.568167	27.2963
2	UP_KEYWORDS	DNA recombination	14	0.732984	0.0224057	RAD51D, RAD51C, MCRS1, THAP9, NSMCE4A, ACTR5, XRCC6, LIG3, INO80, RUVBL2, H2AFX, RUVBL1, APEX1, RAD51	1794	81	20581	1.98284	0.999975	0.129983	27.6161
2	GOTERM_MF_DIRECT	GO:0016491~oxidoreductase activity	29	1.51832	0.0203482	HSD17B10, NDUFAF5, AASS, SESN3, FASN, SLC9B2, BDH2, SCD5, BDH1, APEX1, MTO1, WWOX, RTN4IP1, PAOX, MICAL3, CBR4, CYB5RL, CRYZ, TECR, COQ6, MTRR, CHML, FOXRED1, ZADH2, KIAA1191, MECR, RDH14, DCXR, RDH13	1582	200	16881	1.54725	1	0.520197	28.4818
2	INTERPRO	IPR023395:Mitochondrial carrier domain	11	0.575916	0.0191285	SLC25A12, SLC25A32, SLC25A4, UCP2, SLC25A10, SLC25A6, SLC25A35, SLC25A46, SLC25A26, SLC25A51, SLC25A15	1681	53	18559	2.29141	1	0.762806	28.7428
2	INTERPRO	IPR018108:Mitochondrial substrate/solute carrier	11	0.575916	0.0191285	SLC25A12, SLC25A32, SLC25A4, UCP2, SLC25A10, SLC25A6, SLC25A35, SLC25A46, SLC25A26, SLC25A51, SLC25A15	1681	53	18559	2.29141	1	0.762806	28.7428
2	GOTERM_BP_DIRECT	GO:0007131~reciprocal meiotic recombination	8	0.418848	0.0183432	RAD51D, RAD51C, MSH3, MLH3, RAD51, TRIP13, MRE11, KLHDC3	1570	30	16792	2.85214	1	0.586653	28.8172
2	GOTERM_CC_DIRECT	GO:0000793~condensed chromosome	7	0.366492	0.0223531	MKI67, BAZ1B, SETMAR, BANF1, TOP2A, CDK2, RAD51	1665	25	18224	3.0647	1	0.300358	28.9392
2	UP_KEYWORDS	Phospholipid metabolism	10	0.52356	0.0240886	CRLS1, AGPAT5, NAPEPLD, PEMT, GPAT2, PCYT2, PTDSS1, GPAM, TAMM41, SELENOI	1794	49	20581	2.34125	0.999989	0.137469	29.3732
2	UP_KEYWORDS	Kinetochore	16	0.837696	0.0241796	BOD1, MAD1L1, CENPS, CENPF, SPDL1, KIF2C, NUDCD2, APITD1-CORT, PLK1, SPAG5, BUB1, BUB1B, SKA2, CENPU, CENPX, PINX1	1794	99	20581	1.85408	0.999989	0.136315	29.4671
2	GOTERM_MF_DIRECT	GO:0001056~RNA polymerase III activity	6	0.314136	0.0217683	POLR2H, POLR3K, POLR3A, POLR1C, POLR3E, POLR3D	1582	18	16881	3.55689	1	0.534644	30.1536
2	GOTERM_MF_DIRECT	GO:0051536~iron-sulfur cluster binding	6	0.314136	0.0217683	NDUFS7, NFU1, TYW1, CIAPIN1, TYW1B, PPAT	1582	18	16881	3.55689	1	0.534644	30.1536
2	GOTERM_CC_DIRECT	GO:0034455~t-UTP complex	3	0.157068	0.0234779	UTP4, NOL11, HEATR1	1665	3	18224	10.9453	1	0.307339	30.1647
2	GOTERM_CC_DIRECT	GO:0031515~tRNA (m1A) methyltransferase complex	3	0.157068	0.0234779	TRMT6, TRMT61A, TRMT61B	1665	3	18224	10.9453	1	0.307339	30.1647
2	GOTERM_BP_DIRECT	GO:0035518~histone H2A monoubiquitination	5	0.26178	0.0203824	TRIM37, KDM2B, RING1, SKP1, PCGF1	1570	12	16792	4.45648	1	0.620829	31.4837
2	GOTERM_CC_DIRECT	GO:0005666~DNA-directed RNA polymerase III complex	6	0.314136	0.0247645	POLR2H, POLR3K, POLR3A, POLR1C, POLR3E, POLR3D	1665	19	18224	3.45642	1	0.315691	31.5424
2	UP_KEYWORDS	Nucleotide biosynthesis	4	0.209424	0.026472	TYMS, DTYMK, PRPSAP1, PRPS2	1794	8	20581	5.73606	0.999996	0.146658	31.7937
2	UP_KEYWORDS	Congenital disorder of glycosylation	9	0.471204	0.0266278	COG4, MPI, COG8, B3GLCT, DPM2, ALG6, SSR4, PMM2, ALG13	1794	42	20581	2.45831	0.999997	0.145763	31.9493
2	GOTERM_CC_DIRECT	GO:0005732~small nucleolar ribonucleoprotein complex	5	0.26178	0.025307	LSM6, MPHOSPH10, NOP58, SNRPF, NHP2	1665	13	18224	4.20975	1	0.315923	32.1156
2	UP_KEYWORDS	Spliceosome	19	0.994764	0.0269825	SNRPA1, PRPF4B, LSM6, SNRPD1, SYNCRIP, SF3B3, WDR83, PRPF19, PPIE, PPP1R8, PRPF8, SNRNP200, LSM5, PPIL3, SNRPA, LSM4, DHX35, SNRPF, TXNL4A	1794	127	20581	1.7163	0.999997	0.145897	32.3021
2	UP_KEYWORDS	Initiation factor	11	0.575916	0.0270506	EIF3C, EIF3CL, EIF3B, BRF1, RRN3, EIF1AX, EIF2A, EIF3I, EIF2AK3, EIF2B1, EIF3M	1794	58	20581	2.17575	0.999997	0.144593	32.3696
2	KEGG_PATHWAY	hsa05012:Parkinson's disease	20	1.04712	0.0293393	NDUFA5, NDUFB11, NDUFA3, NDUFB7, SLC25A4, NDUFB8, SLC25A6, UBE2G2, COX7C, COX4I1, COX7A2L, ATP5G1, NDUFA10, PARK7, NDUFA12, NDUFS7, UQCRH, NDUFV1, ATP5O, PRKACB	582	142	6879	1.66473	0.999753	0.339929	32.5323
2	GOTERM_BP_DIRECT	GO:0034351~negative regulation of glial cell apoptotic process	4	0.209424	0.0213734	PRKCA, TRAF2, PRKCI, DLL1	1570	7	16792	6.11174	1	0.633668	32.7452
2	GOTERM_BP_DIRECT	GO:0051593~response to folic acid	4	0.209424	0.0213734	TYMS, MTHFR, MGMT, OGG1	1570	7	16792	6.11174	1	0.633668	32.7452
2	GOTERM_BP_DIRECT	GO:1901796~regulation of signal transduction by p53 class mediator	20	1.04712	0.0213787	SSRP1, RBBP4, TAF9B, PRKAB2, TP53, TPX2, MAPK11, WRN, SMYD2, CHEK2, CDK2, MRE11, PIN1, NOC2L, TAF11, CSNK2A2, RFC3, SUPT16H, RHNO1, BARD1	1570	124	16792	1.72509	1	0.629014	32.7519
2	GOTERM_BP_DIRECT	GO:0051170~nuclear import	6	0.314136	0.0215686	GEMIN2, SNRPD1, DDX20, SNRPF, GEMIN4, GEMIN5	1570	18	16792	3.56518	1	0.627616	32.991
2	GOTERM_BP_DIRECT	GO:0071479~cellular response to ionizing radiation	8	0.418848	0.0218358	FIGNL1, MGMT, TP53, INO80, RHNO1, FBXO4, RAD51, NET1	1570	31	16792	2.76014	1	0.627569	33.3263
2	INTERPRO	IPR005612:CCAAT-binding factor	3	0.157068	0.0230883	NOC4L, NOC3L, CEBPZ	1681	3	18559	11.0405	1	0.815021	33.6251
2	INTERPRO	IPR008893:WGR domain	3	0.157068	0.0230883	PARP3, PARP1, PARP2	1681	3	18559	11.0405	1	0.815021	33.6251
2	GOTERM_MF_DIRECT	GO:0016829~lyase activity	8	0.418848	0.0260587	POLL, TYW1, ADSL, THNSL2, TSEN2, CRY1, CLYBL, TYW1B	1582	32	16881	2.66767	1	0.59081	34.9846
2	INTERPRO	IPR006911:Armadillo repeat-containing domain	5	0.26178	0.0245921	ARMCX5-GPRASP2, BHLHB9, GPRASP2, ARMCX2, ARMCX6	1681	13	18559	4.24633	1	0.825511	35.3951
2	GOTERM_CC_DIRECT	GO:0005694~chromosome	17	0.890052	0.028544	ZMYND11, UTP4, SSRP1, THAP7, PRPF4B, TADA2A, DTL, MPHOSPH10, WHSC1, RECQL, DDX18, PPP1R7, MDC1, SUPT16H, RHNO1, PUM3, CDCA5	1665	105	18224	1.7721	1	0.343088	35.4439
2	UP_KEYWORDS	Viral nucleoprotein	7	0.366492	0.0308208	SNRPA1, SNRNP200, SNRPD1, SYNCRIP, LARP1B, SNRNP70, AHNAK	1794	28	20581	2.86803	1	0.161501	36.0127
2	UP_KEYWORDS	Nucleotide metabolism	7	0.366492	0.0308208	NME4, NME2, NT5C1B-RDH14, NUDT18, ADAL, NME1-NME2, NT5C3B	1794	28	20581	2.86803	1	0.161501	36.0127
2	GOTERM_CC_DIRECT	GO:0000940~condensed chromosome outer kinetochore	4	0.209424	0.0299774	CENPF, BUB1B, SKA2, SPDL1	1665	8	18224	5.47267	1	0.351309	36.8685
2	GOTERM_CC_DIRECT	GO:0005655~nucleolar ribonuclease P complex	4	0.209424	0.0299774	RPP38, RPP30, RPP40, POP7	1665	8	18224	5.47267	1	0.351309	36.8685
2	GOTERM_BP_DIRECT	GO:0007569~cell aging	7	0.366492	0.0247542	CDK1, NPM1, TP53, WRN, MTOR, SOD1, DNAJA3	1570	25	16792	2.99475	1	0.669627	36.8855
2	GOTERM_MF_DIRECT	GO:0003824~catalytic activity	27	1.41361	0.0282851	ALAD, PHLPP2, ECH1, BCAT2, HINT1, ACCS, LANCL1, CLYBL, TYW1, PIGH, FASN, PCYT2, FAHD2A, GPT2, NTHL1, TYW1B, AASDH, ENOSF1, ODC1, SUCLG2, BCKDHB, SLC3A1, ACSM3, ADSL, PARP3, OGG1, PMPCB	1582	188	16881	1.53249	1	0.611758	37.366
2	GOTERM_BP_DIRECT	GO:0006409~tRNA export from nucleus	8	0.418848	0.0257631	NDC1, XPOT, AAAS, NUP160, NUP88, NUP155, NUPL2, NUP35	1570	32	16792	2.67389	1	0.679926	38.0736
2	UP_KEYWORDS	NADP	25	1.3089	0.0336185	NAXD, TM7SF2, KCNAB2, MICAL3, AASS, CBR4, GRHPR, CBR3, CRYZ, TECR, MTRR, CD38, DHRS3, MTHFR, DHCR7, FASN, ZADH2, KIAA1191, NAXE, MECR, WWOX, DCXR, HSD17B7, RDH14, RDH13	1794	186	20581	1.54195	1	0.173138	38.5973
2	GOTERM_CC_DIRECT	GO:0097546~ciliary base	7	0.366492	0.0319691	C8ORF37, TRAF3IP1, CLUAP1, TULP3, PRKAR1B, NEK8, PRKACB	1665	27	18224	2.83768	1	0.364261	38.7993
2	GOTERM_CC_DIRECT	GO:0031519~PcG protein complex	7	0.366492	0.0319691	CSNK2A2, KDM2B, PCGF6, COMMD3-BMI1, RING1, SKP1, PCGF1	1665	27	18224	2.83768	1	0.364261	38.7993
2	GOTERM_CC_DIRECT	GO:0036064~ciliary basal body	16	0.837696	0.0321027	BBOF1, B9D1, CEP41, CETN3, CENPF, PCM1, DAAM1, CENPJ, MKS1, BBS2, TRAF3IP1, C21ORF2, IFT172, CEP290, IFT88, IFT140	1665	98	18224	1.787	1	0.359907	38.9267
2	GOTERM_BP_DIRECT	GO:0009116~nucleoside metabolic process	6	0.314136	0.027076	NME4, ATIC, PRPSAP1, PRPS2, PPAT, APRT	1570	19	16792	3.37754	1	0.693834	39.5881
2	GOTERM_BP_DIRECT	GO:0009117~nucleotide metabolic process	5	0.26178	0.0273073	SMARCAD1, NT5C1B-RDH14, ADAL, NT5C3B, REXO2	1570	13	16792	4.11367	1	0.692619	39.8513
2	INTERPRO	IPR004365:Nucleic acid binding, OB-fold, tRNA/helicase-type	4	0.209424	0.0293006	NABP2, DARS, NARS2, KARS	1681	8	18559	5.52023	1	0.868087	40.6538
2	GOTERM_MF_DIRECT	GO:0019239~deaminase activity	4	0.209424	0.0320502	RPUSD4, RPUSD2, ADAL, RPUSD3	1582	8	16881	5.33534	1	0.649112	41.2081
2	KEGG_PATHWAY	hsa03430:Mismatch repair	6	0.314136	0.0396725	RFC3, RFC1, SSBP1, MSH3, POLD2, MLH3	582	23	6879	3.08337	0.999988	0.415979	41.4306
2	UP_KEYWORDS	Glutamine amidotransferase	4	0.209424	0.0371791	CTPS1, GMPS, PFAS, PPAT	1794	9	20581	5.09872	1	0.187923	41.7462
2	INTERPRO	IPR000629:RNA helicase, ATP-dependent, DEAD-box, conserved site	7	0.366492	0.0308013	DDX47, DDX18, DDX49, DDX31, DDX20, DDX10, DDX54	1681	27	18559	2.86234	1	0.874041	42.2432
2	GOTERM_BP_DIRECT	GO:0000245~spliceosomal complex assembly	7	0.366492	0.0297115	PRPF19, GEMIN2, SNRPD1, LSM4, SART3, GCFC2, TXNL4A	1570	26	16792	2.87957	1	0.719166	42.5232
2	GOTERM_MF_DIRECT	GO:0000175~3'-5'-exoribonuclease activity	6	0.314136	0.0336987	PAN2, EXOSC9, EXOSC7, REXO2, DIS3L2, DIS3L	1582	20	16881	3.2012	1	0.658773	42.8196
2	GOTERM_BP_DIRECT	GO:0006361~transcription initiation from RNA polymerase I promoter	8	0.418848	0.0301461	POLR2H, MNAT1, TAF1A, RRN3, GTF2H4, POLR1C, POLR1B, ERCC2	1570	33	16792	2.59286	1	0.720252	42.994
2	UP_KEYWORDS	Phospholipid biosynthesis	9	0.471204	0.038654	CRLS1, AGPAT5, PEMT, GPAT2, PCYT2, PTDSS1, GPAM, TAMM41, SELENOI	1794	45	20581	2.29443	1	0.192704	43.006
2	INTERPRO	IPR013520:Exonuclease, RNase T/DNA polymerase III	5	0.26178	0.0320176	PAN2, REXO4, AEN, REXO2, ERI3	1681	14	18559	3.94302	1	0.877141	43.5018
2	GOTERM_CC_DIRECT	GO:0019013~viral nucleocapsid	7	0.366492	0.0376483	SNRPA1, SNRNP200, SNRPD1, SYNCRIP, LARP1B, SNRNP70, AHNAK	1665	28	18224	2.73634	1	0.402385	44.0063
2	INTERPRO	IPR014729:Rossmann-like alpha/beta/alpha sandwich fold	9	0.471204	0.0325298	VARS2, DPH6, LARS, MARS2, QARS, PCYT2, VARS, CRY1, GMPS	1681	42	18559	2.36581	1	0.874412	44.024
2	GOTERM_CC_DIRECT	GO:0005815~microtubule organizing center	22	1.15183	0.0385269	BOD1, KIFC1, SUCLG2, DLGAP5, SPDL1, C14ORF166, LAS1L, CEP128, AKAP11, RAD51, DDHD2, BBS2, NUDCD2, UPF3B, RAB11FIP3, CEP250, MCPH1, NINL, BUB1B, RUVBL1, CENPU, PHF7	1665	153	18224	1.57384	1	0.403873	44.7739
2	GOTERM_BP_DIRECT	GO:0046784~viral mRNA export from host cell nucleus	4	0.209424	0.0318538	THOC6, THOC2, THOC3, THOC1	1570	8	16792	5.34777	1	0.735978	44.809
2	GOTERM_BP_DIRECT	GO:2000001~regulation of DNA damage checkpoint	4	0.209424	0.0318538	CUL4A, WDR76, FBXO4, CRY1	1570	8	16792	5.34777	1	0.735978	44.809
2	GOTERM_BP_DIRECT	GO:0007288~sperm axoneme assembly	4	0.209424	0.0318538	BBS2, TPGS1, SPAG16, NEURL1	1570	8	16792	5.34777	1	0.735978	44.809
2	GOTERM_BP_DIRECT	GO:0000447~endonucleolytic cleavage in ITS1 to separate SSU-rRNA from 5.8S rRNA and LSU-rRNA from tricistronic rRNA transcript (SSU-rRNA, 5.8S rRNA, LSU-rRNA)	4	0.209424	0.0318538	NOP14, RRS1, UTP20, FCF1	1570	8	16792	5.34777	1	0.735978	44.809
2	GOTERM_BP_DIRECT	GO:0031497~chromatin assembly	4	0.209424	0.0318538	RBBP4, TP53, CHAF1A, NOC2L	1570	8	16792	5.34777	1	0.735978	44.809
2	GOTERM_BP_DIRECT	GO:0051983~regulation of chromosome segregation	4	0.209424	0.0318538	KIF2C, MKI67, BUB1, PUM1	1570	8	16792	5.34777	1	0.735978	44.809
2	GOTERM_BP_DIRECT	GO:0017183~peptidyl-diphthamide biosynthetic process from peptidyl-histidine	4	0.209424	0.0318538	DPH6, DNAJC24, DPH1, DPH2	1570	8	16792	5.34777	1	0.735978	44.809
2	GOTERM_CC_DIRECT	GO:0071013~catalytic step 2 spliceosome	15	0.78534	0.0391715	SNRPA1, PRPF4B, CWC27, SNRPD1, SYNCRIP, SF3B3, WDR83, PRPF19, PPIE, PRPF8, SNRNP200, PPIL3, MAGOHB, DHX35, SNRPF	1665	92	18224	1.78457	1	0.403434	45.3307
2	GOTERM_CC_DIRECT	GO:0015030~Cajal body	10	0.52356	0.0395886	ICE2, ICE1, LSG1, NOP58, SART3, TGS1, COIL, CDK2, ZC3H8, SHQ1	1665	51	18224	2.14615	1	0.401215	45.6883
2	UP_KEYWORDS	DNA-binding	201	10.5236	0.0424557	RAD51D, FLYWCH1, RAD51C, HMGN3, TMEM18, ZNF57, XRCC6, ZNF250, DDX11, TIGD2, CREB3L4, H2AFX, POLL, ZNF43, RARG, ZNF644, TADA2A, POLE, ZNF790, ZNF501, HMG20A, ZHX3, ZNF502, UHRF1, RFC3, NME2, ZNF235, RFC1, ZNF783, ZNF382, ZNF41, ZNF614, ZNF132, ZNF133, ZNF232, ZNF511, PIN4, BANF1, ZNF616, FOXH1, ZNF229, ZNF225, MTERF3, PBRM1, WDHD1, ZNF70, ZNF69, NKRF, ZNF528, KLF8, MKI67, KLF9, ZNF620, ZNF121, ZNF…	1794	2050	20581	1.12483	1	0.207746	46.1376
2	GOTERM_BP_DIRECT	GO:0016569~covalent chromatin modification	18	0.942408	0.0332167	ZMYND11, HMGN3, L3MBTL2, COMMD3-BMI1, RBL1, WBSCR22, HMG20A, RRP8, HLTF, CHD9, ZNF304, PHF19, SMARCB1, BABAM1, PBRM1, DNAJC2, ASF1A, BAHD1	1570	113	16792	1.70371	1	0.746878	46.2182
2	KEGG_PATHWAY	hsa01212:Fatty acid metabolism	9	0.471204	0.0458718	HACD2, ACACA, FASN, PPT2, ELOVL6, SCD5, HADH, TECR, MECR	582	48	6879	2.21617	0.999998	0.448715	46.2347
2	GOTERM_BP_DIRECT	GO:0007094~mitotic spindle assembly checkpoint	6	0.314136	0.0334016	MNAT1, MAD1L1, PLK1, BUB1, CENPF, BUB1B	1570	20	16792	3.20866	1	0.74491	46.4068
2	GOTERM_BP_DIRECT	GO:0006289~nucleotide-excision repair	9	0.471204	0.0336301	RAD51D, POLL, ERCC8, TP53, GTF2H4, OGG1, ERCC1, FANCC, ERCC2	1570	41	16792	2.3478	1	0.743432	46.6389
2	INTERPRO	IPR011032:GroES-like	6	0.314136	0.0360511	FASN, HSPE1, ZADH2, CRYZ, MECR, RTN4IP1	1681	21	18559	3.15441	1	0.894014	47.4931
2	INTERPRO	IPR001163:Ribonucleoprotein LSM domain	6	0.314136	0.0360511	LSM6, SNRPD1, LSM5, LSM4, LSM11, SNRPF	1681	21	18559	3.15441	1	0.894014	47.4931
2	GOTERM_CC_DIRECT	GO:0000176~nuclear exosome (RNase complex)	5	0.26178	0.0417425	EXOSC9, EXOSC7, DIS3L2, EXOSC1, DIS3L	1665	15	18224	3.64845	1	0.41249	47.5002
2	GOTERM_CC_DIRECT	GO:0033290~eukaryotic 48S preinitiation complex	5	0.26178	0.0417425	EIF3C, EIF3CL, EIF3B, EIF3I, EIF3M	1665	15	18224	3.64845	1	0.41249	47.5002
2	GOTERM_CC_DIRECT	GO:0016282~eukaryotic 43S preinitiation complex	5	0.26178	0.0417425	EIF3C, EIF3CL, EIF3B, EIF3I, EIF3M	1665	15	18224	3.64845	1	0.41249	47.5002
2	GOTERM_CC_DIRECT	GO:0031011~Ino80 complex	5	0.26178	0.0417425	MCRS1, ACTR5, INO80, RUVBL2, RUVBL1	1665	15	18224	3.64845	1	0.41249	47.5002
2	UP_KEYWORDS	Pyridoxal phosphate	11	0.575916	0.0448378	ODC1, SHMT1, SHMT2, BCAT2, ACCS, PDXP, PDXDC2P, FASN, THNSL2, PSAT1, GPT2	1794	63	20581	2.00307	1	0.216078	48.0175
2	GOTERM_BP_DIRECT	GO:1902230~negative regulation of intrinsic apoptotic signaling pathway in response to DNA damage	5	0.26178	0.03547	TRIM32, USP47, TMEM161A, SNAI1, CCAR2	1570	14	16792	3.81984	1	0.758375	48.4738
2	GOTERM_MF_DIRECT	GO:0000993~RNA polymerase II core binding	6	0.314136	0.0409247	IKBKAP, ELP2, ZNF326, C14ORF166, SMYD2, CCAR2	1582	21	16881	3.04876	1	0.721807	49.4068
2	GOTERM_CC_DIRECT	GO:0035363~histone locus body	3	0.157068	0.0441236	ICE2, ICE1, ZC3H8	1665	4	18224	8.20901	1	0.424888	49.4374
2	GOTERM_CC_DIRECT	GO:0012506~vesicle membrane	6	0.314136	0.044685	ASPSCR1, TRAF2, SLC5A6, GIPC1, APPL1, ATP13A2	1665	22	18224	2.98509	1	0.423566	49.8843
2	GOTERM_CC_DIRECT	GO:0031966~mitochondrial membrane	15	0.78534	0.0458004	PRKCA, NDUFAF4, DNM3, OXA1L, BNIP3, CEBPZOS, NME2, SLC25A32, NME1-NME2, UCP2, RNF5, SLC25A10, PEMT, SLC9B2, C19ORF12	1665	94	18224	1.7466	1	0.426247	50.7614
2	INTERPRO	IPR013216:Methyltransferase type 11	4	0.209424	0.0410456	NDUFAF5, ALKBH8, WBSCR22, CIAPIN1	1681	9	18559	4.90687	1	0.917746	52.0673
2	INTERPRO	IPR002885:Pentatricopeptide repeat	4	0.209424	0.0410456	MRPS27, PTCD3, PTCD2, LRPPRC	1681	9	18559	4.90687	1	0.917746	52.0673
2	INTERPRO	IPR007197:Radical SAM	4	0.209424	0.0410456	TYW1, RSAD1, CDKAL1, TYW1B	1681	9	18559	4.90687	1	0.917746	52.0673
2	INTERPRO	IPR001208:Mini-chromosome maintenance, DNA-dependent ATPase	4	0.209424	0.0410456	MCM2, MCM3, MCM4, MCM6	1681	9	18559	4.90687	1	0.917746	52.0673
2	GOTERM_MF_DIRECT	GO:0030957~Tat protein binding	4	0.209424	0.044791	SMARCB1, TRIM32, NPM1, DLL1	1582	9	16881	4.74252	1	0.746018	52.6318
2	GOTERM_MF_DIRECT	GO:0043022~ribosome binding	10	0.52356	0.0453967	IGHMBP2, SBDS, GTPBP6, NAA15, OLA1, EIF2A, MTOR, MRPL58, EIF5A2, GCN1	1582	51	16881	2.09229	1	0.742795	53.1193
2	GOTERM_BP_DIRECT	GO:0006293~nucleotide-excision repair, preincision complex stabilization	6	0.314136	0.0405713	CHD1L, CUL4A, GTF2H4, PARP1, ERCC1, ERCC2	1570	21	16792	3.05587	1	0.800356	53.2541
2	GOTERM_BP_DIRECT	GO:0006401~RNA catabolic process	6	0.314136	0.0405713	PPP1R8, EXOSC7, PABPC4, RNASEH1, SUPV3L1, RNASEH2A	1570	21	16792	3.05587	1	0.800356	53.2541
2	GOTERM_BP_DIRECT	GO:0050790~regulation of catalytic activity	12	0.628272	0.0411465	PPP2R5B, PPP1R7, PPP2R5D, KRIT1, RING1, DPM2, MTMR9, RCAN3, SLAMF1, RCAN2, ARL2BP, DNAJA3	1570	66	16792	1.94464	1	0.801502	53.766
2	GOTERM_MF_DIRECT	GO:0035173~histone kinase activity	3	0.157068	0.0462675	CDK1, BAZ1B, CDK2	1582	4	16881	8.003	1	0.74174	53.8117
2	GOTERM_MF_DIRECT	GO:0046527~glucosyltransferase activity	3	0.157068	0.0462675	KDELC2, ALG6, POGLUT1	1582	4	16881	8.003	1	0.74174	53.8117
2	INTERPRO	IPR002893:Zinc finger, MYND-type	6	0.314136	0.0432892	ZMYND11, ANKMY2, SMYD4, ZMYND19, SMYD2, RUNX1	1681	22	18559	3.01103	1	0.92371	53.9973
2	INTERPRO	IPR022284:Glycerol-3-phosphate O-acyltransferase	3	0.157068	0.0434152	SLC26A1, GPAT2, GPAM	1681	4	18559	8.28034	1	0.919494	54.1035
2	INTERPRO	IPR023215:Nitrophenylphosphatase-like domain	3	0.157068	0.0434152	PGP, PDXP, HDHD2	1681	4	18559	8.28034	1	0.919494	54.1035
2	INTERPRO	IPR006145:Pseudouridine synthase, RsuA/RluB/C/D/E/F	3	0.157068	0.0434152	RPUSD4, RPUSD2, RPUSD3	1681	4	18559	8.28034	1	0.919494	54.1035
2	INTERPRO	IPR004102:Poly(ADP-ribose) polymerase, regulatory domain	3	0.157068	0.0434152	PARP3, PARP1, PARP2	1681	4	18559	8.28034	1	0.919494	54.1035
2	INTERPRO	IPR025313:Domain of unknown function DUF4217	3	0.157068	0.0434152	DDX18, DDX31, DDX10	1681	4	18559	8.28034	1	0.919494	54.1035
2	INTERPRO	IPR020904:Short-chain dehydrogenase/reductase, conserved site	8	0.418848	0.0455662	HSD17B10, SLC9B2, CBR4, BDH2, CBR3, BDH1, DCXR, RDH13	1681	37	18559	2.38712	1	0.924652	55.881
2	GOTERM_BP_DIRECT	GO:0002098~tRNA wobble uridine modification	4	0.209424	0.0445239	URM1, IKBKAP, ALKBH8, GTPBP3	1570	9	16792	4.75357	1	0.823445	56.6663
2	GOTERM_BP_DIRECT	GO:0070475~rRNA base methylation	4	0.209424	0.0445239	NOP2, EMG1, METTL15, FDXACB1	1570	9	16792	4.75357	1	0.823445	56.6663
2	GOTERM_BP_DIRECT	GO:0006406~mRNA export from nucleus	16	0.837696	0.0445507	SMG6, NUP160, NUP88, NUPL2, NUP155, NDC1, UPF3B, AAAS, DDX19A, DDX19B, FYTTD1, THOC6, NUP35, THOC2, THOC3, THOC1	1570	100	16792	1.71129	1	0.820382	56.6887
2	GOTERM_BP_DIRECT	GO:0032481~positive regulation of type I interferon production	10	0.52356	0.0448304	POLR2H, TMEM173, POLR3K, XRCC6, PTPN22, POLR3A, POLR1C, POLR3E, MRE11, POLR3D	1570	51	16792	2.09716	1	0.819126	56.9208
2	GOTERM_BP_DIRECT	GO:1904874~positive regulation of telomerase RNA localization to Cajal body	5	0.26178	0.0448899	CCT7, RUVBL2, RUVBL1, NHP2, SHQ1	1570	15	16792	3.56518	1	0.816332	56.9701
2	GOTERM_BP_DIRECT	GO:0006271~DNA strand elongation involved in DNA replication	5	0.26178	0.0448899	RFC3, GINS4, POLD2, POLA1, POLA2	1570	15	16792	3.56518	1	0.816332	56.9701
2	GOTERM_BP_DIRECT	GO:0031936~negative regulation of chromatin silencing	3	0.157068	0.0460661	ATAD2, HMGA1, ASF1A	1570	4	16792	8.02166	1	0.821351	57.9327
2	GOTERM_BP_DIRECT	GO:0042769~DNA damage response, detection of DNA damage	8	0.418848	0.0462065	MRPS26, RFC3, MRPS9, RFC1, CUL4A, DTL, POLD2, PARP1	1570	36	16792	2.37679	1	0.819181	58.0462
2	GOTERM_BP_DIRECT	GO:0090316~positive regulation of intracellular protein transport	6	0.314136	0.048602	B3GAT3, ICE1, PCNT, KIF20B, CEP290, PCM1	1570	22	16792	2.91697	1	0.831894	59.9393
2	GOTERM_BP_DIRECT	GO:0034644~cellular response to UV	9	0.471204	0.048771	TP53, USP47, TMEM161A, COPS9, INO80, RHNO1, RUVBL2, RHBDD1, NOC2L	1570	44	16792	2.18772	1	0.829973	60.0697
2	GOTERM_BP_DIRECT	GO:0008283~cell proliferation	45	2.35602	0.0497229	CMC4, ZMYND11, CKS1B, DTYMK, POLA1, DPH1, CD70, HLCS, BOP1, SCRIB, LARP1, HDGFRP3, TYMS, KIF2C, SBDS, RRN3, SETMAR, PEMT, BUB1, MTCP1, ERCC1, USP13, ERCC2, MATK, GNL3, CDK1, MKI67, DLGAP5, TP53, TPX2, CENPF, ITGA2, APPL1, MRE11, MNAT1, UHRF1, PA2G4, IGSF8, S100B, PPP1R8, PLK1, CNOT11, BUB1B, ALKBH3, IGFBP4	1570	366	16792	1.31503	1	0.832966	60.797
2	GOTERM_BP_DIRECT	GO:0006417~regulation of translation	10	0.52356	0.0499041	TYMS, METAP1, PA2G4, PTCD3, CNOT11, PUM3, EIF2A, MIF4GD, GCN1, NEURL1	1570	52	16792	2.05683	1	0.831161	60.9341
3	UP_KEYWORDS	Nucleus	254	41.9142	5.28367e-27	ITGB3BP, FHIT, RAD51B, LSM8, LSM7, ZNF639, RP9, H1FX, NONO, DCPS, ZNF777, RPLP0, ZFP90, ZNF248, LUC7L2, TIGD5, LSM2, CDCA4, TAF4B, NPIPA1, ZNF500, ZFP82, FAAP100, MAD2L1, ZNF786, ZNF785, NLE1, MAPK9, NEK9, ZZZ3, PIAS2, PIDD1, BIN1, CRTC3, ZNF519, ZNF517, ZNF77, DUSP12, ZNF514, RCC1, HNRNPA3, HTATSF1, ZNF74, ZNF71, TCF3, RECQL4, DHX9, TSEN54, ZNF624, AGBL5, ZBTB40, ATR, ZSCAN2, SFMBT1, HNRNPA1, ZN…	546	5244	20581	1.82576	1.72248e-24	1.72248e-24	7.15001e-24
3	INTERPRO	IPR001909:Krueppel-associated box	43	7.09571	1.08831e-13	ZNF582, ZNF519, ZNF517, ZFP14, ZNF583, ZKSCAN8, ZNF77, ZFP69, ZNF324B, ZNF675, ZNF514, ZNF34, ZNF678, ZNF343, ZNF677, ZNF777, ZNF300, ZFP90, ZNF248, ZNF302, ZNF286A, ZNF74, ZNF496, ZNF577, ZNF624, ZNF548, ZNF91, ZNF337, ZNF549, ZNF525, ZNF500, ZFP82, KRBA2, ZNF197, ZNF717, ZNF749, ZNF786, ZNF785, ZNF461, ZNF480, ZNF551, ZNF485, ZNF573	511	402	18559	3.88487	1.02165e-10	1.02165e-10	1.70519e-10
3	GOTERM_MF_DIRECT	GO:0003676~nucleic acid binding	73	12.0462	1.21724e-13	HNRNPA1L2, ZNF582, ZNF583, ZKSCAN8, ZFP14, RBM3, RBM15B, ZNF639, ZNF675, ZNF678, ZNF343, ZNF677, NONO, DDX27, ZNF777, ZNF300, ZFP90, ZNF248, ZNF302, ZNF496, ZNF575, BRD9, ZNF577, ZNF594, ZNF548, ZNF91, ZNF337, ZNF549, HNRNPR, ZNF500, ZFP82, KRBA2, ZNF197, ZNF717, ZNF749, ZNF786, ZNF785, ZNF480, ZNF551, GPATCH11, CPSF1, ZNF485, ZNF519, ZNF517, ZNF77, POLR2I, ZNF324B, ZBTB14, ZNF514, ZNF34, DAZAP1,…	482	985	16881	2.5956	6.59508e-11	6.59508e-11	1.77214e-10
3	UP_KEYWORDS	Ribonucleoprotein	36	5.94059	1.33047e-13	HNRNPA1L2, MRPL42, MRPS34, LSM8, GAR1, LSM7, RPL15, SNU13, SNRPD2, HNRNPA3, HNRNPM, MRPL10, RPS26, IMP3, DKC1, RPLP0, RPL5, RPL4, RPL10A, LSM2, RPS20, NSA2, PRPF31, SNRPN, MRPS21, RPS4X, HNRNPA1, RBMX, HNRNPR, FBL, SNURF, RPL22, NOP56, SNRPE, PUF60, DAP3	546	296	20581	4.58442	4.33595e-11	2.16798e-11	1.79989e-10
3	GOTERM_MF_DIRECT	GO:0044822~poly(A) RNA binding	75	12.3762	1.15244e-11	MRPL42, LSM8, DZIP3, GAR1, RBM3, RBM15B, RPL15, TCOF1, NAP1L1, RP9, SNRPD2, H1FX, TRMT1, C1ORF35, NONO, FUBP1, DDX27, PRMT1, IMP3, FAM133B, DKC1, RPLP0, LUC7L2, LSM2, PRPF31, EXOSC6, EEF2, CCDC137, RPS4X, HNRNPR, CD3EAP, CMSS1, UCHL5, EDF1, WDR46, ALDH18A1, SNU13, DAZAP1, DIMT1, HNRNPA3, RPS26, MRPL10, HNRNPM, EIF3G, HTATSF1, EIF3E, PRKRA, NPM3, RPL5, RPS20, RPL10A, RPL4, ARL6IP4, NSA2, DHX9, EEF…	482	1129	16881	2.32658	6.24625e-09	3.12313e-09	1.67838e-08
3	GOTERM_MF_DIRECT	GO:0003723~RNA binding	48	7.92079	1.47468e-11	HNRNPA1L2, LSM8, DZIP3, RBM3, RBM15B, LSM7, RPL15, SNU13, TRMT1, EIF2D, DAZAP1, HNRNPA3, FUBP1, HNRNPM, DKC1, EIF3G, HTATSF1, ZNF74, RPL5, RPL4, RPS20, RPL10A, LSM2, TARSL2, SNRPN, NOL9, PCID2, EXOSC5, EXOSC2, RBBP7, RPS4X, HNRNPA1, RBMX, HNRNPR, SMN2, FBL, RPF1, SNURF, SMN1, SF3A3, TARBP1, UPF3A, RCL1, DDX55, RPL22, NOP56, SNRPE, RBM17	482	547	16881	3.0733	7.99274e-09	2.66425e-09	2.14767e-08
3	UP_KEYWORDS	Zinc-finger	96	15.8416	2.75963e-11	ZNF582, BMI1, ZNF583, ZKSCAN8, ZFP14, DZIP3, ZNF639, ZNF675, RP9, TRMT1, RNF214, ZNF678, ZNF343, ZNF677, TRIM4, ZNF777, ZNF300, ZFP90, NSMCE1, ZNF302, ZNF248, ZNF496, ZNF575, KDM5D, ZNF577, ZNF594, ZNF548, RNF220, MTA2, ZNF91, ZNF337, MTA1, ZSWIM7, ZNF549, MORC2, ZNF500, ZFP82, XPA, TRIM35, ZNF197, ZNF717, ZNF786, ZNF749, ZNF785, ZNHIT2, ZZZ3, ZNF480, PIAS2, ZNF551, PRKD3, ZNF485, FGD1, ZNF519, Z…	546	1781	20581	2.0318	8.99638e-09	2.99879e-09	3.7344e-08
3	UP_KEYWORDS	Acetylation	152	25.0825	3.41294e-11	LSM8, CCDC85B, LSM7, SNRPD2, H1FX, RNF214, NONO, DCPS, PRIM1, ATAT1, SCLY, TIMM9, STK39, MAP2K5, PCID2, MTA2, UBIAD1, MTA1, EEF2, HNRNPR, RNASEH2B, TRIM35, MAD2L1, C8ORF59, ZNHIT2, NLE1, NEK9, ZZZ3, EDF1, STMN1, PIDD1, BIN1, FLAD1, GPATCH11, ACADSB, CLCN2, CCDC12, ADHFE1, BLM, LRBA, UBE2V1, DUSP12, POMC, DAZAP1, HNRNPA3, HNRNPM, FBXW8, EIF3E, HTATSF1, SLC35F2, NPM3, RPL5, RPS20, RPL4, RPL10A, MET…	546	3424	20581	1.67334	1.11262e-08	2.78154e-09	4.61848e-08
3	INTERPRO	IPR013087:Zinc finger C2H2-type/integrase DNA-binding domain	54	8.91089	4.51937e-11	ZNF582, ZKSCAN8, ZFP14, ZNF583, ZNF639, ZNF675, ZNF678, ZNF677, ZNF343, ZNF777, ZNF300, ZFP90, ZNF248, ZNF302, ZNF575, ZNF496, ZNF577, ZNF594, ZNF548, ZNF91, ZNF337, ZNF549, ZNF500, ZFP82, ZNF197, ZNF749, ZNF786, ZNF717, ZNF785, ZNF480, ZNF551, ZNF485, ZNF519, ZNF517, ZNF77, ZFP69, ZBTB12, ZNF324B, ZNF367, ZBTB14, ZNF514, ZNF34, ZNF286A, ZNF74, ZNF71, ZNF624, ZBTB40, ZFP3, FOXP3, ZSCAN2, ZNF525, …	511	712	18559	2.75453	4.24368e-08	2.12184e-08	7.08317e-08
3	UP_KEYWORDS	Transcription	116	19.1419	1.202e-10	ZNF582, ITGB3BP, FHIT, ZNF583, CCDC85B, RBM15B, ZNF639, NONO, PRIM1, ZNF777, ZNF300, ZFP90, ZNF302, ZNF248, ZNF575, ZNF577, ZNF594, TAF4B, MTA1, ZNF500, CARF, ZFP82, ZNF197, ZNF786, ZNF785, MGA, ZZZ3, EDF1, PIAS2, TFAP2E, CRTC3, ZNF519, EID2, ZNF517, ZNF77, ZNF514, ELK4, HTATSF1, ZNF74, ZNF71, TCF3, EEF1A1, ZNF624, TAF3, TAF5, WDR5, ZBTB40, FOXP3, SFMBT1, ZSCAN2, RBMX, ATF7IP2, ZNF525, HOXB4, HOX…	546	2398	20581	1.8234	3.91852e-08	7.83703e-09	1.62658e-07
3	INTERPRO	IPR015880:Zinc finger, C2H2-like	55	9.07591	1.80321e-10	ZNF582, ZFP14, ZKSCAN8, ZNF583, ZNF639, ZNF675, ZNF678, ZNF677, ZNF343, ZNF777, ZNF300, ZFP90, ZNF248, ZNF302, ZNF575, ZNF496, ZNF577, ZNF594, ZNF548, ZNF91, ZNF337, ZNF549, ZNF500, ZFP82, ZNF197, ZNF749, ZNF786, ZNF717, ZNF785, ZNF480, ZNF551, ZNF485, ZNF519, ZNF517, ZNF77, ZFP69, ZBTB12, ZNF324B, ZNF367, ZBTB14, ZNF514, ZNF34, ZNF512B, ZNF286A, ZNF74, ZNF71, ZNF624, ZBTB40, ZFP3, ZSCAN2, ZNF525…	511	762	18559	2.62145	1.69322e-07	5.64405e-08	2.82616e-07
3	INTERPRO	IPR007087:Zinc finger, C2H2	56	9.24092	3.4888e-10	ZNF582, ZKSCAN8, ZFP14, ZNF583, ZNF639, ZNF675, ZNF678, ZNF677, ZNF343, ZNF777, ZNF300, ZFP90, ZNF248, ZNF302, ZNF575, ZNF496, ZNF577, ZNF594, ZNF548, ZNF91, ZNF337, ZNF549, ZNF500, ZFP82, ZNF197, ZNF749, ZNF786, ZNF717, ZNF785, ZNF480, ZNF551, ZNF485, ZNF519, ZNF517, ZNF77, ZFP69, ZBTB12, ZNF324B, ZNF367, ZBTB14, DUSP12, ZNF514, ZNF34, ZNF512B, ZNF286A, ZNF74, ZNF71, ZNF624, ZBTB40, ZFP3, FOXP3,…	511	799	18559	2.54551	3.27598e-07	8.18996e-08	5.46797e-07
3	GOTERM_BP_DIRECT	GO:0006351~transcription, DNA-templated	101	16.6667	5.16136e-10	ITGB3BP, ZNF582, FHIT, ZNF583, CCDC85B, RBM15B, NONO, ZNF777, ZNF300, ZFP90, ZNF248, ZNF302, ZNF575, ZNF577, ZNF594, MTA1, ZNF500, ZFP82, ZNF197, ZNF786, ZNF785, MGA, ZZZ3, EDF1, PIAS2, CRTC3, ZNF519, EID2, ZNF517, ZNF77, ZNF514, ELK4, HTATSF1, ZNF74, ZNF71, TCF3, EEF1A1, ZNF624, WDR5, ZBTB40, FOXP3, ZSCAN2, SFMBT1, ATF7IP2, ZNF525, HOXB4, HOXB2, HABP4, SCMH1, PUF60, BMI1, ZFP14, ZKSCAN8, PAX6, Z…	465	1955	16792	1.86562	8.25817e-07	8.25817e-07	8.64273e-07
3	GOTERM_BP_DIRECT	GO:0006355~regulation of transcription, DNA-templated	84	13.8614	6.38406e-10	ITGB3BP, ZNF582, FHIT, TAF1C, ZNF583, ZKSCAN8, ZFP14, RBM15B, FOXK2, PAX6, ZNF675, ZNF678, ZNF343, ZNF677, NONO, FUBP1, ZNF777, PRMT1, PRMT7, ZNF300, ZFP90, ZNF248, ZNF302, MYC, ZNF575, BRD9, ZNF577, ZNF594, ZNF548, ZNF91, ZNF337, MTA1, ZNF549, ZNF500, ZFP82, KRBA2, ZNF197, ZNF717, ZNF749, ZNF786, ZNF785, UCHL5, MGA, EDF1, ZZZ3, ZNF480, ZNF551, ZNF485, ZNF519, ZNF517, ZNF77, ZFP69, ZBTB12, ZNF324…	465	1504	16792	2.01688	1.02145e-06	5.10725e-07	1.06901e-06
3	UP_KEYWORDS	Transcription regulation	111	18.3168	9.1937e-10	ZNF582, ITGB3BP, FHIT, ZNF583, CCDC85B, RBM15B, ZNF639, NONO, ZNF777, ZNF300, ZFP90, ZNF302, ZNF248, ZNF575, ZNF577, ZNF594, TAF4B, MTA1, ZNF500, CARF, ZFP82, ZNF197, ZNF786, ZNF785, MGA, ZZZ3, EDF1, PIAS2, TFAP2E, CRTC3, ZNF519, EID2, ZNF517, ZNF77, ZNF514, ELK4, HTATSF1, ZNF74, ZNF71, TCF3, EEF1A1, ZNF624, TAF3, TAF5, WDR5, ZBTB40, FOXP3, SFMBT1, ZSCAN2, ATF7IP2, ZNF525, HOXB4, HOXB2, HABP4, NE…	546	2332	20581	1.79419	2.99715e-07	4.99525e-08	1.24412e-06
3	UP_KEYWORDS	RNA-binding	48	7.92079	1.07463e-09	HNRNPA1L2, LSM8, DZIP3, GAR1, RBM3, RBM15B, LSM7, SNU13, TRMT1, DAZAP1, DIMT1, HNRNPA3, NONO, HNRNPM, IMP3, DKC1, EIF3G, HTATSF1, PRKRA, ZNF74, RPL5, LSM2, PRPF31, DHX9, EXOSC6, SNRPN, NOL9, EXOSC5, EXOSC2, RPS4X, HNRNPA1, HNRNPR, RBMX, SMN2, FBL, RPF1, SNURF, SMN1, TARBP1, UPF3A, DDX55, SRSF7, RPL22, SNRPE, CPSF1, PUF60, DDX51, RBM17	546	665	20581	2.72078	3.50328e-07	5.00468e-08	1.45421e-06
3	GOTERM_BP_DIRECT	GO:0006364~rRNA processing	26	4.29043	1.25274e-09	EXOSC6, NOL9, EXOSC5, RPL15, SNU13, EXOSC2, RPS4X, RRP7BP, FBL, DDX27, RPS26, RCL1, IMP3, NOLC1, DKC1, RPL22, RPLP0, YBEY, NPM3, RPL5, RPL4, NOP56, RPS20, RPL10A, WDR46, DDX51	465	214	16792	4.38742	2.00439e-06	6.68129e-07	2.09772e-06
3	KEGG_PATHWAY	hsa03040:Spliceosome	18	2.9703	1.16578e-08	HNRNPA1L2, PRPF31, CCDC12, LSM8, LSM7, SNU13, SNRPD2, HNRNPA1, RBMX, SF3A3, HNRNPA3, HNRNPM, PPIH, SRSF7, LSM2, SNRPE, PUF60, RBM17	164	133	6879	5.67678	1.99349e-06	1.99349e-06	1.42364e-05
3	UP_KEYWORDS	DNA-binding	97	16.0066	1.99669e-08	ZNF582, TAF1C, RAD51B, ZKSCAN8, ZFP14, ZNF583, FOXK2, PAX6, ZNF639, ZNF675, H1FX, ZNF678, ZNF677, ZNF343, NONO, FUBP1, MEN1, ZNF777, HSF1, ZNF300, HSF2, ZFP90, ZNF248, ZNF302, HIST3H2A, TIGD5, MYC, ZNF575, ZNF496, PMS1, ZNF577, ZNF594, ZNF548, MTA2, TAF4B, ZNF91, ZNF337, MTA1, TOP1MT, ZNF549, CARF, ZNF500, XPA, ZFP82, FAAP100, ZNF197, ZNF749, ZNF786, ZNF717, ZNF785, MGA, EDF1, ZZZ3, PIAS2, ZNF551…	546	2050	20581	1.78358	6.5092e-06	8.13652e-07	2.70198e-05
3	UP_KEYWORDS	Zinc	106	17.4917	4.191e-08	ZNF582, ZNF583, DZIP3, ZNF639, RP9, RNF214, PRIM1, ZNF777, ZNF300, ZFP90, ZNF302, ZNF248, TIMM9, ZNF575, ZNF577, ZNF594, RNF220, MTA2, MTA1, ZNF500, ZFP82, TRIM35, ZNF197, ZNF786, ZNF785, ZNHIT2, ZZZ3, PIAS2, FGD1, ZNF519, ZNF517, ZNF77, DUSP12, ZNF514, ZFAND1, TTC3, TMEM129, ANKIB1, ZNF74, ZNF71, ZNF624, SETDB2, TAF3, AGBL5, ZBTB40, EHMT2, FOXP3, ZSCAN2, ZNF525, SRSF7, SMYD5, YBEY, BMI1, ZFP14, …	546	2348	20581	1.70169	1.36626e-05	1.51807e-06	5.67137e-05
3	GOTERM_BP_DIRECT	GO:0000398~mRNA splicing, via spliceosome	23	3.79538	2.40766e-07	DHX9, PRPF31, LSM8, SNRPN, LSM7, POLR2I, SNU13, SNRPD2, HNRNPA1, HNRNPR, RBMX, SNURF, SF3A3, NONO, HNRNPA3, HNRNPM, PPIH, SRSF7, HTATSF1, LSM2, SNRPE, PDCD7, CPSF1	465	222	16792	3.74132	0.000385152	9.63019e-05	0.000403164
3	UP_KEYWORDS	rRNA processing	14	2.31023	4.06074e-07	EXOSC6, TSR2, GAR1, NOL9, EXOSC5, EXOSC2, RPF1, FBL, DDX27, DIMT1, IMP3, DKC1, DDX51, NSA2	546	86	20581	6.13626	0.000132371	1.32379e-05	0.000549509
3	UP_KEYWORDS	mRNA splicing	24	3.9604	4.91486e-07	HNRNPA1L2, PRPF31, LSM8, RBM15B, LSM7, SNU13, SNRPD2, HNRNPA1, HNRNPR, RBMX, SMN2, SMN1, SF3A3, DCPS, NONO, HNRNPA3, HNRNPM, PPIH, SRSF7, LSM2, ARL6IP4, SNRPE, PUF60, RBM17	546	260	20581	3.47946	0.000160212	1.45657e-05	0.00066509
3	GOTERM_MF_DIRECT	GO:0003677~DNA binding	83	13.6964	6.66718e-07	ZNF582, RAD51B, ZFP14, PAX6, ZNF675, H1FX, ZNF678, ZNF343, ZNF677, ZNF777, MUTYH, HSF1, ZNF300, HSF2, ZFP90, ZNF248, ZNF302, HIST3H2A, TIGD5, ZNF496, MYC, ZNF575, PMS1, KDM5D, ZNF577, HEMK1, ZNF594, POLR1E, TAF4B, ZNF91, ZNF337, TOP1MT, CARF, ZFP82, FAAP100, ZNF197, ZNF717, ZNF749, ZNF786, ZNF785, MGA, ZZZ3, LOC100287896, PIAS2, NHEJ1, ZNF485, ZNF517, THAP4, BLM, ZNF77, WRNIP1, ZFP69, BDP1, ZBTB1…	482	1674	16881	1.7365	0.000361296	9.03363e-05	0.000970981
3	UP_KEYWORDS	S-adenosyl-L-methionine	19	3.13531	9.11899e-07	SETDB2, DPH5, TRMT1, EHMT2, FBL, TARBP1, DIMT1, FAM86B1, PRMT1, CAMKMT, METTL23, PRMT7, PRDM11, METTL10, SMYD5, LIAS, METTL16, CARNMT1, HEMK1	546	174	20581	4.11603	0.000297235	2.4773e-05	0.001234
3	UP_KEYWORDS	Phosphoprotein	274	45.2145	1.00877e-06	ITGB3BP, FHIT, RAD51B, RPL15, ZNF639, RP9, H1FX, RNF214, NONO, DCPS, ZNF777, RPLP0, LUC7L2, LSM2, ITFG2, BCL7C, MAP2K5, BCL7B, OSBP2, RNF220, ANAPC5, PCID2, TAF4B, ANKS3, CCDC137, RIC8B, TMEM134, FAAP100, EIF2AK1, MAD2L1, NLE1, ZNHIT2, MAPK9, NEK9, ZZZ3, PIAS2, PIDD1, SPATC1L, BIN1, GPATCH11, CRTC3, ACADSB, CLCN2, CACNB1, DUSP12, RCC1, POMC, CHCHD6, GPD1L, HNRNPA3, RPS26, DNAAF2, HTATSF1, RPS20, …	546	8246	20581	1.25251	0.000328804	2.52964e-05	0.00136508
3	UP_KEYWORDS	Spliceosome	16	2.64026	1.39093e-06	HNRNPA1L2, PRPF31, LSM8, LSM7, SNU13, SNRPD2, RBMX, HNRNPR, HNRNPA1, SF3A3, HNRNPA3, HNRNPM, PPIH, LSM2, SNRPE, RBM17	546	127	20581	4.74887	0.000453342	3.23884e-05	0.00188223
3	UP_KEYWORDS	mRNA processing	26	4.29043	3.07038e-06	HNRNPA1L2, PRPF31, TSEN54, LSM8, RBM15B, LSM7, SNU13, SNRPD2, HNRNPA1, SMN2, RBMX, HNRNPR, SMN1, SF3A3, NONO, HNRNPA3, DCPS, HNRNPM, PPIH, SRSF7, LSM2, ARL6IP4, SNRPE, CPSF1, PUF60, RBM17	546	332	20581	2.95195	0.00100044	6.67274e-05	0.00415484
3	UP_KEYWORDS	Methyltransferase	19	3.13531	4.06166e-06	SPOUT1, SETDB2, DPH5, TRMT1, EHMT2, FBL, TARBP1, DIMT1, FAM86B1, PRMT1, CAMKMT, METTL23, PRMT7, PRDM11, METTL10, SMYD5, METTL16, CARNMT1, HEMK1	546	193	20581	3.71082	0.00132323	8.27531e-05	0.00549621
3	UP_KEYWORDS	Alternative splicing	330	54.4554	1.33969e-05	ITGB3BP, RAD51B, DZIP3, LTBP4, RPL15, RNF214, CCDC142, PRR19, CD48, NONO, FAM86B1, ZNF777, GRAPL, RPLP0, ZFP90, ZNF248, LUC7L2, TIGD5, ITFG2, BCL7C, BCL7B, MAP2K5, OSBP2, RNF220, ANAPC5, PCID2, TAF4B, ANKS3, NPIPA5, RIC8B, ZNF500, TMEM134, FAAP100, EIF2AK1, MAD2L1, COLQ, ZNF786, ZNF785, NLE1, MAPK9, ZZZ3, PIAS2, PIDD1, FBXL6, SPATC1L, BIN1, GPATCH11, CRTC3, ACADSB, TP53TG1, SLC2A11, CLCN2, C3ORF1…	546	10587	20581	1.17494	0.00435788	0.000256873	0.0181275
3	INTERPRO	IPR001163:Ribonucleoprotein LSM domain	7	1.15512	1.59646e-05	LSM8, SNRPN, LSM7, SNRPD2, LSM2, SNRPE, SNURF	511	21	18559	12.1063	0.014879	0.00299368	0.0250182
3	GOTERM_MF_DIRECT	GO:0003735~structural constituent of ribosome	20	3.30033	2.06485e-05	MRPS34, MRPL42, NDUFA7, RPL15, MRPS21, RPS4X, ZNF525, RPS26, MRPL10, IMP3, RPL22, SLC25A23, SLC25A36, RPLP0, SLC25A38, RPL5, RPL4, RPS20, RPL10A, DAP3	482	222	16881	3.15521	0.0111292	0.00223582	0.0300676
3	GOTERM_MF_DIRECT	GO:0003700~transcription factor activity, sequence-specific DNA binding	51	8.41584	2.77712e-05	ZKSCAN8, ZFP14, ZNF583, FOXK2, ZNF639, PAX6, ZNF677, FUBP1, HSF1, HSF2, ZNF300, ZNF302, MYC, ZNF496, ZNF577, ZNF548, MTA2, TAF4B, ZNF91, MTA1, ZNF549, CARF, ZNF500, ZFP82, ZNF197, ZNF717, MGA, EDF1, ZNF480, ZNF551, ZBTB14, ZNF367, ZNF514, ELK4, NR1D2, ZNF286A, ZNF74, ZNF71, TCF3, ZNF624, TAF5, RFX7, ZFP3, FOXP3, ZSCAN2, HOXB4, HOXB2, ZBED4, ZNF461, SCMH1, ZNF573	482	961	16881	1.85865	0.0149395	0.00250556	0.0404375
3	INTERPRO	IPR010920:Like-Sm (LSM) domain	7	1.15512	3.69159e-05	LSM8, SNRPN, LSM7, SNRPD2, LSM2, SNRPE, SNURF	511	24	18559	10.593	0.0340707	0.00576079	0.0578424
3	UP_KEYWORDS	Viral nucleoprotein	7	1.15512	7.69126e-05	HNRNPA1L2, HNRNPA3, HNRNPM, PRPF31, SNRPN, HNRNPR, HNRNPA1	546	28	20581	9.42353	0.0247627	0.00139206	0.10403
3	UP_KEYWORDS	Repressor	33	5.44554	0.000120237	ITGB3BP, BMI1, EID2, CCDC85B, ZNF639, PAX6, ZBTB14, DMAP1, MEN1, NONO, AES, ZNF300, NR1D2, ELK4, ZFP90, NELFCD, ZNF496, ZNF91, MTA1, RBBP7, FOXP3, PPP1R13L, RBMX, SFMBT1, ATF7IP2, SRSF7, ZBTB4, MGA, NELFB, NGDN, URI1, SCMH1, PUF60	546	592	20581	2.10119	0.0384412	0.00206101	0.162585
3	GOTERM_BP_DIRECT	GO:1901796~regulation of signal transduction by p53 class mediator	13	2.14521	0.000166663	RPA1, TAF3, BLM, TAF5, MTA2, TAF4B, MAPKAPK5, BRD7, ATR, EHMT2, RBBP7, PPP1R13L, RAD17	465	124	16792	3.78592	0.234084	0.0519391	0.278712
3	UP_KEYWORDS	Isopeptide bond	51	8.41584	0.000287701	ZKSCAN8, TCOF1, FOXK2, C1ORF35, NONO, HSF1, DKC1, HSF2, RPLP0, ZNF302, BRD7, HIST3H2A, RNF220, MTA2, ZNF337, MTA1, EEF2, RBBP7, MORC2, HNRNPR, CD3EAP, XPA, PFDN6, TOMM20, MGA, ZZZ3, SPEF2, PIAS2, BLM, FHL1, WRNIP1, ZNF324B, RPA1, HNRNPA3, HNRNPM, PRDM11, TCEA1, RPL5, RPL10A, RPL4, RPS20, TCF3, TAF3, FOXP3, HNRNPA1, RBMX, NOLC1, PHGDH, ZBTB4, NOP56, PUF60	546	1132	20581	1.69823	0.0895388	0.00467922	0.388624
3	UP_KEYWORDS	Ribosome biogenesis	9	1.48515	0.000307684	DDX27, RCL1, IMP3, DKC1, GAR1, NOP56, RPF1, DDX51, NSA2	546	65	20581	5.21919	0.0954524	0.00476577	0.415565
3	GOTERM_MF_DIRECT	GO:0046872~metal ion binding	86	14.1914	0.000295145	ZNF582, ZNF583, ZKSCAN8, ZFP14, ZNF639, RP9, TRMT1, CAD, ZNF678, ZNF343, ZNF677, PRIM1, ZNF777, MUTYH, ZNF300, ZFP90, TIMM9, ZNF248, ZNF302, ZNF496, ZNF575, MBLAC2, MAP2K5, ZNF577, ZNF594, ZNF548, ZNF91, ZNF337, ZNF549, ZNF500, ZFP82, XPA, NME3, ZNF197, ZNF717, ZNF749, ZNF786, ZNF785, ZNHIT2, NEK9, ZNF480, ZNF551, PRKD3, ZNF485, FGD1, ZNF519, ZNF517, THAP4, ADHFE1, ZC4H2, ZNF77, WRNIP1, ZFP69, ZB…	482	2069	16881	1.45576	0.147849	0.0225968	0.428979
3	GOTERM_MF_DIRECT	GO:0008168~methyltransferase activity	11	1.81518	0.00034162	FAM86B1, SPOUT1, PRMT1, METTL23, PRMT7, PRDM11, SMYD5, METTL10, EDF1, METTL16, FBL	482	94	16881	4.09842	0.169054	0.0228829	0.496373
3	GOTERM_BP_DIRECT	GO:0006281~DNA repair	18	2.9703	0.000299789	RECQL4, RAD51B, BLM, PDS5A, ATR, DMAP1, MEN1, NONO, RPA1, XPA, USP28, FAAP100, MUTYH, NSMCE1, UCHL5, NSMCE3, ALKBH2, RAD17	465	235	16792	2.76601	0.381052	0.0768428	0.500816
3	UP_KEYWORDS	Coiled coil	109	17.9868	0.000685176	ITGB3BP, DZIP3, CCDC85B, CHMP4A, RP9, KIAA1328, RNF214, RRP7BP, TSNARE1, CCDC142, DDX27, NONO, ZNF777, C7ORF55-LUC7L2, SCLY, LUC7L2, OSBP2, RNF220, TAF4B, ANKS3, CCDC137, TRIM35, KRBA2, EIF2AK1, SGSM3, MGA, VAMP4, NEK9, STMN1, BIN1, GPATCH11, EID2, SMIM11A, CCDC12, MAPKAPK5, LRBA, CHCHD6, TTC3, PDE6B, NPIPA8, ANKIB1, ARL6IP4, TSEN54, CCDC25, RPGRIP1L, EHBP1, ALMS1, EHMT2, RPF1, ATF7IP2, CSPP1, UP…	546	3036	20581	1.35331	0.20024	0.0101051	0.92323
3	GOTERM_BP_DIRECT	GO:0006412~translation	18	2.9703	0.000697461	MRPL42, PDF, RPL15, SNU13, MRPS21, RPS4X, ZNF525, RPS26, MRPL10, RPL22, SLC25A23, SLC25A36, RPLP0, SLC25A38, RPL5, RPL4, RPS20, RPL10A	465	253	16792	2.56922	0.672519	0.147409	1.16151
3	KEGG_PATHWAY	hsa03008:Ribosome biogenesis in eukaryotes	9	1.48515	0.000998081	RCL1, IMP3, DKC1, GAR1, TCOF1, SNU13, NOP56, POP5, FBL	164	87	6879	4.33915	0.156974	0.0818354	1.21205
3	UP_KEYWORDS	Ubl conjugation	67	11.0561	0.00115659	BMI1, ZKSCAN8, FOXK2, TCOF1, PAX6, C1ORF35, NONO, FUBP1, AES, NOD1, DKC1, HSF1, HSF2, NSMCE1, RPLP0, ZNF302, BRD7, FANCE, HIST3H2A, MYC, RNF220, MTA2, ZNF337, MTA1, EEF2, RBBP7, MORC2, HNRNPR, CD3EAP, XPA, PFDN6, TOMM20, MGA, ZZZ3, PIAS2, BLM, FHL1, WRNIP1, ZNF324B, UBE3D, RPA1, HNRNPA3, HNRNPM, PRDM11, USP37, TCEA1, RPL5, RPS20, RPL10A, RPL4, TCF3, CCNB1IP1, EEF1A1, TAF3, SMC5, FZD3, FOXP3, HNRN…	546	1705	20581	1.48124	0.314267	0.0162691	1.55384
3	UP_KEYWORDS	DNA damage	21	3.46535	0.00120936	RAD51B, WRNIP1, SMC5, ZSWIM7, ATR, NONO, RPA1, XPA, USP28, FAAP100, MUTYH, NSMCE1, UCHL5, NSMCE3, FANCE, FBXO31, FANCF, NHEJ1, ALKBH2, RAD17, PMS1	546	352	20581	2.2488	0.325976	0.0163027	1.62419
3	KEGG_PATHWAY	hsa03010:Ribosome	11	1.81518	0.00138329	MRPL10, RPS26, RPL22, RPLP0, RPL15, RPL5, MRPS21, RPL4, RPL10A, RPS20, RPS4X	164	136	6879	3.39262	0.210777	0.0758695	1.67622
3	GOTERM_BP_DIRECT	GO:0043928~exonucleolytic nuclear-transcribed mRNA catabolic process involved in deadenylation-dependent decay	6	0.990099	0.00108179	DCPS, EXOSC6, LSM7, EXOSC5, EXOSC2, LSM2	465	29	16792	7.47141	0.823035	0.194648	1.79612
3	UP_KEYWORDS	Ribosomal protein	14	2.31023	0.0013473	MRPS34, MRPL42, RPL15, MRPS21, RPS4X, RPS26, MRPL10, RPL22, RPLP0, RPL5, RPS20, RPL10A, RPL4, DAP3	546	185	20581	2.85253	0.355651	0.017427	1.80789
3	UP_KEYWORDS	Metal-binding	125	20.6271	0.00137495	ZNF582, ZNF583, DZIP3, ZNF639, RP9, RNF214, PRIM1, MUTYH, ZNF777, ZNF300, ZFP90, SLC25A23, ZNF302, ZNF248, TIMM9, ZNF575, ZNF577, MAP2K5, ZNF594, RNF220, MTA2, MTA1, ZNF500, ZFP82, TRIM35, NME3, ZNF197, ZNF786, ZNF785, ZNHIT2, NEK9, ZZZ3, PIAS2, PRPS1, FGD1, ZNF519, ZNF517, ZNF77, DUSP12, ZNF514, ZFAND1, TTC3, TMEM129, PDE6B, ANKIB1, ZNF74, ZNF71, LIAS, FAHD2B, ZNF624, SETDB2, TAF3, AGBL5, ZBTB40…	546	3640	20581	1.29444	0.361441	0.0171036	1.84467
3	UP_KEYWORDS	Virion	7	1.15512	0.00143295	HNRNPA1L2, HNRNPA3, HNRNPM, PRPF31, SNRPN, HNRNPR, HNRNPA1	546	47	20581	5.61402	0.373418	0.0171649	1.92179
3	GOTERM_BP_DIRECT	GO:0051170~nuclear import	5	0.825083	0.00129404	SNRPD2, SNRPE, HNRNPA1, SMN2, SMN1	465	18	16792	10.0311	0.874042	0.205626	2.14494
3	GOTERM_BP_DIRECT	GO:0000184~nuclear-transcribed mRNA catabolic process, nonsense-mediated decay	11	1.81518	0.0017106	UPF3A, RPS26, RPL22, RPLP0, EIF3E, RPL15, RPL5, RPL4, RPL10A, RPS20, RPS4X	465	119	16792	3.33807	0.935385	0.239615	2.82616
3	UP_KEYWORDS	DNA repair	18	2.9703	0.00220192	RAD51B, SMC5, ZSWIM7, ATR, NONO, RPA1, XPA, USP28, FAAP100, MUTYH, NSMCE1, UCHL5, NSMCE3, FANCE, FANCF, NHEJ1, ALKBH2, PMS1	546	293	20581	2.31568	0.512575	0.0253384	2.93894
3	GOTERM_BP_DIRECT	GO:0006974~cellular response to DNA damage stimulus	15	2.47525	0.00197981	TP53TG1, BLM, SMC5, ZBTB40, ATR, STXBP4, CHCHD6, MEN1, USP28, ZBTB4, FBXO31, FANCF, PIDD1, MYC, RAD17	465	208	16792	2.60422	0.958032	0.250432	3.26404
3	INTERPRO	IPR021662:Nuclear factor hnRNPA1	3	0.49505	0.00221985	HNRNPA1L2, HNRNPA3, HNRNPA1	511	3	18559	36.319	0.875911	0.257779	3.42307
3	GOTERM_MF_DIRECT	GO:0005515~protein binding	281	46.3696	0.00337496	ITGB3BP, FHIT, RAD51B, DZIP3, LSM8, LTBP4, RPL15, LSM7, ZNF639, RP9, PRR19, CD48, NONO, DCPS, RPLP0, LUC7L2, LSM2, CDCA4, MAP2K5, BCL7B, RECK, OSBP2, RNF220, PCID2, ANKS3, CCDC137, NPIPA7, FAAP100, NME3, MAD2L1, COLQ, ZNF785, MAPK9, NEK9, ZZZ3, PIAS2, PIDD1, SPATC1L, BIN1, GPATCH11, DUSP12, RCC1, CHCHD6, HNRNPA3, RPS26, DNAAF2, LETMD1, RPS20, TCF3, RECQL4, DHX9, TSEN54, ZNF624, CELSR3, ALMS1, ATR…	482	8785	16881	1.12025	0.839958	0.184204	4.80425
3	INTERPRO	IPR000504:RNA recognition motif domain	15	2.47525	0.00402303	HNRNPA1L2, RBM15B, RBM3, RBMX, HNRNPR, HNRNPA1, DAZAP1, NONO, HNRNPA3, HNRNPM, SRSF7, EIF3G, HTATSF1, PUF60, RBM17	511	226	18559	2.41055	0.977297	0.376967	6.12255
3	GOTERM_BP_DIRECT	GO:0006614~SRP-dependent cotranslational protein targeting to membrane	9	1.48515	0.00447528	RPS26, RPL22, RPLP0, RPL15, RPL5, RPL4, RPL10A, RPS20, RPS4X	465	94	16792	3.45752	0.999236	0.450114	7.23558
3	UP_KEYWORDS	DNA recombination	8	1.32013	0.00564476	RPA1, NONO, RAD51B, NSMCE1, NSMCE3, UCHL5, SMC5, ZSWIM7	546	81	20581	3.72288	0.842038	0.0616522	7.37424
3	UP_KEYWORDS	Mitochondrion inner membrane	16	2.64026	0.00581041	ALDH18A1, NDUFA7, PPOX, CHCHD6, TIMM22, UQCC3, SMDT1, ATAD3B, SLC25A36, SLC25A23, TIMM9, DHODH, SLC25A38, COQ10A, THEM4, UQCRB	546	270	20581	2.23373	0.850389	0.0613606	7.58283
3	GOTERM_BP_DIRECT	GO:0006413~translational initiation	11	1.81518	0.00476229	RPS26, EIF3G, RPL22, RPLP0, EIF3E, RPL15, RPL5, RPL4, RPL10A, RPS20, RPS4X	465	137	16792	2.89949	0.999518	0.444301	7.6824
3	UP_KEYWORDS	Mitochondrion	45	7.42574	0.00590616	FHIT, D2HGDH, ACADSB, MRPL42, MRPS34, ALDH18A1, ADHFE1, ECHDC2, ATP5G2, PPOX, ACSF3, CHCHD6, MRPL10, ATAD3B, FXN, SLC25A23, TIMM9, DHODH, LIAS, LETMD1, HEMK1, PDF, LRRC75A-AS1, UBIAD1, NDUFA7, DNLZ, MRPS21, TOP1MT, TIMM22, PNPLA7, UQCC3, SMDT1, SLC25A36, PLSCR3, TOMM20, PYURF, SLC25A38, COQ10A, MAPK8IP1, URI1, ACAD11, FLAD1, THEM4, UQCRB, DAP3	546	1119	20581	1.51585	0.855014	0.0603935	7.70321
3	UP_KEYWORDS	Diamond-Blackfan anemia	4	0.660066	0.00662608	RPS26, TSR2, RPL15, RPL5	546	15	20581	10.0518	0.885512	0.0654852	8.60362
3	GOTERM_MF_DIRECT	GO:0004532~exoribonuclease activity	4	0.660066	0.0066203	DCPS, EXOSC6, EXOSC5, EXOSC2	482	14	16881	10.0065	0.97268	0.302333	9.22047
3	KEGG_PATHWAY	hsa03460:Fanconi anemia pathway	6	0.990099	0.00805842	RPA1, FAAP100, BLM, FANCE, FANCF, ATR	164	53	6879	4.7485	0.749319	0.292412	9.40828
3	UP_KEYWORDS	Protein biosynthesis	11	1.81518	0.00735549	EEF1A1, EIF2AK1, PSTK, EIF3G, PDF, TAF4B, EIF3E, EEF2, TCEA1, TARSL2, EIF2D	546	152	20581	2.72787	0.909893	0.0703358	9.50761
3	INTERPRO	IPR012677:Nucleotide-binding, alpha-beta plait	16	2.64026	0.00653424	HNRNPA1L2, RBM15B, RBM3, HNRNPA1, RBMX, HNRNPR, DAZAP1, UPF3A, NONO, HNRNPA3, HNRNPM, SRSF7, EIF3G, HTATSF1, PUF60, RBM17	511	264	18559	2.20115	0.997879	0.495394	9.76446
3	GOTERM_BP_DIRECT	GO:0008380~RNA splicing	12	1.9802	0.00649486	HNRNPA1L2, NONO, SRSF7, SNRPN, RBM15B, RP9, SNRPD2, ARL6IP4, PUF60, PDCD7, SNURF, SF3A3	465	166	16792	2.61049	0.99997	0.525119	10.337
3	GOTERM_BP_DIRECT	GO:0000387~spliceosomal snRNP assembly	5	0.825083	0.00696404	PRMT7, SNRPD2, SNRPE, SMN2, SMN1	465	28	16792	6.44854	0.999986	0.525469	11.0434
3	KEGG_PATHWAY	hsa03018:RNA degradation	7	1.15512	0.0095691	DCPS, LSM8, EXOSC6, LSM7, EXOSC5, EXOSC2, LSM2	164	77	6879	3.81319	0.806832	0.280241	11.0788
3	GOTERM_BP_DIRECT	GO:0071051~polyadenylation-dependent snoRNA 3'-end processing	3	0.49505	0.00720864	EXOSC6, EXOSC5, EXOSC2	465	5	16792	21.6671	0.999991	0.514936	11.4096
3	GOTERM_BP_DIRECT	GO:0000470~maturation of LSU-rRNA	4	0.660066	0.00744572	SNU13, RPL10A, RPF1, NSA2	465	15	16792	9.62982	0.999994	0.505098	11.7631
3	GOTERM_BP_DIRECT	GO:0006310~DNA recombination	8	1.32013	0.00802806	RECQL4, RPA1, NONO, RAD51B, BLM, NSMCE3, UCHL5, NHEJ1	465	83	16792	3.48066	0.999997	0.511534	12.626
3	UP_KEYWORDS	Chromosome	20	3.30033	0.0106885	ITGB3BP, CCNB1IP1, SPOUT1, SETDB2, SMC5, H1FX, CCDC137, ATR, EHMT2, MIS12, CENPH, CD3EAP, DDX27, MAD2L1, NSMCE1, ZBTB4, NSMCE3, NGDN, HIST3H2A, GPATCH11	546	400	20581	1.88471	0.969899	0.0979051	13.534
3	GOTERM_BP_DIRECT	GO:0051301~cell division	19	3.13531	0.00884044	ITGB3BP, SPOUT1, HAUS5, SETDB2, ANAPC5, PDS5A, BORA, SMC5, RCC1, CCNG1, MIS12, CDC25B, ATAD3B, MAD2L1, SDCCAG3, USP37, NEK9, CDK10, CDCA4	465	350	16792	1.96036	0.999999	0.526578	13.8165
3	GOTERM_BP_DIRECT	GO:0006368~transcription elongation from RNA polymerase II promoter	8	1.32013	0.00968676	TAF3, TAF5, PCID2, TAF4B, POLR2I, NELFCD, NELFB, TCEA1	465	86	16792	3.35924	1	0.541006	15.0405
3	INTERPRO	IPR009443:Nuclear pore complex interacting	4	0.660066	0.0105273	NPIPA8, NPIPA5, NPIPA7, NPIPA1	511	17	18559	8.54564	0.999952	0.629817	15.2843
3	GOTERM_BP_DIRECT	GO:0010467~gene expression	6	0.990099	0.0101658	HNRNPA3, HNRNPM, POLR2I, HNRNPR, RBMX, HNRNPA1	465	48	16792	4.51398	1	0.540907	15.7261
3	GOTERM_BP_DIRECT	GO:0006397~mRNA processing	12	1.9802	0.0111301	HNRNPA1L2, NONO, TSEN54, SRSF7, RBM15B, ARL6IP4, HNRNPR, HNRNPA1, SMN2, PUF60, SMN1, SF3A3	465	179	16792	2.4209	1	0.556919	17.0904
3	UP_KEYWORDS	Cell cycle	28	4.62046	0.0147794	ITGB3BP, HAUS5, LIN9, BORA, CCNG1, RCC1, ATAD3B, BRD7, USP37, CDK10, SPIN2A, CDCA4, SPOUT1, SETDB2, ANAPC5, PDS5A, WDR6, SMC5, MIS12, NAE1, CDC25B, MAD2L1, SGSM3, SDCCAG3, NEK9, FBXO31, PDCD2L, RAD17	546	650	20581	1.62375	0.992203	0.1295	18.249
3	GOTERM_BP_DIRECT	GO:0019083~viral transcription	9	1.48515	0.0124815	RPS26, RPL22, RPLP0, RPL15, RPL5, RPL4, RPL10A, RPS20, RPS4X	465	112	16792	2.90184	1	0.582613	18.9674
3	UP_KEYWORDS	Cell division	19	3.13531	0.0159306	ITGB3BP, SPOUT1, HAUS5, SETDB2, ANAPC5, PDS5A, BORA, SMC5, RCC1, CCNG1, MIS12, CDC25B, ATAD3B, MAD2L1, SDCCAG3, USP37, NEK9, CDK10, CDCA4	546	388	20581	1.84585	0.994674	0.135342	19.5321
3	UP_KEYWORDS	Methylation	39	6.43564	0.0165292	HNRNPA1L2, EID2, RBM3, FOXK2, NAP1L1, RCC1, KIAA1147, DAZAP1, HNRNPA3, FUBP1, NONO, HNRNPM, ATAT1, PRMT7, NPM3, HIST3H2A, INPP5E, RPL4, TCF3, EEF1A1, DHX9, TSEN54, SNRPN, EEF2, EHMT2, HNRNPA1, PPP1R13L, RBMX, FBL, SNURF, R3HDM1, CMSS1, NOLC1, MGA, EDF1, HABP4, STMN1, NOP56, GRASP	546	1001	20581	1.4686	0.995632	0.136579	20.192
3	GOTERM_BP_DIRECT	GO:0032259~methylation	7	1.15512	0.015444	FAM86B1, SPOUT1, METTL23, DPH5, PRDM11, SMYD5, CARNMT1	465	73	16792	3.46278	1	0.645707	22.9432
3	GOTERM_BP_DIRECT	GO:0016925~protein sumoylation	9	1.48515	0.0159107	BMI1, RPA1, BLM, NSMCE1, NSMCE3, SMC5, MTA1, PIAS2, SCMH1	465	117	16792	2.77783	1	0.641732	23.5527
3	GOTERM_MF_DIRECT	GO:0003824~catalytic activity	12	1.9802	0.0191148	FHIT, RCL1, MUTYH, D2HGDH, SCLY, DHODH, ECHDC2, FLAD1, DUS1L, ACSF3, EML5, MEST	482	188	16881	2.2355	0.999971	0.613628	24.5029
3	UP_KEYWORDS	Mitosis	14	2.31023	0.0229292	ITGB3BP, SETDB2, HAUS5, PDS5A, ANAPC5, BORA, SMC5, RCC1, CCNG1, MIS12, CDC25B, MAD2L1, USP37, NEK9	546	262	20581	2.01419	0.99948	0.180449	26.9406
3	GOTERM_BP_DIRECT	GO:0061469~regulation of type B pancreatic cell proliferation	3	0.49505	0.0191035	MEN1, C7ORF55-LUC7L2, FMC1	465	8	16792	13.5419	1	0.694857	27.6015
3	GOTERM_BP_DIRECT	GO:0034475~U4 snRNA 3'-end processing	3	0.49505	0.0191035	EXOSC6, EXOSC5, EXOSC2	465	8	16792	13.5419	1	0.694857	27.6015
3	GOTERM_MF_DIRECT	GO:0000166~nucleotide binding	18	2.9703	0.0222169	HNRNPA1L2, FHIT, RBM15B, RBM3, HNRNPA1, RBMX, HNRNPR, DAZAP1, UPF3A, NONO, HNRNPA3, HNRNPM, SRSF7, EIF3G, HTATSF1, AKAP7, PUF60, RBM17	482	348	16881	1.81153	0.999995	0.637517	27.9066
3	UP_KEYWORDS	rRNA-binding	4	0.660066	0.0247272	IMP3, RPL5, RPS4X, RPF1	546	24	20581	6.28236	0.999715	0.188842	28.7391
3	KEGG_PATHWAY	hsa00240:Pyrimidine metabolism	7	1.15512	0.032293	PRIM1, NME3, POLR1E, POLR2I, DHODH, UCKL1, CAD	164	101	6879	2.90709	0.996351	0.607626	33.0261
3	GOTERM_BP_DIRECT	GO:0034427~nuclear-transcribed mRNA catabolic process, exonucleolytic, 3'-5'	3	0.49505	0.0241174	EXOSC6, EXOSC5, EXOSC2	465	9	16792	12.0373	1	0.764653	33.555
3	UP_KEYWORDS	Amino-acid biosynthesis	4	0.660066	0.0305579	MRI1, PYCRL, ALDH18A1, PHGDH	546	26	20581	5.7991	0.99996	0.223479	34.2932
3	GOTERM_BP_DIRECT	GO:0045471~response to ethanol	8	1.32013	0.0264007	FYN, RPL15, EEF2, RPL10A, DMAP1, RPS4X, EHMT2, MYC	465	105	16792	2.75138	1	0.783223	36.1109
3	GOTERM_MF_DIRECT	GO:0017070~U6 snRNA binding	3	0.49505	0.0313348	LSM8, LSM7, LSM2	482	10	16881	10.5068	1	0.734814	37.1017
3	UP_KEYWORDS	Joubert syndrome	4	0.660066	0.03372	CSPP1, CEP104, RPGRIP1L, INPP5E	546	27	20581	5.58432	0.999986	0.238709	37.1349
3	INTERPRO	IPR001005:SANT/Myb domain	5	0.825083	0.0298948	PRDM11, MTA2, BDP1, ZZZ3, MTA1	511	43	18559	4.22314	1	0.925044	37.8542
3	GOTERM_BP_DIRECT	GO:0043268~positive regulation of potassium ion transport	3	0.49505	0.0296027	FHL1, STK39, DLG1	465	10	16792	10.8335	1	0.809464	39.5397
3	GOTERM_BP_DIRECT	GO:0006306~DNA methylation	4	0.660066	0.0307166	MTA2, DMAP1, EHMT2, HEMK1	465	25	16792	5.77789	1	0.810603	40.6915
3	INTERPRO	IPR019410:Nicotinamide N-methyltransferase-like	3	0.49505	0.0351757	FAM86B1, CAMKMT, METTL23	511	11	18559	9.90518	1	0.939316	42.9497
3	GOTERM_BP_DIRECT	GO:0000245~spliceosomal complex assembly	4	0.660066	0.0340305	SNRPD2, SNRPE, SMN2, SMN1	465	26	16792	5.55567	1	0.832537	43.997
3	GOTERM_BP_DIRECT	GO:0045930~negative regulation of mitotic cell cycle	4	0.660066	0.0340305	TRIM35, MAD2L1, NLE1, DLG1	465	26	16792	5.55567	1	0.832537	43.997
3	UP_KEYWORDS	Cytoplasm	146	24.0924	0.0423974	ITGB3BP, FHIT, DZIP3, CCDC85B, RBM3, SNRPD2, DCPS, GSTM2, ATAT1, SCLY, RPLP0, STK39, RNF220, TAF4B, UBIAD1, MTA1, SOCS7, EEF2, RIC8B, HNRNPR, TRIM35, CDKL1, MAD2L1, EIF2AK1, SERHL2, SGSM3, NEK9, EDF1, MAPK9, AKAP7, STMN1, PIDD1, BIN1, FLAD1, SNRPE, CRTC3, FGD1, MAPKAPK5, LRIG2, DUSP12, RCC1, DAZAP1, GPD1L, METTL23, FBXW8, EIF3G, DNAAF2, EIF3E, PRKRA, RPL5, RPS20, RECQL4, EEF1A1, DHX9, WDR6, AGBL5…	546	4816	20581	1.14272	0.999999	0.285566	44.3591
3	UP_KEYWORDS	Flavoprotein	8	1.32013	0.0436955	D2HGDH, ACADSB, PCYOX1L, DHODH, PPOX, ACAD11, FLAD1, DUS1L	546	122	20581	2.47175	1	0.287324	45.3712
3	UP_KEYWORDS	Exosome	3	0.49505	0.045014	EXOSC6, EXOSC5, EXOSC2	546	13	20581	8.69865	1	0.28912	46.3816
3	GOTERM_MF_DIRECT	GO:0002039~p53 binding	6	0.990099	0.0420144	TAF3, BLM, MAPKAPK5, BRD7, EEF2, EHMT2	482	67	16881	3.13637	1	0.810187	46.4797
3	UP_KEYWORDS	Tumor suppressor	10	1.65017	0.0464673	RECK, FHIT, MUTYH, NAT6, LIN9, MAPKAPK5, BRD7, BIN1, RBMX, PMS1	546	177	20581	2.12961	1	0.291568	47.4753
3	INTERPRO	IPR011545:DNA/RNA helicase, DEAD/DEAH box type, N-terminal	6	0.990099	0.0410919	RECQL4, DDX27, DHX9, DDX55, BLM, DDX51	511	69	18559	3.15817	1	0.951723	48.1926
3	GOTERM_BP_DIRECT	GO:0051028~mRNA transport	5	0.825083	0.0403587	HNRNPA1L2, HNRNPA3, UPF3A, NPIPA1, HNRNPA1	465	47	16792	3.84168	1	0.872518	49.8335
3	GOTERM_BP_DIRECT	GO:0009303~rRNA transcription	3	0.49505	0.0418699	CD3EAP, POLR1E, NPM3	465	12	16792	9.02796	1	0.87429	51.1401
3	GOTERM_MF_DIRECT	GO:0008026~ATP-dependent helicase activity	4	0.660066	0.0485747	RECQL4, DHX9, BLM, CHD6	482	29	16881	4.83073	1	0.834574	51.5765
3	GOTERM_MF_DIRECT	GO:0003697~single-stranded DNA binding	7	1.15512	0.0496932	FUBP1, RPA1, PRIM1, RAD51B, BLM, HNRNPA1, PMS1	482	93	16881	2.63613	1	0.822116	52.3989
3	GOTERM_BP_DIRECT	GO:0007067~mitotic nuclear division	13	2.14521	0.0436114	ITGB3BP, SETDB2, HAUS5, ANAPC5, BORA, SMC5, RCC1, CCNG1, MIS12, CDC25B, NOLC1, USP37, NEK9	465	248	16792	1.89296	1	0.877347	52.6062
3	GOTERM_BP_DIRECT	GO:0036297~interstrand cross-link repair	5	0.825083	0.0459508	RPA1, FAAP100, FANCE, FANCF, ATR	465	49	16792	3.68488	1	0.883563	54.5105
3	GOTERM_BP_DIRECT	GO:0000460~maturation of 5.8S rRNA	3	0.49505	0.048596	NOL9, RPF1, NSA2	465	13	16792	8.3335	1	0.890745	56.577
4	UP_KEYWORDS	Membrane	289	49.8276	1.95573e-14	CCZ1B, STARD3NL, AQP9, AIF1, B3GALT4, GGT1, SLC35A2, RAB1A, SSR1, KIF13A, LILRA2, GBF1, CLEC4E, KCNK6, LILRA5, ILK, OSCAR, LILRA6, CLEC4A, VNN1, CDH23, C1GALT1C1, C5AR1, F8, VPS41, LPCAT2, SIRPA, PLAUR, LILRB2, TACSTD2, LILRB3, NPTN, RAB14, TMEM170B, YME1L1, TM6SF1, ALDOA, IL1R1, FCGRT, KCNJ2, GPR141, ATP6V0B, SLC11A1, SERINC5, TMEM127, RAC1, ZMPSTE24, SLC31A2, CDC42EP4, FCHO2, TYROBP, LAMTOR3, G…	554	7494	20581	1.43265	7.26885e-12	7.26885e-12	2.69673e-11
4	GOTERM_CC_DIRECT	GO:0016020~membrane	121	20.8621	1.18868e-12	DYNC1LI2, STARD3NL, SLC22A18, ACTG1, DHX38, GBF1, LRRC57, ILK, RPN1, DNAJC5, GLE1, DNAJC3, CDH23, ATG9A, KIF5B, VPS41, PNPLA1, SIRPA, POR, DCTN1, LILRB2, ADRM1, TACSTD2, VAMP7, VEGFA, SDCBP, YME1L1, ANKFY1, MYO18A, ALDOA, IL1R1, DERL2, ME2, SNX1, PPT1, NAPA, ITGB2, SLC11A1, FOLR3, ERO1A, ITGAX, RAC1, DNAJA1, ZMPSTE24, TMEM30A, DNAJA2, ABR, CKAP4, HGF, PPIF, LAMP2, CD58, PSMC1, PTTG1IP, PARP4, IL3…	523	2200	18224	1.91648	4.94506e-10	4.94506e-10	1.66749e-09
4	KEGG_PATHWAY	hsa04145:Phagosome	27	4.65517	2.32353e-11	ATP6V0E1, DYNC1LI2, TLR2, ITGB2, TLR4, ATP6V1B2, ITGAM, ATP6V0B, ACTG1, FCGR1A, RAC1, ATP6V0D1, ACTB, TCIRG1, NCF2, CTSS, ATP6V1A, LAMP2, FCAR, ITGA5, FCGR2C, ATP6V1E1, MPO, VAMP3, FCGR2A, CLEC7A, CD14	254	150	6879	4.87488	5.04206e-09	5.04206e-09	2.95118e-08
4	GOTERM_CC_DIRECT	GO:0005765~lysosomal membrane	31	5.34483	3.37207e-10	CCZ1B, STARD3NL, RRAGA, ANPEP, ATP6V1B2, DIRC2, HPSE, DNAJC5, VPS16, CCZ1, ATP6V0D1, RNF13, TM9SF1, TCIRG1, CLN3, LAMTOR3, LAMTOR1, VPS41, OSTM1, ACPP, NCSTN, ATP6V1A, LAMP2, PSEN1, ARRB1, ATP6V1E1, VAMP7, RAB14, SORT1, ANKFY1, TM6SF1	523	274	18224	3.94233	1.40278e-07	7.0139e-08	4.73022e-07
4	UP_KEYWORDS	Transmembrane helix	218	37.5862	5.89967e-10	STARD3NL, AQP9, B3GALT4, GGT1, SLC35A2, SSR1, LILRA2, CLEC4E, KCNK6, LILRA5, OSCAR, LILRA6, CLEC4A, CDH23, C1GALT1C1, C5AR1, F8, LPCAT2, SIRPA, LILRB2, TACSTD2, LILRB3, NPTN, TMEM170B, YME1L1, TM6SF1, ALDOA, IL1R1, FCGRT, KCNJ2, GPR141, ATP6V0B, SLC11A1, SERINC5, TMEM127, ZMPSTE24, SLC31A2, TYROBP, GDE1, MPC1, CNIH4, CD58, COX6A1, CLEC7A, TGIF2-C20ORF24, GPR162, ATP6V0E1, RNF185, SIRPB2, ANPEP, R…	554	5634	20581	1.43746	2.19468e-07	1.09734e-07	8.14195e-07
4	UP_KEYWORDS	Lysosome	29	5	6.31724e-10	CCZ1B, SNX16, PLBD1, RRAGA, PPT1, RRAGD, ASAH1, RRAGC, DIRC2, HPSE, GALNS, IL1B, VPS16, CCZ1, RNF13, TM9SF1, CLN3, LAMTOR1, VPS41, OSTM1, CTSS, ACPP, LAMP2, VAMP7, PRCP, SORT1, MPO, CTSC, TM6SF1	554	263	20581	4.09637	2.35001e-07	7.83338e-08	8.71823e-07
4	UP_KEYWORDS	Transmembrane	218	37.5862	7.84794e-10	STARD3NL, AQP9, B3GALT4, GGT1, SLC35A2, SSR1, LILRA2, CLEC4E, KCNK6, LILRA5, OSCAR, LILRA6, CLEC4A, CDH23, C1GALT1C1, C5AR1, F8, LPCAT2, SIRPA, LILRB2, TACSTD2, LILRB3, NPTN, TMEM170B, YME1L1, TM6SF1, ALDOA, IL1R1, FCGRT, KCNJ2, GPR141, ATP6V0B, SLC11A1, SERINC5, TMEM127, ZMPSTE24, SLC31A2, TYROBP, GDE1, MPC1, CNIH4, CD58, COX6A1, CLEC7A, TGIF2-C20ORF24, GPR162, ATP6V0E1, RNF185, SIRPB2, ANPEP, R…	554	5651	20581	1.43314	2.91943e-07	7.29858e-08	1.08307e-06
4	GOTERM_CC_DIRECT	GO:0000139~Golgi membrane	47	8.10345	8.43625e-10	GALNT1, RAP1GAP, GALNT7, B3GALT4, SLC35A5, NAPA, SLC35A2, TLR8, RAB1A, COPB2, GBF1, TMED2, SLC35B3, B3GNT5, TRAPPC6B, ST3GAL6, RAC1, CHST13, SERPINA1, RAB6A, GOLGA5, SEC24C, RNF13, STX6, CLN3, ICA1, C1GALT1C1, ZDHHC3, ADAM10, TMEM167A, F8, WLS, RNF175, LPCAT2, WIPI1, PSEN1, ARRB1, ARF3, NAA60, CSGALNACT2, ARCN1, RAB14, KLHL12, CTSC, CUX1, MYO18A, TRAPPC3	523	591	18224	2.7711	3.50948e-07	1.16983e-07	1.18341e-06
4	UP_KEYWORDS	Golgi apparatus	52	8.96552	1.79651e-08	B3GALT4, AP3S2, FES, SLC35A2, RAB1A, KIF13A, COPB2, GBF1, TRAPPC6B, ST3GAL6, CHST13, RAB6A, GOLGA5, SEC24C, SCAMP1, STX6, ADAM10, ATG9A, ZDHHC3, TMEM167A, VPS41, DYNLT1, WLS, LPCAT2, GAK, PSEN1, VAMP7, ARCN1, RAB14, SORT1, CUX1, WDR44, MYO18A, TRAPPC3, ARFGAP1, GALNT1, RAP1GAP, GALNT7, SNX1, TMED2, B3GNT5, SLC35B3, CLVS1, TMEM30A, RNF13, ICA1, GIMAP8, WIPI1, ARF3, NAA60, CSGALNACT2, CD14	554	812	20581	2.37905	6.68301e-06	1.3366e-06	2.47931e-05
4	GOTERM_BP_DIRECT	GO:0006954~inflammatory response	34	5.86207	3.58589e-08	CXCL1, FFAR3, AIF1, TOLLIP, CCR1, TLR2, CXCL8, TNFRSF8, NFKB1, TLR4, ITGB2, TLR8, SLC11A1, NLRC4, IL10RB, AOAH, CCL3L3, RAC1, SCN9A, VNN1, IL1B, CHUK, LTBR, ADGRE2, C5AR1, LY96, NFAM1, NLRP3, TNFAIP6, TNFRSF9, CLEC7A, PARP4, PTAFR, CD14	500	379	16792	3.01281	8.08944e-05	8.08944e-05	6.25199e-05
4	GOTERM_CC_DIRECT	GO:0070062~extracellular exosome	127	21.8966	9.25098e-08	TSPO, BTD, PGD, PPCS, GGT1, RAB1A, ACTG1, GHITM, LRRC57, LILRA5, OSCAR, ST3GAL6, VNN1, H2AFY, IL1B, DNAJC5, CFD, DNAJC3, TWF2, C1GALT1C1, BST1, BAIAP2, SERPING1, SIRPA, PLAUR, PGM2, ARPC1B, RENBP, GLUL, TACSTD2, VAMP7, PRCP, RAB14, SDCBP, CSTA, ANKFY1, ALDOA, PPT1, NAPA, ITGB2, RRM2B, ATP6V1B2, NAGK, TIMP2, FTH1, ITGAM, TIMP1, SERINC5, NAA50, SYAP1, GALNS, RAC1, DNAJA1, ZMPSTE24, DNAJA2, LAMTOR3,…	523	2811	18224	1.57429	3.84833e-05	9.62097e-06	0.000129769
4	UP_KEYWORDS	Transport	92	15.8621	2.22617e-07	TSPO, ATP6V0E1, DYNC1LI2, SLC22A18, AQP9, AP3S2, VPS37C, SLC35A2, RAB1A, KIF13A, COPB2, DIRC2, UQCR11, GBF1, SLC24A4, TRAPPC6B, KCNK6, QKI, VPS16, GLE1, RAB6A, ATP6V0D1, SEC24C, STX6, SCAMP1, CLN3, ATG9A, PCTP, MCU, DYNLT1, VPS41, DCTN1, ATP6V1A, ARRB1, VAMP7, ARCN1, SLC35E1, CYBRD1, RAB14, KLHL12, TOM1, SORT1, VAMP3, TMCO3, CUX1, TRAPPC3, SNX10, NDUFB3, ARFGAP1, MYO5A, MFSD14C, AGFG1, SNX16, MFS…	554	1978	20581	1.7279	8.281e-05	1.38021e-05	0.000307226
4	UP_KEYWORDS	Alternative splicing	343	59.1379	3.80634e-07	XRCC4, DYNC1LI2, BTD, AIF1, PGD, CCDC149, PPCS, GGT1, SLC35A2, MED20, RAB1A, FAM92A, SSR1, KIF13A, LILRA2, GBF1, DHX38, CCSAP, KCNK6, RSPH3, OSCAR, LILRA5, ILK, CLEC4A, LILRA6, ARHGEF40, H2AFY, GLE1, CDH23, NCF2, RXRA, BTBD7, F8, SIPA1L2, VPS41, SERPING1, TXNDC9, LPCAT2, SIRPA, DCTN1, PLAUR, PGM2, LILRB2, GRB10, PGM5, PRAM1, VEGFA, NPTN, YME1L1, MYO18A, TM6SF1, TRAPPC3, ALDOA, PPT1, NAGK, ATP6V0B…	554	10587	20581	1.20359	0.000141586	2.02278e-05	0.0005253
4	UP_KEYWORDS	Acetylation	138	23.7931	4.7788e-07	CCZ1B, STARD3NL, AIF1, F13A1, PGD, PPCS, ACSS2, RAB1A, ACTG1, DHX38, CCSAP, ILK, RBMS2, RPN1, H2AFY, DNAJC5, RPRD1B, SCAMP1, ATG9A, TWF2, KIF5B, PCTP, POR, STK3, PGM2, ADRM1, ARPC1B, GLUL, VAMP7, RAB14, SDCBP, VAMP3, CSTA, ANKFY1, ALDOA, ARFGAP1, ZFAND5, ME2, MAPKAPK3, NINJ1, SNX1, NAPA, NAGK, FTH1, ADAP1, RRAGC, ARNT, PRUNE2, TMEM127, NAA50, DNAJA1, PCYT1A, TMEM30A, DNAJA2, TRIP4, YIPF6, CKAP4, …	554	3424	20581	1.49728	0.000177756	2.22212e-05	0.000659505
4	GOTERM_CC_DIRECT	GO:0016021~integral component of membrane	200	34.4828	6.00075e-07	STARD3NL, AQP9, B3GALT4, GGT1, SLC35A2, SSR1, LILRA2, CLEC4E, KCNK6, LILRA5, OSCAR, LILRA6, CLEC4A, VNN1, CDH23, C1GALT1C1, F8, LPCAT2, SIRPA, PLAUR, LILRB2, TACSTD2, LILRB3, NPTN, TMEM170B, YME1L1, TM6SF1, IL1R1, FCGRT, GPR141, ATP6V0B, SLC11A1, SERINC5, TMEM127, ZMPSTE24, SLC31A2, TYROBP, GDE1, MPC1, ACPP, CNIH4, CD58, COX6A1, CLEC7A, TGIF2-C20ORF24, GPR162, ATP6V0E1, RNF185, SIRPB2, ANPEP, RTN…	523	5163	18224	1.3498	0.0002496	4.9925e-05	0.00084176
4	GOTERM_CC_DIRECT	GO:0005764~lysosome	23	3.96552	6.15621e-07	MYO5A, CLN3, STS, LAMTOR1, SNX16, PLBD1, RRAGA, PPT1, CTSS, RRAGD, ASAH1, CAPN1, RRAGC, SLC11A1, LAMP2, HPSE, KCNE1, PRCP, RAB14, MPO, IL1B, CTSC, VPS16	523	226	18224	3.54619	0.000256066	4.26822e-05	0.000863569
4	GOTERM_CC_DIRECT	GO:0043231~intracellular membrane-bounded organelle	39	6.72414	7.87809e-07	CCZ1B, TSPO, ME2, AQP9, AGFG1, AP3S2, RRAGA, HAT1, SNX1, ATP6V1B2, ACSS2, RRAGC, C15ORF38-AP3S2, TMED2, ERO1A, HPSE, ZFYVE16, PLIN3, CCZ1, CHUK, SCAMP1, STS, ADAM10, LAMTOR1, SNAPC1, OSTM1, CTSS, POR, GAK, ATXN1, G6PD, ZMIZ1, VAMP7, ARCN1, RAB14, KLHL12, VAMP3, CLEC7A, PTAFR	523	558	18224	2.43541	0.000327675	4.68173e-05	0.0011051
4	GOTERM_CC_DIRECT	GO:0005794~Golgi apparatus	52	8.96552	7.95094e-07	TLR2, AP3S2, FES, SLC35A2, RAB1A, GBF1, ST3GAL6, SERPINA1, RAB6A, GOLGA5, STX6, CLN3, STS, ADAM10, ZDHHC3, INPPL1, DYNLT1, WLS, GAK, PSEN1, LARP7, VAMP7, ZDHHC12, ARCN1, RAB14, SORT1, CUX1, WDR44, MYO18A, TRAPPC3, MYO5A, ARFGAP1, GALNT1, SNX1, RRAGA, PPT1, ABCA1, KCNJ2, SERINC5, TMED2, SYAP1, PLIN3, TMEM30A, ICA1, LAMTOR1, GIMAP8, NCSTN, PLSCR1, NEDD4, ITGA5, ARF3, CD14	523	863	18224	2.09959	0.000330705	4.13441e-05	0.00111532
4	GOTERM_CC_DIRECT	GO:0010008~endosome membrane	20	3.44828	1.60642e-06	TCIRG1, TM9SF2, LAMTOR3, ATP6V0E1, LY96, SNX1, VPS37C, VPS41, TLR4, WIPI1, ATP6V0B, TLR8, KIF13A, SLC11A1, PLIN3, SORT1, ATP6V0D1, WDR44, ANKFY1, CD14	523	185	18224	3.76704	0.000668047	7.42494e-05	0.0022534
4	KEGG_PATHWAY	hsa05323:Rheumatoid arthritis	15	2.58621	3.25802e-06	TCIRG1, ATP6V0E1, TLR2, CXCL8, ITGB2, TLR4, ATP6V1B2, ATP6V0B, ATP6V1A, TNFSF13B, ATP6V1E1, VEGFA, CCL3L3, IL1B, ATP6V0D1	254	88	6879	4.61637	0.000706742	0.000353433	0.00413802
4	GOTERM_CC_DIRECT	GO:0005829~cytosol	137	23.6207	3.92247e-06	XRCC4, DYNC1LI2, AIF1, PGD, PPCS, ACSS2, RAB1A, ACTG1, FNTB, NLRC4, GBF1, OPLAH, ILK, IL1B, DNAJC3, NCF2, BAIAP2, PCTP, VPS41, DCTN1, STK3, PGM2, ARPC1B, GRB10, RENBP, GLUL, PGM5, TACSTD2, ARRB1, RAB14, SDCBP, VAMP3, ANKFY1, SRXN1, TRAPPC3, ALDOA, ARFGAP1, MAPKAPK3, SNX1, RRAGA, PPT1, NAPA, ATP6V1B2, NAGK, RRAGD, WDR45B, FTH1, RRAGC, RAC1, DNAJA1, CDA, PCYT1A, DNAJA2, SRP54, ABR, TRIP4, IREB2, NP…	523	3315	18224	1.44005	0.00163042	0.000163162	0.00550216
4	KEGG_PATHWAY	hsa04380:Osteoclast differentiation	18	3.10345	5.24753e-06	IL1R1, NCF2, NFKB1, SIRPA, LILRB2, LILRA2, FCGR2C, FCGR1A, LILRB3, LILRA5, OSCAR, RAC1, LILRA6, IL1B, FCGR2A, IFNGR1, CHUK, TYROBP	254	131	6879	3.72128	0.00113807	0.0003795	0.00666482
4	KEGG_PATHWAY	hsa05152:Tuberculosis	21	3.62069	6.71567e-06	TCIRG1, TLR2, NFKB1, ITGB2, TLR4, CTSS, ITGAM, ATP6V0B, VDR, LAMP2, ITGAX, CLEC4E, IL10RB, FCGR2C, FCGR1A, IL1B, FCGR2A, CLEC7A, ATP6V0D1, CD14, IFNGR1	254	177	6879	3.2132	0.00145624	0.00036426	0.00852941
4	UP_KEYWORDS	Phosphoprotein	273	47.069	6.66711e-06	CCZ1B, XRCC4, DYNC1LI2, STARD3NL, AIF1, FAM110B, PGD, RAB1A, SSR1, KIF13A, GBF1, DHX38, RAE1, RSPH3, ILK, ARHGEF40, H2AFY, GLE1, C5AR1, KIF5B, NCF2, RXRA, BTBD7, SIPA1L2, TXNDC9, SIRPA, DCTN1, PGM2, LILRB2, GRB10, GLUL, PGM5, PRAM1, MED18, MYO18A, ALDOA, IL1R1, FCGRT, NAGK, ADAP1, TMEM127, NAA50, RAC1, SLC31A2, CDC42EP4, FCHO2, TYROBP, ABR, LAMTOR1, S100A11, TPD52L2, HS1BP3, GAS7, ETS2, FAM214B, …	554	8246	20581	1.22992	0.0024771	0.000275537	0.00920068
4	GOTERM_BP_DIRECT	GO:0006888~ER to Golgi vesicle-mediated transport	18	3.10345	5.72742e-06	ARFGAP1, DYNC1LI2, F8, NAPA, RAB1A, DCTN1, COPB2, GBF1, TMED2, CNIH4, VAMP7, TRAPPC6B, ARCN1, KLHL12, CTSC, SERPINA1, SEC24C, TRAPPC3	500	160	16792	3.7782	0.012838	0.00643973	0.00998528
4	KEGG_PATHWAY	hsa05132:Salmonella infection	14	2.41379	8.78551e-06	ACTB, CXCL1, DYNC1LI2, CXCL8, TLR4, NFKB1, ACTG1, ARPC1B, NLRC4, RAC1, CCL3L3, IL1B, CD14, IFNGR1	254	83	6879	4.56816	0.00190465	0.00038122	0.0111581
4	UP_KEYWORDS	ER-Golgi transport	13	2.24138	8.09533e-06	ARFGAP1, NAPA, RAB1A, COPB2, TMED2, ARF3, TRAPPC6B, CNIH4, ARCN1, KLHL12, RAB6A, SEC24C, TRAPPC3	554	94	20581	5.13774	0.00300695	0.000301102	0.0111715
4	GOTERM_CC_DIRECT	GO:0005802~trans-Golgi network	16	2.75862	8.39853e-06	STX6, SCAMP1, CLN3, ATG9A, YIPF6, WLS, WIPI1, RAB32, GBF1, VAMP7, TRAPPC6B, RAC1, RAB14, CLVS1, RAB6A, MYO18A	523	136	18224	4.09943	0.00348771	0.000317568	0.0117805
4	GOTERM_CC_DIRECT	GO:0005789~endoplasmic reticulum membrane	49	8.44828	8.57915e-06	TTC9C, RNF185, GPAT3, RTN2, RAB1A, TLR8, SSR1, OS9, COPB2, RPN1, RAB6A, SEC24C, STS, SGK1, ATG9A, SPTLC1, JKAMP, PIGS, ERLIN1, RNF175, WLS, PIGQ, LPCAT2, TRIQK, POR, PLAUR, PSEN1, VAMP7, ARCN1, SDCBP, SORT1, GALNT1, DERL2, ABCA1, ANXA7, ACSL1, ERO1A, TMED2, TMEM33, RAC1, PCYT1A, ZMPSTE24, ACSL4, RNF13, TBXAS1, CKAP4, TMBIM6, SEL1L, ABCC6	523	862	18224	1.98076	0.00356258	0.000297368	0.0120339
4	GOTERM_MF_DIRECT	GO:0005515~protein binding	306	52.7586	8.35082e-06	XRCC4, GGT1, MED20, RAB1A, FAM92A, SSR1, KIF13A, ACTG1, GBF1, DHX38, RSPH3, ILK, H2AFY, GLE1, CDH23, C1GALT1C1, NCF2, KIF5B, RXRA, F8, VPS41, SERPING1, TXNDC9, DCTN1, PLAUR, PGM2, LILRB2, GRB10, GLUL, TACSTD2, LILRB3, PRAM1, MED18, VEGFA, RAB14, MYO18A, TRAPPC3, GATC, ALDOA, IL1R1, PPT1, VENTX, NAGK, ADAP1, NAA50, RAC1, CDA, CDC42EP4, FCHO2, TYROBP, SRP54, LAMTOR3, LAMTOR1, IL1RN, NPL, S100A11, H…	496	8785	16881	1.18549	0.00600287	0.00600287	0.0126426
4	KEGG_PATHWAY	hsa05134:Legionellosis	11	1.89655	2.17334e-05	CXCL1, NLRC4, TLR2, CXCL8, IL1B, NFKB1, TLR4, ITGB2, ITGAM, CD14, RAB1A	254	54	6879	5.51684	0.0047051	0.000785724	0.0276007
4	GOTERM_CC_DIRECT	GO:0031093~platelet alpha granule lumen	10	1.72414	2.38293e-05	ALDOA, VWF, F13A1, VEGFA, F8, SERPING1, SERPINA1, HGF, CFD, TIMP1	523	55	18224	6.33548	0.00986413	0.000762256	0.0334217
4	KEGG_PATHWAY	hsa05120:Epithelial cell signaling in Helicobacter pylori infection	12	2.06897	2.76957e-05	TCIRG1, ATP6V1A, ATP6V0E1, ADAM10, ATP6V1E1, RAC1, CXCL8, NFKB1, ATP6V1B2, ATP6V0D1, CHUK, ATP6V0B	254	67	6879	4.85063	0.00599204	0.000858212	0.0351714
4	UP_KEYWORDS	IgG-binding protein	5	0.862069	3.31212e-05	FCGR2C, FCGR1A, FCGR1B, FCGRT, FCGR2A	554	8	20581	23.2186	0.0122457	0.00111949	0.0456999
4	GOTERM_CC_DIRECT	GO:0030136~clathrin-coated vesicle	10	1.72414	3.69826e-05	STON2, SCAMP1, STX6, SORT1, VPS41, VAMP3, CLVS1, VPS16, WIPI1, FCHO2	523	58	18224	6.00778	0.0152673	0.00109833	0.0518655
4	GOTERM_BP_DIRECT	GO:0016241~regulation of macroautophagy	9	1.55172	3.97194e-05	ATP6V1A, ATP6V0E1, NEDD4, ATP6V1E1, ATP6V1B2, ATP6V0D1, ATP6V0B, CAPN1, EXOC1	500	44	16792	6.86945	0.0857111	0.0294279	0.069228
4	GOTERM_BP_DIRECT	GO:0030433~ER-associated ubiquitin-dependent protein catabolic process	10	1.72414	6.45584e-05	DERL2, JKAMP, PSMC1, RNF185, ERLIN1, RNF175, EDEM3, EDEM2, OS9, SEL1L	500	60	16792	5.59733	0.135538	0.0357572	0.112498
4	KEGG_PATHWAY	hsa05110:Vibrio cholerae infection	10	1.72414	9.82066e-05	ACTB, TCIRG1, ACTG1, ATP6V1A, ATP6V0E1, ERO1A, ATP6V1E1, ATP6V1B2, ATP6V0D1, ATP6V0B	254	52	6879	5.20821	0.0210864	0.00266044	0.124663
4	GOTERM_BP_DIRECT	GO:0048208~COPII vesicle coating	10	1.72414	7.37673e-05	TMED2, TRAPPC6B, F8, KLHL12, CTSC, NAPA, SERPINA1, SEC24C, TRAPPC3, RAB1A	500	61	16792	5.50557	0.153314	0.0327372	0.128535
4	GOTERM_MF_DIRECT	GO:0046961~proton-transporting ATPase activity, rotational mechanism	7	1.2069	8.61302e-05	TCIRG1, ATP6V1A, ATP6V0E1, ATP6V1E1, ATP6V1B2, ATP6V0D1, ATP6V0B	496	26	16881	9.16307	0.0602135	0.0305741	0.130324
4	GOTERM_MF_DIRECT	GO:0042802~identical protein binding	42	7.24138	9.47522e-05	ALDOA, XRCC4, KIF24, SNX16, SNX1, NFKB1, KCNJ2, ACTG1, NLRC4, PIK3AP1, SERPINA1, GLE1, BRI3, TYROBP, ACTB, M1AP, MICU1, LTBR, YIPF6, BAIAP2, NPL, ADIPOR2, CSNK2B, MCU, DYNLT1, VPS41, HGF, ACPP, ATXN1, VWF, GLUL, G6PD, MAP1S, UBA3, VEGFA, SDCBP, KLHL12, CTSC, OAT, MAPRE3, FHOD1, NMNAT1	496	749	16881	1.90846	0.066038	0.0225158	0.143361
4	GOTERM_BP_DIRECT	GO:0015992~proton transport	9	1.55172	8.87326e-05	TCIRG1, ATP6V1A, ATP6V0E1, ATP6V1E1, SLC35A5, ATP6V1B2, ATP6V0D1, SLC35A2, ATP6V0B	500	49	16792	6.16849	0.181425	0.0328145	0.154592
4	UP_KEYWORDS	Protein transport	34	5.86207	0.000122836	ARFGAP1, MYO5A, SNX16, AP3S2, SNX1, VPS37C, NAPA, RAB1A, SFT2D1, KIF13A, COPB2, C15ORF38-AP3S2, GBF1, TMED2, RAB6A, GLE1, VPS16, SEC24C, EXOC1, STX6, SCAMP1, ATG9A, VPS41, ARRB1, AP2A1, ARF3, CNIH4, VAMP7, ARCN1, RAB14, TOM1, VAMP3, XPO7, SNX10	554	610	20581	2.07065	0.0446694	0.00380091	0.169389
4	GOTERM_BP_DIRECT	GO:0008286~insulin receptor signaling pathway	11	1.89655	0.000100904	TCIRG1, ATP6V1A, ATP6V0E1, GRB10, KL, BAIAP2L1, BAIAP2, ATP6V1E1, ATP6V1B2, ATP6V0D1, ATP6V0B	500	78	16792	4.73621	0.203598	0.0319984	0.17578
4	KEGG_PATHWAY	hsa04141:Protein processing in endoplasmic reticulum	18	3.10345	0.000146194	DERL2, CKAP4, RNF185, EDEM3, EDEM2, OS9, CAPN1, SSR1, BAG1, ERO1A, RPN1, DNAJA1, DNAJC5, DNAJC3, UBXN6, SEC24C, SEL1L, DNAJA2	254	169	6879	2.88455	0.0312283	0.00351894	0.185526
4	GOTERM_BP_DIRECT	GO:0032496~response to lipopolysaccharide	16	2.75862	0.000114909	CXCL1, ABR, C5AR1, LTBR, LY96, MAPKAPK3, TLR2, TNFRSF8, TLR4, SLC11A1, TNFRSF9, THBD, ADM, TRIM6, MPO, CHUK	500	164	16792	3.27649	0.228369	0.0318867	0.200154
4	GOTERM_BP_DIRECT	GO:0090383~phagosome acidification	7	1.2069	0.000116208	TCIRG1, ATP6V1A, ATP6V0E1, ATP6V1E1, ATP6V1B2, ATP6V0D1, ATP6V0B	500	27	16792	8.70696	0.230627	0.0287109	0.202414
4	GOTERM_BP_DIRECT	GO:1904380~endoplasmic reticulum mannose trimming	5	0.862069	0.000140308	DERL2, EDEM3, EDEM2, OS9, SEL1L	500	10	16792	16.792	0.271347	0.0311599	0.244345
4	GOTERM_BP_DIRECT	GO:0034142~toll-like receptor 4 signaling pathway	6	1.03448	0.000141189	LY96, PIK3AP1, TLR4, ITGB2, ITGAM, CD14	500	18	16792	11.1947	0.272794	0.0285434	0.245877
4	KEGG_PATHWAY	hsa05140:Leishmaniasis	11	1.89655	0.000241873	NCF2, FCGR2C, FCGR1A, TLR2, IL1B, NFKB1, TLR4, ITGB2, FCGR2A, ITGAM, IFNGR1	254	71	6879	4.19591	0.0511389	0.00523553	0.306775
4	GOTERM_MF_DIRECT	GO:0019864~IgG binding	5	0.862069	0.000204567	FCGR2C, FCGR1A, FCGR1B, FCGRT, FCGR2A	496	11	16881	15.4701	0.137144	0.0362053	0.309272
4	UP_KEYWORDS	Immunity	29	5	0.000224768	MAVS, TNFAIP8L2, TOLLIP, FFAR3, TLR2, TLR4, TLR8, SERINC5, NLRC4, CLEC4E, LILRA2, FCGR1A, LILRA5, FCGR1B, FCN1, CLEC4A, LILRA6, CFD, LY96, INPPL1, SERPING1, NLRP3, LILRB2, TNFSF13B, MB21D1, CD300LF, FCGR2A, CLEC7A, CD14	554	500	20581	2.15469	0.0802221	0.0064119	0.309749
4	UP_KEYWORDS	Inflammatory response	14	2.41379	0.00024077	CXCL1, ADGRE2, TOLLIP, LY96, FFAR3, TLR2, CXCL8, TLR4, NLRP3, TLR8, NLRC4, IL1B, CLEC7A, CD14	554	152	20581	3.42169	0.0856824	0.00637795	0.331768
4	GOTERM_MF_DIRECT	GO:0004872~receptor activity	18	3.10345	0.000235774	TLR2, TLR4, ANPEP, ITGB2, TLR8, PLAUR, LILRB2, TNFRSF9, THBD, ITGAX, LILRA2, CD93, CLEC4E, IL10RB, TACSTD2, LILRB3, SIGLEC7, CSF2RA	496	217	16881	2.82312	0.156346	0.033431	0.356374
4	GOTERM_MF_DIRECT	GO:0001875~lipopolysaccharide receptor activity	4	0.689655	0.000239814	LY96, TLR2, TLR4, PTAFR	496	5	16881	27.2274	0.158801	0.0284098	0.362471
4	UP_KEYWORDS	Innate immunity	19	3.27586	0.000264741	TNFAIP8L2, MAVS, TOLLIP, LY96, TLR2, TLR4, SERPING1, NLRP3, TLR8, NLRC4, SERINC5, MB21D1, FCGR1A, LILRA5, FCN1, CLEC4A, CLEC7A, CFD, CD14	554	261	20581	2.70439	0.0938013	0.00654493	0.364742
4	GOTERM_CC_DIRECT	GO:0030670~phagocytic vesicle membrane	9	1.55172	0.000263593	TCIRG1, RAB32, SLC11A1, LAMP2, ATP6V0E1, VAMP7, TLR2, ATP6V0D1, ATP6V0B	523	59	18224	5.31536	0.103869	0.0072846	0.369124
4	GOTERM_BP_DIRECT	GO:0002576~platelet degranulation	12	2.06897	0.000242389	ALDOA, VWF, LAMP2, PLEK, F13A1, VEGFA, F8, SERPING1, SERPINA1, HGF, CFD, TIMP1	500	103	16792	3.9127	0.421257	0.0445517	0.421764
4	GOTERM_BP_DIRECT	GO:0006886~intracellular protein transport	19	3.27586	0.000253525	STX6, TBC1D2B, AP3S2, SNX1, DSCR3, NAPA, VPS41, WLS, KIF13A, COPB2, C15ORF38-AP3S2, TMED2, AP2A1, ARCN1, TOM1, VPS16, XPO7, SEC24C, TBC1D30	500	236	16792	2.7038	0.435619	0.0430479	0.4411
4	GOTERM_CC_DIRECT	GO:0005769~early endosome	18	3.10345	0.00033858	MYO5A, STX6, CLN3, DERL2, RAP1GAP, SNX16, VPS41, WLS, RAB1A, RAB32, TMEM127, ZFYVE16, RAB14, SORT1, TOM1, VPS16, ATP6V0D1, ANKFY1	523	229	18224	2.73892	0.131401	0.00876594	0.473903
4	UP_KEYWORDS	Endoplasmic reticulum	49	8.44828	0.000347948	RNF185, GPAT3, RTN2, RAB1A, SSR1, OS9, TRAPPC6B, RPN1, SERPINA1, DNAJC3, SEC24C, STS, SGK1, SPTLC1, ATG9A, JKAMP, PIGS, ERLIN1, WLS, NLRP3, LPCAT2, TRIQK, POR, PSEN1, VAMP7, SDCBP, SORT1, TRAPPC3, DERL2, EDEM3, EDEM2, ACSL1, ERO1A, TMED2, TMEM33, TOR1B, DNAJA1, ZMPSTE24, ACSL4, RNF13, TBXAS1, FLT3, TMBIM6, GIMAP8, CKAP4, TXNDC16, CNIH4, SEL1L, ABCC6	554	1067	20581	1.70604	0.121429	0.00805854	0.479124
4	KEGG_PATHWAY	hsa05133:Pertussis	11	1.89655	0.000381615	ITGA5, LY96, CXCL8, IL1B, SERPING1, NFKB1, TLR4, ITGB2, NLRP3, ITGAM, CD14	254	75	6879	3.97213	0.0794889	0.00750138	0.483618
4	UP_KEYWORDS	Glycoprotein	157	27.069	0.000379428	BTD, PLXNA2, F13A1, B3GALT4, TLR2, GGT1, TLR4, TLR8, SSR1, DIRC2, LILRA2, CLEC4E, KCNK6, OSCAR, LILRA5, ST3GAL6, RPN1, CLEC4A, LILRA6, VNN1, CDH23, C5AR1, ATG9A, TMEM167A, BST1, F8, SERPING1, SIRPA, PLAUR, LILRB2, RNF130, TNFAIP6, THBD, CLEC12A, TACSTD2, VEGFA, PRCP, NPTN, CD300LF, TMEM170B, IL1R1, AGFG1, ADAMTSL4, PPT1, FCGRT, ITGB2, ABCA1, GPR141, ITGAM, TIMP1, SLC11A1, SERINC5, FOLR3, ITGAX, B…	554	4551	20581	1.28159	0.131662	0.00826996	0.522367
4	GOTERM_CC_DIRECT	GO:0044322~endoplasmic reticulum quality control compartment	5	0.862069	0.000387229	DERL2, EDEM3, EDEM2, OS9, SEL1L	523	13	18224	13.402	0.148809	0.00943279	0.541823
4	GOTERM_BP_DIRECT	GO:0015991~ATP hydrolysis coupled proton transport	7	1.2069	0.000313654	TCIRG1, ATP6V1A, ATP6V0E1, ATP6V1E1, ATP6V1B2, ATP6V0D1, ATP6V0B	500	32	16792	7.3465	0.507231	0.0492946	0.545447
4	GOTERM_CC_DIRECT	GO:0005788~endoplasmic reticulum lumen	16	2.75862	0.000436049	STS, COL13A1, FLT3, ADAMTSL4, F8, EDEM3, EDEM2, PLAUR, OS9, GBF1, ERO1A, TXNDC16, TOR1B, SERPINA1, CTSC, DNAJC3	523	192	18224	2.90376	0.165928	0.0100291	0.60994
4	GOTERM_BP_DIRECT	GO:0006955~immune response	27	4.65517	0.000372714	CXCL1, IL1R1, AQP9, CCR1, TLR2, CXCL8, TNFRSF8, TLR4, FTH1, SLC11A1, IL10RB, FCGR1A, FCGR1B, IL1B, CHUK, C5AR1, LTBR, IL1RN, CTSS, IGSF6, TNFRSF9, LILRB2, TNFSF13B, FCAR, FCGR2C, CTSC, PTAFR	500	421	16792	2.15384	0.568721	0.0545239	0.64784
4	GOTERM_MF_DIRECT	GO:0010485~H4 histone acetyltransferase activity	4	0.689655	0.000469173	NAA50, NAA60, HAT1, USP22	496	6	16881	22.6895	0.287057	0.0471866	0.70799
4	UP_KEYWORDS	Endosome	27	4.65517	0.000630127	STARD3NL, SNX16, SNX1, VPS37C, RAB1A, KIF13A, ZFYVE16, PLIN3, CLVS1, VPS16, RNF13, SCAMP1, TM9SF2, CLN3, LAMTOR3, ATG9A, LAMTOR1, VPS41, WLS, WIPI1, LAMP2, VAMP7, RAB14, SORT1, WDR44, ANKFY1, SNX10	554	481	20581	2.08533	0.209019	0.0129423	0.866121
4	GOTERM_CC_DIRECT	GO:0031902~late endosome membrane	11	1.89655	0.000635819	SLC11A1, LAMP2, ATG9A, STARD3NL, LAMTOR1, VAMP7, SNX16, VPS37C, VPS41, VPS16, RNF13	523	101	18224	3.79501	0.232475	0.013829	0.88822
4	GOTERM_BP_DIRECT	GO:0033572~transferrin transport	7	1.2069	0.000521012	TCIRG1, ATP6V1A, ATP6V0E1, ATP6V1E1, ATP6V1B2, ATP6V0D1, ATP6V0B	500	35	16792	6.7168	0.6914	0.070847	0.904504
4	KEGG_PATHWAY	hsa05150:Staphylococcus aureus infection	9	1.55172	0.000718486	C5AR1, FCAR, FCGR2C, FCGR1A, ITGB2, FCGR2A, CFD, ITGAM, PTAFR	254	54	6879	4.51378	0.144413	0.0129132	0.908742
4	GOTERM_BP_DIRECT	GO:0048193~Golgi vesicle transport	5	0.862069	0.000608326	STX6, VPS41, GOLGA5, CUX1, TRAPPC3	500	14	16792	11.9943	0.746604	0.0775785	1.05533
4	GOTERM_BP_DIRECT	GO:0007035~vacuolar acidification	5	0.862069	0.000608326	TCIRG1, SLC11A1, ATP6V0E1, ATP6V0D1, ATP6V0B	500	14	16792	11.9943	0.746604	0.0775785	1.05533
4	GOTERM_BP_DIRECT	GO:0016192~vesicle-mediated transport	14	2.41379	0.000616678	MYO5A, CCZ1B, AP3S2, VPS41, RAB1A, SFT2D1, C15ORF38-AP3S2, COPB2, ACTR1A, VAMP7, PLIN3, RAB14, VAMP3, CCZ1	500	152	16792	3.09326	0.751337	0.074401	1.06975
4	GOTERM_CC_DIRECT	GO:0005783~endoplasmic reticulum	41	7.06897	0.000893062	MYO5A, DERL2, RNF185, EDEM3, EDEM2, GPAT3, SLC35A2, RTN2, SSR1, TMED2, ERO1A, TMEM33, TRAPPC6B, TOR1B, SERPINA1, SLC39A6, DNAJC3, TMEM30A, IFNGR1, CLN3, STS, YIPF6, GIMAP8, TMBIM6, CKAP4, ERLIN1, LPCAT2, HS1BP3, NLRP3, PRKCD, NCSTN, VWF, RAB32, PSEN1, ITGA5, CNIH4, ZDHHC12, ARCN1, SNX10, TRAPPC3, SEL1L	523	828	18224	1.72542	0.310425	0.0184124	1.2455
4	UP_KEYWORDS	Signal	143	24.6552	0.000936026	TSPO, BTD, PLXNA2, TLR2, TLR4, TLR8, SSR1, LILRA2, RAE1, LILRA5, OSCAR, LILRA6, RPN1, VNN1, CFD, DNAJC3, CDH23, TMEM167A, BST1, F8, SERPING1, SIRPA, PLAUR, IGSF6, LILRB2, RNF130, TNFAIP6, THBD, TACSTD2, LILRB3, VEGFA, PRCP, NPTN, CD300LF, IL1R1, TNFRSF12A, ADAMTSL4, PPT1, FCGRT, ITGB2, TIMP2, ATP6V0B, ITGAM, TIMP1, LOC100130520, FOLR3, ERO1A, ITGAX, GALNS, SLC31A2, RNF13, TYROBP, TBC1D2B, SELENOT…	554	4160	20581	1.27703	0.294159	0.0181679	1.28407
4	KEGG_PATHWAY	hsa04064:NF-kappa B signaling pathway	11	1.89655	0.00125128	IL1R1, LTBR, TNFSF13B, LY96, CSNK2B, CXCL8, IL1B, NFKB1, TLR4, CD14, CHUK	254	87	6879	3.42425	0.237915	0.0206829	1.5777
4	GOTERM_BP_DIRECT	GO:0048013~ephrin receptor signaling pathway	10	1.72414	0.00101661	ACTB, NCSTN, ACTG1, ARPC1B, ANKS1A, ADAM10, AP2A1, RAC1, SDCBP, CRK	500	86	16792	3.90512	0.899202	0.113762	1.75772
4	GOTERM_BP_DIRECT	GO:0030949~positive regulation of vascular endothelial growth factor receptor signaling pathway	5	0.862069	0.00105501	GRB10, ITGA5, VEGFA, IL1B, ARNT	500	16	16792	10.495	0.907575	0.112252	1.82354
4	UP_KEYWORDS	Signal-anchor	25	4.31034	0.00140263	IER3, GALNT1, GALNT7, B3GALT4, GGT1, ANPEP, ACSL1, B3GNT5, CLEC4E, ST3GAL6, CLEC4A, CHST13, ACSL4, C1GALT1C1, COL13A1, CKAP4, MCEMP1, ERLIN1, LPCAT2, CLEC1A, TNFSF13B, CLEC12A, VAMP7, CSGALNACT2, CLEC7A	554	455	20581	2.0412	0.406752	0.0257693	1.91844
4	KEGG_PATHWAY	hsa04142:Lysosome	13	2.24138	0.0015649	TCIRG1, SLC11A1, CLN3, LAMP2, GALNS, AP3S2, SORT1, CTSC, PPT1, CTSS, ATP6V0D1, ASAH1, ATP6V0B	254	121	6879	2.90971	0.288122	0.0239827	1.96952
4	KEGG_PATHWAY	hsa04620:Toll-like receptor signaling pathway	12	2.06897	0.00168965	LY96, TOLLIP, CCL3L3, RAC1, TLR2, CXCL8, IL1B, NFKB1, TLR4, CD14, TLR8, CHUK	254	106	6879	3.06596	0.307165	0.0241674	2.12498
4	GOTERM_CC_DIRECT	GO:0033179~proton-transporting V-type ATPase, V0 domain	4	0.689655	0.0017253	TCIRG1, ATP6V0E1, ATP6V0D1, ATP6V0B	523	9	18224	15.4867	0.512441	0.0336284	2.39317
4	KEGG_PATHWAY	hsa04721:Synaptic vesicle cycle	9	1.55172	0.00201156	TCIRG1, ATP6V1A, ATP6V0E1, AP2A1, ATP6V1E1, NAPA, ATP6V1B2, ATP6V0D1, ATP6V0B	254	63	6879	3.86895	0.353995	0.0269397	2.52508
4	UP_KEYWORDS	Immunoglobulin domain	28	4.82759	0.00185322	IL1R1, SIRPB2, FCGRT, SIGLEC9, LILRA2, FCGR1A, LILRA5, OSCAR, MYBPH, FCGR1B, LILRA6, IFNGR1, PILRA, VSIG10, FLT3, PAPLN, NFAM1, SIRPA, IGSF6, LILRB2, FCAR, FCGR2C, LILRB3, CD58, SIGLEC7, NPTN, CD300LF, FCGR2A	554	546	20581	1.90512	0.498444	0.032325	2.52746
4	UP_KEYWORDS	Hydrogen ion transport	7	1.2069	0.00192105	TCIRG1, ATP6V1A, ATP6V0E1, ATP6V1E1, ATP6V1B2, ATP6V0D1, ATP6V0B	554	49	20581	5.30712	0.510964	0.0319916	2.61883
4	INTERPRO	IPR016332:Alpha-1B-glycoprotein/leukocyte immunoglobulin-like receptor	4	0.689655	0.0017199	LILRB2, LILRA2, LILRB3, LILRA6	532	9	18559	15.5046	0.806112	0.806112	2.66683
4	GOTERM_BP_DIRECT	GO:0034613~cellular protein localization	7	1.2069	0.00160151	LAMTOR3, LAMTOR1, TMEM33, RRAGA, RRAGD, LATS2, RRAGC	500	43	16792	5.46716	0.973107	0.158177	2.75578
4	KEGG_PATHWAY	hsa05131:Shigellosis	9	1.55172	0.00222746	ACTB, ACTG1, ARPC1B, ITGA5, RAC1, CXCL8, NFKB1, CRK, CHUK	254	64	6879	3.8085	0.383624	0.0280633	2.79258
4	GOTERM_BP_DIRECT	GO:0070266~necroptotic process	5	0.862069	0.00169212	PPIF, PYGL, LY96, TLR4, CD14	500	18	16792	9.32889	0.978087	0.159423	2.90954
4	UP_KEYWORDS	Unfolded protein response	6	1.03448	0.0022926	DERL2, JKAMP, TMBIM6, EDEM3, DNAJC3, EDEM2	554	35	20581	6.36854	0.574217	0.0364423	3.11794
4	KEGG_PATHWAY	hsa04966:Collecting duct acid secretion	6	1.03448	0.00268663	TCIRG1, ATP6V1A, ATP6V0E1, ATP6V1E1, ATP6V1B2, ATP6V0D1	254	27	6879	6.01837	0.442216	0.0319121	3.35923
4	GOTERM_CC_DIRECT	GO:0042470~melanosome	10	1.72414	0.00245321	NCSTN, MYO5A, RAB32, TMEM33, RAC1, RPN1, SDCBP, DNAJC5, ATP6V1B2, RAB1A	523	101	18224	3.45001	0.64005	0.045383	3.38683
4	GOTERM_CC_DIRECT	GO:0045121~membrane raft	15	2.58621	0.00252788	CLN3, LAMTOR1, TLR2, PPT1, NFAM1, ABCA1, PLSCR1, PSEN1, HPSE, KCNE1, CMTM8, SDCBP, PGK1, CD14, KCNE3	523	206	18224	2.53727	0.651086	0.0447474	3.48822
4	GOTERM_BP_DIRECT	GO:0031663~lipopolysaccharide-mediated signaling pathway	6	1.03448	0.00235542	LY96, TLR2, IL1B, TLR4, CD14, PTAFR	500	32	16792	6.297	0.995108	0.206506	4.02814
4	GOTERM_BP_DIRECT	GO:0050728~negative regulation of inflammatory response	9	1.55172	0.00236266	TNFAIP8L2, TNFAIP6, ABR, AOAH, NFKB1, METRNL, HGF, NLRP3, PRKCD	500	79	16792	3.82603	0.995187	0.199368	4.04029
4	GOTERM_MF_DIRECT	GO:0002020~protease binding	10	1.72414	0.00286136	ADRM1, VWF, IL1R1, TRIP4, ADAMTSL4, SERPINA1, CSTA, TIMP2, TIMP1, OS9	496	101	16881	3.36973	0.873308	0.227597	4.24562
4	GOTERM_MF_DIRECT	GO:0001948~glycoprotein binding	8	1.37931	0.00286428	VWF, SDCBP, DNAJC5, ITGB2, SERPINA1, EDEM2, ITGAM, OS9	496	65	16881	4.18883	0.873576	0.2053	4.24988
4	KEGG_PATHWAY	hsa04610:Complement and coagulation cascades	9	1.55172	0.0035941	VWF, THBD, C5AR1, F13A1, F8, SERPING1, SERPINA1, CFD, PLAUR	254	69	6879	3.53252	0.5422	0.0402883	4.47019
4	UP_KEYWORDS	Cytoplasm	158	27.2414	0.00338001	DYNC1LI2, AIF1, F13A1, FAM110B, PGD, ACSS2, RAB1A, ACTG1, KIF13A, NLRC4, GBF1, RAE1, CCSAP, ILK, ARHGEF40, IL1B, GLE1, ATOH8, M1AP, TWF2, KIF5B, NCF2, DYX1C1, BAIAP2, PCTP, TXNDC9, PNPLA1, DCTN1, STK3, PGM2, ADRM1, RNF130, ARPC1B, GRB10, GLUL, PGM5, ARRB1, SDCBP, CSTA, ANKFY1, MYO18A, SRXN1, ALDOA, ARFGAP1, ZFAND5, MAPKAPK3, RRAGA, RRM2B, NHS, RRAGD, ADAP1, RRAGC, ZNF322, PRUNE2, SERINC5, TMEM127…	554	4816	20581	1.21879	0.716202	0.0511256	4.56506
4	UP_KEYWORDS	Cytoplasmic vesicle	25	4.31034	0.00370546	TM9SF1, ICA1, C5AR1, ATG9A, GDE1, AGFG1, TLR2, AP3S2, VPS41, WLS, FES, WIPI1, RAB32, COPB2, KIF1B, TMED2, ARRB1, VAMP7, ARCN1, RAB14, IL1B, KLHL12, CLVS1, VPS16, TMEM30A	554	490	20581	1.8954	0.748671	0.0537417	4.99426
4	GOTERM_BP_DIRECT	GO:0006890~retrograde vesicle-mediated transport, Golgi to ER	9	1.55172	0.00298833	ARFGAP1, COPB2, GBF1, TMED2, ARF3, ARCN1, NAPA, RAB6A, RAB1A	500	82	16792	3.68605	0.998831	0.236674	5.08414
4	KEGG_PATHWAY	hsa04621:NOD-like receptor signaling pathway	8	1.37931	0.0041636	CXCL1, NLRC4, CXCL8, IL1B, NFKB1, CARD6, NLRP3, CHUK	254	56	6879	3.86895	0.595615	0.04426	5.16137
4	KEGG_PATHWAY	hsa04640:Hematopoietic cell lineage	10	1.72414	0.00447323	IL1R1, ITGA5, FLT3, FCGR1A, IL1B, ANPEP, IL3RA, ITGAM, CSF2RA, CD14	254	87	6879	3.11295	0.622002	0.0452703	5.53522
4	GOTERM_BP_DIRECT	GO:0006915~apoptotic process	30	5.17241	0.0032959	IER3, TSPO, HTATIP2, ADAMTSL4, TLR2, RRAGA, NFKB1, ITGB2, RRAGC, PRUNE2, NLRC4, GHITM, BAG1, IL1B, RNF144B, SGK1, LTBR, C5AR1, NLRP3, CARD6, PRKCD, STK3, RNF130, PLSCR1, TNFRSF9, KIF1B, MAP1S, ARRB1, CTSC, CD14	500	567	16792	1.77693	0.999417	0.249079	5.59336
4	INTERPRO	IPR001060:FCH domain	5	0.862069	0.00380683	SRGAP2C, SRGAP2B, FES, GAS7, FCHO2	532	23	18559	7.58377	0.973612	0.837555	5.81335
4	GOTERM_BP_DIRECT	GO:0007166~cell surface receptor signaling pathway	18	3.10345	0.00353435	CSNK1A1, IL1R1, ADGRE2, LY96, CCR1, MAPKAPK3, SIGLEC9, ADAP1, CLEC1A, IGSF6, LILRB2, DOK1, BAG1, TACSTD2, LILRB3, CLEC4A, CDA, CD14	500	274	16792	2.20625	0.99966	0.256092	5.98638
4	GOTERM_BP_DIRECT	GO:0034113~heterotypic cell-cell adhesion	5	0.862069	0.00368218	LILRB2, ITGAX, ITGA5, CD58, ITGB2	500	22	16792	7.63273	0.999757	0.257124	6.22924
4	GOTERM_CC_DIRECT	GO:1990131~Gtr1-Gtr2 GTPase complex	3	0.517241	0.0047286	RRAGA, RRAGD, RRAGC	523	4	18224	26.1338	0.860789	0.0788724	6.43262
4	INTERPRO	IPR006762:Gtr1/RagA G protein	3	0.517241	0.00471835	RRAGA, RRAGD, RRAGC	532	4	18559	26.164	0.988971	0.777407	7.15757
4	UP_KEYWORDS	Neurodegeneration	17	2.93103	0.0060175	CLN3, SPTLC1, ADAM10, TRIP4, PPT1, RTN2, DCTN1, ASAH1, ATXN1, KIF1B, PSEN1, CWF19L1, SPG20, COX6A1, DNAJC5, DNAJC3, ANO10	554	293	20581	2.15545	0.894101	0.082733	7.99218
4	UP_KEYWORDS	Disulfide bond	116	20	0.00603582	PLXNA2, TLR2, TLR4, GGT1, TLR8, LILRA2, CLEC4E, LILRA5, OSCAR, CLEC4A, LILRA6, CFD, DNAJC3, C5AR1, BST1, F8, SERPING1, SIRPA, PLAUR, IGSF6, LILRB2, TNFAIP6, THBD, CLEC12A, TACSTD2, LILRB3, VEGFA, PRCP, NPTN, CD300LF, SRXN1, IL1R1, TNFRSF12A, FCGRT, ITGB2, PPT1, ABCA1, TIMP2, ITGAM, TIMP1, FOLR3, ERO1A, ITGAX, GALNS, FCHO2, TYROBP, MICU1, MICU2, IL1RN, S100A11, HGF, ACPP, LAMP2, FCAR, TXNDC17, TXN…	554	3434	20581	1.25492	0.894825	0.0800281	8.01557
4	GOTERM_CC_DIRECT	GO:0030134~ER to Golgi transport vesicle	5	0.862069	0.00602985	YIPF6, F8, KLHL12, CTSC, SERPINA1	523	26	18224	6.70099	0.919219	0.0957419	8.13414
4	UP_KEYWORDS	Amyloidosis	5	0.862069	0.00632613	ADAM10, PSEN1, TACSTD2, GSN, NLRP3	554	28	20581	6.6339	0.905655	0.0808575	8.38565
4	GOTERM_BP_DIRECT	GO:0071260~cellular response to mechanical stimulus	8	1.37931	0.00506108	LTBR, RAC1, IL1B, TNFRSF8, NFKB1, TLR4, KCNJ2, TLR8	500	71	16792	3.78411	0.999989	0.326129	8.46637
4	UP_KEYWORDS	Lectin	12	2.06897	0.00664309	CLEC1A, GALNT1, GALNT7, CLEC4E, CLEC12A, CD93, FCN1, SIGLEC7, CLEC4A, CLEC7A, SIGLEC9, OS9	554	171	20581	2.607	0.916213	0.081946	8.78812
4	UP_KEYWORDS	Acyltransferase	12	2.06897	0.00664309	QPCT, SPTLC1, ZDHHC3, NAA50, ZDHHC5, F13A1, ZDHHC12, NAA60, HAT1, GGT1, LPCAT2, GPAT3	554	171	20581	2.607	0.916213	0.081946	8.78812
4	GOTERM_BP_DIRECT	GO:0048010~vascular endothelial growth factor receptor signaling pathway	8	1.37931	0.00546633	ACTB, ACTG1, NCF2, BAIAP2, VEGFA, RAC1, MAPKAPK3, CRK	500	72	16792	3.73156	0.999996	0.337805	9.11423
4	UP_KEYWORDS	Alternative initiation	9	1.55172	0.00698743	CEBPA, DOK1, STARD3NL, PTPRE, BAG1, GSN, VEGFA, TNFRSF8, RTN2	554	104	20581	3.21489	0.926351	0.0832755	9.22351
4	GOTERM_BP_DIRECT	GO:0008333~endosome to lysosome transport	6	1.03448	0.00568174	KIF13A, VAMP7, SNX16, SORT1, VPS41, VPS16	500	39	16792	5.16677	0.999997	0.339437	9.45683
4	GOTERM_CC_DIRECT	GO:1990246~uniplex complex	3	0.517241	0.00773178	MICU1, MICU2, MCU	523	5	18224	20.9071	0.9604	0.116787	10.3162
4	GOTERM_CC_DIRECT	GO:0034448~EGO complex	3	0.517241	0.00773178	RRAGA, RRAGD, RRAGC	523	5	18224	20.9071	0.9604	0.116787	10.3162
4	GOTERM_BP_DIRECT	GO:0006914~autophagy	11	1.89655	0.00638081	TM9SF1, ANXA7, ATG9A, MAP1S, TOLLIP, TMBIM6, RNF185, VPS37C, VPS41, WIPI1, RAB1A	500	133	16792	2.77762	0.999999	0.363193	10.5603
4	UP_KEYWORDS	Autophagy	10	1.72414	0.00854023	TM9SF1, WDFY3, ATG9A, TOLLIP, TMBIM6, RNF185, VPS41, VPS16, WIPI1, RAB1A	554	130	20581	2.85768	0.958853	0.0978034	11.163
4	GOTERM_CC_DIRECT	GO:0005770~late endosome	10	1.72414	0.0084864	MYO5A, SLC11A1, CLN3, LAMP2, DERL2, ATG9A, SNX16, RAB14, VPS16, SLC31A2	523	122	18224	2.85616	0.971143	0.123055	11.2682
4	KEGG_PATHWAY	hsa00190:Oxidative phosphorylation	12	2.06897	0.00961461	TCIRG1, NDUFB3, ATP6V1A, SDHB, ATP6V0E1, UQCR11, ATP6V1E1, COX6A1, ATP6V1B2, ATP6V0D1, NDUFA1, ATP6V0B	254	133	6879	2.44355	0.87711	0.0908943	11.5479
4	UP_KEYWORDS	Hemostasis	6	1.03448	0.00909627	VWF, THBD, F13A1, F8, SERPING1, SERPINA1	554	48	20581	4.64373	0.966603	0.10078	11.8481
4	UP_KEYWORDS	Blood coagulation	6	1.03448	0.00909627	VWF, THBD, F13A1, F8, SERPING1, SERPINA1	554	48	20581	4.64373	0.966603	0.10078	11.8481
4	GOTERM_BP_DIRECT	GO:0016236~macroautophagy	8	1.37931	0.00733402	TCIRG1, CLN3, LAMTOR3, LAMTOR1, RRAGA, RRAGD, WIPI1, RRAGC	500	76	16792	3.53516	1	0.395424	12.0445
4	GOTERM_BP_DIRECT	GO:0047496~vesicle transport along microtubule	4	0.689655	0.00743569	CLN3, KIF5B, VAMP7, RAB1A	500	14	16792	9.59543	1	0.390565	12.2015
4	GOTERM_BP_DIRECT	GO:0032008~positive regulation of TOR signaling	5	0.862069	0.00785945	LAMTOR3, LAMTOR1, RRAGA, RRAGD, RRAGC	500	27	16792	6.21926	1	0.398662	12.8527
4	INTERPRO	IPR013151:Immunoglobulin	8	1.37931	0.00904087	VSIG10, LILRB2, LILRA2, FCAR, FLT3, FCGR1A, LILRB3, LILRA6	532	82	18559	3.40345	0.999826	0.88511	13.291
4	UP_KEYWORDS	Cell adhesion	23	3.96552	0.0109653	ADGRE2, TNFRSF12A, COL13A1, INPPL1, NINJ1, ITGB2, ITGAM, SIGLEC9, SCARF1, VWF, TNFAIP6, PGM5, ITGAX, CD93, PSEN1, HPSE, ITGA5, MYBPH, SIGLEC7, NPTN, DSC2, CSTA, CDH23	554	479	20581	1.78381	0.983454	0.116877	14.1153
4	UP_KEYWORDS	Hereditary hemolytic anemia	5	0.862069	0.0113799	ALDOA, G6PD, ACSL4, KCNE5, PGK1	554	33	20581	5.62876	0.985844	0.1177	14.6108
4	GOTERM_CC_DIRECT	GO:0046696~lipopolysaccharide receptor complex	3	0.517241	0.0113786	LY96, TLR4, CD14	523	6	18224	17.4226	0.99144	0.156354	14.8308
4	GOTERM_CC_DIRECT	GO:0005811~lipid particle	7	1.2069	0.0114269	GBF1, CKAP4, PLIN3, SPG20, PNPLA1, ACSL4, LPCAT2	523	66	18224	3.69569	0.991612	0.151988	14.8891
4	GOTERM_BP_DIRECT	GO:0007229~integrin-mediated signaling pathway	9	1.55172	0.00929204	ADAM10, ITGAX, PLEK, ITGA5, PRAM1, ILK, ITGB2, ITGAM, TYROBP	500	99	16792	3.05309	1	0.442907	15.0208
4	GOTERM_BP_DIRECT	GO:0045087~innate immune response	23	3.96552	0.00971136	TNFAIP8L2, MAVS, NCF2, TOLLIP, LY96, TLR2, NFKB1, TLR4, SERPING1, FES, NLRP3, TLR8, NLRC4, SERINC5, CLEC4E, MB21D1, LILRA5, CLEC4A, VNN1, CLEC7A, CD14, CHUK, TYROBP	500	430	16792	1.79635	1	0.448451	15.6457
4	INTERPRO	IPR000369:Potassium channel, voltage-dependent, beta subunit, KCNE	3	0.517241	0.0113544	KCNE1, KCNE5, KCNE3	532	6	18559	17.4427	0.999981	0.886566	16.4158
4	GOTERM_BP_DIRECT	GO:0006935~chemotaxis	10	1.72414	0.0106103	CXCL1, TYMP, C5AR1, CCR1, CMTM8, CXCL8, FES, CMTM3, PTAFR, PLAUR	500	122	16792	2.75279	1	0.469153	16.9708
4	GOTERM_MF_DIRECT	GO:0030246~carbohydrate binding	13	2.24138	0.0130833	GALNT1, GALNT7, SIGLEC9, OS9, CLEC1A, MAN2B2, CD93, CLEC12A, CLEC4E, SIGLEC7, FCN1, CLEC4A, CLEC7A	496	196	16881	2.25738	0.999925	0.613078	18.0772
4	INTERPRO	IPR003598:Immunoglobulin subtype 2	15	2.58621	0.0131752	VSIG10, SIRPB2, PAPLN, LILRB2, LILRA2, FCGR2C, FCGR1A, LILRB3, LILRA5, MYBPH, SIGLEC7, FCGR1B, NPTN, LILRA6, FCGR2A	532	250	18559	2.09312	0.999997	0.878345	18.8006
4	GOTERM_MF_DIRECT	GO:0015078~hydrogen ion transmembrane transporter activity	5	0.862069	0.0137098	TCIRG1, ATP6V0E1, ATP6V1B2, ATP6V0D1, ATP6V0B	496	32	16881	5.31786	0.999952	0.595391	18.861
4	GOTERM_BP_DIRECT	GO:0033211~adiponectin-activated signaling pathway	3	0.517241	0.0122109	ACSL1, CSNK2B, ADIPOR2	500	6	16792	16.792	1	0.508701	19.2819
4	GOTERM_BP_DIRECT	GO:0019262~N-acetylneuraminate catabolic process	3	0.517241	0.0122109	RENBP, NPL, NAGK	500	6	16792	16.792	1	0.508701	19.2819
4	GOTERM_BP_DIRECT	GO:0060075~regulation of resting membrane potential	3	0.517241	0.0122109	PSEN1, KCNK6, KCNJ2	500	6	16792	16.792	1	0.508701	19.2819
4	GOTERM_BP_DIRECT	GO:0032760~positive regulation of tumor necrosis factor production	6	1.03448	0.0124799	MAVS, LY96, TLR2, TLR4, CD14, PTAFR	500	47	16792	4.28732	1	0.507516	19.6642
4	GOTERM_CC_DIRECT	GO:0005886~plasma membrane	140	24.1379	0.0161192	SLC22A18, AQP9, PLXNA2, TLR2, GGT1, TLR4, ACTG1, CLEC4E, KCNK6, ILK, LILRA5, OSCAR, CLEC4A, VNN1, DNAJC5, GLE1, CDH23, C5AR1, BST1, DYX1C1, BAIAP2, F8, SIRPA, PLAUR, LILRB2, ADRM1, GRB10, THBD, CLEC12A, ARRB1, VAMP7, PRCP, RAB14, CD300LF, SDCBP, VAMP3, IL1R1, ME2, TNFRSF12A, FCGRT, ITGB2, ABCA1, ATP6V1B2, KCNJ2, GPR141, ITGAM, ADAP1, SLC11A1, SERINC5, TMEM127, ITGAX, RAC1, PCYT1A, TBC1D30, CDC42E…	523	4121	18224	1.18377	0.998841	0.201755	20.3841
4	GOTERM_BP_DIRECT	GO:0030593~neutrophil chemotaxis	7	1.2069	0.0134903	LOC100130520, C5AR1, GBF1, CCL3L3, CXCL8, IL1B, ITGB2	500	66	16792	3.56194	1	0.52638	21.0854
4	INTERPRO	IPR001623:DnaJ domain	6	1.03448	0.0149829	SLC8A1, DNAJA1, DNAJC5, DNAJC3, DNAJA2, GAK	532	51	18559	4.10416	0.999999	0.871939	21.105
4	GOTERM_BP_DIRECT	GO:0006928~movement of cell or subcellular component	8	1.37931	0.0140215	ACTB, ACTG1, ARPC1B, RAC1, CXCL8, VNN1, ARHGEF11, PLAUR	500	86	16792	3.12409	1	0.531626	21.8231
4	GOTERM_MF_DIRECT	GO:0008329~signaling pattern recognition receptor activity	3	0.517241	0.0163415	FCN1, TLR2, CLEC7A	496	7	16881	14.5861	0.999993	0.62841	22.0778
4	GOTERM_MF_DIRECT	GO:0086008~voltage-gated potassium channel activity involved in cardiac muscle cell action potential repolarization	3	0.517241	0.0163415	KCNE1, KCNJ2, KCNE5	496	7	16881	14.5861	0.999993	0.62841	22.0778
4	GOTERM_CC_DIRECT	GO:0031901~early endosome membrane	9	1.55172	0.0184587	FCGR1A, ZFYVE16, FCGR1B, SNX16, RAC1, RAB14, SNX1, CLVS1, WLS	523	116	18224	2.7035	0.99957	0.221213	22.999
4	GOTERM_MF_DIRECT	GO:0070064~proline-rich region binding	4	0.689655	0.01712	NEDD4, BAIAP2L1, BAIAP2, WBP4	496	19	16881	7.16511	0.999996	0.616235	23.0063
4	GOTERM_BP_DIRECT	GO:0007597~blood coagulation, intrinsic pathway	4	0.689655	0.0152661	VWF, PRCP, F8, SERPING1	500	18	16792	7.46311	1	0.553857	23.5258
4	GOTERM_BP_DIRECT	GO:0002755~MyD88-dependent toll-like receptor signaling pathway	5	0.862069	0.0159402	LY96, TLR2, TLR4, CD14, TLR8	500	33	16792	5.08848	1	0.561275	24.4334
4	GOTERM_MF_DIRECT	GO:0046982~protein heterodimerization activity	23	3.96552	0.0189213	MICU1, MICU2, RXRA, SRGAP2C, TLR2, ADIPOR2, SNX1, RRAGA, NFKB1, ITGB2, TPD52L2, HGF, RRAGD, ITGAM, RRAGC, ARNT, HIST2H2BF, UBA3, VEGFA, SDCBP, H2AFY, PAFAH1B2, CHUK	496	465	16881	1.68342	0.999999	0.626106	25.1151
4	GOTERM_CC_DIRECT	GO:0005869~dynactin complex	3	0.517241	0.0204482	ACTR1A, DCTN1, ACTR10	523	8	18224	13.0669	0.999815	0.235537	25.1596
4	KEGG_PATHWAY	hsa04932:Non-alcoholic fatty liver disease (NAFLD)	12	2.06897	0.0230086	NDUFB3, CEBPA, SDHB, UQCR11, RXRA, RAC1, ADIPOR2, CXCL8, IL1B, COX6A1, NFKB1, NDUFA1	254	151	6879	2.15227	0.993598	0.197174	25.5955
4	GOTERM_BP_DIRECT	GO:0006892~post-Golgi vesicle-mediated transport	4	0.689655	0.017736	SCAMP1, MYO5A, GBF1, VAMP7	500	19	16792	7.07032	1	0.592267	26.8019
4	GOTERM_BP_DIRECT	GO:0006895~Golgi to endosome transport	4	0.689655	0.017736	GBF1, AP2A1, RAB14, SORT1	500	19	16792	7.07032	1	0.592267	26.8019
4	UP_KEYWORDS	Nucleotide-binding	63	10.8621	0.0228433	HINT3, BCKDK, DYNC1LI2, KIF24, TTLL4, PPIP5K2, FES, ACSS2, RAB1A, LATS2, KIF13A, ACTG1, NLRC4, OPLAH, DHX38, ACTR1A, ILK, RAB6A, CHUK, UBE2A, SGK1, KIF5B, NLRP3, PRKCD, STK3, GAK, ATP6V1A, GLUL, KIF1B, MB21D1, RAB14, YME1L1, SLC27A3, MYO18A, SRXN1, NMNAT1, GATC, MYO5A, MAPKAPK3, RRAGA, MKNK1, ABCA1, RRAGD, NAGK, RRAGC, ACSL1, RAC1, TOR1B, ACSL4, CSNK1A1, ACTB, SRP54, FLT3, GIMAP8, UBE2L3, RAB32, …	554	1788	20581	1.30897	0.999815	0.217771	27.3059
4	UP_KEYWORDS	Cytoskeleton	43	7.41379	0.0230874	DYNC1LI2, KIF24, AIF1, FAM110B, TTLL4, CETN2, FES, LATS2, ACTG1, KIF13A, DCAF12, CIR1, GSN, ACTR1A, CCSAP, CDC42EP4, ACTB, CSNK1A1, TRIP4, TWF2, KIF5B, BAIAP2L1, INPPL1, BAIAP2, CKAP4, DYNLT1, TXNDC9, WIPI1, DCTN1, ARPC1B, WDR47, KIF1B, PGM5, MAP1S, SDCBP, HAUS8, PARP4, UBXN6, MAPRE3, MYO18A, FHOD1, SNX10, ACTR10	554	1138	20581	1.40373	0.999832	0.214447	27.5561
4	GOTERM_CC_DIRECT	GO:0009986~cell surface	25	4.31034	0.0237851	IL1R1, TNFRSF12A, TLR2, ITGB2, TLR4, TIMP2, ITGAM, ITGAX, CD93, KCNE1, SLC39A6, TYROBP, ADAM10, C5AR1, NFAM1, LILRB2, THBD, PSEN1, ITGA5, VAMP7, CD58, VEGFA, NPTN, SORT1, VAMP3	523	542	18224	1.60725	0.999955	0.261741	28.6578
4	GOTERM_BP_DIRECT	GO:0086091~regulation of heart rate by cardiac conduction	5	0.862069	0.0194745	KCNE1, DSC2, KCNJ2, KCNE5, KCNE3	500	35	16792	4.79771	1	0.618833	29.0281
4	GOTERM_BP_DIRECT	GO:0006911~phagocytosis, engulfment	5	0.862069	0.0194745	AIF1, GSN, FCGR1A, VAMP7, ABCA1	500	35	16792	4.79771	1	0.618833	29.0281
4	GOTERM_CC_DIRECT	GO:0045335~phagocytic vesicle	5	0.862069	0.024807	STX6, RAB32, VAMP7, RAB14, ABCA1	523	39	18224	4.46732	0.999971	0.264606	29.6982
4	GOTERM_BP_DIRECT	GO:0010507~negative regulation of autophagy	5	0.862069	0.0214087	EIF4G2, EIF4G3, RRAGA, KDM4A, HGF	500	36	16792	4.66444	1	0.646112	31.4298
4	GOTERM_BP_DIRECT	GO:0050702~interleukin-1 beta secretion	3	0.517241	0.0219128	NLRC4, TLR4, ABCA1	500	8	16792	12.594	1	0.647024	32.0432
4	GOTERM_BP_DIRECT	GO:0097178~ruffle assembly	3	0.517241	0.0219128	INPPL1, AIF1, RAC1	500	8	16792	12.594	1	0.647024	32.0432
4	GOTERM_BP_DIRECT	GO:0042987~amyloid precursor protein catabolic process	3	0.517241	0.0219128	NCSTN, CLN3, PSEN1	500	8	16792	12.594	1	0.647024	32.0432
4	GOTERM_BP_DIRECT	GO:0034128~negative regulation of MyD88-independent toll-like receptor signaling pathway	3	0.517241	0.0219128	LY96, TLR4, CD14	500	8	16792	12.594	1	0.647024	32.0432
4	GOTERM_MF_DIRECT	GO:0001530~lipopolysaccharide binding	4	0.689655	0.0255062	TLR2, TLR4, CD14, PTAFR	496	22	16881	6.18805	1	0.711166	32.3742
4	UP_KEYWORDS	Osteopetrosis	3	0.517241	0.0281116	TCIRG1, OSTM1, SNX10	554	10	20581	11.1449	0.999975	0.249251	32.532
4	GOTERM_BP_DIRECT	GO:0007030~Golgi organization	7	1.2069	0.0226012	CSNK1A1, GBF1, TMED2, GOLGA5, MYO18A, RAB1A, GAK	500	74	16792	3.17686	1	0.650941	32.8722
4	GOTERM_BP_DIRECT	GO:0007584~response to nutrient	7	1.2069	0.0226012	SLC8A1, ACSL1, ADIPOR2, HAT1, ABCA1, ACSL4, POR	500	74	16792	3.17686	1	0.650941	32.8722
4	INTERPRO	IPR009078:Ferritin-like superfamily	3	0.517241	0.0257442	RRM2B, COQ7, FTH1	532	9	18559	11.6284	1	0.955263	33.6051
4	UP_KEYWORDS	Receptor	58	10	0.0292989	TSPO, GPR162, TLR2, ANPEP, TLR4, TLR8, LILRA2, CD93, OSCAR, LILRA5, LILRA6, IFNGR1, CSF2RA, PILRA, C5AR1, ADGRE2, LTBR, RXRA, ADIPOR2, PLAUR, TNFRSF9, LILRB2, THBD, CLEC12A, CD300LF, SORT1, MYO18A, PTAFR, IL1R1, LMBR1, TNFRSF12A, FFAR3, CCR1, TNFRSF8, ITGB2, FCGRT, ITGAM, GPR141, SCARF1, ARNT, VDR, FOLR3, ITGAX, IL10RB, FCGR1A, FCGR1B, MS4A6A, TRIP12, PTPRE, FLT3, IL1RN, FCAR, FCGR2C, ITGA5, CLEC…	554	1648	20581	1.30746	0.999984	0.252564	33.6606
4	GOTERM_MF_DIRECT	GO:0004559~alpha-mannosidase activity	3	0.517241	0.0269481	MAN2B2, EDEM3, EDEM2	496	9	16881	11.3448	1	0.708003	33.8735
4	KEGG_PATHWAY	hsa05144:Malaria	6	1.03448	0.0330496	TLR2, CXCL8, IL1B, TLR4, ITGB2, HGF	254	49	6879	3.31625	0.99932	0.262045	34.7448
4	GOTERM_CC_DIRECT	GO:0019898~extrinsic component of membrane	7	1.2069	0.030173	WDFY3, FOLR3, BST1, SNX1, WIPI1, WDR45B, PLAUR	523	82	18224	2.97458	0.999997	0.305213	34.9343
4	GOTERM_MF_DIRECT	GO:0080025~phosphatidylinositol-3,5-bisphosphate binding	4	0.689655	0.0287092	GBF1, CLVS1, WIPI1, WDR45B	496	23	16881	5.919	1	0.70929	35.6625
4	KEGG_PATHWAY	hsa04666:Fc gamma R-mediated phagocytosis	8	1.37931	0.0343085	ARPC1B, INPPL1, GSN, FCGR1A, RAC1, FCGR2A, CRK, PRKCD	254	84	6879	2.5793	0.999487	0.26142	35.8157
4	GOTERM_BP_DIRECT	GO:0022617~extracellular matrix disassembly	7	1.2069	0.0253989	ADAM10, GSN, CTSS, FBN2, TIMP2, TIMP1, CAPN1	500	76	16792	3.09326	1	0.686765	36.1446
4	GOTERM_CC_DIRECT	GO:0005815~microtubule organizing center	10	1.72414	0.0322451	CIR1, G6PD, TRIP4, KIF5B, SPECC1, FAM110B, KLHL12, UBXN6, LATS2, SNX10	523	153	18224	2.27746	0.999999	0.315283	36.8575
4	INTERPRO	IPR003599:Immunoglobulin subtype	23	3.96552	0.0291819	VSIG10, IL1R1, SIRPB2, PAPLN, SIRPA, SIGLEC9, LILRB2, LOC100130520, LILRA2, FCAR, FCGR2C, FCGR1A, LILRB3, LILRA5, OSCAR, FCGR1B, MYBPH, SIGLEC7, NPTN, LILRA6, CD300LF, FCGR2A, PILRA	532	497	18559	1.61441	1	0.956545	37.19
4	UP_KEYWORDS	Polymorphism	346	59.6552	0.0331923	XRCC4, AQP9, BTD, AIF1, FAM110B, PGD, FAM105A, GGT1, SLC35A2, FAM92A, SSR1, KIF13A, ACTG1, LILRA2, GBF1, DHX38, CCSAP, KCNK6, RSPH3, OSCAR, ILK, CLEC4A, LILRA6, ARHGEF40, VNN1, GLE1, CFD, CDH23, C1GALT1C1, C5AR1, NCF2, RXRA, SIPA1L2, F8, VPS41, SERPING1, TXNDC9, LPCAT2, SIRPA, DCTN1, PLAUR, PGM2, LILRB2, GRB10, TACSTD2, PRAM1, RAB14, MYO18A, TM6SF1, GATC, ALDOA, IL1R1, PPT1, VENTX, NAGK, ATP6V0B,…	554	12043	20581	1.06733	0.999996	0.275286	37.24
4	GOTERM_BP_DIRECT	GO:0060999~positive regulation of dendritic spine development	4	0.689655	0.0264013	EIF4G2, PSEN1, LLPH, RAC1	500	22	16792	6.10618	1	0.693814	37.2801
4	GOTERM_BP_DIRECT	GO:0090023~positive regulation of neutrophil chemotaxis	4	0.689655	0.0264013	CXCL1, C5AR1, RAC1, CXCL8	500	22	16792	6.10618	1	0.693814	37.2801
4	INTERPRO	IPR016186:C-type lectin-like	8	1.37931	0.0297529	CLEC1A, TNFAIP6, THBD, CLEC4E, CLEC12A, CD93, CLEC4A, CLEC7A	532	104	18559	2.68349	1	0.943781	37.7676
4	GOTERM_BP_DIRECT	GO:0045454~cell redox homeostasis	7	1.2069	0.0268804	SLC11A1, ERO1A, NCF2, TXNDC16, TXNDC9, SCO2, GLRX	500	77	16792	3.05309	1	0.693384	37.8161
4	GOTERM_BP_DIRECT	GO:0071223~cellular response to lipoteichoic acid	3	0.517241	0.027626	TLR2, TLR4, CD14	500	9	16792	11.1947	1	0.696532	38.6415
4	GOTERM_BP_DIRECT	GO:0036444~calcium ion transmembrane import into mitochondrion	3	0.517241	0.027626	MICU1, MICU2, MCU	500	9	16792	11.1947	1	0.696532	38.6415
4	GOTERM_BP_DIRECT	GO:0051561~positive regulation of mitochondrial calcium ion concentration	3	0.517241	0.027626	MICU1, MICU2, MCU	500	9	16792	11.1947	1	0.696532	38.6415
4	KEGG_PATHWAY	hsa00480:Glutathione metabolism	6	1.03448	0.0383974	G6PD, OPLAH, PGD, GGT1, ANPEP, RRM2B	254	51	6879	3.1862	0.999796	0.278762	39.1833
4	KEGG_PATHWAY	hsa05130:Pathogenic Escherichia coli infection	6	1.03448	0.0383974	ACTB, ACTG1, ARPC1B, LY96, TLR4, CD14	254	51	6879	3.1862	0.999796	0.278762	39.1833
4	GOTERM_CC_DIRECT	GO:0043202~lysosomal lumen	7	1.2069	0.0351237	LAMP2, MAN2B2, HPSE, GALNS, PPT1, CTSS, ASAH1	523	85	18224	2.8696	1	0.331024	39.4417
4	UP_KEYWORDS	Disease mutation	84	14.4828	0.0360438	XRCC4, BCKDK, SLC22A18, BTD, F13A1, SLC35A2, RTN2, ASAH1, ACTG1, NLRC4, SLC24A4, GSN, PEX2, DNAJC5, VPS16, GLE1, CFD, IFNGR1, CSF2RA, CDH23, ANO10, CLN3, UBE2A, STS, SPTLC1, C1GALT1C1, ADAM10, NCF2, INPPL1, F8, SERPING1, PNPLA1, NLRP3, COQ7, POR, GLUL, G6PD, THBD, KIF1B, PSEN1, CTSC, YME1L1, OAT, SNX10, NMNAT1, ALDOA, UBE3B, PPT1, ITGB2, RRM2B, ABCA1, ATP6V1B2, KCNJ2, RRAGC, VDR, TYMP, GALNS, KCN…	554	2550	20581	1.22376	0.999999	0.289224	39.7468
4	GOTERM_BP_DIRECT	GO:0050900~leukocyte migration	9	1.55172	0.0291791	SLC16A3, THBD, C5AR1, ITGAX, ITGA5, CD58, ITGB2, SIRPA, ITGAM	500	122	16792	2.47751	1	0.709798	40.328
4	KEGG_PATHWAY	hsa05146:Amoebiasis	9	1.55172	0.0408693	IL1R1, TLR2, CXCL8, IL1B, NFKB1, TLR4, ITGB2, ITGAM, CD14	254	106	6879	2.29947	0.999883	0.284926	41.1393
4	GOTERM_BP_DIRECT	GO:0036498~IRE1-mediated unfolded protein response	6	1.03448	0.030568	ARFGAP1, DNAJC3, ATP6V0D1, WIPI1, DCTN1, SSR1	500	59	16792	3.41532	1	0.720124	41.799
4	GOTERM_CC_DIRECT	GO:0031410~cytoplasmic vesicle	13	2.24138	0.0387575	TM9SF1, C5AR1, ATG9A, KIF1B, AGFG1, PSEN1, ITGA5, ARRB1, DSC2, SORT1, RAB6A, WLS, FES	523	235	18224	1.9276	1	0.351266	42.5636
4	GOTERM_CC_DIRECT	GO:0014704~intercalated disc	5	0.862069	0.0393523	SLC8A1, PGM5, DSC2, KCNJ2, FHOD1	523	45	18224	3.87168	1	0.348345	43.0602
4	GOTERM_BP_DIRECT	GO:0007249~I-kappaB kinase/NF-kappaB signaling	6	1.03448	0.0325634	LY96, NFKB1, TLR4, CD14, TLR8, CHUK	500	60	16792	3.3584	1	0.736493	43.8527
4	GOTERM_BP_DIRECT	GO:0000045~autophagosome assembly	5	0.862069	0.0328061	ATG9A, PSEN1, WIPI1, WDR45B, RAB1A	500	41	16792	4.09561	1	0.73292	44.0977
4	GOTERM_CC_DIRECT	GO:0008305~integrin complex	4	0.689655	0.0410708	ITGAX, ITGA5, ITGB2, ITGAM	523	27	18224	5.16224	1	0.353483	44.4725
4	GOTERM_BP_DIRECT	GO:0007018~microtubule-based movement	7	1.2069	0.0333752	KIF13A, DYNC1LI2, KIF24, KIF1B, KIF5B, AP2A1, ACTR10	500	81	16792	2.90232	1	0.732955	44.6685
4	INTERPRO	IPR000157:Toll/interleukin-1 receptor homology (TIR) domain	4	0.689655	0.0371734	IL1R1, TLR2, TLR4, TLR8	532	26	18559	5.36698	1	0.962445	44.8355
4	INTERPRO	IPR020845:AMP-binding, conserved site	4	0.689655	0.0371734	ACSL1, ACSL4, ACSS2, SLC27A3	532	26	18559	5.36698	1	0.962445	44.8355
4	GOTERM_MF_DIRECT	GO:0035091~phosphatidylinositol binding	7	1.2069	0.0386495	SGK1, SNX16, SNX1, FES, HS1BP3, FCHO2, SNX10	496	85	16881	2.80282	1	0.793786	44.9414
4	GOTERM_BP_DIRECT	GO:0042116~macrophage activation	3	0.517241	0.033863	SLC11A1, CD93, TLR4	500	10	16792	10.0752	1	0.732132	45.1533
4	GOTERM_BP_DIRECT	GO:0086013~membrane repolarization during cardiac muscle cell action potential	3	0.517241	0.033863	KCNE1, KCNJ2, KCNE5	500	10	16792	10.0752	1	0.732132	45.1533
4	GOTERM_BP_DIRECT	GO:0002218~activation of innate immune response	3	0.517241	0.033863	MAVS, NLRC4, MB21D1	500	10	16792	10.0752	1	0.732132	45.1533
4	GOTERM_BP_DIRECT	GO:0043065~positive regulation of apoptotic process	16	2.75862	0.0349894	TSPO, ABR, TNFRSF12A, ADAMTSL4, ARHGEF17, TNFRSF8, STK3, LATS2, ARHGEF11, NCSTN, NLRC4, ADM, PSEN1, RAC1, DNAJA1, DUSP6	500	300	16792	1.79115	1	0.737936	46.2575
4	GOTERM_BP_DIRECT	GO:0038096~Fc-gamma receptor signaling pathway involved in phagocytosis	9	1.55172	0.0358167	ACTB, ACTG1, ARPC1B, FCGR1A, BAIAP2, RAC1, FCGR2A, CRK, PRKCD	500	127	16792	2.37997	1	0.740483	47.0552
4	GOTERM_CC_DIRECT	GO:0031226~intrinsic component of plasma membrane	4	0.689655	0.0450519	LY96, TLR2, ADIPOR2, TLR4	523	28	18224	4.97787	1	0.373576	47.6202
4	UP_KEYWORDS	Neuronal ceroid lipofuscinosis	3	0.517241	0.0462152	CLN3, DNAJC5, PPT1	554	13	20581	8.57304	1	0.349046	47.9523
4	GOTERM_BP_DIRECT	GO:0006968~cellular defense response	6	1.03448	0.036793	TCIRG1, LILRB2, C5AR1, NCF2, LY96, TYROBP	500	62	16792	3.25006	1	0.744374	47.9822
4	INTERPRO	IPR011012:Longin-like domain	4	0.689655	0.0409582	C15ORF38-AP3S2, VAMP7, ARCN1, AP3S2	532	27	18559	5.1682	1	0.963892	48.1439
4	GOTERM_BP_DIRECT	GO:0006887~exocytosis	7	1.2069	0.0369725	SCAMP1, MYO5A, CCR1, DNAJC5, VAMP3, TNFAIP2, EXOC1	500	83	16792	2.83239	1	0.740517	48.1509
4	GOTERM_MF_DIRECT	GO:0008017~microtubule binding	12	2.06897	0.0425439	KIF13A, KIF24, KIF1B, KIF5B, MAP1S, RAE1, CCSAP, CETN2, VPS41, FES, MAPRE3, DCTN1	496	208	16881	1.96352	1	0.807908	48.2233
4	UP_KEYWORDS	Chemotaxis	7	1.2069	0.0466893	TYMP, C5AR1, CCL3L3, CMTM8, CXCL8, CMTM3, PTAFR	554	97	20581	2.68091	1	0.345248	48.3083
4	INTERPRO	IPR016187:C-type lectin fold	8	1.37931	0.041926	CLEC1A, TNFAIP6, THBD, CLEC4E, CLEC12A, CD93, CLEC4A, CLEC7A	532	112	18559	2.49181	1	0.956708	48.9596
4	GOTERM_BP_DIRECT	GO:0031623~receptor internalization	5	0.862069	0.0381877	ADM, NEDD4, SNX1, CXCL8, ITGB2	500	43	16792	3.90512	1	0.746525	49.2798
4	INTERPRO	IPR001304:C-type lectin	7	1.2069	0.0423117	CLEC1A, THBD, CLEC4E, CLEC12A, CD93, CLEC4A, CLEC7A	532	89	18559	2.74379	1	0.947289	49.2813
4	GOTERM_BP_DIRECT	GO:0034497~protein localization to pre-autophagosomal structure	3	0.517241	0.0405877	ATG9A, WIPI1, WDR45B	500	11	16792	9.15927	1	0.76262	51.4418
4	GOTERM_BP_DIRECT	GO:0050707~regulation of cytokine secretion	3	0.517241	0.0405877	TLR2, TLR4, TLR8	500	11	16792	9.15927	1	0.76262	51.4418
4	GOTERM_BP_DIRECT	GO:0006098~pentose-phosphate shunt	3	0.517241	0.0405877	PGM2, G6PD, PGD	500	11	16792	9.15927	1	0.76262	51.4418
4	GOTERM_BP_DIRECT	GO:0006497~protein lipidation	3	0.517241	0.0405877	ABCA1, WIPI1, WDR45B	500	11	16792	9.15927	1	0.76262	51.4418
4	GOTERM_BP_DIRECT	GO:0032757~positive regulation of interleukin-8 production	4	0.689655	0.0408692	MAVS, TLR2, IL1B, TLR4	500	26	16792	5.16677	1	0.759812	51.6896
4	GOTERM_BP_DIRECT	GO:0030968~endoplasmic reticulum unfolded protein response	5	0.862069	0.0440446	DERL2, ERO1A, RNF175, EDEM3, EDEM2	500	45	16792	3.73156	1	0.780567	54.4036
4	GOTERM_BP_DIRECT	GO:0010575~positive regulation of vascular endothelial growth factor production	4	0.689655	0.0449954	C5AR1, HPSE, IL1B, ARNT	500	27	16792	4.97541	1	0.782904	55.1878
4	GOTERM_BP_DIRECT	GO:0002224~toll-like receptor signaling pathway	4	0.689655	0.0449954	MAPKAPK3, TLR4, CTSS, TLR8	500	27	16792	4.97541	1	0.782904	55.1878
4	GOTERM_BP_DIRECT	GO:0006826~iron ion transport	3	0.517241	0.0477659	SLC11A1, IREB2, FTH1	500	12	16792	8.396	1	0.798157	57.4011
4	GOTERM_BP_DIRECT	GO:0001774~microglial cell activation	3	0.517241	0.0477659	AIF1, TLR2, TLR8	500	12	16792	8.396	1	0.798157	57.4011
4	GOTERM_BP_DIRECT	GO:0034329~cell junction assembly	3	0.517241	0.0477659	ACTB, ACTG1, ILK	500	12	16792	8.396	1	0.798157	57.4011
4	GOTERM_BP_DIRECT	GO:0060306~regulation of membrane repolarization	3	0.517241	0.0477659	KCNJ2, KCNE5, KCNE3	500	12	16792	8.396	1	0.798157	57.4011
4	GOTERM_BP_DIRECT	GO:0006851~mitochondrial calcium ion transport	3	0.517241	0.0477659	MICU1, MICU2, MCU	500	12	16792	8.396	1	0.798157	57.4011
4	GOTERM_BP_DIRECT	GO:0007252~I-kappaB phosphorylation	3	0.517241	0.0477659	TLR2, TLR4, CHUK	500	12	16792	8.396	1	0.798157	57.4011
4	GOTERM_BP_DIRECT	GO:0006952~defense response	6	1.03448	0.0487842	CLEC1A, MICU1, LILRA2, LILRB3, MPO, NLRP3	500	67	16792	3.00752	1	0.80049	58.1885
4	GOTERM_BP_DIRECT	GO:0016050~vesicle organization	4	0.689655	0.0493199	ZFYVE16, SNX1, SORT1, SNX10	500	28	16792	4.79771	1	0.799529	58.5971
4	GOTERM_BP_DIRECT	GO:0035666~TRIF-dependent toll-like receptor signaling pathway	4	0.689655	0.0493199	LY96, TLR4, CD14, CHUK	500	28	16792	4.79771	1	0.799529	58.5971
5	GOTERM_CC_DIRECT	GO:0031258~lamellipodium membrane	6	1.25786	5.91317e-05	PLEK2, PDPN, FERMT2, CSPG4, ITGB3, ANTXR1	425	19	18224	13.5411	0.0206578	0.0206578	0.0809454
5	UP_KEYWORDS	Polymorphism	303	63.522	7.25525e-05	ALS2, RAB3GAP2, A2M, RARRES1, TUBB2B, ATP1B2, TUBB2A, PDLIM4, TLDC1, NMRK2, KIFC3, CUL2, ADTRP, C1ORF74, APOE, SEMA7A, SERPINE1, INSIG1, TPSB2, RAPGEF1, PLS3, SLC12A8, PTPRF, PDPN, TRPA1, ESPL1, GEM, FARP1, PDCD1LG2, NPC1, ARFGEF3, MELTF, SGO2, PTRF, PARP12, ATP2C1, NAV2, F3, HES2, PDGFRA, HSD11B1, TFPI, TRAPPC4, TGIF1, ST18, UNC13A, KIAA1107, ZNF79, PPP2R3A, CCDC93, HSD17B14, ITGA11, NTAN1, ACP5…	450	12043	20581	1.1507	0.0264882	0.0264882	0.100002
5	GOTERM_BP_DIRECT	GO:0071356~cellular response to tumor necrosis factor	12	2.51572	7.03845e-05	GPD1, CCL13, CCL22, IL18BP, CCL2, OCSTAMP, HAMP, FABP4, ANKRD1, CCL7, CCL18, DCSTAMP	406	110	16792	4.51196	0.136071	0.136071	0.121485
5	GOTERM_BP_DIRECT	GO:0007010~cytoskeleton organization	14	2.93501	0.000146118	CCL2, TUBB2B, TUBB2A, ABLIM3, CCL7, CCL13, ANK2, APOE, STRIP2, SPTBN2, AGRN, FGD5, TUBA1C, TUBB3	406	161	16792	3.59649	0.261885	0.140864	0.252046
5	UP_KEYWORDS	Cell junction	31	6.49895	0.000197401	SEPT3, BCAR1, FERMT2, NCS1, DSTYK, BCL2L1, ITGB3, AFAP1L1, CLDN12, GJA3, KIFC3, CTTN, KIAA1462, ANK2, SLC30A3, AGRN, FLRT2, FOCAD, MPP5, PSD3, FBLIM1, MINK1, NECTIN4, FARP1, GJB2, TJP1, CNIH3, CLDN1, DSP, HTR2B, UNC13A	450	675	20581	2.10045	0.0704416	0.0358639	0.271868
5	GOTERM_BP_DIRECT	GO:0007017~microtubule-based process	7	1.46751	0.000200106	TUBB, TRIM54, TUBB2B, TUBB2A, TUBA1C, TUBB3, EML4	406	36	16792	8.04215	0.340229	0.129442	0.345022
5	GOTERM_BP_DIRECT	GO:0043547~positive regulation of GTPase activity	29	6.07966	0.000269373	ALS2, FGFR1, RAB3GAP2, A2M, CCL2, PDGFA, CCL7, RASAL1, CCL22, AGRN, FGD5, RAPGEF1, FBXO8, RASA1, PSD3, RAB3IL1, RGS16, FARP1, CCL18, DIS3, RGS20, CCL13, ARFGEF3, NCK1, PDGFRA, SPTBN2, TRAPPC4, HTR2B, ST5	406	565	16792	2.12288	0.428695	0.130605	0.464189
5	GOTERM_CC_DIRECT	GO:0005615~extracellular space	52	10.9015	0.000389595	PDGFA, IGFBP6, MMP7, C1QC, MMP2, CKB, HAMP, APOE, SEMA7A, SERPINE1, SEMA3A, TSKU, EBI3, GAL, CTSV, CTSK, IL18BP, MELTF, PPBP, F3, KCP, TFPI, CSTB, WNT5A, CCL2, CXCL5, CSF1, APOC2, GREM1, TIMP3, CHIT1, CCL7, LGALS3BP, MOV10, CCL22, PCSK6, SPP1, FLRT2, SELENOP, DPYSL3, ECM1, CCL18, IL36RN, CCL13, TFRC, CD59, SPTBN2, FJX1, MEP1A, FABP3, GDF15, TPSAB1	425	1347	18224	1.65535	0.128512	0.066465	0.532199
5	GOTERM_BP_DIRECT	GO:0070374~positive regulation of ERK1 and ERK2 cascade	14	2.93501	0.000332398	TNFAIP8L3, CCL13, CCL22, CCL2, PDGFA, SEMA7A, PDGFRA, DSTYK, TREM2, HTR2B, GPNMB, ST5, CCL7, CCL18	406	175	16792	3.30877	0.498844	0.129047	0.572502
5	GOTERM_CC_DIRECT	GO:0009986~cell surface	27	5.66038	0.000424367	WNT5A, PDGFA, FERMT2, CSPG4, MMP7, ITGB5, ITGB3, GREM1, SRPX, HSPA2, ITGB8, PCSK6, HSP90AA1, MET, DCSTAMP, SLC7A11, SDC1, TFRC, CD80, MELTF, F3, CD59, LRP6, TFPI, ANTXR1, TREML1, EMP2	425	542	18224	2.13609	0.139149	0.0487178	0.579572
5	UP_KEYWORDS	Lipoprotein	35	7.33753	0.000551623	GPRIN1, WNT5A, UCHL1, PHKA1, NCS1, APOC1, TLDC1, APOC2, GNG12, RAB42, DIRAS2, APOE, PPP1R16A, RBSN, SEMA7A, ADRA2B, ARL5B, OLR1, CENPE, BAALC, RGS16, KCNA10, RND3, SSTR2, RGS20, TFRC, MELTF, F3, CD59, TFPI, LRP6, DSP, HTR2B, TREML1, ABL2	450	852	20581	1.87881	0.184665	0.0657883	0.757996
5	GOTERM_BP_DIRECT	GO:0022617~extracellular matrix disassembly	9	1.88679	0.000481171	CTSK, A2M, LAMB3, MMP7, TPSAB1, MMP2, MMP12, CTSV, SPP1	406	76	16792	4.89785	0.632163	0.153534	0.827738
5	INTERPRO	IPR001811:Chemokine interleukin-8-like domain	7	1.46751	0.000615534	CCL13, CCL22, CCL2, PPBP, CXCL5, CCL7, CCL18	428	46	18559	6.59859	0.397173	0.397173	0.944022
5	GOTERM_CC_DIRECT	GO:0005576~extracellular region	58	12.1593	0.000915498	A2M, PDGFA, IGFBP6, MMP7, CSPG4, MMP2, C1QC, HAMP, APOE, SERPINE1, HTRA4, SEMA3A, TPSB2, EBI3, HSP90AA1, GAL, CTSV, MMP12, DNASE2B, CTSK, NPC1, IL18BP, MELTF, PPBP, TFPI, TREM2, WNT5A, FGFR1, CCL2, CXCL5, ADAMTS14, APOC1, APOC2, TIMP3, CCL7, CHIT1, TUBB, LGALS3BP, LAMB3, CCL22, SCG3, COL6A1, SCG5, AGRN, CRIM1, SPP1, MET, SELENOP, VWCE, ECM1, NTN1, MUCL1, CCL13, TFRC, LRP6, TPSAB1, GDF15, ADAMDEC1	425	1610	18224	1.54475	0.276257	0.0776493	1.24644
5	UP_KEYWORDS	Cytokine	13	2.72537	0.000988628	CCL2, CXCL5, CSF1, GREM1, CCL18, CCL7, IL36RN, CCL22, CCL13, PPBP, GDF15, EBI3, SPP1	450	190	20581	3.12927	0.306479	0.0874326	1.35471
5	INTERPRO	IPR013838:Beta tubulin, autoregulation binding site	4	0.838574	0.000916214	TUBB, TUBB2B, TUBB2A, TUBB3	428	9	18559	19.2721	0.529271	0.313903	1.40213
5	INTERPRO	IPR002453:Beta tubulin	4	0.838574	0.000916214	TUBB, TUBB2B, TUBB2A, TUBB3	428	9	18559	19.2721	0.529271	0.313903	1.40213
5	GOTERM_MF_DIRECT	GO:0008009~chemokine activity	7	1.46751	0.000969164	CCL13, CCL22, CCL2, PPBP, CXCL5, CCL7, CCL18	398	49	16881	6.05922	0.453954	0.453954	1.42945
5	GOTERM_BP_DIRECT	GO:0002576~platelet degranulation	10	2.09644	0.000859898	LGALS3BP, A2M, PPBP, PDGFA, SERPINE1, SELENOP, SCG3, ITGB3, ECM1, TIMP3	406	103	16792	4.0155	0.832645	0.225375	1.4747
5	UP_KEYWORDS	TPR repeat	12	2.51572	0.00113113	FICD, WDR19, RGPD8, P4HA2, TTC30A, RGPD4, TTC23, RGPD3, TTC7B, ANAPC7, RANBP2, CDC27	450	167	20581	3.28639	0.342135	0.0803399	1.54857
5	GOTERM_CC_DIRECT	GO:0070062~extracellular exosome	90	18.8679	0.00122577	A2M, RARRES1, THRB, TUBB2A, LGMN, IGFBP6, UCHL1, CRABP2, MMP7, NCS1, CSPG4, SLC7A8, C1QC, SLC7A5, KIFC3, CKB, CTTN, APOE, PLOD2, SERPINE1, ATP6V0D2, GOLGA4, TUBB3, AKR1C1, HSP90AA1, PTPRF, MPP5, MINK1, ATP6V1H, NECTIN4, PDCD1LG2, CTSV, RND3, SDC1, NPC1, IL18BP, MELTF, F3, CSTB, DSP, WNT5A, GAL3ST4, CAB39L, CSF1, APOC1, APOC2, ITGB5, ACP5, ITGB3, GNG12, TIMP3, GALM, LGALS3BP, TUBB, HSPA2, ITGB8, R…	425	2811	18224	1.37289	0.351416	0.0829494	1.66559
5	UP_KEYWORDS	Secreted	64	13.4172	0.00123852	A2M, PDGFA, IGFBP6, MMP7, MMP2, C1QC, HAMP, APOE, SERPINE1, HTRA4, SEMA3A, TPSB2, TSKU, EBI3, NECTIN4, GAL, PDCD1LG2, MMP12, SDC1, IL18BP, PPBP, F3, KCP, TFPI, TREM2, WNT5A, CCL2, CXCL5, ADAMTS14, CSF1, APOC1, APOC2, GREM1, TIMP3, CCL7, CHIT1, LGALS3BP, LAMB3, CCL22, SCG3, COL6A1, SCG5, AGRN, PCSK6, CRIM1, SPP1, FLRT2, RNASE1, OLR1, MET, SELENOP, VWCE, ECM1, NTN1, CCL18, IL36RN, MUCL1, CCL13, TFR…	450	1965	20581	1.48961	0.367792	0.0735755	1.69443
5	GOTERM_MF_DIRECT	GO:0005200~structural constituent of cytoskeleton	10	2.09644	0.00115311	TUBB, EPB41L1, TUBB2B, ANK2, TUBB2A, SPTBN2, DSP, AGRN, TUBA1C, TUBB3	398	110	16881	3.85587	0.513225	0.302307	1.69859
5	UP_KEYWORDS	Chemotaxis	9	1.88679	0.00128039	CCL13, CCL22, CCL2, PPBP, CXCL5, PDGFRA, PLGRKT, CCL7, CCL18	450	97	20581	4.24351	0.377524	0.0654792	1.75125
5	GOTERM_BP_DIRECT	GO:0046697~decidualization	5	1.04822	0.00118886	PPARD, CYP27B1, CTSV, SPP1, GJB2	406	20	16792	10.3399	0.915577	0.265812	2.03342
5	INTERPRO	IPR019734:Tetratricopeptide repeat	11	2.30608	0.0013518	FICD, RGPD8, P4HA2, TTC30A, RGPD4, TTC23, RGPD3, TTC7B, ANAPC7, RANBP2, CDC27	428	138	18559	3.4564	0.671077	0.30971	2.06226
5	INTERPRO	IPR018316:Tubulin/FtsZ, 2-layer sandwich domain	5	1.04822	0.00145467	TUBB, TUBB2B, TUBB2A, TUBA1C, TUBB3	428	22	18559	9.85503	0.697783	0.258554	2.21756
5	GOTERM_BP_DIRECT	GO:0007267~cell-cell signaling	16	3.3543	0.00133257	GAL3ST4, CXCL5, PDGFA, GREM1, CCL18, CCL7, GJB2, GJA3, SSTR2, CCL22, CCL13, CD80, FJX1, ADRA2B, TFAP2C, GDF15	406	254	16792	2.60533	0.937396	0.264997	2.27657
5	KEGG_PATHWAY	hsa04512:ECM-receptor interaction	9	1.88679	0.00189925	SDC1, LAMB3, ITGB8, ITGA11, ITGB5, COL6A1, AGRN, ITGB3, SPP1	182	87	6910	3.92762	0.326603	0.326603	2.36955
5	INTERPRO	IPR004760:L-type amino acid transporter	3	0.628931	0.00156024	SLC7A8, SLC7A5, SLC7A11	428	3	18559	43.3621	0.722939	0.226402	2.37668
5	KEGG_PATHWAY	hsa05130:Pathogenic Escherichia coli infection	7	1.46751	0.00201151	TUBB, CTTN, TUBB2B, TUBB2A, NCK1, TUBA1C, TUBB3	182	51	6910	5.21116	0.342174	0.188936	2.50798
5	KEGG_PATHWAY	hsa04540:Gap junction	9	1.88679	0.00204339	TUBB, TJP1, TUBB2B, TUBB2A, PDGFA, PDGFRA, HTR2B, TUBA1C, TUBB3	182	88	6910	3.88299	0.346531	0.132223	2.54726
5	INTERPRO	IPR017975:Tubulin, conserved site	5	1.04822	0.00172924	TUBB, TUBB2B, TUBB2A, TUBA1C, TUBB3	428	23	18559	9.42655	0.75893	0.211096	2.63093
5	INTERPRO	IPR008280:Tubulin/FtsZ, C-terminal	5	1.04822	0.00172924	TUBB, TUBB2B, TUBB2A, TUBA1C, TUBB3	428	23	18559	9.42655	0.75893	0.211096	2.63093
5	INTERPRO	IPR023123:Tubulin, C-terminal	5	1.04822	0.00172924	TUBB, TUBB2B, TUBB2A, TUBA1C, TUBB3	428	23	18559	9.42655	0.75893	0.211096	2.63093
5	KEGG_PATHWAY	hsa04145:Phagosome	12	2.51572	0.00217121	TUBB, TUBB2B, TFRC, OLR1, TUBB2A, MRC2, ITGB5, ATP6V1H, ITGB3, ATP6V0D2, TUBA1C, TUBB3	182	153	6910	2.97781	0.363711	0.106872	2.70459
5	GOTERM_BP_DIRECT	GO:0071222~cellular response to lipopolysaccharide	10	2.09644	0.00165771	WNT5A, PPARD, CCL2, CD80, HAMP, SERPINE1, TFPI, ANKRD1, TNIP3, NR1H3	406	113	16792	3.66014	0.968177	0.291608	2.82458
5	INTERPRO	IPR000827:CC chemokine, conserved site	5	1.04822	0.00203779	CCL13, CCL22, CCL2, CCL7, CCL18	428	24	18559	9.03378	0.813023	0.213009	3.09351
5	INTERPRO	IPR000217:Tubulin	5	1.04822	0.00203779	TUBB, TUBB2B, TUBB2A, TUBA1C, TUBB3	428	24	18559	9.03378	0.813023	0.213009	3.09351
5	UP_KEYWORDS	Glycoprotein	126	26.4151	0.00231124	A2M, ATP1B2, PDGFA, LGMN, CSPG4, MMP2, C1QC, SLC7A5, SEZ6L2, APOE, PLOD2, SEMA7A, SERPINE1, TPSB2, EBI3, SLC12A8, PTPRF, PDPN, SLCO4A1, TRPA1, TMEM26, PDCD1LG2, SSTR2, NPC1, MELTF, F3, TFPI, PDGFRA, HSD11B1, EMP2, WNT5A, FGFR1, GAL3ST4, TM4SF19, CCL2, ITGA11, APOC2, ACP5, ITGB5, ITGB3, GREM1, CHIT1, CCL7, KCNJ1, LGALS3BP, LAMB3, ITGB8, AGRN, B3GNT2, SPP1, SLAMF9, RHBDF1, MRC2, MET, CD276, SELENOP…	450	4551	20581	1.26624	0.575204	0.101491	3.14045
5	INTERPRO	IPR000237:GRIP	4	0.838574	0.00227929	RGPD8, RGPD4, RGPD3, GOLGA4	428	12	18559	14.454	0.846754	0.209005	3.45413
5	INTERPRO	IPR000156:Ran binding domain	4	0.838574	0.00227929	RGPD8, RGPD4, RGPD3, RANBP2	428	12	18559	14.454	0.846754	0.209005	3.45413
5	KEGG_PATHWAY	hsa04510:Focal adhesion	14	2.93501	0.00283477	PDGFA, BCAR1, MET, ITGA11, ITGB5, ITGB3, MYL9, LAMB3, CCND1, ITGB8, PDGFRA, COL6A1, RAPGEF1, SPP1	182	206	6910	2.58028	0.445933	0.111388	3.51763
5	INTERPRO	IPR003008:Tubulin/FtsZ, GTPase domain	5	1.04822	0.00238237	TUBB, TUBB2B, TUBB2A, TUBA1C, TUBB3	428	25	18559	8.67243	0.859232	0.195753	3.60767
5	UP_KEYWORDS	Host cell receptor for virus entry	7	1.46751	0.00268674	NPC1, TFRC, CD80, CLDN1, ITGB5, NECTIN4, ITGB3	450	64	20581	5.00233	0.630436	0.104706	3.64195
5	GOTERM_BP_DIRECT	GO:0006954~inflammatory response	20	4.19287	0.00221892	IRAK2, CCL2, OLR1, CXCL5, CSF1, PLGRKT, GPR68, GAL, ECM1, CCL18, CCL7, CCL22, CCL13, HRH1, SDC1, PPBP, SEMA7A, NFE2L1, SPP1, TNIP3	406	379	16792	2.18256	0.990108	0.342717	3.76368
5	UP_KEYWORDS	Phosphoprotein	210	44.0252	0.00281977	ALS2, RAB3GAP2, TUBB2B, TUBB2A, PDLIM4, KIFC3, CUL2, DIRAS2, APOE, PLOD2, TPSB2, RAPGEF1, PLS3, C17ORF96, PTPRF, TTC7B, ESPL1, GEM, FARP1, SSTR2, PARP12, SGO2, PTRF, MELTF, ARFGEF3, NAV2, PDGFRA, ASPHD1, UNC13A, KIAA1107, CCDC93, UBA6, AFAP1L1, BCL2L1, KCNJ1, R3HCC1L, MOV10, AGRN, KIF1BP, SPP1, GPD1, RGPD8, ZBTB46, TP53BP1, MAOA, RHBDF1, MYOZ1, ATP13A3, CDC27, ZBTB43, KCNJ5, METTL14, GOSR1, TREML…	450	8246	20581	1.16474	0.648234	0.0992061	3.81904
5	INTERPRO	IPR000210:BTB/POZ-like	12	2.51572	0.00307969	KCNA10, SLX4, KCTD9, LGALS3BP, ZBTB46, ZBTB21, KLHL26, TRIM13, ZBTB3, KCNRG, ZBTB45, ZBTB43	428	180	18559	2.89081	0.920771	0.223952	4.64039
5	GOTERM_CC_DIRECT	GO:0016324~apical plasma membrane	16	3.3543	0.00351731	HSP90AA1, ATP1B2, CSPG4, DSTYK, SLCO2B1, MREG, SLC7A5, TJP1, ANK2, SLC23A2, TMEM114, CLDN1, SPTBN2, ATP6V0D2, EMP2, SLC4A5	425	291	18224	2.35766	0.711713	0.187224	4.71058
5	INTERPRO	IPR016201:Plexin-like fold	6	1.25786	0.0032692	ITGB8, SEMA7A, MET, ITGB5, SEMA3A, ITGB3	428	44	18559	5.91302	0.932233	0.217059	4.91925
5	GOTERM_CC_DIRECT	GO:0031089~platelet dense granule lumen	4	0.838574	0.00376039	LGALS3BP, SELENOP, ECM1, TIMP3	425	14	18224	12.2514	0.735502	0.173032	5.02841
5	GOTERM_CC_DIRECT	GO:0042627~chylomicron	4	0.838574	0.00376039	APOC4-APOC2, APOE, APOC1, APOC2	425	14	18224	12.2514	0.735502	0.173032	5.02841
5	INTERPRO	IPR013026:Tetratricopeptide repeat-containing domain	10	2.09644	0.00349634	FICD, RGPD8, P4HA2, TTC30A, RGPD4, RGPD3, TTC7B, ANAPC7, RANBP2, CDC27	428	132	18559	3.28501	0.943811	0.213308	5.25249
5	GOTERM_BP_DIRECT	GO:0001558~regulation of cell growth	8	1.67715	0.00315728	KIF14, EPB41L1, TFRC, MELTF, BCAR1, IGFBP6, HTRA4, CRIM1	406	80	16792	4.13596	0.9986	0.421665	5.31481
5	GOTERM_CC_DIRECT	GO:0031012~extracellular matrix	16	3.3543	0.0041161	NES, HSP90AA1, MMP7, ECM1, TIMP3, MMP2, LGALS3BP, TUBB, APOE, F3, SERPINE1, COL6A1, DSP, AGRN, PCSK6, TPSAB1	425	296	18224	2.31784	0.766829	0.166397	5.49173
5	INTERPRO	IPR011333:BTB/POZ fold	12	2.51572	0.00463889	KCNA10, SLX4, KCTD9, LGALS3BP, ZBTB46, ZBTB21, KLHL26, TRIM13, ZBTB3, KCNRG, ZBTB45, ZBTB43	428	190	18559	2.73866	0.978117	0.254726	6.91221
5	INTERPRO	IPR011990:Tetratricopeptide-like helical	13	2.72537	0.00475379	RGPD8, TTC23, RGPD4, TTC7B, RGPD3, CDC27, FICD, WDR19, P4HA2, TTC30A, RANBP2, ANAPC7, KIF1BP	428	218	18559	2.58582	0.980098	0.24405	7.0776
5	GOTERM_BP_DIRECT	GO:0042632~cholesterol homeostasis	7	1.46751	0.0043749	NPC1, APOE, FABP3, APOC2, FABP4, AKR1C1, NR1H3	406	64	16792	4.52371	0.99989	0.503834	7.29245
5	GOTERM_BP_DIRECT	GO:0030574~collagen catabolic process	7	1.46751	0.0043749	CTSK, ADAMTS14, MRC2, MMP7, COL6A1, MMP2, MMP12	406	64	16792	4.52371	0.99989	0.503834	7.29245
5	GOTERM_MF_DIRECT	GO:0017112~Rab guanyl-nucleotide exchange factor activity	5	1.04822	0.00508975	ALS2, RAB3GAP2, RAB3IL1, TRAPPC4, ST5	398	30	16881	7.0691	0.958585	0.654019	7.29689
5	INTERPRO	IPR011993:Pleckstrin homology-like domain	20	4.19287	0.00492347	ALS2, PHLDB1, RGPD8, BBS5, PLEK2, RGPD4, RGPD3, FERMT2, PSD3, AFAP1L1, FARP1, RASAL1, EPB41L1, FRMD4A, SPTBN2, RANBP2, FGD5, PHLDA3, RASA1, PHLDA1	428	427	18559	2.03101	0.982701	0.236981	7.32135
5	UP_KEYWORDS	Signal	114	23.8994	0.00575837	A2M, PDGFA, LGMN, MMP7, CSPG4, SLC7A8, MMP2, C1QC, SEZ6L2, ADTRP, ATG5, APOE, PLOD2, SEMA7A, SERPINE1, HTRA4, TPSB2, EBI3, SLC4A5, LRRC3, PTPRF, PDPN, PDCD1LG2, NPC1, PPBP, MELTF, F3, TFPI, PDGFRA, WNT5A, FGFR1, CCL2, APOC1, ITGA11, APOC2, ACP5, ITGB5, ITGB3, GREM1, TIMP3, CHIT1, CCL7, MEIS3, LGALS3BP, LAMB3, ITGB8, AGRN, SPP1, SLAMF9, MRC2, MET, CD276, SELENOP, SLCO2B1, ECM1, NTN1, MUCL1, IFI27,…	450	4160	20581	1.25333	0.881963	0.176548	7.65476
5	GOTERM_BP_DIRECT	GO:0043524~negative regulation of neuron apoptotic process	10	2.09644	0.0047325	KIF14, NES, CCL2, APOE, LGMN, ALKBH1, BCL2L1, NR4A3, AMBRA1, RASA1	406	132	16792	3.1333	0.999948	0.505449	7.86583
5	UP_KEYWORDS	Disease mutation	75	15.7233	0.00614653	RAB3GAP2, TUBB2B, THRB, TUBB2A, ALG2, UCHL1, DSTYK, ANKRD1, MMP2, C1QC, SPRY4, GJA3, P4HA2, ANK2, PIGG, HAMP, PLOD2, APOE, SEMA3A, TUBB3, PLS3, OPA3, TRPA1, NECTIN4, GAL, NPC1, CTSK, EPB41L1, PRCD, ATP2C1, CSTB, DSP, TGIF1, TREM2, EMP2, WNT5A, FGFR1, BBS5, HSD3B7, PHKA1, ACP5, APOC2, ITGB3, TIMP3, KCNJ1, WDR19, LAMB3, TUBB, CYP27B1, COL6A1, PEX13, AGRN, PTS, RASA1, TRAF3, CYP19A1, TAF2, GPD1, GMN…	450	2550	20581	1.34516	0.897842	0.173126	8.15066
5	GOTERM_BP_DIRECT	GO:0048008~platelet-derived growth factor receptor signaling pathway	5	1.04822	0.0049127	PDGFA, BCAR1, TIPARP, PDGFRA, RAPGEF1	406	29	16792	7.13097	0.999964	0.494521	8.15349
5	GOTERM_MF_DIRECT	GO:0001618~virus receptor activity	7	1.46751	0.0060196	NPC1, TFRC, CD80, CLDN1, ITGB5, NECTIN4, ITGB3	398	70	16881	4.24146	0.976892	0.610112	8.57509
5	INTERPRO	IPR000463:Cytosolic fatty-acid binding	4	0.838574	0.00646883	RBP1, CRABP2, FABP3, FABP4	428	17	18559	10.2029	0.995178	0.283528	9.51394
5	KEGG_PATHWAY	hsa05323:Rheumatoid arthritis	8	1.67715	0.00802743	CTSK, CCL2, CXCL5, CD80, CSF1, ACP5, ATP6V1H, ATP6V0D2	182	88	6910	3.45155	0.812962	0.243768	9.66725
5	UP_KEYWORDS	Zymogen	12	2.51572	0.0075709	CTSK, ADAMTS14, LGMN, MEP1A, MMP7, PCSK6, TPSB2, TPSAB1, MMP2, MMP12, CTSV, ADAMDEC1	450	214	20581	2.56461	0.939909	0.194506	9.94935
5	KEGG_PATHWAY	hsa04151:PI3K-Akt signaling pathway	18	3.77358	0.00872513	FGFR1, PPP2R3A, HSP90AA1, PDGFA, CSF1, MET, ITGA11, ITGB5, BCL2L1, GNG12, ITGB3, CCND1, LAMB3, EIF4E, ITGB8, PDGFRA, COL6A1, SPP1	182	345	6910	1.98089	0.838426	0.229256	10.4654
5	GOTERM_MF_DIRECT	GO:0055102~lipase inhibitor activity	3	0.628931	0.00777268	APOC1, APOC2, FAF2	398	6	16881	21.2073	0.99232	0.622362	10.9403
5	GOTERM_BP_DIRECT	GO:0008360~regulation of cell shape	10	2.09644	0.00691322	CCL13, CCL2, PDPN, FERMT2, STRIP2, FBLIM1, BAMBI, FGD5, CCL7, RASA1	406	140	16792	2.95426	0.999999	0.593825	11.2907
5	GOTERM_BP_DIRECT	GO:0006874~cellular calcium ion homeostasis	8	1.67715	0.00722263	CCL13, CCL2, ANK2, APOE, ATP2C1, HTR2B, ATP13A3, CCL7	406	93	16792	3.55782	1	0.587725	11.7669
5	GOTERM_BP_DIRECT	GO:0070098~chemokine-mediated signaling pathway	7	1.46751	0.0072639	CCL13, CCL22, CCL2, PPBP, CXCL5, CCL7, CCL18	406	71	16792	4.07771	1	0.568996	11.8302
5	GOTERM_BP_DIRECT	GO:0071347~cellular response to interleukin-1	7	1.46751	0.0072639	CCL13, CCL22, CCL2, TFPI, ANKRD1, CCL7, CCL18	406	71	16792	4.07771	1	0.568996	11.8302
5	GOTERM_BP_DIRECT	GO:0007155~cell adhesion	21	4.40252	0.00813334	CTNNAL1, CCL2, OLR1, PTPRF, ATP1B2, BCAR1, ITGA11, ITGB5, NECTIN4, ITGB3, RND3, LGALS3BP, LAMB3, KIAA1462, SRPX, ITGB8, COL6A1, GPNMB, ABL2, EMP2, SPP1	406	459	16792	1.89227	1	0.590643	13.1543
5	GOTERM_BP_DIRECT	GO:0034382~chylomicron remnant clearance	3	0.628931	0.00816227	APOE, APOC1, APOC2	406	6	16792	20.6798	1	0.573243	13.198
5	GOTERM_BP_DIRECT	GO:0050729~positive regulation of inflammatory response	7	1.46751	0.00829567	WNT5A, CCL13, CCL2, SERPINE1, FABP4, CCL7, CCL18	406	73	16792	3.96599	1	0.561458	13.3994
5	GOTERM_MF_DIRECT	GO:0005525~GTP binding	18	3.77358	0.00974117	SEPT3, HSP90AA1, TUBB2B, TUBB2A, NPR1, GEM, RAB42, RASL11B, RND3, TUBB, DIRAS2, SCG5, GBP3, ARL5B, EHD2, NKIRAS1, TUBB3, TUBA1C	398	384	16881	1.98818	0.997776	0.638701	13.5281
5	GOTERM_MF_DIRECT	GO:0002020~protease binding	8	1.67715	0.00979627	A2M, F3, SERPINE1, CSTB, BRCA2, ITGB3, ECM1, TIMP3	398	101	16881	3.35957	0.997852	0.584209	13.5995
5	GOTERM_BP_DIRECT	GO:0050919~negative chemotaxis	5	1.04822	0.00872891	FLRT2, PDGFA, SEMA7A, SEMA3A, ITGB3	406	34	16792	6.08229	1	0.563124	14.0505
5	GOTERM_BP_DIRECT	GO:0045787~positive regulation of cell cycle	5	1.04822	0.00872891	FGFR1, ANKRD17, CCND1, LRP6, NR4A3	406	34	16792	6.08229	1	0.563124	14.0505
5	GOTERM_BP_DIRECT	GO:0016477~cell migration	11	2.30608	0.00900512	FGFR1, SDC1, PTPRF, BCAR1, RHBDF1, STRIP2, CSPG4, ITGB3, BAMBI, EMP2, ABL2	406	172	16792	2.64509	1	0.558368	14.4632
5	UP_KEYWORDS	Extracellular matrix	13	2.72537	0.0114974	WNT5A, FLRT2, ADAMTS14, MMP7, NTN1, TIMP3, MMP2, ECM1, MMP12, LGALS3BP, LAMB3, COL6A1, AGRN	450	258	20581	2.3045	0.986139	0.263334	14.74
5	GOTERM_BP_DIRECT	GO:0006865~amino acid transport	5	1.04822	0.00967151	PDPN, SLC16A10, SLC7A8, SLC7A5, SLC7A11	406	35	16792	5.90852	1	0.568922	15.4511
5	GOTERM_BP_DIRECT	GO:0007229~integrin-mediated signaling pathway	8	1.67715	0.0100474	ITGB8, BCAR1, SEMA7A, FERMT2, ITGA11, ITGB5, ITGB3, ADAMDEC1	406	99	16792	3.34219	1	0.568015	16.0036
5	GOTERM_CC_DIRECT	GO:0005856~cytoskeleton	17	3.56394	0.0138204	CTNNAL1, SEPT3, PLEK2, CALD1, FERMT2, FARP1, SLC7A11, WDR19, TUBB, CTTN, EPB41L1, ANK2, FRMD4A, RNF128, DSP, FGD5, KIF1BP	425	371	18224	1.96485	0.992647	0.42065	17.352
5	UP_KEYWORDS	Disulfide bond	94	19.7065	0.0138667	A2M, ATP1B2, PDGFA, LGMN, IGFBP6, CSPG4, SLC7A8, MMP2, C1QC, SLC7A5, SEZ6L2, SRPX, HAMP, SEMA7A, CYGB, SEMA3A, RANBP2, TPSB2, SLC4A5, PTPRF, SLCO4A1, TRPA1, NECTIN4, MMP12, SLC7A11, PDCD1LG2, CTSV, SSTR2, NPC1, CTSK, IL18BP, PPBP, CD80, MELTF, F3, KCP, TFPI, PDGFRA, CLDN1, TREM2, WNT5A, FGFR1, CCL2, ADAMTS14, CXCL5, CSF1, HS3ST2, HS3ST1, ITGA11, ITGB5, ACP5, GPR68, ITGB3, GREM1, TIMP3, CCL7, CHIT…	450	3434	20581	1.25193	0.994296	0.291382	17.5152
5	KEGG_PATHWAY	hsa05205:Proteoglycans in cancer	12	2.51572	0.015667	WNT5A, FGFR1, CCND1, SDC1, CTTN, ANK2, MET, ITGB5, ITGB3, TIMP3, MMP2, FZD7	182	200	6910	2.27802	0.962542	0.336726	18.061
5	GOTERM_BP_DIRECT	GO:0000042~protein targeting to Golgi	4	0.838574	0.0117036	RGPD8, RGPD4, RGPD3, GOLGA4	406	20	16792	8.27192	1	0.609726	18.3978
5	GOTERM_BP_DIRECT	GO:0071346~cellular response to interferon-gamma	6	1.25786	0.011937	WNT5A, CCL13, CCL22, CCL2, CCL7, CCL18	406	57	16792	4.35364	1	0.603164	18.7299
5	INTERPRO	IPR002369:Integrin beta subunit, N-terminal	3	0.628931	0.0134899	ITGB8, ITGB5, ITGB3	428	8	18559	16.2608	0.999986	0.481449	18.8786
5	UP_KEYWORDS	Membrane	187	39.2034	0.015073	GPRIN1, C15ORF48, CTNNAL1, RARRES1, ATP1B2, CSPG4, SLC7A8, DSTYK, MMP2, SLC7A5, KIFC3, SEZ6L2, ADTRP, DIRAS2, OCSTAMP, MCOLN3, ANK2, ATG5, PLOD2, SEMA7A, INSIG1, ELOVL7, SLC4A5, LRRC3, SLC12A8, PTPRF, SLCO4A1, PDPN, TTC7B, UGCG, TRPA1, PSD3, GEM, TMEM26, FARP1, PDCD1LG2, RND3, SSTR2, NPC1, ARFGEF3, MELTF, PRCD, PTRF, ATP2C1, F3, TFPI, HSD11B1, PDGFRA, ASPHD1, DSP, NFE2L1, GBP3, EMP2, UNC13A, WNT5…	450	7494	20581	1.14125	0.996373	0.296169	18.8958
5	GOTERM_MF_DIRECT	GO:0004197~cysteine-type endopeptidase activity	6	1.25786	0.0142125	CTSK, USP2, LGMN, UCHL1, ESPL1, CTSV	398	61	16881	4.17193	0.999868	0.672586	19.1479
5	UP_KEYWORDS	Isopeptide bond	37	7.75681	0.0154911	A2M, TUBB2B, TUBB2A, CRABP2, SLC7A5, CUL2, SLX4, TUBB, CTTN, AHRR, ATG5, INSIG1, RANBP2, BHLHE41, RAPGEF1, PLS3, TUBB3, KIF14, NES, ZBTB46, ZBTB21, MYO1B, TP53BP1, MRC2, CENPE, ZBTB43, MED7, CCND1, ZNF691, PTRF, RPS6KA2, GTF2IRD1, LRP6, ZNF462, DNTTIP2, TFAP2C, UTP14C	450	1132	20581	1.49489	0.996901	0.288085	19.3692
5	GOTERM_BP_DIRECT	GO:0046718~viral entry into host cell	7	1.46751	0.0127369	NPC1, TFRC, CD80, CLDN1, ITGB5, NECTIN4, ITGB3	406	80	16792	3.61897	1	0.613774	19.8588
5	GOTERM_BP_DIRECT	GO:0042060~wound healing	7	1.46751	0.0127369	WNT5A, PPARD, SDC1, PDGFA, PDGFRA, DSP, ITGB3	406	80	16792	3.61897	1	0.613774	19.8588
5	GOTERM_BP_DIRECT	GO:0034446~substrate adhesion-dependent cell spreading	5	1.04822	0.0128874	KIF14, FERMT2, ITGB3, ANTXR1, FZD7	406	38	16792	5.44205	1	0.605231	20.0695
5	UP_KEYWORDS	Cytoskeleton	37	7.75681	0.0163103	CTNNAL1, COBL, SEPT3, BBS5, TUBB2B, PLEK2, TUBB2A, CALD1, FERMT2, BCL2L1, KIFC3, TUBB, CTTN, WDR19, HSPA2, ANK2, RNF128, FGD5, KIF1BP, TUBA1C, TUBB3, KIF14, TWF1, MAP1A, BRCA2, RAI14, FBLIM1, CENPE, EML4, EPB41L1, TRIM54, ZFYVE26, FRMD4A, SPTBN2, DSP, DYNLRB1, ABL2	450	1138	20581	1.48701	0.997722	0.286828	20.2896
5	UP_KEYWORDS	Integrin	5	1.04822	0.01646	ITGB8, ITGA11, ITGB5, ITGB3, ADAMDEC1	450	45	20581	5.08173	0.997847	0.276174	20.4566
5	UP_KEYWORDS	Guanine-nucleotide releasing factor	9	1.88679	0.0166953	ALS2, ARFGEF3, RAB3IL1, PSD3, FGD5, ST5, RAPGEF1, FBXO8, FARP1	450	149	20581	2.76255	0.998029	0.26763	20.7186
5	GOTERM_CC_DIRECT	GO:0016020~membrane	67	14.0461	0.0178352	ALS2, ABCF3, PDGFA, ALG2, SLC7A8, SLC7A5, SPRY4, ANKRD17, SRPX, ATG5, PIGG, APOE, SLC23A2, SEMA7A, RANBP2, ATP6V0D2, SLC4A5, KIF14, HSP90AA1, UGCG, GEM, LMBRD2, SLC7A11, EML4, CCND1, NPC1, SDC1, ATP2C1, HSD11B1, PDGFRA, GBP3, STEAP1, DYNLRB1, NKIRAS1, MELK, COBL, GAL3ST4, CSF1, ITGA11, BCL2L1, EDEM1, RAB42, LGALS3BP, HSPA2, COL6A1, PEX13, SLC30A3, PCSK6, SLC30A7, CYP19A1, DLST, A4GALT, OLR1, MRC2…	425	2200	18224	1.30589	0.998258	0.470205	21.8423
5	GOTERM_CC_DIRECT	GO:0001726~ruffle	7	1.46751	0.0185179	ALS2, COBL, CTTN, PDPN, BCAR1, FGD5, RASA1	425	90	18224	3.33511	0.998637	0.451093	22.583
5	UP_KEYWORDS	Cell membrane	87	18.239	0.0183981	GPRIN1, CTNNAL1, ATP1B2, SLC16A10, FERMT2, NCS1, CSPG4, SLC7A8, DSTYK, SLC7A5, SPRY4, GJA3, SEZ6L2, ADTRP, CTTN, DIRAS2, ANK2, SLC23A2, SEMA7A, SLC4A5, COL23A1, HSP90AA1, SLCO4A1, PDPN, TRPA1, TTC7B, MPP5, PSD3, MINK1, GEM, NECTIN4, PDCD1LG2, FARP1, SSTR2, PTRF, MELTF, SLC41A2, PDGFRA, CLDN1, DSP, TREM2, EMP2, UNC13A, MELK, TNFAIP8L3, COBL, FGFR1, BBS5, PLEK2, CSF1, PHKA1, GPR68, ITGB3, GNG12, MR…	450	3175	20581	1.25323	0.998962	0.279044	22.5911
5	GOTERM_BP_DIRECT	GO:0010544~negative regulation of platelet activation	3	0.628931	0.0147568	APOE, PDGFA, PDGFRA	406	8	16792	15.5099	1	0.642912	22.6438
5	UP_KEYWORDS	Inflammatory response	9	1.88679	0.0185956	CCL13, CCL2, OLR1, CSF1, SEMA7A, PLGRKT, CCL7, CCL18, TNIP3	450	152	20581	2.70803	0.999037	0.270713	22.8055
5	UP_KEYWORDS	Cell adhesion	19	3.98323	0.0186441	FLRT2, OLR1, PTPRF, ATP1B2, BCAR1, FERMT2, ITGA11, FBLIM1, ITGB5, NECTIN4, ITGB3, LGALS3BP, LAMB3, KIAA1462, SRPX, ITGB8, COL6A1, ABL2, SPP1	450	479	20581	1.81415	0.999054	0.261222	22.8582
5	UP_KEYWORDS	GTP-binding	15	3.14465	0.0190038	RAB42, RASL11B, RND3, TUBB, SEPT3, DIRAS2, TUBB2B, TUBB2A, NPR1, GEM, GBP3, NKIRAS1, ARL5B, TUBB3, TUBA1C	450	343	20581	2.0001	0.999174	0.25606	23.2471
5	INTERPRO	IPR015812:Integrin beta subunit	3	0.628931	0.0170824	ITGB8, ITGB5, ITGB3	428	9	18559	14.454	0.999999	0.544718	23.3119
5	GOTERM_BP_DIRECT	GO:0001523~retinoid metabolic process	6	1.25786	0.0156934	SDC1, RBP1, APOE, APOC2, AGRN, AKR1C1	406	61	16792	4.06816	1	0.65365	23.904
5	GOTERM_BP_DIRECT	GO:0007626~locomotory behavior	7	1.46751	0.0159125	ALS2, MCOLN3, NAV2, SELENOP, UBA6, PEX13, HPGDS	406	84	16792	3.44663	1	0.647121	24.196
5	GOTERM_BP_DIRECT	GO:0008544~epidermis development	7	1.46751	0.0167847	LAMB3, ATP2C1, UGCG, CRABP2, OVOL1, EDA2R, DSP	406	85	16792	3.40609	1	0.655581	25.3479
5	GOTERM_CC_DIRECT	GO:0005925~focal adhesion	17	3.56394	0.0216012	FLRT2, TWF1, FOCAD, BCAR1, FERMT2, MRC2, ITGA11, CSPG4, ITGB5, FBLIM1, ITGB3, CSRP2, SPRY4, RND3, CTTN, SDC1, CD59	425	391	18224	1.86435	0.999551	0.473971	25.8479
5	GOTERM_MF_DIRECT	GO:0005086~ARF guanyl-nucleotide exchange factor activity	4	0.838574	0.0202316	ARFGEF3, NCK1, PSD3, FBXO8	398	25	16881	6.78633	0.999997	0.757586	26.1762
5	GOTERM_BP_DIRECT	GO:0002548~monocyte chemotaxis	5	1.04822	0.0181319	CCL13, CCL22, CCL2, CCL7, CCL18	406	42	16792	4.92376	1	0.673181	27.0949
5	UP_KEYWORDS	VLDL	3	0.628931	0.0229286	APOE, APOC1, APOC2	450	11	20581	12.4733	0.999813	0.290571	27.375
5	GOTERM_BP_DIRECT	GO:0090244~Wnt signaling pathway involved in somitogenesis	3	0.628931	0.0186731	RGS20, PPP2R3A, LRP6	406	9	16792	13.7865	1	0.673437	27.7859
5	GOTERM_BP_DIRECT	GO:0010863~positive regulation of phospholipase C activity	3	0.628931	0.0186731	FGFR1, PDGFRA, ABL2	406	9	16792	13.7865	1	0.673437	27.7859
5	GOTERM_BP_DIRECT	GO:0048245~eosinophil chemotaxis	3	0.628931	0.0186731	CCL13, HRH1, CCL7	406	9	16792	13.7865	1	0.673437	27.7859
5	GOTERM_BP_DIRECT	GO:0006930~substrate-dependent cell migration, cell extension	3	0.628931	0.0186731	CTTN, NCK1, NTN1	406	9	16792	13.7865	1	0.673437	27.7859
5	GOTERM_CC_DIRECT	GO:0008305~integrin complex	4	0.838574	0.0241851	ITGB8, ITGA11, ITGB5, ITGB3	425	27	18224	6.35259	0.999824	0.485619	28.4852
5	GOTERM_CC_DIRECT	GO:0005796~Golgi lumen	7	1.46751	0.0245891	WNT5A, MUCL1, SDC1, HS3ST1, CSPG4, AGRN, PCSK6	425	96	18224	3.12667	0.999848	0.466207	28.8896
5	GOTERM_CC_DIRECT	GO:0005938~cell cortex	8	1.67715	0.024971	COBL, RGS20, CTTN, USP2, FERMT2, FBLIM1, RAI14, MELK	425	123	18224	2.78894	0.999867	0.448499	29.2698
5	GOTERM_CC_DIRECT	GO:0016323~basolateral plasma membrane	10	2.09644	0.02527	TJP1, HSP90AA1, TFRC, ANK2, SLC16A10, SLC23A2, SLC7A8, DSTYK, DSP, ABCC1	425	180	18224	2.38222	0.999881	0.43146	29.5663
5	GOTERM_BP_DIRECT	GO:0010976~positive regulation of neuron projection development	7	1.46751	0.0206022	WNT5A, FGFR1, NCK1, DPYSL3, ANKRD1, RAPGEF1, ABL2	406	89	16792	3.253	1	0.699295	30.1986
5	GOTERM_MF_DIRECT	GO:0015171~amino acid transmembrane transporter activity	5	1.04822	0.0242748	PDPN, SLC16A10, SLC7A8, SLC7A5, SLC7A11	398	47	16881	4.51219	1	0.784207	30.5728
5	UP_KEYWORDS	Palmitate	14	2.93501	0.0263214	GPRIN1, OLR1, BAALC, RGS16, KCNA10, RGS20, SSTR2, TFRC, PPP1R16A, F3, LRP6, ADRA2B, TREML1, HTR2B	450	324	20581	1.97623	0.999948	0.315859	30.7763
5	GOTERM_BP_DIRECT	GO:0030593~neutrophil chemotaxis	6	1.25786	0.0214012	CCL13, CCL22, CCL2, PPBP, CCL7, CCL18	406	66	16792	3.75996	1	0.703285	31.1755
5	GOTERM_BP_DIRECT	GO:0033344~cholesterol efflux	4	0.838574	0.0216128	NPC1, APOE, APOC1, APOC2	406	25	16792	6.61754	1	0.697248	31.4322
5	GOTERM_MF_DIRECT	GO:0048407~platelet-derived growth factor binding	3	0.628931	0.0263694	PDGFA, PDGFRA, COL6A1	398	11	16881	11.5676	1	0.780399	32.7533
5	GOTERM_CC_DIRECT	GO:0005887~integral component of plasma membrane	45	9.43396	0.029819	SLC5A3, FGFR1, SLC16A10, LRRC32, CSPG4, SLC7A8, GPR68, ITGB3, SLC7A5, HRH1, SLC23A2, SLC30A3, ADRA2B, GPNMB, SLC4A5, FLRT2, OLR1, PTPRF, SLCO4A1, PDPN, TRPA1, MET, MRC2, NPR1, EDA2R, PLGRKT, NECTIN4, SLCO2B1, ATP13A3, SLC7A11, DCSTAMP, ABCB5, SSTR2, SDC1, NPC1, TFRC, MELTF, ATP2C1, GPR39, MEP1A, CLDN1, PDGFRA, ABCC1, HTR2B, STEAP1	425	1415	18224	1.36367	0.999977	0.466663	33.9368
5	KEGG_PATHWAY	hsa04610:Complement and coagulation cascades	6	1.25786	0.0340493	A2M, F3, CD59, SERPINE1, TFPI, C1QC	182	69	6910	3.30148	0.999258	0.550952	35.4026
5	INTERPRO	IPR006026:Peptidase, metallopeptidase	4	0.838574	0.0283833	MEP1A, MMP7, MMP2, MMP12	428	29	18559	5.98099	1	0.712265	35.8254
5	GOTERM_BP_DIRECT	GO:0001938~positive regulation of endothelial cell proliferation	6	1.25786	0.0253994	WNT5A, CCL2, F3, ITGB3, HTR2B, ECM1	406	69	16792	3.59649	1	0.7461	35.8736
5	GOTERM_BP_DIRECT	GO:0002224~toll-like receptor signaling pathway	4	0.838574	0.0265344	IRAK2, CTSK, LGMN, TRAF3	406	27	16792	6.12735	1	0.752682	37.1512
5	GOTERM_BP_DIRECT	GO:0035987~endodermal cell differentiation	4	0.838574	0.0265344	LAMB3, ITGB5, COL6A1, MMP2	406	27	16792	6.12735	1	0.752682	37.1512
5	INTERPRO	IPR000906:ZU5	3	0.628931	0.0299264	TJP1, ANK2, MACC1	428	12	18559	10.8405	1	0.713139	37.3777
5	GOTERM_BP_DIRECT	GO:0001775~cell activation	3	0.628931	0.0276363	PDGFA, CD59, PDGFRA	406	11	16792	11.2799	1	0.758384	38.3685
5	KEGG_PATHWAY	hsa04142:Lysosome	8	1.67715	0.0391387	CTSK, NPC1, LGMN, ACP5, ATP6V1H, ATP6V0D2, CTSV, DNASE2B	182	121	6910	2.51022	0.999753	0.564145	39.567
5	GOTERM_BP_DIRECT	GO:0048247~lymphocyte chemotaxis	4	0.838574	0.0292006	CCL13, CCL22, CCL2, CCL18	406	28	16792	5.90852	1	0.76921	40.0586
5	GOTERM_MF_DIRECT	GO:0030674~protein binding, bridging	6	1.25786	0.0349375	FLRT2, PPP2R3A, ANK2, FRMD4A, NCK1, DSP	398	77	16881	3.30503	1	0.842644	41.0245
5	INTERPRO	IPR013162:CD80-like, immunoglobulin C2-set	4	0.838574	0.0337663	CD80, CD276, NECTIN4, PDCD1LG2	428	31	18559	5.59512	1	0.73934	41.0892
5	GOTERM_MF_DIRECT	GO:0008201~heparin binding	9	1.88679	0.0356284	FGFR1, CCL2, PTPRF, APOE, NAV2, MMP7, PCSK6, GPNMB, CCL7	398	160	16881	2.38582	1	0.82472	41.6484
5	GOTERM_BP_DIRECT	GO:0030334~regulation of cell migration	6	1.25786	0.0330681	KIF14, NCK1, MINK1, DPYSL3, ITGB3, NTN1	406	74	16792	3.35348	1	0.803099	44.0517
5	GOTERM_CC_DIRECT	GO:0032587~ruffle membrane	6	1.25786	0.0423255	TWF1, HSP90AA1, PDPN, ITGB3, FGD5, SPRY4	425	82	18224	3.13756	1	0.571784	44.691
5	GOTERM_MF_DIRECT	GO:0004252~serine-type endopeptidase activity	12	2.51572	0.039276	CTSK, F3, RHBDF1, MMP7, HTRA4, PCSK6, TPSB2, TPSAB1, MMP2, C1QC, MMP12, CTSV	398	255	16881	1.99598	1	0.832353	44.8411
5	INTERPRO	IPR024079:Metallopeptidase, catalytic domain	6	1.25786	0.0388962	ADAMTS14, MEP1A, MMP7, MMP2, MMP12, ADAMDEC1	428	81	18559	3.21201	1	0.772891	45.7274
5	UP_KEYWORDS	Ion transport	22	4.61216	0.04384	SLC5A3, SLC12A8, ATP1B2, SLCO4A1, SLC39A13, TRPA1, ATP6V1H, SLCO2B1, KCNJ1, KCNA10, KCNJ5, TMEM37, MELTF, MCOLN3, SLC23A2, ATP2C1, SLC41A2, SLC30A3, STEAP1, ATP6V0D2, SLC4A5, SLC30A7	450	642	20581	1.56726	1	0.459	46.1083
5	UP_KEYWORDS	Microtubule	12	2.51572	0.0443545	KIF14, TUBB, TRIM54, TUBB2B, TUBB2A, MAP1A, CENPE, DYNLRB1, TUBA1C, TUBB3, EML4, KIFC3	450	280	20581	1.9601	1	0.450919	46.5068
5	INTERPRO	IPR023152:Ras GTPase-activating protein, conserved site	3	0.628931	0.0400369	RASAL1, IQGAP3, RASA1	428	14	18559	9.29189	1	0.767838	46.7113
5	GOTERM_MF_DIRECT	GO:0031005~filamin binding	3	0.628931	0.041658	HSPB7, FBLIM1, DPYSL3	398	14	16881	9.08884	1	0.829685	46.8373
5	KEGG_PATHWAY	hsa04810:Regulation of actin cytoskeleton	11	2.30608	0.0498564	FGFR1, ITGB8, PDGFA, BCAR1, PDGFRA, ITGA11, IQGAP3, ITGB5, ITGB3, GNG12, MYL9	182	211	6910	1.97932	0.999976	0.619798	47.5405
5	UP_KEYWORDS	SH3 domain	10	2.09644	0.0468893	TJP1, CTTN, STAC2, NCK1, BCAR1, MPP5, PEX13, ABL2, RASA1, MACC1	450	215	20581	2.12724	1	0.458127	48.4306
5	GOTERM_BP_DIRECT	GO:0045780~positive regulation of bone resorption	3	0.628931	0.0379726	TFRC, DCSTAMP, SPP1	406	13	16792	9.54452	1	0.83931	48.7556
5	GOTERM_BP_DIRECT	GO:0010332~response to gamma radiation	4	0.838574	0.0380131	CCL2, TRIM13, BRCA2, CCL7	406	31	16792	5.33672	1	0.832972	48.7928
5	INTERPRO	IPR000566:Lipocalin/cytosolic fatty-acid binding protein domain	4	0.838574	0.0427567	RBP1, CRABP2, FABP3, FABP4	428	34	18559	5.10143	1	0.77612	48.9902
5	GOTERM_CC_DIRECT	GO:0043202~lysosomal lumen	6	1.25786	0.048146	SDC1, HSP90AA1, LGMN, CSPG4, AGRN, CTSV	425	85	18224	3.02682	1	0.600185	49.121
5	UP_KEYWORDS	Zinc	64	13.4172	0.0486819	PPARD, THRB, MOB3C, PDLIM4, MMP7, MMP2, GTF2E1, STAC2, RANBP2, ZBTB21, FBLIM1, ZSWIM3, MMP12, ZNF691, MELTF, PARP12, ZFYVE26, ZNF888, ST18, NEURL3, UNC13A, AMZ1, GLIS3, ZNF468, ZNF79, ADAMTS14, USP2, SLC39A13, ABLIM3, ZNF557, TIPARP, TRIM13, ZNF619, TIMP3, RASAL1, RBSN, RNF128, OVOL1, MT1E, SLC30A3, FGD5, PTS, RNF121, SLC30A7, NR1H3, TRAF3, INSM1, MOCS3, ZBTB46, NR4A3, CSRP2, ZBTB45, ZBTB43, MICA…	450	2348	20581	1.24663	1	0.459639	49.7521
5	GOTERM_MF_DIRECT	GO:0070733~protein adenylyltransferase activity	2	0.419287	0.0464834	FICD, MOCS3	398	2	16881	42.4146	1	0.843757	50.6763
5	INTERPRO	IPR023121:ApoC-II domain	2	0.419287	0.0454873	APOC4-APOC2, APOC2	428	2	18559	43.3621	1	0.783617	51.1862
5	INTERPRO	IPR008019:Apolipoprotein C-II	2	0.419287	0.0454873	APOC4-APOC2, APOC2	428	2	18559	43.3621	1	0.783617	51.1862
5	INTERPRO	IPR021158:Peptidase M10A, cysteine switch, zinc binding site	3	0.628931	0.0455075	MMP7, MMP2, MMP12	428	15	18559	8.67243	1	0.770649	51.2021
5	INTERPRO	IPR002293:Amino acid/polyamine transporter I	3	0.628931	0.0455075	SLC7A8, SLC7A5, SLC7A11	428	15	18559	8.67243	1	0.770649	51.2021
5	GOTERM_MF_DIRECT	GO:0005161~platelet-derived growth factor receptor binding	3	0.628931	0.0473348	PDGFA, PDGFRA, ITGB3	398	15	16881	8.48291	1	0.831351	51.3262
5	GOTERM_BP_DIRECT	GO:0001764~neuron migration	7	1.46751	0.0416315	FGFR1, HSP90AA1, TUBB2B, PEX13, ALKBH1, SEMA3A, NTN1	406	105	16792	2.75731	1	0.853529	52.0193
5	GOTERM_BP_DIRECT	GO:0033700~phospholipid efflux	3	0.628931	0.0436083	APOE, APOC1, APOC2	406	14	16792	8.86277	1	0.860731	53.7001
5	INTERPRO	IPR001849:Pleckstrin homology domain	12	2.51572	0.049268	PHLDB1, RASAL1, PLEK2, FERMT2, SPTBN2, PSD3, AFAP1L1, FGD5, PHLDA3, RASA1, FARP1, PHLDA1	428	271	18559	1.9201	1	0.785221	54.0812
5	GOTERM_BP_DIRECT	GO:0018117~protein adenylylation	2	0.419287	0.0476569	FICD, MOCS3	406	2	16792	41.3596	1	0.879238	56.9709
5	GOTERM_BP_DIRECT	GO:0030198~extracellular matrix organization	10	2.09644	0.0485387	LAMB3, ITGB8, PDGFA, SERPINE1, ITGA11, ITGB5, COL6A1, AGRN, ITGB3, SPP1	406	196	16792	2.11018	1	0.878771	57.6538
6	UP_KEYWORDS	Acetylation	225	30.4465	1.4178e-23	LDHA, MCRIP2, EHHADH, VPS52, VPS33B, FAH, AGPS, PDHA1, DHX32, OPA1, CAPNS1, GATM, PCBD1, VTI1B, SPIRE1, DCTN5, ZUFSP, SPAG7, NAV1, EIF2S1, BACE1, ATP5C1, MRPL47, NUP43, MDH1, FDX1, ACAT2, CALR, HADHA, CALU, IDH2, UNC45A, IKZF4, LGALS1, PAIP1, GARS, PPFIBP1, CDC23, CSRP1, VDAC2, PPA2, LACTB2, PTPN11, VDAC1, METTL13, RNF7, NUP62, SPNS1, DPP3, PDIA3, KIAA0368, COPS4, MLH1, CANX, MTHFD2, NUBP1, DYNLL…	713	3424	20581	1.89682	5.89805e-21	5.89805e-21	1.98884e-20
6	UP_KEYWORDS	Mitochondrion	104	14.0731	3.31858e-20	GRPEL1, CLPB, MPV17, COX5A, PDHB, MAIP1, CISD2, PDHA1, TMEM14C, DHX32, APOO, TIMMDC1, MRPL51, OPA1, GATM, BCL2L13, SLC25A30, ATP5C1, MRPL47, PCCB, FDX1, GLUD1, CLU, MRPS10, KMO, CHCHD4, HADHA, SLC11A2, GFM2, VRK2, MTCH2, IDH2, MRPS22, FDXR, GARS, CRAT, VDAC2, PPA2, LACTB2, VDAC1, TEFM, NDUFV3, USMG5, COA6, COA7, TOMM40L, SLC25A19, NDUFC2-KCTD14, HSPD1, SPNS1, PC, UQCRC2, UQCRFS1, SLIRP, UQCRQ, MT…	713	1119	20581	2.68275	1.38053e-17	6.90264e-18	4.65519e-17
6	GOTERM_CC_DIRECT	GO:0005739~mitochondrion	109	14.7497	4.87694e-15	GRPEL1, CLPB, EHHADH, IDE, MPV17, PDHB, SLC16A1, MAIP1, AGPS, PDHA1, DHX32, APOO, TIMMDC1, LYRM2, OPA1, GATM, BCL2L13, SLC25A30, SCCPDH, RFK, ATP5C1, MRPL47, PCCB, MDH1, FDX1, GLUD1, DIAPH2, CLU, MRPS10, SOX4, CHCHD4, ACAT2, HADHA, GFM2, MTCH2, IDH2, MRPS22, FDXR, FDPS, CRAT, VDAC2, LACTB2, VDAC1, PTPN11, TEFM, NDUFV3, USMG5, COA6, PON2, SLC25A19, HSPD1, PC, UQCRC2, PRDX4, NIPSNAP3A, UQCRFS1, SLI…	676	1331	18224	2.20773	2.36433e-12	2.36433e-12	7.00551e-12
6	UP_KEYWORDS	Endoplasmic reticulum	88	11.908	6.9012e-14	SC5D, SEC24A, KIAA0368, PDIA3, VKORC1L1, LMAN2L, ATL3, BSCL2, MAN1B1, PDIA6, CANX, ERLEC1, POMT2, CISD2, POMGNT2, PLOD3, CREB3L2, SRD5A3, SRD5A1, RPN2, AGPAT3, DHCR24, ZW10, APOO, MINPP1, DDRGK1, PIGZ, SLC33A1, MESDC2, MOGS, TMEM189, CERCAM, HLA-DQA2, PIGN, TMEM38B, ZDHHC16, SQLE, MLEC, PSEN2, BACE1, LNPK, SIL1, AMFR, EXT2, CLN8, DST, FKBP2, SLC27A4, ARL6IP1, CYP51A1, CLU, CERS6, NHLRC1, CALR, AL…	713	1067	20581	2.38065	2.87272e-11	9.57578e-12	9.6867e-11
6	GOTERM_CC_DIRECT	GO:0005743~mitochondrial inner membrane	53	7.17185	1.40345e-13	UQCRC2, MPV17, UQCRFS1, COX5A, UQCRQ, NDUFAF3, PRKAR2B, MAIP1, PARL, SLC25A3, ACAD9, ATP5H, TIMMDC1, MRPL51, OPA1, GATM, NDUFC2, NDUFA13, COQ9, TIMM23, SLC25A30, ATP5C1, MRPL47, NDUFB4, NDUFB5, MRPS10, KMO, PTPMT1, HADHA, ALDH3A2, MRPL13, MTCH2, MPV17L2, MRPL17, IDH2, ABCD3, SCO1, NDUFA8, MRPS22, IMMT, NDUFA6, ATP5F1, FDXR, CRAT, VDAC2, CPT1A, VDAC1, NDUFV3, MRPL27, SLC25A19, NDUFC2-KCTD14, HSPD1…	676	441	18224	3.23992	6.79208e-11	3.39604e-11	2.01161e-10
6	KEGG_PATHWAY	hsa01100:Metabolic pathways	105	14.2084	1.62217e-13	IMPAD1, SC5D, LDHA, CNDP2, EHHADH, PI4K2B, COX5A, PDHB, CMBL, FAH, AGPS, PDHA1, RPN2, NANP, GATM, CMAS, SLC33A1, CECR1, MOGS, NME7, GLCE, MGAT2, RFK, ATP5C1, PCCB, EXT2, MDH1, NAGLU, GCNT2, GCLC, CYP51A1, GLUD1, CERS6, KMO, ACAT2, HADHA, GMPPA, IDH2, MSMO1, SPHK2, FDPS, FAM213B, UAP1L1, NDUFV3, QPRT, AHCYL2, NDUFC2-KCTD14, PC, UQCRC2, HEXA, MAN1B1, UQCRFS1, PSPH, UQCRQ, ACOX3, AFMID, MTHFD2, CRYL…	297	1219	6879	1.99505	4.11997e-11	4.11997e-11	2.11242e-10
6	UP_KEYWORDS	Transit peptide	56	7.57781	5.91254e-13	UQCRC2, GRPEL1, CLPB, SLIRP, UQCRFS1, COX5A, PDHB, MTFR1, MTHFD2, MAIP1, PARL, AGPS, SLC25A3, PDHA1, SUCLA2, ACAD9, NDUFS3, ATPAF2, MRPL51, PDE12, OPA1, GATM, ACO2, COQ9, DARS2, ALDH7A1, ATP5C1, MRPL47, PCCB, NDUFB5, FDX1, GLUD1, PTPMT1, HADHA, GFM2, NUDT9, PARS2, MRPL17, IDH2, PDHX, SCO1, ETFA, HSPA9, NSUN4, IMMT, CS, ATP5F1, FDXR, LARS2, PCK2, PPA2, NDUFV3, TEFM, NLN, HSPD1, PC	713	536	20581	3.01578	2.45983e-10	6.14957e-11	8.29459e-10
6	GOTERM_CC_DIRECT	GO:0070062~extracellular exosome	174	23.5453	1.97976e-12	EIF6, ATP1B1, LDHA, SEPT2, ATP1B3, CNDP2, TSPAN3, GNA11, COX5A, PDHB, CMBL, FAH, PRKAR2B, SLC16A1, PLOD3, RRAS, RALA, NQO1, MVB12B, CAPNS1, GATM, PCBD1, EFNB1, NUDT14, MOGS, CD40, PTPRO, PSMA1, LYNX1, SERPINF1, VAMP8, PSMA5, EIF2S1, ATP5C1, RYR1, EXT2, DST, MDH1, NAGLU, C6ORF120, CLU, DAG1, KMO, CALR, ACAT2, P3H1, SIAE, ACE, PSMB6, PROCR, MTCH2, GMPPA, PSMB2, IDH2, TMEM192, NDRG2, ARHGDIA, HAVCR2…	676	2811	18224	1.66873	9.58199e-10	3.194e-10	2.83789e-09
6	UP_KEYWORDS	Phosphoprotein	375	50.7442	5.48646e-12	ATP1B1, LDHA, SC5D, MCRIP2, PPP1R26, EHHADH, VPS54, VPS52, VPS33B, UHRF1BP1, FAH, CUL7, AGPS, CREB3L2, PDHA1, MVB12B, KIF13B, TBC1D9B, RPP25, TIMMDC1, DDRGK1, CAPNS1, GATM, EFNB1, C16ORF62, ZHX1, VTI1B, SPIRE1, BCL2L13, PTPRO, ESCO2, SPAG7, NAV1, LRCH1, SERPINF1, CCR5, MAPK6, EIF2S1, BACE1, ATP5C1, RYR1, LNPK, PDE4DIP, AMFR, NEK4, MDH1, TMX2, DCBLD1, SLC2A13, DBNDD2, FDX1, DAG1, HADHA, CALU, SLC1…	713	8246	20581	1.3127	2.28238e-09	4.56477e-10	7.69627e-09
6	GOTERM_CC_DIRECT	GO:0043209~myelin sheath	28	3.7889	1.10186e-11	UQCRC2, ATP1B1, SEPT2, PDIA3, STIP1, COX5A, UQCRFS1, CANX, PRDX1, SLC25A3, RALA, NEFH, SRD5A1, PDHA1, SUCLA2, NDUFS3, HSPA9, TCP1, ACO2, IMMT, ATP5F1, FAM213B, DPYSL2, VDAC2, VDAC1, ATP5C1, HSPD1, MDH1	676	152	18224	4.96605	5.33296e-09	1.33324e-09	1.57946e-08
6	UP_KEYWORDS	Transport	125	16.9147	3.50857e-11	SLC9A9, XPO1, ATP1B1, ATP1B3, VPS54, VPS52, VPS33B, SLC2A8, SLC2A6, SLC16A1, SLC9B1, MVB12B, APOO, NUP133, MCM3AP, SLC33A1, C16ORF62, VTI1B, SPIRE1, SLC25A30, VAMP8, ATP5C1, RYR1, ERC1, NUP43, SLC2A13, SLC38A9, FDX1, SLC38A7, SNX8, SLC38A6, SNX4, CHCHD4, COMMD9, SLC11A2, PEA15, SLC29A3, MTCH2, TTYH2, SEC61A1, FDXR, CRAT, VDAC2, S100A13, VDAC1, CACNA2D4, DENND1B, NDUFV3, P2RX4, KCTD10, P2RX7, ATP2…	713	1978	20581	1.82415	1.45957e-08	2.43261e-09	4.9217e-08
6	GOTERM_CC_DIRECT	GO:0016020~membrane	139	18.8092	1.95447e-10	XPO1, ATP1B1, IMPAD1, LDHA, PDGFB, LMAN2L, VPS52, IL15, PI4K2B, TXLNA, CLPTM1L, CISD2, SLC2A6, SLC16A1, AGPS, PDE4A, RRAS, RPN2, GNL2, NUP133, CAPNS1, OPA1, CMAS, SLC33A1, MOGS, CCDC134, MGAT2, SCCPDH, VAMP8, EIF2S1, MLEC, ATP5C1, RYR1, AMFR, EXT2, ARL6IP1, GCNT2, CYP51A1, DAG1, CERS6, SNX4, CALR, CALU, SLC11A2, P3H1, ACE, EIF3A, MTCH2, PSMB2, GYS1, CLASP2, DDX41, PLXND1, SEC61A1, SPHK2, CKAP5, S…	676	2200	18224	1.70329	9.45965e-08	1.89193e-08	2.80165e-07
6	UP_KEYWORDS	Mitochondrion inner membrane	32	4.33018	5.25469e-09	UQCRC2, NDUFB4, NDUFB5, MPV17, PTPMT1, COX5A, UQCRFS1, UQCRQ, NDUFAF3, MTCH2, MPV17L2, PARL, SLC25A3, NDUFS3, ATP5H, APOO, OPA1, GATM, NDUFA8, IMMT, NDUFA6, ATP5F1, NDUFC2, NDUFA13, CRAT, TIMM23, NDUFV3, SLC25A30, ATP5C1, SLC25A19, NDUFC2-KCTD14, SPNS1	713	270	20581	3.42108	2.18595e-06	3.12279e-07	7.3711e-06
6	GOTERM_CC_DIRECT	GO:0005789~endoplasmic reticulum membrane	68	9.20162	7.30297e-09	SC5D, SEC24A, VKORC1L1, LMAN2L, ATL3, MAN1B1, PDIA6, CANX, POMT2, CISD2, POMGNT2, PLOD3, SRD5A3, CREB3L2, SRD5A1, RPN2, AGPAT4, AGPAT3, ZW10, APOO, DHCR24, PIGZ, DDRGK1, SLC33A1, VTI1B, MOGS, TMEM189, PIGN, DHRS4, ZDHHC16, SQLE, MLEC, PSEN2, LNPK, AMFR, CLN8, DST, EXT2, FKBP2, SLC27A4, ARL6IP1, CYP51A1, CERS6, ALDH3A2, CALU, FMO4, VRK2, STT3A, ZDHHC9, MPDU1, SEC22A, BCAP29, NSDHL, RTCB, MSMO1, NC…	676	862	18224	2.12666	3.53463e-06	5.89106e-07	1.04685e-05
6	UP_KEYWORDS	Oxidoreductase	50	6.7659	9.84051e-09	LDHA, SC5D, VKORC1L1, EHHADH, PRDX4, UQCRFS1, COX5A, PRDX1, PDHB, ACOX3, MTHFD2, CRYL1, PLOD3, SRD5A3, SRD5A1, PDHA1, NQO1, ACAD9, NDUFS3, DHCR24, AIFM2, VAT1, SCCPDH, ADO, ALDH7A1, DHRS4, SQLE, MDH1, CYP51A1, GLUD1, KMO, CHCHD4, ALDH3A2, HADHA, FMO4, P3H1, CBR1, AKR1A1, IDH2, PNPO, NSDHL, MSMO1, FADS1, SCD, FDXR, FAM213B, SELENON, RDH11, RDH10, CRYZL1	713	582	20581	2.47984	4.09364e-06	5.11706e-07	1.38039e-05
6	GOTERM_CC_DIRECT	GO:0005829~cytosol	179	24.2219	5.3127e-08	EIF6, XPO1, LDHA, CNDP2, EHHADH, VPS54, IDE, VPS52, PI4K2B, CMBL, FAH, TBC1D16, PRKAR2B, CUL7, TIAM1, PDE4A, DNAJC6, TUBG1, NQO1, NANP, MVB12B, KIF13B, NUP133, MCM3AP, CAPNS1, PCBD1, CMAS, NUDT14, CECR1, VTI1B, YTHDF2, DCTN5, PSMA1, MAPK6, VAMP8, RFK, PSMA5, EIF2S1, PCCB, DST, NUP43, MDH1, ARL6IP1, FUOM, GCLC, GSDMA, DIAPH2, SNX8, CLU, DAG1, KMO, CALR, RBX1, PEA15, EIF3A, PSMB6, CRMP1, PTK6, PSMB…	676	3315	18224	1.45568	2.57132e-05	3.67335e-06	7.61552e-05
6	GOTERM_CC_DIRECT	GO:0005783~endoplasmic reticulum	63	8.52503	1.04254e-07	SLC27A1, KIAA0368, PDIA3, ATL3, MAN1B1, PDIA6, CANX, CISD2, POMGNT2, PLOD3, SRD5A3, DLG4, CREB3L2, RPN2, AGPAT3, ZW10, DHCR24, MINPP1, PIGZ, DDRGK1, MESDC2, MOGS, VASH1, STOM, SQLE, MLEC, PSEN2, SIL1, CLN8, EXT2, FKBP2, SLC27A4, SLC38A9, CYP51A1, CLU, CERS6, NHLRC1, CALR, CALU, P3H1, VRK2, PLIN2, MPDU1, ZDHHC9, BCAP29, TMEM192, DDX41, NSDHL, CES2, MSMO1, VAC14, TBL2, HTT, SCD, FAM213B, SELENOS, S…	676	828	18224	2.0512	5.04579e-05	6.30737e-06	0.000149444
6	KEGG_PATHWAY	hsa01130:Biosynthesis of antibiotics	28	3.7889	3.15529e-07	LDHA, SC5D, CYP51A1, EHHADH, PSPH, ACAT2, HADHA, PDHB, ALDH3A2, CMBL, AKR1A1, IDH2, PDHA1, SUCLA2, NSDHL, ENO1, MSMO1, ACO2, PFKL, CS, FDPS, UAP1L1, PCK2, NME7, ALDH7A1, SQLE, PCCB, MDH1	297	212	6879	3.05908	8.01411e-05	4.00713e-05	0.000410925
6	UP_KEYWORDS	Alternative splicing	430	58.1867	9.26104e-07	LDHA, MCRIP2, VKORC1L1, EHHADH, VPS54, VPS52, TVP23A, FAH, CLPTM1L, CUL7, BTBD1, SLC9B1, PDHA1, DHX32, L3MBTL4, DDRGK1, OPA1, GATM, VWA5A, C16ORF62, ZHX1, SPIRE1, ZUFSP, BCL2L13, PTPRO, NME7, TMEM138, NAA20, BACE1, RYR1, LNPK, DCBLD1, DBNDD2, CYP51A1, DUSP10, CHCHD4, HADHA, PEA15, P3H1, SLC29A3, ZNF124, UNC45A, SPHK2, PAIP1, PPFIBP1, FAM213B, VDAC2, GAS6, EMILIN1, SPNS1, DPP3, LDLR, BSCL2, PDIA6,…	713	10587	20581	1.17239	0.000385185	4.28057e-05	0.0012991
6	UP_KEYWORDS	Membrane	321	43.4371	1.23052e-06	SLC9A9, ATP1B1, LDHA, SC5D, ATP1B3, VKORC1L1, VPS52, MPV17, RNF215, VPS33B, TVP23A, S1PR2, CLPTM1L, AGPS, PLOD3, SLC9B1, CREB3L2, TMEM14C, MVB12B, APOO, TBC1D9B, TIMMDC1, GJD3, OPA1, CAPNS1, GATM, EFNB1, C16ORF62, VTI1B, SPIRE1, CD40, BCL2L13, PTPRO, HLA-DQA2, GLCE, MGAT2, CCR5, TMEM138, MLEC, BACE1, ATP5C1, RYR1, LNPK, AMFR, EXT2, TMX2, NCR3LG1, DCBLD1, SLC2A13, RTP4, GCNT2, GSDMA, CYP51A1, DAG1…	713	7494	20581	1.23643	0.000511767	5.11885e-05	0.00172612
6	UP_KEYWORDS	Disease mutation	132	17.862	1.70384e-06	SC5D, IMPAD1, LDHA, PDGFB, EHHADH, CLPB, LMAN2L, GNA11, MPV17, VPS33B, PDHB, FAH, S1PR2, SLC16A1, AGPS, CUL7, PLOD3, PDHA1, TUBG1, OPA1, GATM, PCBD1, SLC33A1, EFNB1, CECR1, MOGS, CD40, ESCO2, MGAT2, TMEM138, RYR1, PCCB, EXT2, NAGLU, GCNT2, GCLC, GLUD1, BMPR2, DAG1, HADHA, SLC11A2, SIAE, SLC29A3, GMPPA, ZDHHC9, GYS1, IDH2, DDX41, ARHGDIA, EVC, MSMO1, BMP1, MRPS22, HTT, FDPS, GARS, SELENON, PTPN11,…	713	2550	20581	1.49421	0.000708547	6.44341e-05	0.00239006
6	GOTERM_CC_DIRECT	GO:0005759~mitochondrial matrix	32	4.33018	1.74904e-06	GRPEL1, FDX1, GLUD1, PDHB, MTHFD2, GFM2, MAIP1, NUDT9, PARS2, IDH2, PDHA1, SUCLA2, NDUFS3, PDHX, ETFA, PDE12, ACO2, CS, GARS, FDXR, ATP5F1, DARS2, LARS2, PCK2, PPA2, LACTB2, TEFM, ALDH7A1, ATP5C1, HSPD1, PCCB, PC	676	327	18224	2.63815	0.00084618	9.40554e-05	0.00250715
6	UP_KEYWORDS	Electron transport	16	2.16509	4.64727e-06	UQCRC2, NDUFB4, NDUFB5, NDUFA8, FDX1, FADS1, NDUFA6, FDXR, NDUFC2, NDUFA13, UQCRFS1, UQCRQ, NDUFV3, NDUFC2-KCTD14, NDUFS3, ETFA	713	108	20581	4.27635	0.0019314	0.000161093	0.00651883
6	GOTERM_BP_DIRECT	GO:0055114~oxidation-reduction process	47	6.35995	5.95263e-06	GLRX3, LDHA, SC5D, PDIA3, FDX1, VKORC1L1, CYP51A1, GLUD1, PRDX4, KMO, CHCHD4, PRDX1, ALDH3A2, FMO4, P3H1, MTHFD2, CRYL1, CBR1, AGPS, AKR1A1, PLOD3, CHM, SRD5A3, PNPO, SRD5A1, NQO1, NSDHL, DHCR24, MSMO1, AIFM2, NDUFA8, PCBD1, FADS1, SCD, NDUFA6, FDXR, FAM213B, SELENON, VAT1, SCCPDH, RDH11, ALDH7A1, RDH10, ADO, DHRS4, SQLE, CRYZL1	652	592	16792	2.04471	0.014748	0.014748	0.0104986
6	UP_KEYWORDS	Protein transport	44	5.95399	8.78936e-06	XPO1, SEC24A, SNX8, VPS54, VPS52, SNX4, CHCHD4, VPS33B, NXT2, AP1S1, TRIM3, BCAP29, SEC22A, EXOC4, SNX24, VPS11, SEC61A1, MVB12B, ZW10, MCM3AP, NUP133, C16ORF62, VTI1B, NUP85, SPIRE1, TIMM23, S100A13, DENND1B, PREB, PHAX, ATG4C, NUP62, COG7, VAMP8, ATG4A, RAB34, TOMM40L, SIL1, SNX33, ERC1, SNX12, KPNA3, KPNA2, NUP43	713	610	20581	2.08209	0.00364971	0.000281221	0.0123287
6	UP_KEYWORDS	Respiratory chain	12	1.62382	9.39685e-06	UQCRC2, NDUFV3, NDUFB4, NDUFB5, NDUFA8, NDUFA6, NDUFC2, NDUFA13, NDUFC2-KCTD14, UQCRFS1, NDUFS3, UQCRQ	713	63	20581	5.49816	0.00390148	0.000279183	0.0131808
6	GOTERM_CC_DIRECT	GO:0000502~proteasome complex	12	1.62382	1.08717e-05	PSMA1, PSMG2, PSMB6, KIAA0368, PSMC4, PSMC3, PSMA5, PSMC2, PSMB2, PSMD3, PSMD8, USP14	676	60	18224	5.39172	0.0052481	0.000526054	0.0155829
6	UP_KEYWORDS	Proteasome	11	1.4885	1.16955e-05	PSMA1, PSMB6, KIAA0368, PSMC4, PSMC3, PSMA5, PSMC2, PSMB2, PSMD3, PSMD8, USP14	713	53	20581	5.99092	0.00485352	0.000324303	0.0164047
6	KEGG_PATHWAY	hsa00190:Oxidative phosphorylation	19	2.57104	1.357e-05	UQCRC2, NDUFB4, NDUFB5, NDUFA8, NDUFA6, ATP5F1, NDUFC2, NDUFA13, COX5A, UQCRFS1, UQCRQ, PPA2, NDUFV3, ATP6V1C2, ATP5C1, NDUFC2-KCTD14, NDUFS3, COX17, ATP5H	297	133	6879	3.3088	0.00344087	0.00114827	0.0176713
6	KEGG_PATHWAY	hsa01200:Carbon metabolism	17	2.30041	2.32202e-05	PFKL, ACO2, EHHADH, GLUD1, CS, ACAT2, PSPH, HADHA, PDHB, TKFC, IDH2, PDHA1, SUCLA2, PCCB, PC, MDH1, ENO1	297	113	6879	3.48449	0.00588065	0.00147341	0.0302364
6	KEGG_PATHWAY	hsa00020:Citrate cycle (TCA cycle)	9	1.21786	2.73223e-05	ACO2, CS, IDH2, PDHA1, PCK2, SUCLA2, PDHB, PC, MDH1	297	30	6879	6.94848	0.00691593	0.00138703	0.035577
6	UP_KEYWORDS	NADP	20	2.70636	2.58561e-05	SC5D, NUDT12, CYP51A1, GLUD1, FDXR, FAM213B, KMO, FMO4, RDH11, RDH10, CBR1, DHRS4, AKR1A1, SQLE, SRD5A3, IDH2, SRD5A1, NQO1, CRYZL1, DHCR24	713	186	20581	3.1038	0.0106986	0.000672041	0.0362639
6	UP_KEYWORDS	Hydrolase	90	12.1786	2.82304e-05	DPP3, IMPAD1, CNDP2, HEXA, CLPB, ATL3, IDE, MAN1B1, NT5DC2, SKIV2L2, PSPH, OTUB2, CMBL, FAH, AFMID, PTER, MTHFD2, PARL, PDE4A, DNAJC6, ABHD12, PDE8A, DPP9, USP16, USP14, DHX32, NANP, RPP25, MINPP1, HYAL3, OPA1, PDE12, NUDT12, MMEL1, NUDT14, MMP19, CECR1, APTX, MOGS, PTPRO, PSMA1, ATG4C, ATP9B, PSMA5, JOSD2, ATG4A, PSEN2, BACE1, CPSF3, NEU3, ADAM15, GPN2, NAGLU, APEX2, ABHD6, DUSP10, ERI2, PTPMT1,…	713	1671	20581	1.55469	0.0116753	0.000690585	0.0395933
6	KEGG_PATHWAY	hsa05010:Alzheimer's disease	21	2.84168	3.11852e-05	UQCRC2, NDUFB4, NDUFB5, NDUFA8, NDUFA6, IDE, ATP5F1, NDUFC2, NDUFA13, COX5A, UQCRFS1, UQCRQ, CDK5, NDUFV3, ATP2A2, BACE1, PSEN2, ATP5C1, NDUFC2-KCTD14, NDUFS3, ATP5H	297	168	6879	2.8952	0.00788988	0.00131932	0.0406061
6	GOTERM_CC_DIRECT	GO:0048471~perinuclear region of cytoplasm	44	5.95399	6.51947e-05	SEPT2, SEC24A, GSDMA, GALNT6, VPS54, NANOS1, CLU, VPS52, ZNF35, NHLRC1, SLIRP, VPS33B, CALR, NXT2, SLC11A2, PRKAR2B, LPXN, CUL7, RASGRP3, PDE4A, TMEM192, SRD5A1, NDRG2, TRIP10, UNC45A, LMNA, VTI1B, SNAPIN, SPIRE1, M6PR, S100A13, FLNA, ANXA2, STOM, P2RX4, ATP2A2, SERPINF1, ATP9B, VAMP8, RAB34, PSEN2, MEX3D, AMFR, HDAC6	676	621	18224	1.91011	0.0310626	0.00286455	0.093413
6	UP_KEYWORDS	Cytoplasm	211	28.5521	8.05457e-05	LDHA, MCRIP2, EHHADH, CUL7, BTBD1, KIF13B, CAPNS1, GATM, PCBD1, NUDT14, SPIRE1, DCTN5, MAPK6, NAV1, NAA20, PDE4DIP, NEK4, MDH1, GSDMA, DAG1, DUSP10, ACAT2, CALR, PEA15, ACE, VRK2, CRMP1, UNC45A, SPHK2, PAIP1, GARS, FAM213B, S100A13, ZBTB42, DENND1B, PTPN11, TNKS1BP1, NR1I3, DESI2, DESI1, RNF7, EPS8, NUP62, CDC42BPB, ABCF1, DPP3, SLC27A1, FAM96B, KIAA0368, TRPV2, COPS4, TTLL5, AASDHPPT, NUBP1, DYN…	713	4816	20581	1.26466	0.0329532	0.00185984	0.112927
6	GOTERM_CC_DIRECT	GO:0042470~melanosome	14	1.89445	8.95839e-05	ATP1B3, PDIA3, TRPV2, SLC3A2, PDIA6, CANX, PRDX1, ANXA2, ANXA2P2, CALU, STOM, SLC1A4, SLC1A5, SERPINF1	676	101	18224	3.73683	0.0424339	0.00360686	0.128338
6	KEGG_PATHWAY	hsa04141:Protein processing in endoplasmic reticulum	20	2.70636	0.000108001	MBTPS2, SEC24A, PDIA3, MAN1B1, PDIA6, SELENOS, MOGS, CALR, CANX, ERLEC1, RBX1, PREB, STT3A, EIF2S1, SIL1, RPN2, AMFR, SEC61A1, UBE2E2, SSR3	297	169	6879	2.74102	0.0270609	0.00391144	0.140563
6	KEGG_PATHWAY	hsa05012:Parkinson's disease	18	2.43572	0.000114804	UQCRC2, NDUFB4, NDUFB5, NDUFA8, NDUFA6, ATP5F1, NDUFC2, NDUFA13, COX5A, VDAC2, UQCRFS1, UQCRQ, VDAC1, NDUFV3, ATP5C1, NDUFC2-KCTD14, NDUFS3, ATP5H	297	142	6879	2.93598	0.0287408	0.00363861	0.149411
6	UP_KEYWORDS	Lipid metabolism	32	4.33018	0.000118035	SLC27A1, SC5D, LDLR, CYP51A1, FDX1, EHHADH, BSCL2, CERS6, PTPMT1, HADHA, ACOX3, PLBD2, AGPS, AGPAT4, AGPAT3, NSDHL, DHCR24, MBTPS2, MSMO1, NCEH1, LIPA, FADS1, SCD, FDXR, FDPS, FAM213B, SPTSSA, CRAT, CPT1A, NEU3, PC, SLC27A4	713	433	20581	2.13324	0.0479192	0.00258116	0.165448
6	GOTERM_BP_DIRECT	GO:0006120~mitochondrial electron transport, NADH to ubiquinone	10	1.35318	9.57695e-05	NDUFV3, NDUFB4, NDUFB5, NDUFA8, NDUFA6, NDUFC2, NDUFA13, COQ9, NDUFC2-KCTD14, NDUFS3	652	49	16792	5.25604	0.212626	0.112659	0.168782
6	KEGG_PATHWAY	hsa00100:Steroid biosynthesis	7	0.947226	0.000140223	SC5D, MSMO1, LIPA, SQLE, CYP51A1, NSDHL, DHCR24	297	20	6879	8.10657	0.0349923	0.00394987	0.182464
6	UP_KEYWORDS	Lysosome	23	3.11231	0.000130693	NAGLU, HYAL3, LIPA, SLC38A9, SPHK2, LDLR, HEXA, TMEM9, VTI1B, SNAPIN, GPR137B, VPS33B, HLA-DQA2, M6PR, PLBD2, SIAE, DRAM2, SLC29A3, TMEM9B, VAMP8, TMEM192, VPS11, TRIP10	713	263	20581	2.52435	0.0529201	0.0027149	0.183175
6	UP_KEYWORDS	Tricarboxylic acid cycle	7	0.947226	0.000132469	ACO2, CS, IDH2, PDHA1, SUCLA2, PDHB, MDH1	713	24	20581	8.41906	0.0536197	0.00262088	0.185663
6	GOTERM_BP_DIRECT	GO:0006521~regulation of cellular amino acid metabolic process	10	1.35318	0.000132355	PSMA1, PSMB6, PSMC4, PSMC3, PSMA5, PSMC2, PSMB2, PSMD3, NQO1, PSMD8	652	51	16792	5.04992	0.28135	0.10428	0.233189
6	GOTERM_BP_DIRECT	GO:0032981~mitochondrial respiratory chain complex I assembly	11	1.4885	0.000142817	NDUFV3, TIMMDC1, NDUFB4, NDUFB5, NDUFA8, NDUFA6, NDUFC2, NDUFA13, ACAD9, NDUFS3, NDUFAF3	652	63	16792	4.49684	0.299876	0.0852682	0.2516
6	GOTERM_BP_DIRECT	GO:0006090~pyruvate metabolic process	7	0.947226	0.000145389	SLC16A1, LDHA, PDHA1, PCK2, PDHX, PDHB, PC	652	22	16792	8.19465	0.304356	0.0700119	0.256125
6	KEGG_PATHWAY	hsa05016:Huntington's disease	21	2.84168	0.000205089	UQCRC2, NDUFB4, NDUFB5, NDUFA8, HTT, NDUFA6, ATP5F1, NDUFC2, NDUFA13, COX5A, VDAC2, UQCRFS1, UQCRQ, VDAC1, NDUFV3, ATP5C1, CREB3L2, DLG4, NDUFC2-KCTD14, NDUFS3, ATP5H	297	192	6879	2.5333	0.050764	0.00519624	0.266766
6	KEGG_PATHWAY	hsa00620:Pyruvate metabolism	9	1.21786	0.000246587	LDHA, ALDH7A1, PDHA1, PCK2, ACAT2, ALDH3A2, PDHB, PC, MDH1	297	40	6879	5.21136	0.0607192	0.00567843	0.320664
6	GOTERM_CC_DIRECT	GO:0005765~lysosomal membrane	24	3.24763	0.000236399	SLC38A9, SPHK2, GNA11, TMEM9, VTI1B, SNAPIN, GPR137B, VPS33B, HLA-DQA2, M6PR, ANXA2, SLC2A8, SLC11A2, P2RX4, ATP6V1C2, AP1S1, SLC29A3, DRAM2, TMEM9B, VAMP8, TMEM192, WDR11, VPS11, SPNS1	676	274	18224	2.36134	0.108126	0.00876373	0.338334
6	GOTERM_CC_DIRECT	GO:0005782~peroxisomal matrix	9	1.21786	0.000254939	NUDT12, AGPS, EHHADH, IDE, GNPAT, ABCD3, HSPD1, CRAT, ACOX3	676	46	18224	5.2745	0.116096	0.008776	0.364824
6	UP_KEYWORDS	Flavoprotein	14	1.89445	0.000313451	AIFM2, FDXR, KMO, ACOX3, FMO4, AGPS, TKFC, RFK, SQLE, PNPO, NQO1, ACAD9, ETFA, DHCR24	713	122	20581	3.31242	0.12227	0.00591047	0.438802
6	GOTERM_CC_DIRECT	GO:0031902~late endosome membrane	13	1.75913	0.00035393	SLC9A9, SLC11A2, SLC29A3, VAC14, SLC38A9, VAMP8, TMEM9, VTI1B, TSPAN15, VPS11, VPS33B, ANXA2, MVB12B	676	101	18224	3.46992	0.157458	0.0113572	0.506147
6	GOTERM_CC_DIRECT	GO:0000777~condensed chromosome kinetochore	12	1.62382	0.000359637	CENPN, NUP133, SEPT2, CKAP5, DYNLT3, CENPW, NUP85, DCTN5, CLASP2, NUP43, CHAMP1, ZW10	676	87	18224	3.71842	0.159783	0.010822	0.514289
6	GOTERM_MF_DIRECT	GO:0008137~NADH dehydrogenase (ubiquinone) activity	9	1.21786	0.000398719	NDUFV3, NDUFB4, NDUFB5, NDUFA8, NDUFA6, NDUFC2, NDUFA13, NDUFC2-KCTD14, NDUFS3	640	48	16881	4.94561	0.29288	0.29288	0.616897
6	KEGG_PATHWAY	hsa03050:Proteasome	9	1.21786	0.000489244	PSMA1, PSMB6, PSMC4, PSMC3, PSMA5, PSMC2, PSMB2, PSMD3, PSMD8	297	44	6879	4.7376	0.116884	0.0103047	0.635292
6	GOTERM_CC_DIRECT	GO:0005777~peroxisome	13	1.75913	0.000464107	DHRS4, NUDT12, AGPS, EHHADH, IDE, IDH2, GNPAT, MPV17, ABCD3, CRAT, ISOC1, ALDH3A2, ACOX3	676	104	18224	3.36982	0.201228	0.0131295	0.663221
6	UP_KEYWORDS	Sterol metabolism	10	1.35318	0.000479742	SC5D, MSMO1, MBTPS2, LDLR, FDX1, CYP51A1, FDPS, FDXR, NSDHL, DHCR24	713	67	20581	4.30826	0.180958	0.00864159	0.670866
6	UP_KEYWORDS	Transmembrane	236	31.935	0.000529133	SLC9A9, ATP1B1, SC5D, LDHA, ATP1B3, VKORC1L1, MPV17, RNF215, TVP23A, S1PR2, CLPTM1L, CREB3L2, SLC9B1, TMEM14C, APOO, TBC1D9B, TIMMDC1, GJD3, OPA1, EFNB1, C16ORF62, VTI1B, CD40, BCL2L13, PTPRO, HLA-DQA2, GLCE, MGAT2, CCR5, TMEM138, MLEC, BACE1, RYR1, LNPK, AMFR, EXT2, TMX2, NCR3LG1, SLC2A13, DCBLD1, GCNT2, RTP4, CYP51A1, DAG1, SLC11A2, ACE, SLC29A3, VRK2, PROCR, ZDHHC9, SYS1-DBNDD2, SCD, SPTSSA, T…	713	5651	20581	1.20549	0.197624	0.00913211	0.739696
6	UP_KEYWORDS	Congenital disorder of glycosylation	8	1.08254	0.000540506	MGAT2, SLC35C1, STT3A, COG7, MPDU1, SLC39A8, SRD5A3, DOLK	713	42	20581	5.49816	0.201413	0.00895611	0.755539
6	UP_KEYWORDS	Kinetochore	12	1.62382	0.000624619	CENPN, NUP133, SEPT2, CKAP5, DYNLT3, CENPW, NUP85, DCTN5, CLASP2, NUP43, CHAMP1, ZW10	713	99	20581	3.49883	0.228889	0.00994721	0.872637
6	GOTERM_MF_DIRECT	GO:0016887~ATPase activity	18	2.43572	0.000599068	ABCF1, ATP1B1, CLPB, PTPA, IDE, CLU, ATP5F1, MLH1, PSMC4, PSMC3, PSMC2, ATP5C1, ABCD3, HSPD1, DYNC1H1, DST, ATP5H, KIF13B	640	183	16881	2.59442	0.405923	0.229236	0.925532
6	GOTERM_MF_DIRECT	GO:0005515~protein binding	374	50.6089	0.000609592	SLC9A9, ATP1B1, LDHA, MCRIP2, PPP1R26, EHHADH, VPS54, VPS52, VPS33B, UHRF1BP1, ERLEC1, FAH, S1PR2, MAIP1, CUL7, AGPS, BTBD1, PLOD3, TMEM14C, DHX32, MVB12B, KIF13B, APOO, TBC1D9B, RPP25, LYRM2, TIMMDC1, MRPL51, L3MBTL4, GJD3, DDRGK1, OPA1, CAPNS1, NUDT12, PCBD1, EFNB1, NUDT14, C16ORF62, ZHX1, VTI1B, DCTN5, CD40, ZUFSP, BCL2L13, PTPRO, NME7, VASH1, TRAPPC13, LRCH1, SERPINF1, CCR5, MAPK6, EIF2S1, BA…	640	8785	16881	1.12292	0.411335	0.161912	0.94172
6	KEGG_PATHWAY	hsa04146:Peroxisome	12	1.62382	0.000788199	DHRS4, NUDT12, AGPS, MPV17L2, EHHADH, IDH2, GNPAT, MPV17, ABCD3, CRAT, PRDX1, ACOX3	297	83	6879	3.34867	0.1815	0.0152882	1.02165
6	GOTERM_BP_DIRECT	GO:0043488~regulation of mRNA stability	13	1.75913	0.000634015	XPO1, EXOSC4, YTHDF2, PSMA1, PSMB6, PSMC4, PSMC3, PSMA5, PSMC2, PSMB2, KHSRP, PSMD3, PSMD8	652	103	16792	3.25058	0.794642	0.231899	1.11239
6	GOTERM_CC_DIRECT	GO:0000776~kinetochore	11	1.4885	0.000797333	SUMO3, XPO1, DYNLL1, CKAP5, PSEN2, DYNLT3, CENPW, NUP85, CLASP2, NUP43, ZW10	676	81	18224	3.66104	0.320272	0.0212196	1.13689
6	GOTERM_BP_DIRECT	GO:0006099~tricarboxylic acid cycle	7	0.947226	0.000734507	ACO2, CS, IDH2, PDHA1, SUCLA2, PDHB, MDH1	652	29	16792	6.21663	0.840227	0.230489	1.28763
6	UP_KEYWORDS	Transmembrane helix	233	31.5291	0.0010141	SLC9A9, ATP1B1, SC5D, LDHA, ATP1B3, VKORC1L1, MPV17, RNF215, TVP23A, S1PR2, CLPTM1L, CREB3L2, SLC9B1, TMEM14C, APOO, TBC1D9B, TIMMDC1, GJD3, OPA1, EFNB1, C16ORF62, VTI1B, CD40, BCL2L13, PTPRO, HLA-DQA2, GLCE, MGAT2, CCR5, TMEM138, MLEC, BACE1, RYR1, LNPK, AMFR, EXT2, TMX2, NCR3LG1, SLC2A13, DCBLD1, GCNT2, RTP4, CYP51A1, DAG1, SLC11A2, ACE, SLC29A3, VRK2, PROCR, ZDHHC9, SYS1-DBNDD2, SCD, SPTSSA, T…	713	5634	20581	1.19376	0.344318	0.015511	1.41318
6	INTERPRO	IPR016040:NAD(P)-binding domain	17	2.30041	0.000884669	LDHA, EHHADH, GLUD1, FDXR, HADHA, VAT1, RDH11, SCCPDH, MTHFD2, RDH10, CRYL1, CBR1, DHRS4, AHCYL2, MDH1, CRYZL1, NSDHL	678	179	18559	2.59969	0.684106	0.684106	1.43498
6	UP_KEYWORDS	Lipid biosynthesis	15	2.02977	0.00106727	SC5D, MSMO1, CYP51A1, FADS1, SCD, CERS6, FDPS, FAM213B, PTPMT1, AGPS, AGPAT4, AGPAT3, DHCR24, NSDHL, PC	713	156	20581	2.77552	0.358677	0.0157399	1.48677
6	UP_KEYWORDS	Neuropathy	11	1.4885	0.00108986	NAGLU, AP1S1, ATL3, GARS, LMNA, MPV17, SLC25A19, NEFH, ABHD12, DYNC1H1, DST	713	90	20581	3.52799	0.364682	0.0155207	1.51801
6	UP_KEYWORDS	NAD	16	2.16509	0.00115013	SC5D, LDHA, MSMO1, NUDT12, EHHADH, VDAC2, HADHA, ALDH3A2, MTHFD2, ALDH7A1, CRYL1, AHCYL2, NQO1, NDUFS3, MDH1, NSDHL	713	175	20581	2.63912	0.380429	0.015831	1.60133
6	GOTERM_BP_DIRECT	GO:0031145~anaphase-promoting complex-dependent catabolic process	11	1.4885	0.00092415	PSMA1, PSMB6, PSMC4, PSMC3, PSMA5, PSMC2, PSMB2, CDC23, PSMD3, UBE2S, PSMD8	652	79	16792	3.58608	0.900515	0.250589	1.61753
6	UP_KEYWORDS	Sterol biosynthesis	6	0.811908	0.00145945	SC5D, MSMO1, CYP51A1, FDPS, NSDHL, DHCR24	713	25	20581	6.92769	0.455331	0.0194084	2.02792
6	UP_KEYWORDS	Transferase	83	11.2314	0.00146669	METTL21B, CDK18, FER, PI4K2B, DPY19L1, CSNK2A3, POMT2, PRKAR2B, AASDHPPT, POMGNT2, AGPS, TKFC, PAK4, GSTZ1, GNPAT, RPN2, AGPAT4, AGPAT3, MCM3AP, PIGZ, GATM, PFKL, CMAS, CDK5, NME7, ESCO2, PIGN, MAP4K3, MGAT2, PANK3, ZDHHC16, MAPK6, NAA20, RFK, HIPK2, AMFR, NEK4, EXT2, UBE2S, GSTP1, XYLB, MOB1B, GCNT2, GALNT6, PEAK1, BMPR2, COMT, ACAT2, RABGGTA, STK32C, VRK2, CDYL, STT3A, EOGT, PTK6, ZDHHC9, SEPSE…	713	1708	20581	1.40271	0.456969	0.0189	2.03788
6	UP_KEYWORDS	FAD	12	1.62382	0.00150168	FMO4, AGPS, AIFM2, SQLE, TKFC, FDXR, KMO, ACAD9, NQO1, ETFA, ACOX3, DHCR24	713	110	20581	3.14895	0.464828	0.0187661	2.08602
6	UP_KEYWORDS	Chaperone	17	2.30041	0.00173944	TIMMDC1, ATPAF2, TCP1, GRPEL1, CLU, PDIA6, MESDC2, CALR, CANX, PSMG2, DNAJC6, HSPD1, DNAJB4, COX17, SCO1, UNC45A, HSPA9	713	201	20581	2.44135	0.515306	0.0210759	2.41257
6	GOTERM_BP_DIRECT	GO:0006888~ER to Golgi vesicle-mediated transport	16	2.16509	0.00142022	SEC24A, LMAN2L, ATL3, VTI1B, DCTN5, GAS6, PREB, COG7, DYNLL1, BCAP29, CREB3L2, SEC22A, CNIH1, DYNC1H1, DYNC1I2, ZW10	652	160	16792	2.57546	0.9712	0.32575	2.47558
6	GOTERM_CC_DIRECT	GO:0005868~cytoplasmic dynein complex	5	0.67659	0.00183691	DYNLL1, DYNLT3, SNX4, DYNC1H1, DYNC1I2	676	15	18224	8.98619	0.589297	0.0457561	2.60113
6	GOTERM_CC_DIRECT	GO:0005770~late endosome	13	1.75913	0.00190897	SLC11A2, LDLR, KIAA0368, SLC38A9, HTT, TMEM9, BACE1, RASGEF1B, TMEM192, VPS11, VPS33B, M6PR, MVB12B	676	122	18224	2.87264	0.603398	0.0451883	2.70186
6	KEGG_PATHWAY	hsa00010:Glycolysis / Gluconeogenesis	10	1.35318	0.00212501	MINPP1, LDHA, ALDH7A1, PFKL, AKR1A1, PDHA1, PCK2, ALDH3A2, PDHB, ENO1	297	67	6879	3.45696	0.417443	0.0378595	2.73241
6	UP_KEYWORDS	Host-virus interaction	26	3.51827	0.00204186	XPO1, LDLR, IDE, DAG1, RBX1, VRK2, PSMB6, DYNLL1, CUL7, PSMB2, RALA, NEDD4L, VAC14, DDB1, FDPS, SNAPIN, GAS6, VDAC1, NUP62, CCR5, PSMC3, PSMC2, HSPD1, KPNA3, KPNA2, DYNC1I2	713	385	20581	1.94935	0.572706	0.0240011	2.82646
6	GOTERM_BP_DIRECT	GO:0000226~microtubule cytoskeleton organization	10	1.35318	0.0016294	CUL7, CRMP1, CAMSAP2, NEFH, DOCK7, TUBG1, FER, CLASP2, DST, TTL	652	71	16792	3.62741	0.982928	0.334376	2.83528
6	GOTERM_BP_DIRECT	GO:0051436~negative regulation of ubiquitin-protein ligase activity involved in mitotic cell cycle	10	1.35318	0.0016294	PSMA1, PSMB6, PSMC4, PSMC3, PSMA5, PSMC2, PSMB2, CDC23, PSMD3, PSMD8	652	71	16792	3.62741	0.982928	0.334376	2.83528
6	GOTERM_CC_DIRECT	GO:0009986~cell surface	35	4.73613	0.00203688	PDIA3, PDGFB, LDLR, TRPV2, CLU, IDE, BMPR2, IL15, CALR, IL17RC, SLC11A2, SLC1A4, PROCR, TSPAN33, ROBO1, RALA, RTN4RL2, LRFN4, ANO6, USP14, HAVCR2, TMEM206, GJD3, LGALS1, SLC3A2, HILPDA, TSPAN15, CD40, ANXA2, CCR5, BACE1, AAMP, HSPD1, ENG, ADAM15	676	542	18224	1.74087	0.627253	0.045906	2.88045
6	GOTERM_CC_DIRECT	GO:0005747~mitochondrial respiratory chain complex I	8	1.08254	0.00205675	NDUFV3, NDUFB4, NDUFB5, NDUFA8, NDUFA6, NDUFC2, NDUFA13, NDUFS3	676	49	18224	4.4014	0.630828	0.0442846	2.90817
6	GOTERM_BP_DIRECT	GO:0006606~protein import into nucleus	9	1.21786	0.00169094	MCM3AP, NUP133, NUP62, PDIA3, HEATR3, SNUPN, NUP85, KPNA3, KPNA2	652	58	16792	3.9964	0.985362	0.318878	2.94086
6	GOTERM_BP_DIRECT	GO:0006457~protein folding	17	2.30041	0.00174827	TCP1, GRPEL1, PDIA3, LMAN2L, PDIA6, MESDC2, MOGS, CALR, CANX, FKBP1B, P3H1, MLEC, MPDU1, SIL1, DNAJB4, HSPA9, FKBP2	652	180	16792	2.43238	0.987317	0.30508	3.03913
6	GOTERM_MF_DIRECT	GO:0019900~kinase binding	10	1.35318	0.00203946	LDHA, MOB1B, PFKL, RASGRP3, TIAM1, HTT, DLG4, WWC2, PDE8A, FLNA	640	75	16881	3.51687	0.830364	0.35823	3.11818
6	GOTERM_BP_DIRECT	GO:0030433~ER-associated ubiquitin-dependent protein catabolic process	9	1.21786	0.00210946	KIAA0368, PSMC4, PSMC3, PSMC2, MAN1B1, UBXN8, SELENOS, AMFR, ERLEC1	652	60	16792	3.86319	0.99486	0.333319	3.65605
6	GOTERM_BP_DIRECT	GO:0000209~protein polyubiquitination	17	2.30041	0.00218953	SPSB1, NHLRC1, RBX1, PSMA1, PSMB6, PSMC4, PSMC3, PSMA5, PSMC2, PSMB2, PSMD3, NEDD4L, AMFR, FBXO22, PSMD8, RNF14, HDAC6	652	184	16792	2.3795	0.995793	0.323478	3.79231
6	UP_KEYWORDS	Steroid metabolism	10	1.35318	0.00288894	SC5D, MSMO1, MBTPS2, LDLR, FDX1, CYP51A1, FDPS, FDXR, NSDHL, DHCR24	713	86	20581	3.35644	0.69987	0.032879	3.97712
6	UP_KEYWORDS	Centromere	13	1.75913	0.00289566	NUP133, CENPN, PPP2R1A, SEPT2, CKAP5, DYNLT3, NUP85, DCTN5, CHAMP1, CENPW, CLASP2, NUP43, ZW10	713	137	20581	2.73905	0.70071	0.032078	3.98619
6	GOTERM_CC_DIRECT	GO:0031982~vesicle	13	1.75913	0.00285704	TSPAN4, VTI1B, ANXA2, STOM, KCNN4, EPS8, VAMP8, RAB34, DNAJC6, SPNS1, GSTP1, DYNC1I2, MVB12B	676	128	18224	2.73798	0.749622	0.0584313	4.01833
6	GOTERM_MF_DIRECT	GO:0050660~flavin adenine dinucleotide binding	9	1.21786	0.00275444	FMO4, AGPS, AIFM2, SQLE, KMO, ACAD9, ETFA, ACOX3, DHCR24	640	64	16881	3.7092	0.909001	0.380834	4.18961
6	GOTERM_CC_DIRECT	GO:0022624~proteasome accessory complex	5	0.67659	0.00301954	PSMC4, PSMC3, PSMC2, PSMD3, PSMD8	676	17	18224	7.92899	0.768615	0.0591638	4.24231
6	UP_KEYWORDS	Magnesium	33	4.46549	0.00319671	IMPAD1, APEX2, GNA11, BMPR2, NT5DC2, ERI2, COMT, PSPH, TTL, FAH, MTHFD2, STK32C, AASDHPPT, NUDT9, TKFC, IDH2, NANP, ENO1, PDE12, NUDT12, PFKL, MAT2A, NUDT14, FDPS, NME7, PPA2, ADPRH, ATP2A2, ATP9B, RFK, NEK4, MYLK, CDC42BPB	713	552	20581	1.72565	0.736042	0.0344445	4.39205
6	GOTERM_BP_DIRECT	GO:0051437~positive regulation of ubiquitin-protein ligase activity involved in regulation of mitotic cell cycle transition	10	1.35318	0.00262744	PSMA1, PSMB6, PSMC4, PSMC3, PSMA5, PSMC2, PSMB2, CDC23, PSMD3, PSMD8	652	76	16792	3.38876	0.998594	0.354534	4.53432
6	UP_KEYWORDS	Cholesterol metabolism	8	1.08254	0.0033885	MBTPS2, LDLR, FDX1, CYP51A1, FDPS, FDXR, NSDHL, DHCR24	713	57	20581	4.05128	0.756347	0.0355578	4.64977
6	GOTERM_BP_DIRECT	GO:0061077~chaperone-mediated protein folding	7	0.947226	0.00276419	P3H1, CLU, CALR, FKBP1B, CANX, UNC45A, FKBP2	652	37	16792	4.87249	0.999001	0.350668	4.76492
6	GOTERM_BP_DIRECT	GO:0002479~antigen processing and presentation of exogenous peptide antigen via MHC class I, TAP-dependent	9	1.21786	0.00288526	PSMA1, PSMB6, PSMC4, PSMC3, PSMA5, PSMC2, PSMB2, PSMD3, PSMD8	652	63	16792	3.67923	0.999262	0.345731	4.96865
6	GOTERM_CC_DIRECT	GO:0046930~pore complex	4	0.541272	0.00359462	NUP62, TOMM40L, VDAC2, VDAC1	676	9	18224	11.9816	0.824993	0.0673424	5.03104
6	GOTERM_MF_DIRECT	GO:0016491~oxidoreductase activity	17	2.30041	0.00397205	SC5D, MSMO1, FADS1, SCD, PRDX4, FDXR, PRDX1, VAT1, SELENON, ALDH3A2, SCCPDH, ALDH7A1, AKR1A1, SQLE, CHM, CRYZL1, ETFA	640	200	16881	2.24201	0.968526	0.4381	5.98881
6	GOTERM_BP_DIRECT	GO:0038061~NIK/NF-kappaB signaling	9	1.21786	0.00386716	PSMA1, PSMB6, PSMC4, PSMC3, PSMA5, PSMC2, PSMB2, PSMD3, PSMD8	652	66	16792	3.51199	0.999937	0.415668	6.60575
6	KEGG_PATHWAY	hsa00630:Glyoxylate and dicarboxylate metabolism	6	0.811908	0.00527456	ACO2, CS, ACAT2, PCCB, MDH1, AFMID	297	27	6879	5.14703	0.739013	0.0856595	6.65561
6	UP_KEYWORDS	Cataract	9	1.21786	0.00507853	RDH11, GCNT2, MSMO1, AGPS, SLC33A1, CLPB, SRD5A3, GNPAT, ABHD12	713	77	20581	3.37387	0.879734	0.0515738	6.89305
6	GOTERM_CC_DIRECT	GO:0031597~cytosolic proteasome complex	4	0.541272	0.00499473	PSMC4, PSMC3, PSMC2, IDE	676	10	18224	10.7834	0.91139	0.0889995	6.92612
6	GOTERM_BP_DIRECT	GO:0022417~protein maturation by protein folding	4	0.541272	0.00408907	PRDX4, CHCHD4, CALR, FKBP1B	652	9	16792	11.4465	0.999964	0.416247	6.97205
6	UP_KEYWORDS	Nucleotide-binding	83	11.2314	0.00523809	ABCF1, SLC27A1, SEPT2, CDK18, GNA11, EHHADH, CLPB, ATL3, IDE, TTLL5, SKIV2L2, FER, PI4K2B, TTL, CSNK2A3, PRKAR2B, NUBP1, TKFC, PAK4, RRAS, RALA, GUCY1A3, RHOC, TUBG1, GNL2, VPS11, DYNC1H1, SUCLA2, DHX32, KIF13B, RAP2A, OPA1, PFKL, DARS2, CDK5, NME7, MAP4K3, PANK3, MAPK6, ATP9B, RFK, HIPK2, NEK4, PCCB, UBE2S, XYLB, SLC27A4, GPN2, GCLC, GLUD1, PEAK1, BMPR2, GFM2, STK32C, VRK2, PARS2, PTK6, ABCD3, D…	713	1788	20581	1.33995	0.887497	0.0518923	7.10229
6	GOTERM_CC_DIRECT	GO:0070469~respiratory chain	5	0.67659	0.00562862	NDUFA8, NDUFA6, NDUFC2, NDUFC2-KCTD14, UQCRQ	676	20	18224	6.73964	0.934907	0.0962325	7.77248
6	KEGG_PATHWAY	hsa00640:Propanoate metabolism	6	0.811908	0.00619971	LDHA, EHHADH, ACAT2, SUCLA2, PCCB, HADHA	297	28	6879	4.9632	0.793948	0.0940098	7.77995
6	GOTERM_CC_DIRECT	GO:0005758~mitochondrial intermembrane space	9	1.21786	0.00595576	OPA1, NDUFA8, GATM, COA6, COA7, NLN, CHCHD4, TIMM23, COX17	676	74	18224	3.27875	0.944491	0.0981052	8.20647
6	KEGG_PATHWAY	hsa00380:Tryptophan metabolism	7	0.947226	0.00673308	ALDH7A1, EHHADH, KMO, ACAT2, ALDH3A2, HADHA, AFMID	297	40	6879	4.05328	0.820214	0.0960131	8.42246
6	UP_KEYWORDS	Steroid biosynthesis	6	0.811908	0.00671091	SC5D, MSMO1, CYP51A1, FDPS, NSDHL, DHCR24	713	35	20581	4.94835	0.93926	0.0645186	9.01319
6	GOTERM_MF_DIRECT	GO:0016787~hydrolase activity	16	2.16509	0.00614445	GPN2, CES2, NCEH1, NUDT12, CNDP2, TMEM62, CMBL, AFMID, ADPRH, PLBD2, PSMC4, PSMC3, NUDT9, PSMC2, AHCYL2, HDAC6	640	191	16881	2.20955	0.99528	0.534733	9.12057
6	GOTERM_BP_DIRECT	GO:0043161~proteasome-mediated ubiquitin-dependent protein catabolic process	17	2.30041	0.00574222	DDB1, CDC23, NHLRC1, RBX1, PSMA1, KCTD10, PSMB6, PSMC4, FBXW5, PSMA5, PSMC3, BTBD1, PSMC2, PSMB2, PSMD3, NEDD4L, PSMD8	652	203	16792	2.15679	0.999999	0.512612	9.65841
6	KEGG_PATHWAY	hsa00071:Fatty acid degradation	7	0.947226	0.00856519	ALDH7A1, EHHADH, ACAT2, ALDH3A2, HADHA, CPT1A, ACOX3	297	42	6879	3.86027	0.887514	0.114307	10.5981
6	GOTERM_CC_DIRECT	GO:0005762~mitochondrial large ribosomal subunit	7	0.947226	0.00825171	MRPL13, MRPL51, MPV17L2, MRPL27, MRPL17, MRPL47, NSUN4	676	48	18224	3.93146	0.981874	0.129154	11.1993
6	UP_KEYWORDS	Translocation	9	1.21786	0.00853379	MCM3AP, NUP133, NUP62, SIL1, NUP85, CHCHD4, TIMM23, NUP43, SEC61A1	713	84	20581	3.09272	0.971711	0.0795694	11.3277
6	UP_KEYWORDS	Protease	31	4.19486	0.00854782	DPP3, CNDP2, IDE, OTUB2, ACE, PSMB6, PARL, PSMB2, DPP9, USP16, LMLN, PCSK5, USP14, MBTPS2, BMP1, USP41, MMEL1, MMP19, PSMA1, DESI2, DESI1, ATG4C, PSMA5, JOSD2, ATG4A, PSMC2, BACE1, PSEN2, NLN, MPND, ADAM15	713	544	20581	1.6449	0.971877	0.0779567	11.3453
6	GOTERM_CC_DIRECT	GO:0005794~Golgi apparatus	47	6.35995	0.00852123	IMPAD1, LDLR, GALNT6, LMAN2L, VPS54, DIAPH2, CLU, DUSP10, VPS52, MAN1B1, STIP1, IL15, CALR, PDXDC1, CALU, ARHGAP21, SLC1A5, CRYL1, AP1S1, TRIM3, PSMB6, CUL7, PAK4, ZDHHC9, TMEM192, NDRG2, CLASP2, PCSK5, TCP1, BMP1, HTT, VTI1B, SNAPIN, GLCE, ESCO2, MGAT2, SLC35C1, NRAS, DRAM2, ZDHHC16, COG7, RAB34, BACE1, PSEN2, PDE4DIP, HSPD1, EXT2	676	863	18224	1.4682	0.984108	0.128958	11.5446
6	INTERPRO	IPR006108:3-hydroxyacyl-CoA dehydrogenase, C-terminal	3	0.405954	0.00759122	CRYL1, EHHADH, HADHA	678	4	18559	20.5299	0.999951	0.992992	11.7012
6	INTERPRO	IPR006180:3-hydroxyacyl-CoA dehydrogenase, conserved site	3	0.405954	0.00759122	CRYL1, EHHADH, HADHA	678	4	18559	20.5299	0.999951	0.992992	11.7012
6	INTERPRO	IPR006176:3-hydroxyacyl-CoA dehydrogenase, NAD binding	3	0.405954	0.00759122	CRYL1, EHHADH, HADHA	678	4	18559	20.5299	0.999951	0.992992	11.7012
6	UP_KEYWORDS	Endosome	28	3.7889	0.00975203	SLC9A9, RAP2A, VAC14, KIAA0368, SLC38A9, LDLR, C16ORF62, DIAPH2, TMEM9, SNX8, VPS52, RASGEF1B, VTI1B, SNX4, EEA1, TSPAN15, VPS33B, HLA-DQA2, SLC11A2, SLC29A3, TRIM3, TMEM9B, VAMP8, FAM109B, BACE1, TMEM192, VPS11, MVB12B	713	481	20581	1.68031	0.983038	0.086612	12.8439
6	GOTERM_MF_DIRECT	GO:0051082~unfolded protein binding	11	1.4885	0.00885818	GRPEL1, TCP1, HEATR3, AAMP, SIL1, HSPD1, CALR, DNAJB4, CANX, ERLEC1, HSPA9	640	110	16881	2.63766	0.999561	0.619591	12.8956
6	GOTERM_CC_DIRECT	GO:0005737~cytoplasm	222	30.0406	0.010052	LDHA, MCRIP2, EHHADH, VPS33B, CUL7, DHX32, KIF13B, OPA1, PCBD1, EFNB1, VTI1B, CD40, VASH1, MAPK6, CCR5, NAV1, NAA20, EIF2S1, RYR1, PDE4DIP, NEK4, MDH1, DBNDD2, RTP4, DAG1, DUSP10, ACAT2, CALR, SLC11A2, VRK2, CRMP1, ZDHHC9, LGALS1, PAIP1, GARS, FAM213B, PPA2, GAS6, S100A13, PTPN11, ZBTB42, TNKS1BP1, NR1I3, DESI2, DESI1, RNF7, NUP62, QPRT, ENG, CDC42BPB, ABCF1, DPP3, FAM96B, TTLL5, MTFR1, NUBP1, DY…	676	5222	18224	1.14608	0.992477	0.145923	13.4821
6	GOTERM_MF_DIRECT	GO:0022857~transmembrane transporter activity	7	0.947226	0.0100758	SLC2A8, SLC2A6, ATP5F1, ATP5C1, ATP5H, SEC61A1, SLC17A9	640	49	16881	3.76808	0.999849	0.623866	14.5414
6	UP_KEYWORDS	Porin	3	0.405954	0.0111483	TOMM40L, VDAC2, VDAC1	713	5	20581	17.3192	0.990569	0.0964157	14.5521
6	GOTERM_BP_DIRECT	GO:0031532~actin cytoskeleton reorganization	7	0.947226	0.00921616	S1PR2, RAP2A, EPS8, RALA, FER, FLNA, CDC42BPB	652	47	16792	3.83579	1	0.667291	15.0669
6	GOTERM_BP_DIRECT	GO:0060071~Wnt signaling pathway, planar cell polarity pathway	10	1.35318	0.00930063	PSMA1, PSMB6, PSMC4, PSMC3, TIAM1, PSMA5, PSMC2, PSMB2, PSMD3, PSMD8	652	92	16792	2.79941	1	0.653591	15.1946
6	GOTERM_CC_DIRECT	GO:0005769~early endosome	17	2.30041	0.0116184	HAVCR2, LDLR, KIAA0368, DIAPH2, C16ORF62, RASGEF1B, EEA1, ANXA2, TBC1D16, SLC11A2, TRIM3, VAMP8, FAM109B, HSPD1, VPS11, SNX12, MVB12B	676	229	18224	2.00129	0.996504	0.162017	15.424
6	KEGG_PATHWAY	hsa04932:Non-alcoholic fatty liver disease (NAFLD)	14	1.89445	0.0129316	UQCRC2, NDUFB4, NDUFB5, NDUFA8, NDUFA6, NDUFC2, NDUFA13, COX5A, UQCRFS1, UQCRQ, NDUFV3, EIF2S1, NDUFC2-KCTD14, NDUFS3	297	151	6879	2.14743	0.96334	0.159706	15.5924
6	GOTERM_CC_DIRECT	GO:0005788~endoplasmic reticulum lumen	15	2.02977	0.0123526	MINPP1, CES2, PDGFB, PDIA3, PDIA6, CALR, CERCAM, CANX, ERLEC1, GAS6, P3H1, EOGT, BACE1, SIL1, RCN1	676	192	18224	2.10614	0.99756	0.166649	16.3202
6	UP_KEYWORDS	Epilepsy	11	1.4885	0.0128476	SLC1A4, ALDH7A1, ATP2A2, CLPB, SEPSECS, PNPO, DOCK7, NHLRC1, CLN8, EXT2, PIGN	713	127	20581	2.50015	0.995389	0.108145	16.589
6	GOTERM_CC_DIRECT	GO:0031467~Cul7-RING ubiquitin ligase complex	3	0.405954	0.0127151	RNF7, CUL7, RBX1	676	5	18224	16.1751	0.997958	0.166536	16.7594
6	GOTERM_BP_DIRECT	GO:0072593~reactive oxygen species metabolic process	6	0.811908	0.010683	P2RX7, PDGFB, RFK, PRDX4, NDUFA13, NDUFS3	652	35	16792	4.41507	1	0.688256	17.2576
6	UP_KEYWORDS	Neurodegeneration	19	2.57104	0.0138248	ARL6IP1, NAGLU, OPA1, ACO2, SLC33A1, HTT, HEXA, BSCL2, LMNA, GARS, APTX, CDK5, PSEN2, SEPSECS, NEFH, DNAJC6, HSPD1, DYNC1H1, CLN8	713	293	20581	1.87182	0.996946	0.113657	17.7398
6	INTERPRO	IPR027246:Eukaryotic porin/Tom40	3	0.405954	0.0123471	TOMM40L, VDAC2, VDAC1	678	5	18559	16.4239	1	0.995447	18.3634
6	INTERPRO	IPR023614:Porin domain	3	0.405954	0.0123471	TOMM40L, VDAC2, VDAC1	678	5	18559	16.4239	1	0.995447	18.3634
6	KEGG_PATHWAY	hsa04964:Proximal tubule bicarbonate reclamation	5	0.67659	0.0155682	ATP1B1, ATP1B3, GLUD1, PCK2, MDH1	297	23	6879	5.03513	0.981415	0.180672	18.4819
6	GOTERM_MF_DIRECT	GO:0015186~L-glutamine transmembrane transporter activity	3	0.405954	0.0132574	SLC1A4, SLC1A5, SLC38A7	640	5	16881	15.8259	0.999991	0.686443	18.7053
6	KEGG_PATHWAY	hsa01212:Fatty acid metabolism	7	0.947226	0.0161717	EHHADH, FADS1, SCD, ACAT2, HADHA, CPT1A, ACOX3	297	48	6879	3.37774	0.984096	0.178973	19.1304
6	UP_KEYWORDS	Lyase	12	1.62382	0.0153147	APEX2, ACO2, PCBD1, NUDT9, TKFC, EHHADH, GUCY1A3, PCK2, UROD, HADHA, ENO1, PDXDC1	713	150	20581	2.30923	0.998372	0.122804	19.466
6	GOTERM_BP_DIRECT	GO:0050435~beta-amyloid metabolic process	4	0.541272	0.0124009	ACE, PSEN2, BACE1, IDE	652	13	16792	7.92449	1	0.726856	19.7555
6	GOTERM_BP_DIRECT	GO:0016032~viral process	21	2.84168	0.0130656	XPO1, NUP133, VAC14, DDB1, FDPS, NUP85, SNAPIN, RBX1, VDAC1, VRK2, PSMB6, CUL7, NUP62, DYNLL1, PSMC3, PSMC2, PSMB2, RALA, HSPD1, NUP43, DYNC1I2	652	299	16792	1.80885	1	0.731005	20.7028
6	GOTERM_CC_DIRECT	GO:0005938~cell cortex	11	1.4885	0.0160828	GLRX3, SEPT2, EPS8, PSEN2, RYR1, SPIRE1, FER, CLASP2, TRIP10, DST, ANXA2	676	123	18224	2.41093	0.999609	0.200853	20.7382
6	GOTERM_MF_DIRECT	GO:0016746~transferase activity, transferring acyl groups	6	0.811908	0.0152034	MCM3AP, CRAT, AGPAT4, AGPAT3, PDHX, CPT1A	640	39	16881	4.05793	0.999998	0.701889	21.1577
6	GOTERM_BP_DIRECT	GO:0075733~intracellular transport of virus	7	0.947226	0.0135794	XPO1, NUP133, NUP62, NUP85, KPNA3, KPNA2, NUP43	652	51	16792	3.53495	1	0.730869	21.4278
6	GOTERM_BP_DIRECT	GO:0019640~glucuronate catabolic process to xylulose 5-phosphate	3	0.405954	0.0138808	CRYL1, AKR1A1, XYLB	652	5	16792	15.4528	1	0.725331	21.8501
6	GOTERM_BP_DIRECT	GO:0006868~glutamine transport	3	0.405954	0.0138808	SLC1A4, SLC1A5, SLC38A7	652	5	16792	15.4528	1	0.725331	21.8501
6	GOTERM_BP_DIRECT	GO:0008152~metabolic process	14	1.89445	0.013911	CDYL, NCEH1, ACO2, CNDP2, EHHADH, MAN1B1, UAP1L1, ISOC1, AGPAT4, SUCLA2, PDHX, AGPAT3, GSTP1, AFMID	652	168	16792	2.14622	1	0.713143	21.8923
6	INTERPRO	IPR013766:Thioredoxin domain	6	0.811908	0.016117	GLRX3, TMX2, PDIA3, PRDX4, PDIA6, PRDX1	678	41	18559	4.00583	1	0.994952	23.3061
6	GOTERM_BP_DIRECT	GO:0006695~cholesterol biosynthetic process	6	0.811908	0.0150253	MSMO1, SQLE, CYP51A1, FDPS, NSDHL, DHCR24	652	38	16792	4.06652	1	0.728292	23.4346
6	GOTERM_CC_DIRECT	GO:0045254~pyruvate dehydrogenase complex	3	0.405954	0.0186075	PDHA1, PDHX, PDHB	676	6	18224	13.4793	0.999887	0.223163	23.6043
6	UP_KEYWORDS	Pyruvate	4	0.541272	0.019519	PDHA1, PCK2, PDHB, PC	713	17	20581	6.79185	0.999725	0.151261	24.1577
6	INTERPRO	IPR005937:26S proteasome subunit P45	3	0.405954	0.0180757	PSMC4, PSMC3, PSMC2	678	6	18559	13.6866	1	0.991348	25.7617
6	GOTERM_MF_DIRECT	GO:0015288~porin activity	3	0.405954	0.0193906	TOMM40L, VDAC2, VDAC1	640	6	16881	13.1883	1	0.757801	26.2018
6	GOTERM_MF_DIRECT	GO:0036402~proteasome-activating ATPase activity	3	0.405954	0.0193906	PSMC4, PSMC3, PSMC2	640	6	16881	13.1883	1	0.757801	26.2018
6	GOTERM_CC_DIRECT	GO:0055037~recycling endosome	10	1.35318	0.0209792	SLC9A9, SLC11A2, RAP2A, VAMP8, FAM109B, VPS52, VTI1B, EEA1, TUBG1, VPS33B	676	110	18224	2.45078	0.999965	0.242211	26.2085
6	KEGG_PATHWAY	hsa00310:Lysine degradation	7	0.947226	0.0232734	DOT1L, ALDH7A1, EHHADH, PLOD3, ACAT2, ALDH3A2, HADHA	297	52	6879	3.11791	0.997475	0.238053	26.4115
6	GOTERM_CC_DIRECT	GO:0005764~lysosome	16	2.16509	0.0216866	NAGLU, HYAL3, LIPA, SLC38A9, LDLR, EPDR1, TMEM9, VPS33B, SLC11A2, SIAE, ACE, DRAM2, PON2, TMEM192, TRIP10, VPS11	676	226	18224	1.90857	0.999975	0.243655	26.9691
6	KEGG_PATHWAY	hsa03320:PPAR signaling pathway	8	1.08254	0.024311	SLC27A1, EHHADH, SCD, PCK2, FABP5, CPT1A, SLC27A4, ACOX3	297	67	6879	2.76557	0.998072	0.23799	27.4231
6	GOTERM_BP_DIRECT	GO:0005975~carbohydrate metabolic process	14	1.89445	0.0181326	LDHA, HYAL3, HEXA, CS, SLC3A2, SLC2A8, SIAE, MLEC, IDH2, NEU3, NANP, PYGB, XYLB, MDH1	652	174	16792	2.07221	1	0.78183	27.5849
6	GOTERM_MF_DIRECT	GO:0009055~electron carrier activity	9	1.21786	0.0206181	GLRX3, AKR1A1, FDX1, SRD5A1, ACAD9, COX5A, NDUFS3, ETFA, ACOX3	640	90	16881	2.63766	1	0.751583	27.6223
6	GOTERM_BP_DIRECT	GO:0051604~protein maturation	4	0.541272	0.0186264	TSPAN33, SNAPIN, TSPAN15, HSPD1	652	15	16792	6.86789	1	0.779943	28.2245
6	GOTERM_BP_DIRECT	GO:0006629~lipid metabolic process	13	1.75913	0.0193065	SC5D, LIPA, LDLR, FADS1, CLU, ACAT2, GDPD1, MGST3, SLC16A1, SRD5A3, FABP5, SLC27A4, PC	652	157	16792	2.13255	1	0.781426	29.0968
6	GOTERM_BP_DIRECT	GO:0006896~Golgi to vacuole transport	3	0.405954	0.0202899	VPS54, VPS52, VTI1B	652	6	16792	12.8773	1	0.787844	30.3404
6	GOTERM_BP_DIRECT	GO:0061732~mitochondrial acetyl-CoA biosynthetic process from pyruvate	3	0.405954	0.0202899	PDHA1, PDHX, PDHB	652	6	16792	12.8773	1	0.787844	30.3404
6	GOTERM_BP_DIRECT	GO:0002223~stimulatory C-type lectin receptor signaling pathway	10	1.35318	0.0207516	PSMA1, NRAS, PSMB6, PSMC4, PSMC3, PSMA5, PSMC2, PSMB2, PSMD3, PSMD8	652	105	16792	2.45282	1	0.785499	30.9172
6	INTERPRO	IPR000301:Tetraspanin	5	0.67659	0.0226518	TSPAN33, TSPAN3, TSPAN4, TSPAN31, TSPAN15	678	30	18559	4.56219	1	0.993071	31.2144
6	UP_KEYWORDS	Cholesterol biosynthesis	4	0.541272	0.0264323	CYP51A1, FDPS, NSDHL, DHCR24	713	19	20581	6.07692	0.999986	0.196281	31.3241
6	UP_KEYWORDS	Redox-active center	6	0.811908	0.0266041	PDIA3, VKORC1L1, PRDX4, PDIA6, CHCHD4, PRDX1	713	49	20581	3.53453	0.999987	0.194035	31.4938
6	GOTERM_BP_DIRECT	GO:0016485~protein processing	8	1.08254	0.0212925	UQCRC2, P2RX7, PARL, ATG4C, ATG4A, PSEN2, IDE, PCSK5	652	72	16792	2.86162	1	0.784514	31.5872
6	GOTERM_BP_DIRECT	GO:0006886~intracellular protein transport	17	2.30041	0.0217633	XPO1, SEC24A, SNX8, SNAPIN, SELENOS, CDK5, ADPRH, TBC1D16, AP1S1, COG7, BCAP29, CHM, SIL1, SNX33, VPS11, HDAC6, TBC1D9B	652	236	16792	1.8552	1	0.782505	32.1652
6	GOTERM_MF_DIRECT	GO:0016616~oxidoreductase activity, acting on the CH-OH group of donors, NAD or NADP as acceptor	4	0.541272	0.0247045	RDH11, LDHA, FAM213B, MDH1	640	17	16881	6.20625	1	0.788325	32.169
6	GOTERM_CC_DIRECT	GO:0043231~intracellular membrane-bounded organelle	31	4.19486	0.0272231	XPO1, SC5D, APEX2, CYP51A1, SNX8, DIAPH2, ALDH3A2, PDXDC1, AP1S1, CISD2, PLIN2, AGPS, ABCD3, TMEM192, PDHA1, TRIP10, NSDHL, FADS1, VTI1B, CD40, MGST3, PHAX, DRAM2, RDH10, DHRS4, COG7, NUP62, SQLE, GTF2F1, PSMC2, NEU3	676	558	18224	1.4977	0.999998	0.290028	32.6752
6	GOTERM_BP_DIRECT	GO:1901800~positive regulation of proteasomal protein catabolic process	4	0.541272	0.0222772	DDRGK1, PSMC4, PSMC3, PSMC2	652	16	16792	6.43865	1	0.781245	32.7911
6	GOTERM_BP_DIRECT	GO:0032418~lysosome localization	4	0.541272	0.0222772	RAB34, SNAPIN, VPS33B, HDAC6	652	16	16792	6.43865	1	0.781245	32.7911
6	GOTERM_CC_DIRECT	GO:0016021~integral component of membrane	215	29.0934	0.0275432	SLC9A9, SC5D, LDHA, VKORC1L1, MPV17, RNF215, TVP23A, S1PR2, CLPTM1L, CREB3L2, SLC9B1, TMEM14C, TBC1D9B, TIMMDC1, OPA1, C16ORF62, VTI1B, CD40, BCL2L13, PTPRO, HLA-DQA2, GLCE, MGAT2, CCR5, TMEM138, MLEC, BACE1, RYR1, LNPK, AMFR, EXT2, TMX2, NCR3LG1, SLC2A13, DCBLD1, GCNT2, RTP4, CYP51A1, DAG1, SLC11A2, ACE, SLC29A3, VRK2, ZDHHC9, SYS1-DBNDD2, SCD, SPTSSA, TMEM110, HILPDA, SLAMF7, VDAC2, VDAC1, ATP2…	676	5163	18224	1.12262	0.999999	0.286768	32.992
6	UP_KEYWORDS	Fatty acid metabolism	10	1.35318	0.0283723	SLC27A1, EHHADH, FADS1, SCD, FAM213B, CRAT, HADHA, CPT1A, SLC27A4, ACOX3	713	124	20581	2.32785	0.999994	0.202215	33.219
6	UP_KEYWORDS	Threonine protease	4	0.541272	0.0303165	PSMA1, PSMB6, PSMA5, PSMB2	713	20	20581	5.77307	0.999997	0.211137	35.0692
6	GOTERM_BP_DIRECT	GO:0007030~Golgi organization	8	1.08254	0.0243633	ARHGAP21, CUL7, COG7, HTT, LMAN2L, ATL3, CLASP2, ZW10	652	74	16792	2.78428	1	0.802121	35.2759
6	GOTERM_BP_DIRECT	GO:0048873~homeostasis of number of cells within a tissue	5	0.67659	0.0246213	P2RX7, LIPA, IL7, VPS54, PTPN11	652	29	16792	4.44045	1	0.797191	35.5772
6	KEGG_PATHWAY	hsa03013:RNA transport	14	1.89445	0.0338365	RPP25, NUP133, XPO1, SNUPN, PAIP1, NUP85, NXT2, SUMO3, PHAX, EIF3A, NUP62, EIF2S1, POP4, NUP43	297	172	6879	1.88525	0.99984	0.305318	36.1283
6	KEGG_PATHWAY	hsa01230:Biosynthesis of amino acids	8	1.08254	0.0343973	PFKL, MAT2A, ACO2, CS, IDH2, PSPH, PC, ENO1	297	72	6879	2.57351	0.999862	0.299267	36.6095
6	UP_KEYWORDS	Ubl conjugation pathway	34	4.60081	0.0325973	FAM175B, ASB13, NHLRC1, FEM1B, COMMD9, OTUB2, RBX1, SUMO3, CUL7, FBXW5, BTBD1, NSMCE2, NEDD4L, USP16, FBXO22, USP14, RNF14, HECTD1, USP41, SPSB1, LRRC41, DDB1, SOCS6, CDC23, KCTD10, RNF7, ATG4C, JOSD2, ATG4A, COMMD3, AMFR, UBE2S, UBE2E2, COMMD4	713	680	20581	1.44327	0.999999	0.221714	37.1791
6	GOTERM_BP_DIRECT	GO:0000165~MAPK cascade	18	2.43572	0.0268153	PDGFB, RHBDD3, RBX1, PSMA1, PEA15, NRAS, PSMB6, CCR5, PSMC4, MAPK6, RASGRP3, PSMA5, PSMC3, PSMC2, PSMB2, DLG4, PSMD3, PSMD8	652	262	16792	1.7694	1	0.816606	38.0858
6	GOTERM_CC_DIRECT	GO:0031595~nuclear proteasome complex	3	0.405954	0.0330682	PSMC4, PSMC3, PSMC2	676	8	18224	10.1095	1	0.327644	38.2473
6	GOTERM_CC_DIRECT	GO:0072669~tRNA-splicing ligase complex	3	0.405954	0.0330682	FAM98B, FAM98A, RTCB	676	8	18224	10.1095	1	0.327644	38.2473
6	UP_KEYWORDS	Osteogenesis imperfecta	4	0.541272	0.0344835	P3H1, BMP1, SERPINF1, TMEM38B	713	21	20581	5.49816	1	0.229476	38.8756
6	GOTERM_BP_DIRECT	GO:0002474~antigen processing and presentation of peptide antigen via MHC class I	5	0.67659	0.0275638	ACE, SEC24A, PDIA3, CALR, CANX	652	30	16792	4.29243	1	0.817607	38.9203
6	GOTERM_BP_DIRECT	GO:0014808~release of sequestered calcium ion into cytosol by sarcoplasmic reticulum	3	0.405954	0.0276835	CCR5, RYR1, FKBP1B	652	7	16792	11.0377	1	0.81145	39.0528
6	GOTERM_BP_DIRECT	GO:0009056~catabolic process	3	0.405954	0.0276835	PTER, CES2, NCEH1	652	7	16792	11.0377	1	0.81145	39.0528
6	KEGG_PATHWAY	hsa00561:Glycerolipid metabolism	7	0.947226	0.037425	ALDH7A1, AKR1A1, TKFC, DGKH, AGPAT4, AGPAT3, ALDH3A2	297	58	6879	2.79537	0.999938	0.311081	39.1498
6	INTERPRO	IPR021133:HEAT, type 2	4	0.541272	0.0302963	PPP2R1A, CKAP5, CLASP2, MROH1	678	19	18559	5.76277	1	0.996728	39.493
6	INTERPRO	IPR001353:Proteasome, subunit alpha/beta	4	0.541272	0.0302963	PSMA1, PSMB6, PSMA5, PSMB2	678	19	18559	5.76277	1	0.996728	39.493
6	UP_KEYWORDS	Microsome	10	1.35318	0.0353049	FMO4, MGST3, RDH10, VAC14, NCEH1, SQLE, CYP51A1, CLU, SRD5A1, AHCYL2	713	129	20581	2.23762	1	0.230737	39.6011
6	UP_KEYWORDS	Acyltransferase	12	1.62382	0.0358286	MCM3AP, ZDHHC16, CDYL, NAA20, ZDHHC9, GNPAT, CRAT, AGPAT4, ACAT2, AGPAT3, CPT1A, ESCO2	713	171	20581	2.02564	1	0.230253	40.0594
6	GOTERM_CC_DIRECT	GO:0005811~lipid particle	7	0.947226	0.0351201	SCCPDH, PLIN2, AIFM2, HILPDA, LMLN, ANXA2, NSDHL	676	66	18224	2.85924	1	0.337673	40.0994
6	INTERPRO	IPR018499:Tetraspanin/Peripherin	5	0.67659	0.0310614	TSPAN33, TSPAN3, TSPAN4, TSPAN31, TSPAN15	678	33	18559	4.14745	1	0.994115	40.268
6	KEGG_PATHWAY	hsa04962:Vasopressin-regulated water reabsorption	6	0.811908	0.0392946	DYNLL1, CREB3L2, DCTN5, DYNC1H1, ARHGDIA, DYNC1I2	297	44	6879	3.1584	0.999962	0.314165	40.6711
6	UP_KEYWORDS	Transmembrane beta strand	3	0.405954	0.0366124	TOMM40L, VDAC2, VDAC1	713	9	20581	9.62179	1	0.231253	40.7393
6	GOTERM_BP_DIRECT	GO:0045454~cell redox homeostasis	8	1.08254	0.0295184	GLRX3, TMX2, GCLC, PDIA3, PRDX4, PDIA6, SELENOS, PRDX1	652	77	16792	2.6758	1	0.824346	41.0499
6	GOTERM_MF_DIRECT	GO:0034604~pyruvate dehydrogenase (NAD+) activity	3	0.405954	0.034423	PDHA1, PDHX, PDHB	640	8	16881	9.89121	1	0.868582	41.9315
6	GOTERM_MF_DIRECT	GO:0003857~3-hydroxyacyl-CoA dehydrogenase activity	3	0.405954	0.034423	CRYL1, EHHADH, HADHA	640	8	16881	9.89121	1	0.868582	41.9315
6	GOTERM_BP_DIRECT	GO:1902600~hydrogen ion transmembrane transport	7	0.947226	0.0303492	SLC9A9, SLC11A2, COA6, SLC9B1, UQCRFS1, COX5A, UQCRQ	652	61	16792	2.95545	1	0.825929	41.9337
6	UP_KEYWORDS	Metalloprotease	11	1.4885	0.0387342	DPP3, ACE, MBTPS2, BMP1, MMEL1, CNDP2, MMP19, IDE, NLN, LMLN, ADAM15	713	152	20581	2.08894	1	0.239589	42.5441
6	GOTERM_BP_DIRECT	GO:0030336~negative regulation of cell migration	9	1.21786	0.0310774	RAP2A, ROBO1, ABHD6, DAG1, RRAS, ENG, KANK1, ARHGDIA, ADAM15	652	95	16792	2.43991	1	0.82642	42.6981
6	UP_KEYWORDS	Lissencephaly	4	0.541272	0.0389303	POMT2, POMGNT2, DAG1, CDK5	713	22	20581	5.24825	1	0.237229	42.7083
6	KEGG_PATHWAY	hsa00410:beta-Alanine metabolism	5	0.67659	0.042348	ALDH7A1, CNDP2, EHHADH, ALDH3A2, HADHA	297	31	6879	3.73574	0.999983	0.324653	43.0806
6	GOTERM_MF_DIRECT	GO:0001948~glycoprotein binding	7	0.947226	0.0360095	LDLR, LGALS1, IDE, CALR, CANX, FLNA, ERLEC1	640	65	16881	2.84055	1	0.863557	43.3943
6	GOTERM_CC_DIRECT	GO:0030176~integral component of endoplasmic reticulum membrane	9	1.21786	0.0392277	ARL6IP1, PREB, TBL2, BSCL2, UBXN8, SELENOS, AMFR, SEC61A1, DOLK	676	104	18224	2.33295	1	0.362648	43.6528
6	UP_KEYWORDS	Mitochondrion outer membrane	9	1.21786	0.0406247	SLC11A2, CISD2, AIFM2, TOMM40L, KMO, VDAC2, CPT1A, VAT1, VDAC1	713	112	20581	2.31954	1	0.242908	44.1091
6	GOTERM_CC_DIRECT	GO:0005839~proteasome core complex	4	0.541272	0.0409561	PSMA1, PSMB6, PSMA5, PSMB2	676	21	18224	5.13497	1	0.368718	45.0886
6	GOTERM_CC_DIRECT	GO:0005753~mitochondrial proton-transporting ATP synthase complex	4	0.541272	0.0409561	USMG5, ATP5F1, ATP5C1, ATP5H	676	21	18224	5.13497	1	0.368718	45.0886
6	GOTERM_BP_DIRECT	GO:0006493~protein O-linked glycosylation	5	0.67659	0.0340526	POMT2, POMGNT2, GALNT6, EOGT, DAG1	652	32	16792	4.02416	1	0.847397	45.7235
6	INTERPRO	IPR011989:Armadillo-like helical	15	2.02977	0.0368246	PPP2R1A, XPO1, VAC14, KIAA0368, CKAP5, HTT, MROH8, MROH1, HEATR3, SIL1, CLASP2, KPNA3, KPNA2, UNC45A, HECTD1	678	225	18559	1.82488	1	0.995607	45.8128
6	UP_KEYWORDS	ATP-binding	61	8.2544	0.0441443	ABCF1, CDK18, CLPB, IDE, TTLL5, SKIV2L2, PI4K2B, FER, TTL, CSNK2A3, NUBP1, TKFC, PAK4, SUCLA2, DYNC1H1, DHX32, KIF13B, PFKL, DARS2, CDK5, NME7, MAP4K3, PANK3, MAPK6, ATP9B, RFK, HIPK2, NEK4, PCCB, UBE2S, XYLB, GCLC, GLUD1, PEAK1, BMPR2, STK32C, VRK2, PARS2, PTK6, ABCD3, DDX41, HSPA9, RTCB, TCP1, MAT2A, SPHK2, PTPA, GARS, DGKH, LARS2, ATP2A2, PSMC4, PSMC3, PSMC2, HSPD1, SLFN11, UBE2E2, MYLK, DDX52…	713	1391	20581	1.26584	1	0.257789	46.9176
6	GOTERM_BP_DIRECT	GO:0035590~purinergic nucleotide receptor signaling pathway	3	0.405954	0.0359758	P2RX4, P2RX7, ANO6	652	8	16792	9.65798	1	0.857121	47.5982
6	INTERPRO	IPR013017:NHL repeat, subgroup	3	0.405954	0.0403482	TRIM3, NHLRC3, NHLRC1	678	9	18559	9.12439	1	0.99531	48.9609
6	INTERPRO	IPR002652:Importin-alpha, importin-beta-binding domain	3	0.405954	0.0403482	SNUPN, KPNA3, KPNA2	678	9	18559	9.12439	1	0.99531	48.9609
6	GOTERM_BP_DIRECT	GO:0006814~sodium ion transport	8	1.08254	0.0374692	ATP1B1, ATP1B3, SLC38A7, SLC38A6, SLC4A8, COMMD3, NEDD4L, COMMD9	652	81	16792	2.54366	1	0.862734	49.0117
6	GOTERM_MF_DIRECT	GO:0043022~ribosome binding	6	0.811908	0.0430013	ABCF1, EIF6, MAIP1, EIF2S1, RPN2, SEC61A1	640	51	16881	3.10312	1	0.894262	49.4403
6	GOTERM_MF_DIRECT	GO:0052650~NADP-retinol dehydrogenase activity	3	0.405954	0.0431662	RDH11, RDH10, DHRS4	640	9	16881	8.79219	1	0.881197	49.5753
6	GOTERM_MF_DIRECT	GO:0008494~translation activator activity	3	0.405954	0.0431662	ABCF1, PAIP1, RPS27L	640	9	16881	8.79219	1	0.881197	49.5753
6	GOTERM_MF_DIRECT	GO:0015194~L-serine transmembrane transporter activity	3	0.405954	0.0431662	SLC1A4, SLC1A5, SLC38A7	640	9	16881	8.79219	1	0.881197	49.5753
6	GOTERM_MF_DIRECT	GO:0004298~threonine-type endopeptidase activity	4	0.541272	0.0432385	PSMA1, PSMB6, PSMA5, PSMB2	640	21	16881	5.02411	1	0.867559	49.6344
6	GOTERM_CC_DIRECT	GO:0005813~centrosome	24	3.24763	0.0468552	IKZF4, TCP1, FAM175B, KIAA0368, CKAP5, TTLL5, DCTN5, NME7, SLC1A4, PRKAR2B, PHAX, PSMA1, SLC16A1, CUL7, PROCR, DYNLL1, CAMSAP2, PSEN2, PDE4DIP, TUBG1, NDRG2, DYNC1H1, DYNC1I2, MDH1	676	426	18224	1.51879	1	0.403182	49.7366
6	UP_KEYWORDS	Ichthyosis	5	0.67659	0.048585	AP1S1, MBTPS2, ALDH3A2, SLC27A4, NSDHL	713	40	20581	3.60817	1	0.276556	50.2742
6	UP_KEYWORDS	Sarcoplasmic reticulum	5	0.67659	0.048585	ATP2A2, RYR1, CALR, FKBP1B, CALU	713	40	20581	3.60817	1	0.276556	50.2742
6	GOTERM_BP_DIRECT	GO:0050821~protein stabilization	11	1.4885	0.0389285	P3H1, ATP1B1, TCP1, ATP1B3, COG7, CLU, SOX4, HSPD1, CALR, FLNA, CREBL2	652	136	16792	2.08309	1	0.867689	50.3582
6	GOTERM_BP_DIRECT	GO:0033209~tumor necrosis factor-mediated signaling pathway	10	1.35318	0.0399604	PSMA1, PSMB6, PSMC4, PSMC3, PSMA5, PSMC2, PSMB2, PSMD3, CD40, PSMD8	652	118	16792	2.18259	1	0.869421	51.2899
6	GOTERM_BP_DIRECT	GO:0014070~response to organic cyclic compound	6	0.811908	0.0404522	PLIN2, FADS1, PSMB2, ABCD3, COMT, CPT1A	652	49	16792	3.15362	1	0.867469	51.7281
6	GOTERM_BP_DIRECT	GO:0021762~substantia nigra development	6	0.811908	0.0404522	LDHA, DYNLL1, GLUD1, ATP5F1, NDRG2, NDUFS3	652	49	16792	3.15362	1	0.867469	51.7281
6	GOTERM_BP_DIRECT	GO:0090263~positive regulation of canonical Wnt signaling pathway	10	1.35318	0.0437231	PSMA1, PSMB6, PSMC4, PSMC3, PSMA5, PSMC2, PSMB2, SOX4, PSMD3, PSMD8	652	120	16792	2.14622	1	0.883046	54.5496
6	GOTERM_BP_DIRECT	GO:0015825~L-serine transport	3	0.405954	0.0450863	SLC1A4, SLC1A5, SLC38A7	652	9	16792	8.58487	1	0.886126	55.6789
6	GOTERM_BP_DIRECT	GO:0009410~response to xenobiotic stimulus	3	0.405954	0.0450863	GCLC, RHBDD3, AHR	652	9	16792	8.58487	1	0.886126	55.6789
6	GOTERM_BP_DIRECT	GO:0033555~multicellular organismal response to stress	3	0.405954	0.0450863	LGALS1, LRP11, SELENON	652	9	16792	8.58487	1	0.886126	55.6789
6	GOTERM_BP_DIRECT	GO:0045899~positive regulation of RNA polymerase II transcriptional preinitiation complex assembly	3	0.405954	0.0450863	PSMC4, PSMC3, PSMC2	652	9	16792	8.58487	1	0.886126	55.6789
6	INTERPRO	IPR012336:Thioredoxin-like fold	10	1.35318	0.0486127	GLRX3, TMX2, PDIA3, PRDX4, FAM213B, PDIA6, GSTZ1, PRDX1, GSTP1, SCO1	678	130	18559	2.10563	1	0.997257	55.6842
6	INTERPRO	IPR013328:Dehydrogenase, multihelical	3	0.405954	0.0492388	CRYL1, EHHADH, HADHA	678	10	18559	8.21195	1	0.995824	56.1581
6	INTERPRO	IPR017920:COMM domain	3	0.405954	0.0492388	COMMD3, COMMD9, COMMD4	678	10	18559	8.21195	1	0.995824	56.1581
6	GOTERM_BP_DIRECT	GO:0045861~negative regulation of proteolysis	4	0.541272	0.0458895	IDE, CLN8, CDK5, HDAC6	652	21	16792	4.90564	1	0.885973	56.3318
6	GOTERM_BP_DIRECT	GO:0070125~mitochondrial translational elongation	8	1.08254	0.046712	GFM2, MRPL13, MRPL51, MRPL27, MRPS22, MRPL17, MRPS10, MRPL47	652	85	16792	2.42396	1	0.885935	56.9911
6	GOTERM_BP_DIRECT	GO:0070126~mitochondrial translational termination	8	1.08254	0.0492308	GFM2, MRPL13, MRPL51, MRPL27, MRPS22, MRPL17, MRPS10, MRPL47	652	86	16792	2.39578	1	0.894616	58.952
7	UP_KEYWORDS	Phosphoprotein	213	48.2993	3.86521e-07	TGOLN2, S100A6, PDLIM7, UHRF1BP1L, S100A9, PLPPR2, MAP3K7, PICALM, MYD88, RAB28, SULT1A1, COL4A3BP, MAP3K8, HCAR2, GNG5, OXR1, DBNL, C5AR2, FAM21A, RCOR1, MIIP, EEPD1, RIC8A, TRAPPC12, ZNF784, RFC2, TBRG1, ZNHIT1, FLII, ACAA1, MPST, COASY, RAD23B, CDV3, TALDO1, PFKFB4, HSPA1A, HSPA1B, NPHP4, METTL22, RILPL2, NUP58, DVL3, ESRRA, CHURC1-FNTB, SRA1, DENND1A, ATP11A, TREX1, TKT, FAM131B, NOTCH2, MLX,…	407	8246	20581	1.3062	0.000121747	0.000121747	0.00052035
7	GOTERM_CC_DIRECT	GO:0070062~extracellular exosome	95	21.542	5.97644e-07	SRSF1, S100A6, TLN1, NIT1, S100A8, TSG101, RAB5C, RP2, CAPZA2, S100A9, IQGAP2, TRMT10A, IQGAP1, SIRPB1, RTN3, ACTR2, MSRA, DYSF, RALB, RHOA, PRKACA, CAT, CAP1, DDAH2, GNG5, NEGR1, RHOG, NQO2, DBNL, LYN, NUDT3, CHP1, STXBP2, PADI2, CLIC1, DECR1, ARL3, LAT2, BPI, GNAQ, CFL1, MNDA, SERPINB1, NAIP, UGGT1, LCP1, MPST, BID, ADSS, COASY, SNX18, TALDO1, FGR, CPQ, FKBP1A, ARPC4, NEDD8, PBLD, B3GNT8, MTM1,…	375	2811	18224	1.64239	0.000214531	0.000214531	0.000820467
7	GOTERM_CC_DIRECT	GO:0005829~cytosol	106	24.0363	1.42555e-06	TGOLN2, S100A6, S100A8, CAPZA2, S100A9, IQGAP2, IQGAP1, KLHL2, MAP3K7, MYD88, SULT1A1, COL4A3BP, MAP3K8, LSM3, PRKACA, DDAH2, DBNL, NUDT3, FAM21A, CHP1, CC2D2A, MPST, ADSS, TALDO1, FGR, PFKFB4, ARPC4, HSPA1A, NEDD8, HSPA1B, OAZ2, NPHP4, OAZ1, RILPL2, PSMB1, MTPN, BLOC1S1, UBE2D1, LAMTOR5, DVL3, RAB8A, VAV3, CHURC1-FNTB, TREX1, TKT, ATG3, S100A12, EPS15, PLK2, ARF1, EIF4H, SEC13, CLTCL1, BACH1, SA…	375	3315	18224	1.55394	0.000511641	0.000255853	0.00195703
7	UP_KEYWORDS	Apoptosis	29	6.57596	3.18806e-06	BID, S100A8, S100A9, RTN3, MAP3K7, CASP5, TNFRSF1A, TNFRSF1B, BAG6, CASP9, RALB, DAP, PAK1, TRAF7, CASP1, DDIAS, FAM32A, HCAR2, SRGN, SRA1, TMBIM4, LGALS12, GABARAP, NME6, TNFRSF10C, TNFRSF10B, BNIP3L, NAIP, G0S2	407	536	20581	2.73593	0.00100374	0.000501994	0.00429181
7	UP_KEYWORDS	Immunity	27	6.12245	7.81467e-06	LST1, S100A8, FGR, S100A9, TFE3, NLRX1, TLR5, SERINC3, APOBEC3A, NOD2, BAG6, MYD88, LILRA1, MEFV, MAP3K8, BCL6, CLEC4D, DBNL, LYN, VSTM1, SIRT2, S100A12, LAT2, OTUB1, NAIP, THEMIS2, CD300LB	407	500	20581	2.73065	0.0024586	0.000820207	0.0105199
7	UP_KEYWORDS	Cytoplasm	134	30.3855	9.22585e-06	FAM110A, S100A6, NIT1, S100A8, PDLIM7, S100A9, KLHL2, MAP3K7, APOBEC3A, MYD88, RAB28, ZNF185, SULT1A1, COL4A3BP, MAP3K8, PRKACA, DDAH2, DISC1, NQO2, NUDT16, DBNL, NUDT3, CHP1, TACC1, RIC8A, CC2D2A, MNDA, FLII, MPST, RAD23B, COASY, ADSS, CDV3, RBP7, TALDO1, FGR, HSPA1A, ARPC4, HSPA1B, SERINC3, DUSP18, NPHP4, RILPL2, PSMB1, MTPN, BLOC1S1, DDIAS, UBE2D1, LAMTOR5, DVL3, RAB8A, SRA1, NOTCH2NL, TREX1, …	407	4816	20581	1.40699	0.00290194	0.000726275	0.0124195
7	KEGG_PATHWAY	hsa04144:Endocytosis	19	4.30839	9.83299e-06	RAB8A, CLTB, TSG101, RAB5C, FAM21A, CAPZA2, HSPA1A, ARPC4, HSPA1B, EPS15, ARF1, RHOA, RAB11A, SPG21, ARAP3, RAB11FIP1, CLTCL1, ARAP1, EPN1	160	241	6879	3.38955	0.00207262	0.00207262	0.0124319
7	GOTERM_CC_DIRECT	GO:0005886~plasma membrane	121	27.4376	1.33706e-05	TGOLN2, S100A8, ADCY7, RP2, S100A9, TLR5, IQGAP1, RELL1, IL17RA, MAP3K7, LILRA1, MYD88, DYSF, RAB28, ZNF185, RALB, CSF3R, PRKACA, CLEC4D, HCAR3, GNG5, NEGR1, HCAR2, DBNL, C5AR2, FAM21A, CHP1, RIC8A, LAT2, CLEC12B, MCMBP, CD300LB, IL1R2, ADSS, CDV3, PLXNC1, FGR, SERINC3, METTL22, CRB2, APOBR, NUMB, TRAF7, ENTPD1, STX11, SPPL3, RAB8A, VAV3, PLB1, SRA1, ATP11A, DOCK5, LIN7A, S100A12, EPS15, NOTCH2, …	375	4121	18224	1.42691	0.00478857	0.00159874	0.0183541
7	GOTERM_CC_DIRECT	GO:0001726~ruffle	11	2.49433	1.56321e-05	MTM1, DBNL, S100A6, TLN1, MEFV, PDLIM7, PAK1, ARAP3, IQGAP1, LCP1, KLHL2	375	90	18224	5.93967	0.00559626	0.00140201	0.0214583
7	UP_KEYWORDS	Membrane	185	41.9501	0.00012202	TGOLN2, S100A6, S100A8, PTGS2, ADCY7, RP2, CAPZA2, SLC22A15, LOC441081, S100A9, TMEM11, PLPPR2, DNAJB12, TLR5, C14ORF2, IL17RA, RELL1, KLHL2, IQGAP1, C2CD2L, MAP3K7, LILRA1, DYSF, PICALM, RAB28, RALB, CSF3R, PRKACA, CLEC4D, HCAR3, HCAR2, NEGR1, GNG5, DISC1, LRRC4, DBNL, C5AR2, SPTLC2, C10ORF105, FAM21A, CHP1, LPCAT3, TACC1, RIC8A, LAT2, MARC1, CLEC12B, CD300LB, IL1R2, PLXNC1, LST1, FGR, RNASEK-C1…	407	7494	20581	1.24833	0.0377094	0.00765828	0.164144
7	GOTERM_BP_DIRECT	GO:0071260~cellular response to mechanical stimulus	9	2.04082	0.000122963	CASP5, CYBA, TNFRSF1A, TNFRSF10B, MYD88, PTGS2, MTPN, TLR5, CASP1	356	71	16792	5.97911	0.194807	0.194807	0.20808
7	UP_KEYWORDS	Alternative splicing	246	55.7823	0.00016563	TGOLN2, PDLIM7, UHRF1BP1L, DNAJB12, PLPPR2, C14ORF2, MAP3K7, LILRA1, PICALM, MYD88, RAB28, SULT1A1, COL4A3BP, MRPL33, OXR1, NUDT16, DBNL, FAM21A, MIIP, LPCAT3, NME6, RIC8A, RFC2, TBRG1, CC2D2A, FLII, MPST, ACAA1, RAD23B, COASY, IL1R2, CDV3, PFKFB4, HSPA1A, FAM212B, HSPA1B, PLAGL1, SERINC3, METTL22, NPHP4, LFNG, NUP58, SPPL3, DVL3, ESRRA, CHURC1-FNTB, PLB1, CCDC153, DENND1A, NOTCH2NL, TREX1, TKT, …	407	10587	20581	1.17499	0.0508397	0.00865857	0.222747
7	GOTERM_CC_DIRECT	GO:0005925~focal adhesion	21	4.7619	0.00018013	TLN1, PDLIM7, FHL3, CHP1, HSPA1A, HSPA1B, IQGAP1, ACTR2, CYBA, ARF1, ZNF185, CFL1, NUMB, RHOA, FLII, CAT, PAK1, CAP1, ZYX, RHOG, LCP1	375	391	18224	2.61009	0.0626257	0.0128512	0.247007
7	KEGG_PATHWAY	hsa05134:Legionellosis	8	1.81406	0.000219512	MYD88, CASP9, ARF1, NAIP, HSPA1A, HSPA1B, TLR5, CASP1	160	54	6879	6.36944	0.0452656	0.0228949	0.277192
7	UP_KEYWORDS	Protein transport	27	6.12245	0.000216586	SNAP29, SNX18, RAB5C, TSG101, RP2, AP3S1, MTM1, RILPL2, RAB11A, STX11, NUP58, RAB8A, SNX27, FAM21A, DENND1A, CHP1, STXBP2, ATG3, GABARAP, LIN7A, ARL3, EPS15, ARF1, SEC13, RAB11FIP1, COPE, SERP1	407	610	20581	2.23824	0.0659563	0.00970008	0.291184
7	GOTERM_CC_DIRECT	GO:0043231~intracellular membrane-bounded organelle	26	5.89569	0.000233334	SNX18, CLTB, TALDO1, RAB5C, ABHD5, AP3S1, EDC4, PLAGL1, METTL22, BAG6, SPG21, TRAF7, CAT, FAM32A, SPPL3, FAM21A, ZDHHC7, NECTIN1, ATP11A, AGTRAP, EPS15, SARNP, TBRG1, SEC13, RAB11FIP1, ACAA1	375	558	18224	2.26439	0.0803634	0.0138658	0.319855
7	GOTERM_MF_DIRECT	GO:0005515~protein binding	226	51.2472	0.000294611	TGOLN2, FAM110A, S100A6, PDLIM7, PTGS2, S100A8, RP2, S100A9, TMEM11, MAP3K7, PICALM, MYD88, SULT1A1, COL4A3BP, MAP3K8, LSM3, DDAH2, GNG5, LRRC4, DBNL, C5AR2, RCOR1, MIIP, RIC8A, TRAPPC12, RFC2, TBRG1, ZNHIT1, FLII, ACAA1, RAD23B, ADSS, COASY, IL1R2, RBP7, TALDO1, HSPA1A, HSPA1B, NPHP4, STX11, NUP58, LAMTOR5, SPPL3, DVL3, ESRRA, HPCAL1, SRA1, CCDC153, NOTCH2NL, ATP11A, TREX1, TKT, FAM131B, S100A12…	370	8785	16881	1.17372	0.163527	0.163527	0.434827
7	INTERPRO	IPR002048:EF-hand domain	15	3.40136	0.00029109	S100A6, REPS2, HPCAL1, S100A8, S100A9, CHP1, S100Z, S100A12, EPS15, CALML4, RASGRP4, EFCAB2, LCP1, GCA, CALM2	384	228	18559	3.17965	0.190283	0.190283	0.440136
7	UP_KEYWORDS	Golgi apparatus	32	7.25624	0.000374326	TGOLN2, SNAP29, LST1, CPQ, TSNAX, AP3S1, RTN3, SERINC3, TNFRSF1A, B3GNT8, PICALM, XYLT1, COL4A3BP, SPG21, STX11, LFNG, SRGN, SPPL3, DBNL, RAB8A, LYN, ZDHHC7, TMBIM4, ST6GALNAC2, GABARAP, ARL3, AGTRAP, SULF2, ARF1, OSBPL11, ARAP1, COPE	407	812	20581	1.99281	0.111246	0.0146337	0.502759
7	GOTERM_BP_DIRECT	GO:0050727~regulation of inflammatory response	8	1.81406	0.000356012	CASP5, NOD2, MYD88, PTGS2, LYN, BCL6, ZYX, CASP1	356	63	16792	5.98966	0.466025	0.269264	0.601334
7	UP_KEYWORDS	Myristate	13	2.94785	0.00051682	MSRA, HPCAL1, MARC1, LYN, ARF1, FGR, RP2, CHP1, PRKACA, TACC1, EEPD1, FAM131B, ARL3	407	195	20581	3.37117	0.150273	0.0179307	0.693528
7	UP_KEYWORDS	Cytoskeleton	40	9.07029	0.000582458	FAM110A, TLN1, RABGAP1, S100A8, FGR, PDLIM7, S100A9, ARPC4-TTLL3, ARPC4, KLHL2, ACTR2, NPHP4, RILPL2, MEFV, RAB28, ZNF185, TOR1A, RHOA, BRK1, MICAL1, ZYX, DISC1, DBNL, RAB8A, PSRC1, CHP1, SIRT2, TACC1, GABARAP, S100A12, ARL3, PLK2, FAAH, CFL1, CC2D2A, FLII, ARAP3, CALM2, LCP1, MAP3K11	407	1138	20581	1.77742	0.167671	0.0181854	0.78129
7	UP_KEYWORDS	Innate immunity	15	3.40136	0.000723094	S100A8, FGR, LYN, S100A9, NLRX1, TLR5, SIRT2, S100A12, SERINC3, APOBEC3A, NOD2, MYD88, MEFV, NAIP, CLEC4D	407	261	20581	2.90618	0.203762	0.0205012	0.969085
7	GOTERM_BP_DIRECT	GO:0042127~regulation of cell proliferation	13	2.94785	0.00058613	SAT1, BID, ESRRA, FGR, CHURC1-FNTB, MBD2, EPS15, TNFRSF1A, TNFRSF1B, TNFRSF10C, BAG6, TNFRSF10B, BCL6	356	185	16792	3.31455	0.644085	0.291323	0.98821
7	UP_KEYWORDS	Cytoplasmic vesicle	22	4.98866	0.000788508	SNAP29, C9ORF72, DBNL, SNX18, RAB8A, CLTB, OPRL1, DENND1A, AP3S1, GABARAP, AGTRAP, DYSF, PICALM, MEFV, TOR1A, RAB11A, SEC13, TRAF7, CLTCL1, KCNQ1, RAB11FIP1, COPE	407	490	20581	2.27038	0.220013	0.0204936	1.05632
7	INTERPRO	IPR011029:Death-like domain	9	2.04082	0.0007262	CASP5, TNFRSF1A, NOD2, TNFRSF10B, MYD88, CASP9, MEFV, NLRP12, CASP1	384	94	18559	4.62741	0.409441	0.231522	1.09466
7	UP_KEYWORDS	Lipoprotein	32	7.25624	0.000832373	FGR, RAB5C, RP2, APOBEC3A, MSRA, RAB28, HRH2, RALB, RHOA, RAB11A, PRKACA, ENTPD1, NEGR1, GNG5, RHOG, RAB8A, HPCAL1, LYN, OPRL1, ZDHHC7, CHP1, EEPD1, FAM131B, TACC1, GABARAP, ARL3, TNFRSF10C, LAT2, MARC1, GNAQ, ARF1, PECAM1	407	852	20581	1.89925	0.230725	0.0199752	1.11478
7	UP_KEYWORDS	Cell projection	28	6.34921	0.00118149	SNAP29, TLN1, FGR, RP2, ARPC4, KLHL2, MTM1, ACTR2, NPHP4, RILPL2, MEFV, RAB28, TOR1A, RHOA, PRKACA, PAK1, SPATA6, DBNL, RAB8A, RPGRIP1, SIRT2, ARL3, PLK2, CFL1, CC2D2A, ARAP3, CD302, LCP1	407	721	20581	1.96379	0.310915	0.0262486	1.57892
7	INTERPRO	IPR007111:NACHT nucleoside triphosphatase	5	1.13379	0.00115864	NOD2, NLRP12, NLRX1, TEP1, NAIP	384	23	18559	10.5067	0.568506	0.244342	1.74119
7	GOTERM_BP_DIRECT	GO:0006954~inflammatory response	19	4.30839	0.00122083	C5AR2, S100A8, LYN, PTGS2, S100A9, FPR1, FPR2, TLR5, S100A12, CYBA, TNFRSF1A, TNFRSF10C, TNFRSF1B, TNFRSF10B, MYD88, MEFV, BCL6, NAIP, THEMIS2	356	379	16792	2.36465	0.883798	0.416147	2.04795
7	GOTERM_MF_DIRECT	GO:0050786~RAGE receptor binding	4	0.907029	0.0015002	S100A8, S100A9, FPR1, S100A12	370	11	16881	16.5907	0.597398	0.36549	2.1959
7	INTERPRO	IPR001751:S100/Calbindin-D9k, conserved site	5	1.13379	0.00160225	S100A6, S100A8, S100A9, S100Z, S100A12	384	25	18559	9.66615	0.687315	0.252215	2.4003
7	GOTERM_CC_DIRECT	GO:0015629~actin cytoskeleton	13	2.94785	0.00186877	C9ORF72, FGR, PDLIM7, CAPZA2, IQGAP2, IQGAP1, KLHL2, GABARAP, ACTR2, MSRA, ZNF185, CFL1, LCP1	375	218	18224	2.89801	0.489067	0.0914734	2.53524
7	GOTERM_BP_DIRECT	GO:0042981~regulation of apoptotic process	13	2.94785	0.00197741	BID, SRA1, CASP5, TNFRSF1A, NOD2, TNFRSF1B, TNFRSF10C, TNFRSF10B, CASP9, BNIP3L, BCL3, BCL6, CASP1	356	213	16792	2.87883	0.969427	0.502186	3.29722
7	GOTERM_BP_DIRECT	GO:0051092~positive regulation of NF-kappaB transcription factor activity	10	2.26757	0.00208481	MAP3K7, NOD2, MYD88, S100A8, MTPN, S100A9, HSPA1A, HSPA1B, CAT, S100A12	356	133	16792	3.54651	0.974708	0.458211	3.47335
7	GOTERM_BP_DIRECT	GO:0043123~positive regulation of I-kappaB kinase/NF-kappaB signaling	11	2.49433	0.00227266	MAP3K7, TNFRSF1A, SECTM1, NOD2, TNFRSF10B, MYD88, PLK2, RHOA, FKBP1A, CASP1, S100A12	356	161	16792	3.2227	0.981848	0.436006	3.78067
7	INTERPRO	IPR013787:S100/CaBP-9k-type, calcium binding, subdomain	5	1.13379	0.00281928	S100A6, S100A8, S100A9, S100Z, S100A12	384	29	18559	8.33288	0.870861	0.335933	4.18745
7	UP_KEYWORDS	Actin-binding	14	3.1746	0.00325841	DBNL, SSFA2, CAPZA2, MYO1F, ARPC4, ARPC4-TTLL3, KLHL2, ACTR2, MEFV, CFL1, FLII, MICAL1, CAP1, LCP1	407	274	20581	2.58374	0.642305	0.0662423	4.29863
7	UP_KEYWORDS	Inflammatory response	10	2.26757	0.00326552	MYD88, S100A8, MEFV, LYN, S100A9, BCL6, NAIP, TLR5, THEMIS2, S100A12	407	152	20581	3.32681	0.643108	0.0623656	4.30783
7	INTERPRO	IPR017350:Caspase, interleukin-1 beta convertase	3	0.680272	0.00407615	CASP5, CASP9, CASP1	384	5	18559	28.9984	0.948246	0.38954	6.00098
7	GOTERM_BP_DIRECT	GO:0021762~substantia nigra development	6	1.36054	0.00365174	CASP5, RHOA, COX6B1, PADI2, SIRT2, CALM2	356	49	16792	5.77574	0.998413	0.553255	6.00882
7	KEGG_PATHWAY	hsa05014:Amyotrophic lateral sclerosis (ALS)	6	1.36054	0.00567424	BID, TNFRSF1A, TNFRSF1B, CASP9, CAT, CASP1	160	50	6879	5.15925	0.699009	0.329831	6.94209
7	GOTERM_BP_DIRECT	GO:0035336~long-chain fatty-acyl-CoA metabolic process	3	0.680272	0.00427262	FAR1, FAR2, DGAT2	356	5	16792	28.3011	0.999471	0.567544	6.99603
7	UP_KEYWORDS	Cell membrane	83	18.8209	0.00555906	TGOLN2, TLN1, S100A6, S100A8, RAB5C, RP2, S100A9, IL17RA, RELL1, IQGAP1, MAP3K7, NOD2, DYSF, OXER1, RAB28, RALB, RHOA, CSF3R, PRKACA, PAK1, CAP1, HCAR3, GNG5, HCAR2, NEGR1, KCNQ1, RHOG, DISC1, LRRC4, DBNL, C5AR2, LYN, ADGRE3, FAM21A, NECTIN1, CHP1, CLIC1, IL6R, RIC8A, LAT2, TNFRSF10C, CFL1, CLEC12B, TREM1, CD300LB, LCP1, EPN1, SNAP29, IL1R2, SNX18, FGR, FPR1, FPR2, SERINC3, TNFRSF1A, MTM1, TNFRSF…	407	3175	20581	1.32192	0.827264	0.0981378	7.23003
7	GOTERM_BP_DIRECT	GO:0015031~protein transport	18	4.08163	0.00460009	SNAP29, RAB5C, TSG101, RP2, FAM21A, TSNAX, DENND1A, STXBP2, GABARAP, LIN7A, EPS15, MTM1, ARF1, RAB11A, GRIP2, RAB11FIP1, COPE, SERP1	356	395	16792	2.14945	0.999704	0.556211	7.51278
7	GOTERM_BP_DIRECT	GO:0045087~innate immune response	19	4.30839	0.00476873	S100A8, FGR, LYN, CAPZA2, S100A9, NLRX1, TLR5, SIRT2, SIRPB1, S100A12, SERINC3, CYBA, APOBEC3A, NOD2, MYD88, NAIP, CLEC4D, TREM1, CD300LB	356	430	16792	2.08419	0.99978	0.534988	7.77785
7	INTERPRO	IPR011992:EF-hand-like domain	14	3.1746	0.00548228	S100A6, REPS2, HPCAL1, S100A8, S100A9, CHP1, S100Z, S100A12, EPS15, CALML4, EFCAB2, LCP1, GCA, CALM2	384	279	18559	2.4252	0.981418	0.434118	7.99184
7	GOTERM_MF_DIRECT	GO:0019003~GDP binding	6	1.36054	0.0063879	RAB8A, ARF1, RAB28, RAB5C, RALB, ARL3	370	54	16881	5.06937	0.979421	0.725964	9.04233
7	GOTERM_CC_DIRECT	GO:0005737~cytoplasm	130	29.4785	0.00756076	FAM110A, S100A6, PTGS2, PDLIM7, RP2, IQGAP2, IQGAP1, KLHL2, MAP3K7, APOBEC3A, MYD88, RAB28, ZNF185, MAP3K8, DDAH2, NQO2, LRRC4, NUDT16, DBNL, NUDT3, FAM21A, CHP1, TACC1, RIC8A, ASCL2, MCMBP, MNDA, FLII, RAD23B, COASY, IL1R2, ADSS, CDV3, RBP7, LST1, TALDO1, TFE3, HSPA1A, HSPA1B, OAZ2, DUSP18, METTL22, OAZ1, RILPL2, PSMB1, UBE2D1, DDIAS, GLT1D1, SRA1, NOTCH2NL, LOC100996763, DOCK5, FAM131B, S100A12…	375	5222	18224	1.20981	0.934429	0.288641	9.89474
7	GOTERM_BP_DIRECT	GO:0030036~actin cytoskeleton organization	9	2.04082	0.00642636	NPHP4, PDLIM7, CFL1, FHL3, RHOA, FLII, BCL6, CAP1, RHOG	356	130	16792	3.26551	0.999988	0.611961	10.3454
7	GOTERM_CC_DIRECT	GO:0030132~clathrin coat of coated pit	3	0.680272	0.00823912	CLTB, PICALM, CLTCL1	375	7	18224	20.8274	0.948702	0.281084	10.7366
7	GOTERM_BP_DIRECT	GO:0019221~cytokine-mediated signaling pathway	9	2.04082	0.00672214	LRRC4, PLP2, IL1R2, TNFRSF1A, MYD88, CSF3R, FKBP1A, IL6R, IL17RA	356	131	16792	3.24059	0.999993	0.599157	10.7965
7	KEGG_PATHWAY	hsa04621:NOD-like receptor signaling pathway	6	1.36054	0.0091598	MAP3K7, CASP5, NOD2, MEFV, NAIP, CASP1	160	56	6879	4.60647	0.856529	0.384553	10.9835
7	GOTERM_MF_DIRECT	GO:0003779~actin binding	14	3.1746	0.00836796	DBNL, NOD2, MEFV, CAPZA2, RP2, FHL3, IQGAP2, FLII, MYO1F, MICAL1, CAP1, KLHL2, LCP1, MSRB2	370	278	16881	2.29763	0.993856	0.720032	11.6865
7	GOTERM_MF_DIRECT	GO:0005547~phosphatidylinositol-3,4,5-trisphosphate binding	5	1.13379	0.00922757	DAPP1, IQGAP2, ARAP3, IQGAP1, ARAP1	370	38	16881	6.0032	0.996368	0.674884	12.812
7	GOTERM_BP_DIRECT	GO:0008625~extrinsic apoptotic signaling pathway via death domain receptors	5	1.13379	0.00822671	BID, TNFRSF1A, TNFRSF10C, TNFRSF10B, GABARAP	356	38	16792	6.20639	1	0.64643	13.0578
7	GOTERM_BP_DIRECT	GO:0006919~activation of cysteine-type endopeptidase activity involved in apoptotic process	7	1.5873	0.00825256	BID, TNFRSF10B, S100A8, S100A9, NLRP12, DAP, CASP1	356	83	16792	3.97807	1	0.622212	13.0962
7	GOTERM_BP_DIRECT	GO:0007165~signal transduction	38	8.61678	0.00825543	S100A6, IMPA2, ZNF516, ING2, S100A9, FPR1, IQGAP2, PLPPR2, SKAP2, FAM13A, SIRPB1, IQGAP1, TNFRSF1A, NPHP4, MYD88, DAPP1, EVI2A, COL4A3BP, RALB, CSF3R, MICAL1, ZYX, CAP1, CASP1, GNG5, SECTM1, LYN, SNX27, NECTIN1, CLIC1, TNFRSF10C, TNFRSF10B, PECAM1, NLRP12, ARAP3, CLTCL1, ARAP1, SH3BP2	356	1161	16792	1.54385	1	0.598642	13.1005
7	GOTERM_BP_DIRECT	GO:0002315~marginal zone B cell differentiation	3	0.680272	0.00872425	NOTCH2, BCL3, LFNG	356	7	16792	20.2151	1	0.596755	13.7937
7	KEGG_PATHWAY	hsa04668:TNF signaling pathway	8	1.81406	0.0116807	MAP3K7, TNFRSF1A, TNFRSF1B, NOD2, PTGS2, MAP3K8, BCL3, CREB5	160	107	6879	3.21449	0.916184	0.390933	13.805
7	GOTERM_BP_DIRECT	GO:0032092~positive regulation of protein binding	6	1.36054	0.0092807	SPPL3, PLK2, RALB, FKBP1A, LFNG, TCF7L2	356	61	16792	4.63953	1	0.598569	14.6097
7	GOTERM_MF_DIRECT	GO:0031625~ubiquitin protein ligase binding	14	3.1746	0.0107411	BID, SUMO2, TNFRSF1B, BAG6, LYN, OTUB1, TSG101, RALB, HSPA1A, PRKACA, NEDD8, HSPA1B, RNF20, GABARAP	370	287	16881	2.22558	0.998562	0.664024	14.7611
7	GOTERM_BP_DIRECT	GO:0006915~apoptotic process	22	4.98866	0.00944323	S100A8, SRA1, S100A9, TMBIM4, RTN3, NME6, MAP3K7, PLAGL1, CASP5, NOTCH2, TNFRSF10B, MYD88, CASP9, MAP3K8, RALB, NAIP, PAK1, DAP, TRAF7, CASP1, DDIAS, FAM32A	356	567	16792	1.83017	1	0.585174	14.8467
7	GOTERM_MF_DIRECT	GO:0048365~Rac GTPase binding	5	1.13379	0.0110426	DVL3, IQGAP2, BRK1, IQGAP1, MAP3K11	370	40	16881	5.70304	0.998804	0.6176	15.1445
7	INTERPRO	IPR022735:Domain of unknown function DUF3585	3	0.680272	0.0109541	MICALCL, MICAL1, EHBP1L1	384	8	18559	18.124	0.99966	0.631454	15.3704
7	GOTERM_CC_DIRECT	GO:0031234~extrinsic component of cytoplasmic side of plasma membrane	6	1.36054	0.012854	SNX18, S100A6, LYN, FGR, RHOA, IQGAP1	375	68	18224	4.288	0.990386	0.37152	16.2731
7	INTERPRO	IPR018247:EF-Hand 1, calcium-binding site	10	2.26757	0.0118143	EPS15, S100A6, REPS2, HPCAL1, S100A8, S100A9, S100Z, GCA, LCP1, CALM2	384	178	18559	2.71521	0.999819	0.616101	16.4788
7	GOTERM_BP_DIRECT	GO:0034314~Arp2/3 complex-mediated actin nucleation	4	0.907029	0.010709	ACTR2, IQGAP2, ARPC4, ARPC4-TTLL3	356	22	16792	8.5761	1	0.612697	16.6711
7	GOTERM_BP_DIRECT	GO:0050718~positive regulation of interleukin-1 beta secretion	4	0.907029	0.010709	CASP5, NOD2, NLRP12, CASP1	356	22	16792	8.5761	1	0.612697	16.6711
7	UP_KEYWORDS	LIM domain	6	1.36054	0.0138549	PDLIM7, ZNF185, PRICKLE3, FHL3, MICAL1, ZYX	407	72	20581	4.21396	0.987659	0.216635	17.124
7	GOTERM_BP_DIRECT	GO:0042742~defense response to bacterium	9	2.04082	0.0120311	TNFRSF1A, NOD2, S100A8, CEBPE, S100A9, BCL3, CLEC4D, TLR5, S100A12	356	145	16792	2.9277	1	0.63781	18.5376
7	UP_KEYWORDS	Calcium	28	6.34921	0.0153444	S100A6, REPS2, CLTB, S100A8, S100A9, TPCN2, BEST1, DYSF, RASGRP4, CRB2, ENTPD1, SS18L1, LOC100996717, HPCAL1, ADGRE3, NOTCH2NL, CHP1, PADI2, TKT, LOC100996763, S100Z, S100A12, EPS15, NOTCH2, SULF2, CALM2, GCA, LCP1	407	877	20581	1.61447	0.992334	0.226141	18.7934
7	GOTERM_CC_DIRECT	GO:0030659~cytoplasmic vesicle membrane	8	1.81406	0.0152781	SNX18, RAB8A, DYSF, TOR1A, RAB11A, AP3S1, KCNQ1, AGTRAP	375	126	18224	3.08554	0.996023	0.394965	19.052
7	INTERPRO	IPR000826:Formyl peptide receptor family	3	0.680272	0.013893	C5AR2, FPR1, FPR2	384	9	18559	16.1102	0.999961	0.637346	19.1015
7	GOTERM_BP_DIRECT	GO:0032355~response to estradiol	7	1.5873	0.0126781	BID, ESRRA, CASP9, PTGS2, OPRL1, CAT, MBD2	356	91	16792	3.62835	1	0.640088	19.4366
7	GOTERM_BP_DIRECT	GO:0030593~neutrophil chemotaxis	6	1.36054	0.0128054	VAV3, S100A8, S100A9, CSF3R, TREM1, S100A12	356	66	16792	4.28805	1	0.627434	19.6123
7	INTERPRO	IPR001368:TNFR/NGFR cysteine-rich region	4	0.907029	0.0143231	TNFRSF1A, TNFRSF10C, TNFRSF1B, TNFRSF10B	384	25	18559	7.73292	0.999971	0.613586	19.6344
7	GOTERM_MF_DIRECT	GO:0005031~tumor necrosis factor-activated receptor activity	4	0.907029	0.0149182	TNFRSF1A, TNFRSF10C, TNFRSF1B, TNFRSF10B	370	24	16881	7.60405	0.999889	0.679723	19.9319
7	GOTERM_MF_DIRECT	GO:0019899~enzyme binding	15	3.40136	0.0149934	LYN, PTGS2, TSPAN14, HSPA1A, FKBP1A, ARPC4, HSPA1B, IL6R, ATG3, NOD2, CRB2, RFC2, ATF7, TEP1, CAT	370	333	16881	2.05515	0.999894	0.638393	20.0222
7	GOTERM_CC_DIRECT	GO:0031982~vesicle	8	1.81406	0.0165283	NOD2, PICALM, CFL1, RHOA, RAB11A, TKT, CLIC1, CALM2	375	128	18224	3.03733	0.997479	0.392621	20.4515
7	UP_KEYWORDS	Acetylation	85	19.2744	0.0177511	NKAP, SRSF1, CYB5R4, TLN1, S100A6, CLTB, TSG101, CAPZA2, CWC15, EDC4, DNAJB12, IQGAP1, RTN3, ACTR2, MSRA, PICALM, BAG6, ASH2L, RAB28, LSM3, CAT, PAK1, DAP, CAP1, ZYX, GNG5, DBNL, RBM42, NUDT3, CLIC1, DECR1, RMI1, LPCAT3, TACC1, SARNP, RFC2, CFL1, TBRG1, DEF8, FLII, SERPINB1, OSBPL11, RNF20, LCP1, MPST, BID, ADSS, CDV3, TALDO1, ABHD5, FHL3, FKBP1A, ARPC4, NEDD8, HSPA1A, HSPA1B, SUMO2, PSMB1, MTPN,…	407	3424	20581	1.25533	0.996454	0.245795	21.4252
7	GOTERM_CC_DIRECT	GO:0097546~ciliary base	4	0.907029	0.0174134	RAB8A, NPHP4, PRKACA, DISC1	375	27	18224	7.1996	0.998176	0.384373	21.4288
7	GOTERM_CC_DIRECT	GO:0030027~lamellipodium	9	2.04082	0.0176262	DBNL, DYSF, MEFV, RHOA, IQGAP2, BRK1, SH3BGRL3, ARAP3, KLHL2	375	160	18224	2.7336	0.998312	0.366196	21.662
7	UP_KEYWORDS	Coated pit	5	1.13379	0.0179911	EPS15, CLTB, PICALM, CLTCL1, EPN1	407	51	20581	4.9576	0.996716	0.238392	21.6833
7	UP_KEYWORDS	Notch signaling pathway	5	1.13379	0.0179911	NKAP, LOC100996717, NOTCH2, NOTCH2NL, LOC100996763	407	51	20581	4.9576	0.996716	0.238392	21.6833
7	GOTERM_BP_DIRECT	GO:0006596~polyamine biosynthetic process	3	0.680272	0.0145435	SAT1, OAZ2, OAZ1	356	9	16792	15.7228	1	0.658899	21.9764
7	GOTERM_CC_DIRECT	GO:0048471~perinuclear region of cytoplasm	22	4.98866	0.01797	CYB5R4, S100A6, LYN, TSNAX, MRFAP1, HSPA1A, HSPA1B, CLIC1, SIRT2, GABARAP, SERINC3, TNFRSF1B, PICALM, ARF1, DGAT2, COL4A3BP, MTPN, EIF4H, RAB11A, BCL3, DISC1, AATK	375	621	18224	1.72164	0.998511	0.352084	22.0376
7	KEGG_PATHWAY	hsa04961:Endocrine and other factor-regulated calcium reabsorption	5	1.13379	0.0196316	CLTB, GNAQ, RAB11A, PRKACA, CLTCL1	160	45	6879	4.77708	0.984755	0.502045	22.1734
7	INTERPRO	IPR001781:Zinc finger, LIM-type	6	1.36054	0.0165117	PDLIM7, ZNF185, PRICKLE3, FHL3, MICAL1, ZYX	384	72	18559	4.02756	0.999994	0.634287	22.296
7	KEGG_PATHWAY	hsa04972:Pancreatic secretion	7	1.5873	0.0202937	RAB8A, ADCY7, GNAQ, RHOA, RAB11A, KCNQ1, TPCN2	160	93	6879	3.23609	0.98678	0.460979	22.8353
7	UP_KEYWORDS	Proto-oncogene	11	2.49433	0.0191478	EPS15, RAB8A, PICALM, LYN, FGR, EVI2A, MAP3K8, TFE3, RHOA, BCL3, BCL6	407	236	20581	2.35696	0.997735	0.24181	22.9161
7	INTERPRO	IPR016129:Peptidase C14, ICE, catalytic subunit p20, active site	3	0.680272	0.0171314	CASP5, CASP9, CASP1	384	10	18559	14.4992	0.999996	0.618515	23.0346
7	GOTERM_BP_DIRECT	GO:0016192~vesicle-mediated transport	9	2.04082	0.015619	TRAPPC12, CLTB, PICALM, KXD1, RAB11A, AP3S1, ARAP3, CLTCL1, RTN3	356	152	16792	2.79287	1	0.67028	23.4062
7	GOTERM_BP_DIRECT	GO:0007264~small GTPase mediated signal transduction	12	2.72109	0.0158866	RAB8A, VAV3, ARF1, RASGRP4, RAB28, RAB5C, RHOA, RAB11A, CHP1, DOCK5, RHOG, ARL3	356	246	16792	2.3009	1	0.662188	23.7582
7	GOTERM_CC_DIRECT	GO:0005794~Golgi apparatus	28	6.34921	0.0198571	TGOLN2, LST1, ING2, CPQ, RP2, TSNAX, AP3S1, PLAGL1, METTL22, PICALM, COL4A3BP, RAB11A, CAT, PAK1, STX11, SRGN, SECTM1, LYN, ZDHHC7, GABARAP, ST6GALNAC2, ARL3, CYBA, TANGO2, OSBPL11, GLYR1, COPE, ARAP1	375	863	18224	1.57674	0.999254	0.362388	24.0693
7	GOTERM_CC_DIRECT	GO:0005769~early endosome	11	2.49433	0.0199435	DBNL, DYSF, TSG101, SNX27, RAB5C, FAM21A, NUMB, BLOC1S1, ATP11A, KCNQ1, CLTCL1	375	229	18224	2.33437	0.999277	0.346502	24.1611
7	GOTERM_CC_DIRECT	GO:0000139~Golgi membrane	21	4.7619	0.0208492	SNAP29, DBNL, RAB8A, LST1, ZDHHC7, TMBIM4, CHP1, GABARAP, ST6GALNAC2, RTN3, AGTRAP, ARL3, SERINC3, NOTCH2, TNFRSF1A, B3GNT8, ARF1, XYLT1, SEC13, SRGN, COPE	375	591	18224	1.72681	0.999481	0.343099	25.1177
7	GOTERM_BP_DIRECT	GO:0032757~positive regulation of interleukin-8 production	4	0.907029	0.0169929	NOD2, HSPA1A, HSPA1B, TLR5	356	26	16792	7.2567	1	0.673222	25.1971
7	UP_KEYWORDS	Host-virus interaction	15	3.40136	0.0213746	TLN1, CTBP2, LYN, TSG101, RCOR1, NECTIN1, NLRX1, RTN3, TNFRSF1A, PSMB1, EIF4H, ATF7, BNIP3L, RHOA, ZYX	407	385	20581	1.97016	0.998893	0.256148	25.239
7	GOTERM_BP_DIRECT	GO:0002430~complement receptor mediated signaling pathway	3	0.680272	0.0179277	C5AR2, FPR1, FPR2	356	10	16792	14.1506	1	0.679669	26.3929
7	KEGG_PATHWAY	hsa04330:Notch signaling pathway	5	1.13379	0.0243159	NOTCH2, DVL3, CTBP2, NUMB, LFNG	160	48	6879	4.47852	0.994451	0.477567	26.7465
7	INTERPRO	IPR001715:Calponin homology domain	6	1.36054	0.0204086	VAV3, IQGAP2, MICAL1, EHBP1L1, IQGAP1, LCP1	384	76	18559	3.81558	1	0.656238	26.8325
7	INTERPRO	IPR019954:Ubiquitin conserved site	3	0.680272	0.0206557	BAG6, NEDD8-MDP1, NEDD8	384	11	18559	13.1811	1	0.635349	27.1116
7	GOTERM_BP_DIRECT	GO:0050832~defense response to fungus	4	0.907029	0.0188238	S100A8, S100A9, IL17RA, S100A12	356	27	16792	6.98793	1	0.684819	27.5223
7	INTERPRO	IPR001315:Caspase Recruitment	4	0.907029	0.0214215	CASP5, NOD2, CASP9, CASP1	384	29	18559	6.66631	1	0.625143	27.9705
7	GOTERM_CC_DIRECT	GO:0005885~Arp2/3 protein complex	3	0.680272	0.0241994	ACTR2, ARPC4, ARPC4-TTLL3	375	12	18224	12.1493	0.999848	0.370523	28.5595
7	KEGG_PATHWAY	hsa04971:Gastric acid secretion	6	1.36054	0.0263923	ADCY7, GNAQ, HRH2, PRKACA, KCNQ1, CALM2	160	73	6879	3.53373	0.99646	0.465842	28.6934
7	KEGG_PATHWAY	hsa04915:Estrogen signaling pathway	7	1.5873	0.0266768	ADCY7, GNAQ, PRKACA, CREB5, HSPA1A, HSPA1B, CALM2	160	99	6879	3.03996	0.996672	0.434771	28.9564
7	GOTERM_CC_DIRECT	GO:0001725~stress fiber	5	1.13379	0.0246855	CYBA, PDLIM7, FHL3, ZYX, LCP1	375	54	18224	4.49975	0.999873	0.36152	29.0465
7	INTERPRO	IPR005225:Small GTP-binding protein domain	9	2.04082	0.0228233	RAB8A, ARF1, RAB28, RAB5C, RHOA, RALB, RAB11A, RHOG, ARL3	384	167	18559	2.60465	1	0.62642	29.518
7	GOTERM_BP_DIRECT	GO:0007266~Rho protein signal transduction	5	1.13379	0.0210848	PECAM1, CFL1, RHOA, BCL6, RHOG	356	50	16792	4.71685	1	0.713959	30.3
7	UP_KEYWORDS	SH3 domain	10	2.26757	0.0273155	DBNL, SNX18, VAV3, LYN, FGR, MYO1F, NCF1B, SKAP2, DOCK5, MAP3K11	407	215	20581	2.35198	0.999837	0.304763	31.123
7	INTERPRO	IPR002138:Peptidase C14, caspase non-catalytic subunit p10	3	0.680272	0.0244528	CASP5, CASP9, CASP1	384	12	18559	12.0827	1	0.631069	31.278
7	GOTERM_MF_DIRECT	GO:0005509~calcium ion binding	25	5.66893	0.0258558	REPS2, S100A6, S100A8, S100A9, IQGAP1, DYSF, CALML4, CRB2, RASGRP4, EFCAB2, LOC100996717, HPCAL1, ADGRE3, NOTCH2NL, PADI2, CHP1, LOC100996763, S100Z, S100A12, EPS15, NOTCH2, SULF2, CALM2, GCA, LCP1	370	717	16881	1.59081	1	0.795558	32.1195
7	GOTERM_MF_DIRECT	GO:0051015~actin filament binding	8	1.81406	0.0260024	ACTR2, DBNL, TLN1, SSFA2, CFL1, IQGAP2, ARPC4, LCP1	370	132	16881	2.76511	1	0.765769	32.2704
7	GOTERM_MF_DIRECT	GO:0015075~ion transmembrane transporter activity	3	0.680272	0.0272116	PLP2, S100A6, SFXN5	370	12	16881	11.4061	1	0.751728	33.5034
[truncated: 369 more rows]

## Sheet: Module_11_AT_20
Module Number	Gene Annotation Category	Gene Annotation Enrichment	Gene Number	%	Pvalue (< 0.05)	Genes	List Total	Pop Hits	Pop Total	Fold Enrichment	Bonferroni	Benjamini	FDR (%)
[truncated: 1,375 more rows]

[truncated: 3 more sheets: Module_21_AT_30, Module_31_AT_40, Module_41_AT_45]
