# Supplementary material for: A transcriptome-based approach to identify functional modules within and across primary human immune cells
Source: PLoS One. 2020 May 29;15(5):e0233543. doi: 10.1371/journal.pone.0233543 (PMC7259617; doi:10.1371/journal.pone.0233543)
Supplement: S5 Table — First sheet: Differential gene expression and ratios of human TFs presented in S5 Fig. Second sheet: Differential gene expression and ratios of all known human TFs expressed in our immune cell dataset (n = 1112). Third sheet: List of all known human TFs not expressed in our immune cell dataset. (XLSX) [file pone.0233543.s015.xlsx]

## Sheet: AllCandidatesTFs
candidate hTF(s) for differentiation/ maturation steps	TF Symbol	Module Number	B Cell (count)	NK Cell (count)	γδ T Cell (count)	CD4+ T Cell (count)	CD8+ T Cell (count)	Neutro (count)	Mono (count)	Macro (count)	MacroLPS (count)		Ratio Lymphoid / Myeloid	Ratio Myeloid / Lymphoid	Ratio NK / avg(B, γδ, CD4+, CD8+)	Ratio avg(B, γδ, CD4+, CD8+) / NK	Ratio B / avg(γδ, CD4+, CD8+)	Ratio avg(γδ, CD4+, CD8+) / B	Ratio γδ / avg(CD4+, CD8+)	Ratio avg(CD4+, CD8+) / γδ	Ratio CD4+ / CD8+	Ratio CD8+ / CD4+	Ratio avg(NK, γδ, CD8+) / avg(B, CD4+)	Ratio avg(γδ, CD4+, CD8+) / avg(B, NK)	Ratio Neutro / avg(Mono, Macro, MacroLPS)	Ratio avg(Mono, Macro, MacroLPS) / Neutro	Ratio Neutro / Mono	Ratio Mono / Neutro	Ratio Mono / avg(Macro, MacroLPS)	Ratio avg(Macro, MacroLPS) / Mono	Ratio Macro / MacroLPS	Ratio MacroLPS / Macro		Annotations	EntrezGene	UniProt	Swiss-Prot
Lymphoid lineage	TCF7	24	976	3473	13360	40049	30539	27	13	51	44		523.834	0.001909	0.163582	6.11316	0.0348787	28.6708	0.378535	2.64177	1.31141	0.762541	0.769807	12.5793	0.75	1.33333	2.07692	0.481481	0.273684	3.65385	1.15909	0.862745		TCF7 has no known involvement in differentiation of lymphoid lineage but is important for NK and T cell differentiation, T cell development and ILC development (24038093; 25665079)	This gene encodes a member of the T-cell factor/lymphoid enhancer-binding factor family of high mobility group (HMG) box transcriptional activators. This gene is expressed predominantly in T-cells and plays a critical role in natural killer cell and innate lymphoid cell development. The encoded protein forms a complex with beta-catenin and activates transcription through a Wnt/beta-catenin signal…	Transcriptional activator involved in T-cell lymphocyte differentiation. Necessary for the survival of CD4(+) CD8(+) immature thymocytes. Isoforms lacking the N-terminal CTNNB1 binding domain cannot fulfill this role. Binds to the T-lymphocyte-specific enhancer element (5'-WWCAAAG-3') found in the promoter of the CD3E gene. May also act as feedback transcriptional repressor of CTNNB1 and TCF7L2 t…	Transcriptional activator involved in T-cell lymphocyte differentiation. Necessary for the survival of CD4(+) CD8(+) immature thymocytes. Isoforms lacking the N-terminal CTNNB1 binding domain cannot fulfill this role. Binds to the T-lymphocyte-specific enhancer element (5'-WWCAAAG-3') found in the promoter of the CD3E gene. May also act as feedback transcriptional repressor of CTNNB1 and TCF7L2 t…
	IKZF3	8	7509	5812	5930	3768	4743	6	6	15	31		382.924	0.00261148	1.05913	0.944167	1.55993	0.641053	1.39349	0.717622	0.794434	1.25876	0.97455	0.722719	0.346154	2.88889	1	1	0.26087	3.83333	0.483871	2.06667		IKZF3 (a.k.a. Aiolos) is a known regulator of lymphocyte development, homeostasis and lymphoproliferation (11997672)	This gene encodes a member of the Ikaros family of zinc-finger proteins. Three members of this protein family (Ikaros, Aiolos and Helios) are hematopoietic-specific transcription factors involved in the regulation of lymphocyte development. This gene product is a transcription factor that is important in the regulation of B lymphocyte proliferation and differentiation. Both Ikaros and Aiolos can …	Transcription factor that plays an important role in the regulation of lymphocyte differentiation. Plays an essential role in regulation of B-cell differentiation, proliferation and maturation to an effector state. Involved in regulating BCL2 expression and controlling apoptosis in T-cells in an IL2-dependent manner.	Transcription factor that plays an important role in the regulation of lymphocyte differentiation. Plays an essential role in regulation of B-cell differentiation, proliferation and maturation to an effector state. Involved in regulating BCL2 expression and controlling apoptosis in T-cells in an IL2-dependent manner. Up-regulated by TGFB1 and 2,3,7,8-tetrachlorodibenzo-p-dioxin (TCDD) in activate…
	BACH2	8	9584	832	784	3150	3283	8	6	11	13		371.221	0.00269381	0.198083	5.04838	3.98393	0.251009	0.243743	4.10268	0.959488	1.04222	0.256479	0.461918	0.8	1.25	1.33333	0.75	0.5	2	0.846154	1.18182		BACH2 inhibits myeloid differentiation in common lymphoid progenitors (28273455)			Transcriptional regulator that acts as repressor or activator (By similarity). Binds to Maf recognition elements (MARE) (By similarity). Plays an important role in coordinating transcription activation and repression by MAFK (By similarity). Induces apoptosis in response to oxidative stress through repression of the antiapoptotic factor HMOX1 (PubMed:17018862). Positively regulates the nuclear im…
	ZNF831	17	500	4101	4152	2676	2665	49	3	5	4		184.839	0.0054101	1.64155	0.609181	0.158011	6.32867	1.55477	0.643184	1.00413	0.995889	2.29177	1.3755	12.25	0.0816327	16.3333	0.0612245	0.666667	1.5	1.25	0.8		ZNF831 has no known involvement in differentiation of lymphoid lineage
	ZNF853	8	334	857	799	226	667	6	6	3	3		128.133	0.00780437	1.692	0.591015	0.592199	1.68862	1.78947	0.558824	0.338831	2.95133	2.76548	0.947103	1.5	0.666667	1	1	2	0.5	1	1		ZNF853 has no known involvement in differentiation of lymphoid lineage
	TBX21*	24	178	12132	5777	402	1742	2	3	67	89		100.527	0.00994761	5.99185	0.166893	0.0674157	14.8333	5.38899	0.185563	0.230769	4.33333	22.5874	0.428974	0.0377358	26.5	0.666667	1.5	0.0384615	26	0.752809	1.32836		TBX21 has no known involvement in differentiation of lymphoid lineage but is important for Th1 lineage developpment and antiviral B-cell responses (Swiss-Prot)			Lineage-defining transcription factor which initiates Th1 lineage development from naive Th precursor cells both by activating Th1 genetic programs and by repressing the opposing Th2 and Th17 genetic programs (PubMed:10761931). Activates transcription of a set of genes important for Th1 cell function, including those encoding IFN-gamma and the chemokine receptor CXCR3. Activates IFNG and CXCR3 ge…
	IKZF2	8	702	5667	6881	1683	2780	4	10	86	55		91.4219	0.0109383	1.88179	0.53141	0.185649	5.38651	3.08358	0.324299	0.605396	1.65181	4.28456	1.18742	0.0794702	12.5833	0.4	2.5	0.141844	7.05	1.56364	0.639535		IKZF2 has no known involvement in differentiation of lymphoid lineage but is thought to function predominantly in early hematopoietic development (Entrez)	This gene encodes a member of the Ikaros family of zinc-finger proteins. Three members of this protein family (Ikaros, Aiolos and Helios) are hematopoietic-specific transcription factors involved in the regulation of lymphocyte development. This protein forms homo- or hetero-dimers with other Ikaros family members, and is thought to function predominantly in early hematopoietic development. Multi…	Associates with Ikaros at centromeric heterochromatin.	Associates with Ikaros at centromeric heterochromatin.
	ETS1	8	34273	72407	61894	108367	80546	588	173	623	2235		79.0245	0.0126543	1.01595	0.984297	0.409953	2.43931	0.655265	1.5261	1.34541	0.743271	1.00415	1.56735	0.581986	1.71825	3.39884	0.294218	0.121064	8.26012	0.278747	3.58748		ETS1 has no known involvement in differentiation of lymphoid lineage but is involved in hematopoietic expression of Hhex that is a critical regulator of hematopoietic cell development, maturation and proliferation, (28189604)	This gene encodes a member of the ETS family of transcription factors, which are defined by the presence of a conserved ETS DNA-binding domain that recognizes the core consensus DNA sequence GGAA/T in target genes. These proteins function either as transcriptional activators or repressors of numerous genes, and are involved in stem cell development, cell senescence and death, and tumorigenesis. A…	Transcription factor. Directly controls the expression of cytokine and chemokine genes in a wide variety of different cellular contexts. May control the differentiation, survival and proliferation of lymphoid cells. May also regulate angiogenesis through regulation of expression of genes controlling endothelial cell migration and invasion.	Transcription factor. Directly controls the expression of cytokine and chemokine genes in a wide variety of different cellular contexts. May control the differentiation, survival and proliferation of lymphoid cells. May also regulate angiogenesis through regulation of expression of genes controlling endothelial cell migration and invasion. Up-regulated by retinoic acid, VEGF, TNF-alpha/TNFA, lipo…
	NFATC2	8	2344	10976	6889	4828	4570	7	39	279	42		64.5384	0.0154946	2.3565	0.424358	0.431755	2.31613	1.46606	0.682102	1.05646	0.946562	2.08542	0.815165	0.0583333	17.1429	0.179487	5.57143	0.242991	4.11538	6.64286	0.150538		NFATC2 has no known involvement in differentiation of lymphoid lineage but may be implicated in maintenance of steady-state hematopoiesis. (21750088)	This gene is a member of the nuclear factor of activated T cells (NFAT) family. The product of this gene is a DNA-binding protein with a REL-homology region (RHR) and an NFAT-homology region (NHR). This protein is present in the cytosol and only translocates to the nucleus upon T cell receptor (TCR) stimulation, where it becomes a member of the nuclear factors of activated T cells transcription c…	NFAT (Nuclear Factor of Activated T-Cells) proteins are transcription factors that are integral for the development and function of the immune system. Five NFAT isoforms have been identified to date, NFATC1-C4 and NFAT5.	Plays a role in the inducible expression of cytokine genes in T-cells, especially in the induction of the IL-2, IL-3, IL-4, TNF-alpha or GM-CSF. Promotes invasive migration through the activation of GPC6 expression and WNT5A signaling pathway. Inducibly expressed in T-lymphocytes upon activation of the T-cell receptor (TCR) complex. Induced after co-addition of phorbol 12-myristate 13-acetate (PM…
	ZNF827	8	166	199	264	172	293	0	0	5	10		58.3467	0.0171389	0.889385	1.12437	0.683128	1.46386	1.13548	0.880682	0.587031	1.70349	1.49112	1.33151	0	N.D.	N.D.	N.D.	0	N.D.	0.5	2		ZNF827 has no known involvement in differentiation of lymphoid lineage			May be involved in transcriptional regulation.
	KLF12	23	2715	6549	7030	6572	5638	8	283	160	60		44.6247	0.0224091	1.19317	0.838105	0.423337	2.36219	1.15152	0.868421	1.16566	0.857882	1.37949	1.38457	0.0477137	20.9583	0.0282686	35.375	2.57273	0.388693	2.66667	0.375		KLF12 has no known involvement in differentiation of lymphoid lineage	Activator protein-2 alpha (AP-2 alpha) is a developmentally-regulated transcription factor and important regulator of gene expression during vertebrate development and carcinogenesis. The protein encoded by this gene is a member of the Kruppel-like zinc finger protein family and can repress expression of the AP-2 alpha gene by binding to a specific site in the AP-2 alpha gene promoter. Repression…	Confers strong transcriptional repression to the AP-2-alpha gene. Binds to a regulatory element (A32) in the AP-2-alpha gene promoter.	Confers strong transcriptional repression to the AP-2-alpha gene. Binds to a regulatory element (A32) in the AP-2-alpha gene promoter.
	E2F5	23	1546	206	108	107	124	3	34	24	14		22.304	0.044835	0.437135	2.28762	13.6814	0.0730918	0.935065	1.06944	0.862903	1.15888	0.176649	0.128995	0.125	8	0.0882353	11.3333	1.78947	0.558824	1.71429	0.583333		E2F5 has no known involvement in differentiation of lymphoid lineage	The protein encoded by this gene is a member of the E2F family of transcription factors. The E2F family plays a crucial role in the control of cell cycle and action of tumor suppressor proteins and is also a target of the transforming proteins of small DNA tumor viruses. The E2F proteins contain several evolutionarily conserved domains that are present in most members of the family. These domains…	Transcriptional activator that binds to E2F sites, these sites are present in the promoter of many genes whose products are involved in cell proliferation. May mediate growth factor-initiated signal transduction. It is likely involved in the early responses of resting cells to growth factor stimulation. Specifically required for multiciliate cell differentiation: together with MCIDAS and E2F5, bi…	Transcriptional activator that binds to E2F sites, these sites are present in the promoter of many genes whose products are involved in cell proliferation. May mediate growth factor-initiated signal transduction. It is likely involved in the early responses of resting cells to growth factor stimulation. Specifically required for multiciliate cell differentiation: together with MCIDAS and E2F5, bi…
	ZNF507	17	1675	1492	1935	2330	2075	314	23	30	34		18.9666	0.0527243	0.744604	1.343	0.792587	1.26169	0.878547	1.13824	1.12289	0.890558	0.915855	1.3346	10.8276	0.0923567	13.6522	0.0732484	0.71875	1.3913	0.882353	1.13333		ZNF507 has no known involvement in differentiation of lymphoid lineage			May be involved in transcriptional regulation.
Myeloid lineage	CREB5	7	10	29	2	2	1	12141	2089	607	337		0.00231976	431.08	7.73333	0.12931	6	0.166667	1.33333	0.75	2	0.5	1.77778	0.0854701	12.0089	0.0832716	5.81187	0.172062	4.42585	0.225945	1.80119	0.555189		CREB5 has no known involvement in differentiation of myeloid lineage	The product of this gene belongs to the CRE (cAMP response element)-binding protein family. Members of this family contain zinc-finger and bZIP DNA-binding domains. The encoded protein specifically binds to CRE as a homodimer or a heterodimer with c-Jun or CRE-BP1, and functions as a CRE-dependent trans-activator. Alternatively spliced transcript variants encoding different isoforms have been ide…	Binds to the cAMP response element and activates transcription.	Binds to the cAMP response element and activates transcription.
	MAFB**	20	24	97	40	12	15	473	7027	24486	18819		0.00296034	337.799	4.26374	0.234536	1.07463	0.930556	2.96296	0.3375	0.8	1.25	2.81481	0.369146	0.0281928	35.47	0.0673118	14.8562	0.324535	3.08133	1.30113	0.768562		MAFB is a key regulator of human monocytopoiesis. (16456583) MAFB induced myeloblast differentiation in chicken (10790365)			Acts as a transcriptional activator or repressor (PubMed:27181683). Plays a pivotal role in regulating lineage-specific hematopoiesis by repressing ETS1-mediated transcription of erythroid-specific genes in myeloid cells. Required for monocytic, macrophage, osteoclast, podocyte and islet beta cell differentiation. Involved in renal tubule survival and F4/80 maturation. Activates the insulin and g…
	EGR2	20	132	46	44	9	14	637	899	6946	6025		0.0135107	74.0153	0.924623	1.08152	5.91045	0.169192	3.82609	0.261364	0.642857	1.55556	0.491726	0.250936	0.137779	7.25798	0.708565	1.4113	0.138617	7.21413	1.15286	0.867406		EGR2 stimulates monocytic maturation (17934488) EGR2 involves in activation of macrophage genes and repression of the neutrophil program. (16923394)	The protein encoded by this gene is a transcription factor with three tandem C2H2-type zinc fingers. Defects in this gene are associated with Charcot-Marie-Tooth disease type 1D (CMT1D), Charcot-Marie-Tooth disease type 4E (CMT4E), and with Dejerine-Sottas syndrome (DSS). Multiple transcript variants encoding two different isoforms have been found for this gene. [provided by RefSeq, Oct 2008]	E3 SUMO-protein ligase helping SUMO1 conjugation to its coregulators NAB1 and NAB2, whose sumoylation down-regulates EGR2 own transcriptional activity.||Sequence-specific DNA-binding transcription factor. Binds to two specific DNA sites located in the promoter region of HOXA4.	EC 2.3.2.- Sequence-specific DNA-binding transcription factor. Binds to two specific DNA sites located in the promoter region of HOXA4. E3 SUMO-protein ligase helping SUMO1 conjugation to its coregulators NAB1 and NAB2, whose sumoylation down-regulates EGR2 own transcriptional activity.
	HLX	25	102	7	1	1	1	2524	621	641	2094		0.0152381	65.625	0.266667	3.75	102	0.00980392	1	1	1	1	0.0582524	0.0183486	2.25626	0.443212	4.06441	0.246038	0.454113	2.20209	0.306113	3.26677		HLX provides partial recovery of myelopoiesis function in C/EBPepsilon KO mice (19925846) HLX regulates hematopoietic differentiation and overexpression leads to a myeloid differentiation block in human hematopoietic stem and progenitor cells. (30082823)			Transcription factor required for TBX21/T-bet-dependent maturation of Th1 cells as well as maintenance of Th1-specific gene expression. Involved in embryogenesis and hematopoiesis (By similarity).
	VDR	4	90	37	8	61	11	1805	1040	1734	4862		0.0175405	57.0109	0.870588	1.14865	3.375	0.296296	0.222222	4.5	5.54545	0.180328	0.247241	0.419948	0.709141	1.41016	1.73558	0.576177	0.315343	3.17115	0.356643	2.80392		VDR is a Vitamin D receptor and Vitamin D is known to regulate hematopoietic cells differentiation and proliferation (30205552) VDR promote monocyte/macrophage differentiation. (11956247)	This gene encodes vitamin D3 receptor, which is a member of the nuclear hormone receptor superfamily of ligand-inducible transcription factors. This receptor also functions as a receptor for the secondary bile acid, lithocholic acid. Downstream targets of vitamin D3 receptor are principally involved in mineral metabolism, though this receptor regulates a variety of other metabolic pathways, such …	Vitamin D receptors (VDRs) are members of the NR1I family, which also includes pregnane X receptors (PXR) and constitutive androstane receptors (CAR). They form heterodimers with retinoid X receptor family members, and are expressed in the intestine, thyroid and kidney.	Nuclear receptor for calcitriol, the active form of vitamin D3 which mediates the action of this vitamin on cells (PubMed:28698609, PubMed:16913708, PubMed:15728261, PubMed:10678179). Enters the nucleus upon vitamin D3 binding where it forms heterodimers with the retinoid X receptor/RXR (PubMed:28698609). The VDR-RXR heterodimers bind to specific response elements on DNA and activate the transcri…
	SPI1	25	2355	362	18	8	16	38326	17193	12587	16205		0.0261793	38.1982	0.604088	1.65539	168.214	0.0059448	1.5	0.666667	0.5	2	0.111722	0.0103055	2.50034	0.399946	2.22916	0.448599	1.19429	0.837318	0.776736	1.28744		SPI1 involved myelopoiesis by regulating proliferation and differentiation pathways. (9687512, 26674644)	This gene encodes an ETS-domain transcription factor that activates gene expression during myeloid and B-lymphoid cell development. The nuclear protein binds to a purine-rich sequence known as the PU-box found near the promoters of target genes, and regulates their expression in coordination with other transcription factors and cofactors. The protein can also regulate alternative splicing of targ…	Binds to the PU-box, a purine-rich DNA sequence (5'-GAGGAA-3') that can act as a lymphoid-specific enhancer. This protein is a transcriptional activator that may be specifically involved in the differentiation or activation of macrophages or B-cells. Also binds RNA and may modulate pre-mRNA splicing (By similarity).	Binds to the PU-box, a purine-rich DNA sequence (5'-GAGGAA-3') that can act as a lymphoid-specific enhancer. This protein is a transcriptional activator that may be specifically involved in the differentiation or activation of macrophages or B-cells. Also binds RNA and may modulate pre-mRNA splicing (By similarity). Highly expressed in both FV-P and FV-A-induced erythro-leukemia cell lines that h…
	JDP2	25	274	30	4	5	4	2678	2321	2437	1029		0.0299587	33.3793	0.418118	2.39167	63.2308	0.0158151	0.888889	1.125	1.25	0.8	0.0908005	0.0285088	1.38828	0.720314	1.15381	0.866692	1.3393	0.746661	2.36832	0.42224		JDP2 is sufficient to establish haematopoietic fate in early mesoderm (27713415) JDP2 is a novel potentiel regulator of myelopoiesis. (20720541, 20139074)			Component of the AP-1 transcription factor that represses transactivation mediated by the Jun family of proteins. Involved in a variety of transcriptional responses associated with AP-1 such as UV-induced apoptosis, cell differentiation, tumorigenesis and antitumogeneris. Can also function as a repressor by recruiting histone deacetylase 3/HDAC3 to the promoter region of JUN. May control transcri…
	NFE2	12	5	74	12	6	7	15740	4384	6	6		0.0041319	242.019	9.86667	0.101351	0.6	1.66667	1.84615	0.541667	0.857143	1.16667	5.63636	0.21097	10.7416	0.0930961	3.59033	0.278526	730.667	0.00136861	1	1		Nuclear factor erythroid-derived 2 (NF-E2) is expressed throughout neutrophil differentiation and suggested to play a role in haeme synthesis, important for myeloperoxidase in monocytes and neutrophils (15521924)			Component of the NF-E2 complex essential for regulating erythroid and megakaryocytic maturation and differentiation. Binds to the hypersensitive site 2 (HS2) of the beta-globin control region (LCR). This subunit (NFE2) recognizes the TCAT/C sequence of the AP-1-like core palindrome present in a number of erythroid and megakaryocytic gene promoters. Requires MAFK or other small MAF proteins for bi…
	NR6A1	7	9	3	3	1	1	496	100	59	68		0.0188105	53.1618	0.857143	1.16667	5.4	0.185185	3	0.333333	1	1	0.466667	0.277778	6.55507	0.152554	4.96	0.201613	1.5748	0.635	0.867647	1.15254		NR6A1 has no known involvement in differentiation of myeloid lineage	This gene encodes an orphan nuclear receptor which is a member of the nuclear hormone receptor family. Its expression pattern suggests that it may be involved in neurogenesis and germ cell development. The protein can homodimerize and bind DNA, but in vivo targets have not been identified. Alternate splicing results in multiple transcript variants.[provided by RefSeq, Jun 2013]	Orphan nuclear receptor. Binds to a response element containing the sequence 5'-TCAAGGTCA-3'. May be involved in the regulation of gene expression in germ cell development during gametogenesis (By similarity).	Orphan nuclear receptor. Binds to a response element containing the sequence 5'-TCAAGGTCA-3'. May be involved in the regulation of gene expression in germ cell development during gametogenesis (By similarity).
	BATF2	25	33	3	0	0	0	308	123	107	819		0.0212233	47.1181	0.363636	2.75	N.D.	0	N.D.	N.D.	N.D.	N.D.	0.0606061	0	0.880839	1.13528	2.50407	0.399351	0.265659	3.76423	0.130647	7.65421		BATF2 involved in myeloid differentiation (27926863)			AP-1 family transcription factor that controls the differentiation of lineage-specific cells in the immune system. Following infection, participates in the differentiation of CD8(+) thymic conventional dendritic cells in the immune system. Acts via the formation of a heterodimer with JUN family proteins that recognizes and binds DNA sequence 5'-TGA[CG]TCA-3' and regulates expression of target gen…
NK cell differentriation	ZMAT4	39	0	460	1	1	0	0	0	0	0		N.D.	0	920	0.00108696	0	N.D.	2	0.5	N.D.	0	307.333	0.00289855	N.D.	N.D.	N.D.	N.D.	N.D.	N.D.	N.D.	N.D.		ZMAT4 has no known involvement in NK differentiation but significant association between the Copy-Nunber Variations of ZMAT4 and hematological malignancies (21269563)
B cell differentiation/function	ZNF860	22	1086	0	0	0	0	0	0	6	1		124.114	0.00805709	0	N.D.	N.D.	0	N.D.	N.D.	N.D.	N.D.	0	0	0	N.D.	N.D.	N.D.	0	N.D.	6	0.166667		ZNF860 has no known involvement in B cell differentiation			May be involved in transcriptional regulation.
	PAX5	22	28410	5	6	4	9	6	8	8	73		239.444	0.00417634	0.000703507	1421.45	4485.79	0.000222926	0.923077	1.08333	0.444444	2.25	0.000469252	0.000445774	0.202247	4.94444	0.75	1.33333	0.197531	5.0625	0.109589	9.125		PAX5 controls the identity of B lymphocytes throughout B cell development (21970955).	This gene encodes a member of the paired box (PAX) family of transcription factors. The central feature of this gene family is a novel, highly conserved DNA-binding motif, known as the paired box. Paired box transcription factors are important regulators in early development, and alterations in the expression of their genes are thought to contribute to neoplastic transformation. This gene encodes…	May play an important role in B-cell differentiation as well as neural development and spermatogenesis. Involved in the regulation of the CD19 gene, a B-lymphoid-specific target gene.	May play an important role in B-cell differentiation as well as neural development and spermatogenesis. Involved in the regulation of the CD19 gene, a B-lymphoid-specific target gene.
	SPIB	22	9590	28	14	3	7	2	10	4	8		321.4	0.00311139	0.0116497	85.8393	1198.75	0.000834202	2.8	0.357143	0.428571	2.33333	0.00340526	0.00166355	0.272727	3.66667	0.2	5	1.66667	0.6	0.5	2		SPIB enables B cells to appropriately respond to environmental cues (29127283), and is a direct target of POU2AF1 (16861304). PU.1 and Spi-B are essential transcriptional regulators of B-cell differentiation (21768304)	The protein encoded by this gene is a transcriptional activator that binds to the PU-box (5'-GAGGAA-3') and acts as a lymphoid-specific enhancer. Four transcript variants encoding different isoforms have been found for this gene. [provided by RefSeq, Sep 2011]	Sequence specific transcriptional activator which binds to the PU-box, a purine-rich DNA sequence (5'-GAGGAA-3') that can act as a lymphoid-specific enhancer. Promotes development of plasmacytoid dendritic cells (pDCs), also known as type 2 DC precursors (pre-DC2) or natural interferon (IFN)-producing cells. These cells have the capacity to produce large amounts of interferon and block viral repl…	Sequence specific transcriptional activator which binds to the PU-box, a purine-rich DNA sequence (5'-GAGGAA-3') that can act as a lymphoid-specific enhancer. Promotes development of plasmacytoid dendritic cells (pDCs), also known as type 2 DC precursors (pre-DC2) or natural interferon (IFN)-producing cells. These cells have the capacity to produce large amounts of interferon and block viral repl…
	BCL11A	38	4768	22	3	10	8	105	371	147	261		4.35385	0.229682	0.0183754	54.4205	681.143	0.00146812	0.333333	3	1.25	0.8	0.00460444	0.00292276	0.404365	2.47302	0.283019	3.53333	1.81863	0.549865	0.563218	1.77551		BCL11A is essential for lymphoid development and negatively regulates p53 that inhibited apoptosis. (23230003; 24648892)	This gene encodes a C2H2 type zinc-finger protein by its similarity to the mouse Bcl11a/Evi9 protein. The corresponding mouse gene is a common site of retroviral integration in myeloid leukemia, and may function as a leukemia disease gene, in part, through its interaction with BCL6. During hematopoietic cell differentiation, this gene is down-regulated. It is possibly involved in lymphoma pathoge…	Transcription factor associated with the BAF SWI/SNF chromatin remodeling complex (By similarity). Repressor of fetal hemoglobin (HbF) level (PubMed:26375765). Involved in brain development (PubMed:27453576). Functions as a myeloid and B-cell proto-oncogene. May play important roles in leukemogenesis and hematopoiesis. Essential factor in lymphopoiesis required for B-cell formation in fetal liver…	Transcription factor associated with the BAF SWI/SNF chromatin remodeling complex (By similarity). Repressor of fetal hemoglobin (HbF) level (PubMed:26375765). Involved in brain development (PubMed:27453576). Functions as a myeloid and B-cell proto-oncogene. May play important roles in leukemogenesis and hematopoiesis. Essential factor in lymphopoiesis required for B-cell formation in fetal liver…
	EBF1	38	1183	0	3	1	2	0	1	8	292		3.16013	0.316442	0	N.D.	591.5	0.00169062	2	0.5	0.5	2	0.00281532	0.00338123	0	N.D.	0	N.D.	0.00666667	150	0.0273973	36.5		EBF1 is a key transcription factor of B cell specification and commitment (25123279). EBF1 is implicated in establishing and maintaining B-cell identity, EBF1 is also required to coordinate differentiation with cell proliferation and survival (25123279)			Transcriptional activator which recognizes variations of the palindromic sequence 5'-ATTCCCNNGGGAATT-3'.
	POU2AF1	22	15020	2	7	126	18	5	4	2	3		867.029	0.00115336	0.000527322	1896.38	298.411	0.00335109	0.0972222	10.2857	7	0.142857	0.00118843	0.00670128	1.66667	0.6	1.25	0.8	1.6	0.625	0.666667	1.5		POU2AF1 encodes transcription co-activator Bob1, which is essential for normal B-cell development and immune responses in mice (24061476)			Transcriptional coactivator that specifically associates with either OCT1 or OCT2. It boosts the OCT1 mediated promoter activity and to a lesser extent, that of OCT2. It has no intrinsic DNA-binding activity. It recognizes the POU domains of OCT1 and OCT2. It is essential for the response of B-cells to antigens and required for the formation of germinal centers.
	ZBTB32	22	484	2	11	31	28	1	1	1	1		111.2	0.00899281	0.0144404	69.25	20.7429	0.0482094	0.372881	2.68182	1.10714	0.903226	0.0530744	0.0960219	1	1	1	1	1	1	1	1		ZBTB32 has no known involvement in B cell differentiation but it is implicated maintenance of terminal plasma cells (29616049)			DNA-binding protein that binds to the to a 5'-TGTACAGTGT-3' core sequence. May function as a transcriptional transactivator and transcriptional repressor. Probably exerts its repressor effect by preventing GATA3 from binding to DNA. May play a role in regulating the differentiation and activation of helper T-cells (By similarity).
	TEAD2	22	292	10	12	20	14	14	10	2	4		9.28	0.107759	0.118343	8.45	19.0435	0.0525114	0.705882	1.41667	1.42857	0.7	0.0769231	0.101545	2.625	0.380952	1.4	0.714286	3.33333	0.3	0.5	2		TEAD2 has no known involvement in B cell differentiation but regulates CD19 expression (29296937)			Transcription factor which plays a key role in the Hippo signaling pathway, a pathway involved in organ size control and tumor suppression by restricting proliferation and promoting apoptosis. The core of this pathway is composed of a kinase cascade wherein MST1/MST2, in complex with its regulatory protein SAV1, phosphorylates and activates LATS1/2 in complex with its regulatory protein MOB1, whi…
	TP63	22	156	0	4	19	5	0	3	2	4		16.3556	0.0611413	0	N.D.	16.7143	0.0598291	0.333333	3	3.8	0.263158	0.0342857	0.119658	0	N.D.	0	N.D.	1	1	0.5	2		TP63 has no known involvement in B cell differentiation but it is a proapoptotic gene repressed by FOXP1. (25267198)	This gene encodes a member of the p53 family of transcription factors. The functional domains of p53 family proteins include an N-terminal transactivation domain, a central DNA-binding domain and an oligomerization domain. Alternative splicing of this gene and the use of alternative promoters results in multiple transcript variants encoding different isoforms that vary in their functional propert…	Acts as a sequence specific DNA binding transcriptional activator or repressor. The isoforms contain a varying set of transactivation and auto-regulating transactivation inhibiting domains thus showing an isoform specific activity. Isoform 2 activates RIPK4 transcription. May be required in conjunction with TP73/p73 for initiation of p53/TP53 dependent apoptosis in response to genotoxic insults a…	Acts as a sequence specific DNA binding transcriptional activator or repressor. The isoforms contain a varying set of transactivation and auto-regulating transactivation inhibiting domains thus showing an isoform specific activity. Isoform 2 activates RIPK4 transcription. May be required in conjunction with TP73/p73 for initiation of p53/TP53 dependent apoptosis in response to genotoxic insults a…
T cell differentiation	RORC	30	0	15	327	602	345	0	0	0	0		N.D.	0	0.0470958	21.2333	0	N.D.	0.690602	1.44801	1.74493	0.57309	0.760797	56.6222	N.D.	N.D.	N.D.	N.D.	N.D.	N.D.	N.D.	N.D.		RORC induces CD161, a marker of all human IL-17 producing T-cell subsets (CD4(+)TCRαβ(+), CD8(+)TCRαβ(+), CD4(-)CD8(-) TCRαβ(+), and CD4(-)CD8(-) TCRγδ(+) circulating lymphocytes) (20486123)	The protein encoded by this gene is a DNA-binding transcription factor and is a member of the NR1 subfamily of nuclear hormone receptors. The specific functions of this protein are not known; however, studies of a similar gene in mice have shown that this gene may be essential for lymphoid organogenesis and may play an important regulatory role in thymopoiesis. In addition, studies in mice sugges…	Retinoic acid-related Orphan Receptors (RORs) are a family of orphan nuclear receptors that are believed to play a role in numerous physiological processes, including circadian rhythm and bone metabolism. The endogenous ligand for these receptors is not yet known.	Nuclear receptor that binds DNA as a monomer to ROR response elements (RORE) containing a single core motif half-site 5'-AGGTCA-3' preceded by a short A-T-rich sequence. Key regulator of cellular differentiation, immunity, peripheral circadian rhythm as well as lipid, steroid, xenobiotics and glucose metabolism (PubMed:19381306, PubMed:19965867, PubMed:22789990, PubMed:26160376, PubMed:20203100).…
	LEF1	24	90	373	2015	12916	9745	3	1	12	12		718.257	0.00139226	0.0602439	16.5992	0.0109418	91.3926	0.177839	5.62308	1.3254	0.754491	0.621918	35.5306	0.36	2.77778	3	0.333333	0.0833333	12	1	1		LEF1 promotes thymocyte maturation. (23103132)	This gene encodes a transcription factor belonging to a family of proteins that share homology with the high mobility group protein-1. The protein encoded by this gene can bind to a functionally important site in the T-cell receptor-alpha enhancer, thereby conferring maximal enhancer activity. This transcription factor is involved in the Wnt signaling pathway, and it may function in hair cell dif…	Participates in the Wnt signaling pathway. Activates transcription of target genes in the presence of CTNNB1 and EP300. May play a role in hair cell differentiation and follicle morphogenesis. TLE1, TLE2, TLE3 and TLE4 repress transactivation mediated by LEF1 and CTNNB1. Regulates T-cell receptor alpha enhancer function. Binds DNA in a sequence-specific manner. PIAG antagonizes both Wnt-dependent…	Participates in the Wnt signaling pathway. Activates transcription of target genes in the presence of CTNNB1 and EP300. May play a role in hair cell differentiation and follicle morphogenesis. TLE1, TLE2, TLE3 and TLE4 repress transactivation mediated by LEF1 and CTNNB1. Regulates T-cell receptor alpha enhancer function. Binds DNA in a sequence-specific manner. PIAG antagonizes both Wnt-dependent…
γδ T cell differentiation	TFCP2L1	1	22	38	1057	4	64	3	18	163	56		3.95	0.253165	0.13252	7.54605	0.0586667	17.0455	31.0882	0.0321665	0.0625	16	29.7179	12.5	0.0379747	26.3333	0.166667	6	0.164384	6.08333	2.91071	0.343558		TFCP2L1 has no known involvement in γδ T cell differentiaton			Transcription factor that facilitates establishment and maintenance of pluripotency in embryonic stem cells (ESCs) (PubMed:25215486, PubMed:26906118). With KLF2, acts as the major effector of self-renewal that mediates induction of pluripotency downstream of LIF/STAT3 and Wnt/beta-catenin signaling (By similarity). Required for normal duct development in the salivary gland and kidney (By similari…
	GATA6	26	0	12	166	1	19	0	1	0	1		79.2	0.0126263	0.258065	3.875	0	N.D.	16.6	0.060241	0.0526316	19	131.333	10.3333	0	N.D.	0	N.D.	2	0.5	0	N.D.		GATA6 has no known involvement in γδ T cell differentiaton	This gene is a member of a small family of zinc finger transcription factors that play an important role in the regulation of cellular differentiation and organogenesis during vertebrate development. This gene is expressed during early embryogenesis and localizes to endo- and mesodermally derived cells during later embryogenesis and thereby plays an important role in gut, lung, and heart developm…	Transcriptional activator (PubMed:19666519, PubMed:27756709, PubMed:22750565, PubMed:22824924). Regulates SEMA3C and PLXNA2 (PubMed:19666519). Involved in gene regulation specifically in the gastric epithelium (PubMed:9315713). May regulate genes that protect epithelial cells from bacterial infection (PubMed:16968778). Involved in bone morphogenetic protein (BMP)-mediated cardiac-specific gene ex…	Transcriptional activator (PubMed:19666519, PubMed:27756709, PubMed:22750565, PubMed:22824924). Regulates SEMA3C and PLXNA2 (PubMed:19666519). Involved in gene regulation specifically in the gastric epithelium (PubMed:9315713). May regulate genes that protect epithelial cells from bacterial infection (PubMed:16968778). Involved in bone morphogenetic protein (BMP)-mediated cardiac-specific gene ex…
CD4+ T cell differentiation	FOXP3	3	16	13	24	1006	49	1	17	13	10		21.6195	0.0462545	0.0474886	21.0577	0.0444856	22.4792	0.0454976	21.9792	20.5306	0.0487078	0.0560992	24.8046	0.075	13.3333	0.0588235	17	1.47826	0.676471	1.3	0.769231		FOXP3 involved in CD4+ T cell differentiation (19464987; 28051776; 29106696)	The protein encoded by this gene is a member of the forkhead/winged-helix family of transcriptional regulators. Defects in this gene are the cause of immunodeficiency polyendocrinopathy, enteropathy, X-linked syndrome (IPEX), also known as X-linked autoimmunity-immunodeficiency syndrome. Alternatively spliced transcript variants encoding different isoforms have been identified. [provided by RefSe…	Transcriptional regulator which is crucial for the development and inhibitory function of regulatory T-cells (Treg). Plays an essential role in maintaining homeostasis of the immune system by allowing the acquisition of full suppressive function and stability of the Treg lineage, and by directly modulating the expansion and function of conventional T-cells. Can act either as a transcriptional rep…	Transcriptional regulator which is crucial for the development and inhibitory function of regulatory T-cells (Treg). Plays an essential role in maintaining homeostasis of the immune system by allowing the acquisition of full suppressive function and stability of the Treg lineage, and by directly modulating the expansion and function of conventional T-cells. Can act either as a transcriptional rep…
Cytotoxic cell functions	ZNF683	26	4	672	2059	22	906	0	0	0	1		2930.4	0.00034125	0.898696	1.11272	0.00401741	248.917	4.4375	0.225352	0.0242826	41.1818	93.2564	2.94576	0	N.D.	N.D.	N.D.	0	N.D.	0	N.D.		ZNF683 a.k.a. Hobit regulates differentiation & cytotoxic functions in NK (28555134), CD8 T (30051906). Not previously shown in γδ T cells			Transcription factor that mediates a transcriptional program in various innate and adaptive immune tissue-resident lymphocyte T-cell types such as tissue-resident memory T (Trm), natural killer (trNK) and natural killer T (NKT) cells and negatively regulates gene expression of proteins that promote the egress of tissue-resident T-cell populations from non-lymphoid organs. Plays a role in the deve…
	EOMES	27	11	3438	1738	210	1150	0	1	8	8		308.094	0.00324576	4.42329	0.226076	0.010652	93.8788	2.55588	0.391254	0.182609	5.47619	19.083	0.598821	0	N.D.	0	N.D.	0.125	8	1	1		EOMES involves in maintaining expression of an efficient type 1 CD8 cytotoxic T cell program (24006458) EOMES cooperates with T-bet (Alias TBX21) and positively regulates the development and cytotoxic function of natural killer (NK) cells. (21329961; 27485474)	This gene belongs to the TBR1 (T-box brain protein 1) sub-family of T-box genes that share the common DNA-binding T-box domain. The encoded protein is a transcription factor which is crucial for embryonic development of mesoderm and the central nervous system in vertebrates. The protein may also be necessary for the differentiation of effector CD8+ T cells which are involved in defense against vi…	Functions as a transcriptional activator playing a crucial role during development. Functions in trophoblast differentiation and later in gastrulation, regulating both mesoderm delamination and endoderm specification. Plays a role in brain development being required for the specification and the proliferation of the intermediate progenitor cells and their progeny in the cerebral cortex. Also invo…	Functions as a transcriptional activator playing a crucial role during development. Functions in trophoblast differentiation and later in gastrulation, regulating both mesoderm delamination and endoderm specification. Plays a role in brain development being required for the specification and the proliferation of the intermediate progenitor cells and their progeny in the cerebral cortex. Also invo…
Neutrophil differentiation/ function	OTX1	11	1	1	0	0	0	387	0	0	0		0.00413437	241.875	4	0.25	N.D.	0	N.D.	N.D.	N.D.	N.D.	0.666667	0	N.D.	0	N.D.	0	N.D.	N.D.	N.D.	N.D.		OTX1 has no known involvement in neutrophil differentiation	This gene encodes a member of the bicoid sub-family of homeodomain-containing transcription factors. The encoded protein acts as a transcription factor and may play a role in brain and sensory organ development. A similar protein in mouse is required for proper brain and sensory organ development and can cause epilepsy. Alternative splicing results in multiple transcript variants. [provided by Re…	Probably plays a role in the development of the brain and the sense organs. Can bind to the BCD target sequence (BTS): 5'-TCTAATCCC-3'.	Probably plays a role in the development of the brain and the sense organs. Can bind to the BCD target sequence (BTS): 5'-TCTAATCCC-3'.
	NFE4	11	0	1	0	0	0	548	1	0	0		0.00145719	686.25	N.D.	0	N.D.	N.D.	N.D.	N.D.	N.D.	N.D.	N.D.	0	1644	0.000608273	548	0.00182482	N.D.	0	N.D.	N.D.		NFE4 has no known involvement in neutrophil differentiation	The erythroid-specific protein encoded by this gene, and the ubiquitous transcription factor CP2, form the stage selector protein (SSP) complex, which is involved in preferential expression of the gamma-globin genes in fetal erythroid cells. Alternate use of an in-frame upstream non-AUG (CUG) translation initiation codon, and a downstream AUG codon, results in two isoforms. While the long isoform…	Functions as part of the SSP (stage selector protein) complex, a complex that contributes to the preferential expression of the gamma-gene in fetal erythroid cells by facilitating the interaction of the gamma-globin genes with enhancer elements contained in the locus control region (LCR). The complex binds to the stage selector element (SSE) in the proximal gamma-globin promoter. In contrast, iso…	Functions as part of the SSP (stage selector protein) complex, a complex that contributes to the preferential expression of the gamma-gene in fetal erythroid cells by facilitating the interaction of the gamma-globin genes with enhancer elements contained in the locus control region (LCR). The complex binds to the stage selector element (SSE) in the proximal gamma-globin promoter. In contrast, iso…
	LTF	40	3	2	0	3	4	170	0	0	1		0.0561404	17.8125	0.8	1.25	1.28571	0.777778	0	N.D.	0.75	1.33333	0.666667	0.933333	510	0.00196078	N.D.	0	0	N.D.	0	N.D.		LTF has no known involvement in neutrophil differentiation but is an iron-binding protein found in the secondary granules of neutrophils (18321995)	This gene is a member of the transferrin family of genes and its protein product is found in the secondary granules of neutrophils. The protein is a major iron-binding protein in milk and body secretions with an antimicrobial activity, making it an important component of the non-specific immune system. The protein demonstrates a broad spectrum of properties, including regulation of iron homeostas…	Isoform DeltaLf: transcription factor with antiproliferative properties and ability to induce cell cycle arrest. Binds to the DeltaLf response element found in the SKP1, BAX, DCPS, and SELENOH promoters.||Kaliocin-1 has antimicrobial activity and is able to permeabilize different ions through liposomal membranes.||Lactoferricin binds to the bacterial surface and is crucial for the bactericidal fu…	EC 3.4.21.- Transferrins are iron binding transport proteins which can bind two Fe(3+) ions in association with the binding of an anion, usually bicarbonate. Lactotransferrin is a major iron-binding and multifunctional protein found in exocrine fluids such as breast milk and mucosal secretions. Has antimicrobial activity, which depends on the extracellular cation concentration. Antimicrobial prop…
	GCM1	15	38	4	1	1	1	127	1	0	0		0.28125	3.55556	0.390244	2.5625	38	0.0263158	1	1	1	1	0.102564	0.047619	381	0.00262467	127	0.00787402	N.D.	0	N.D.	N.D.		GCM1 has no known involvement in neutrophil differentiation	This gene encodes a DNA-binding protein with a gcm-motif (glial cell missing motif). The encoded protein is a homolog of the Drosophila glial cells missing gene (gcm). This protein binds to the GCM-motif (A/G)CCCGCAT, a novel sequence among known targets of DNA-binding proteins. The N-terminal DNA-binding domain confers the unique DNA-binding activity of this protein. [provided by RefSeq, Jul 200…	Transcription factor involved in the control of expression of placental growth factor (PGF) and other placenta-specific genes (PubMed:10542267, PubMed:18160678). Binds to the trophoblast-specific element 2 (TSE2) of the aromatase gene enhancer (PubMed:10542267). Binds to the SYDE1 promoter (PubMed:27917469). Has a central role in mediating the differentiation of trophoblast cells along both the v…	Transcription factor involved in the control of expression of placental growth factor (PGF) and other placenta-specific genes (PubMed:10542267, PubMed:18160678). Binds to the trophoblast-specific element 2 (TSE2) of the aromatase gene enhancer (PubMed:10542267). Binds to the SYDE1 promoter (PubMed:27917469). Has a central role in mediating the differentiation of trophoblast cells along both the v…
	PRDM5	15	0	4	8	6	26	836	4	3	3		0.0416076	24.0341	0.4	2.5	0	N.D.	0.5	2	0.230769	4.33333	4.22222	6.66667	250.8	0.00398724	209	0.00478469	1.33333	0.75	1	1		PRDM5 has no known involvement in neutrophil differentiation	The protein encoded by this gene is a transcription factor of the PR-domain protein family. It contains a PR-domain and multiple zinc finger motifs. Transcription factors of the PR-domain family are known to be involved in cell differentiation and tumorigenesis. [provided by RefSeq, Jul 2008]	Sequence-specific DNA-binding transcription factor. Represses transcription at least in part by recruitment of the histone methyltransferase EHMT2/G9A and histone deacetylases such as HDAC1. Regulates hematopoiesis-associated protein-coding and microRNA (miRNA) genes. May regulate the expression of proteins involved in extracellular matrix development and maintenance, including fibrillar collagen…	EC 2.1.1.- Sequence-specific DNA-binding transcription factor. Represses transcription at least in part by recruitment of the histone methyltransferase EHMT2/G9A and histone deacetylases such as HDAC1. Regulates hematopoiesis-associated protein-coding and microRNA (miRNA) genes. May regulate the expression of proteins involved in extracellular matrix development and maintenance, including fibrill…
	ISL2	12	8	2	2	1	1	345	14	1	5		0.0306849	32.5893	0.666667	1.5	6	0.166667	2	0.5	1	1	0.37037	0.266667	51.75	0.0193237	24.6429	0.0405797	4.66667	0.214286	0.2	5		ISL2 has no known involvement in neutrophil differentiation			Transcriptional factor that defines subclasses of motoneurons that segregate into columns in the spinal cord and select distinct axon pathways.
	TIGD3	15	68	22	8	9	7	1397	98	5	8		0.0604775	16.5351	0.956522	1.04545	8.5	0.117647	1	1	1.28571	0.777778	0.320346	0.177778	37.7568	0.0264853	14.2551	0.0701503	15.0769	0.0663265	0.625	1.6		TIGD3 has no known involvement in neutrophil differentiation	The protein encoded by this gene belongs to the tigger subfamily of the pogo superfamily of DNA-mediated transposons in humans. These proteins are related to DNA transposons found in fungi and nematodes, and more distantly to the Tc1 and mariner transposases. They are also very similar to the major mammalian centromere protein B. The exact function of this gene is not known. [provided by RefSeq, …
	EGR3	12	308	28	22	7	14	3335	213	66	133		0.0809181	12.3582	0.319088	3.13393	21.4884	0.0465368	2.09524	0.477273	0.5	2	0.13545	0.0853175	24.284	0.0411794	15.6573	0.0638681	2.1407	0.467136	0.496241	2.01515		EGR3 has no known involvement in neutrophil differentiation but may be involved in neutrophil activation and immune response (30212930; 16088841; 28747644)	This gene encodes a transcriptional regulator that belongs to the EGR family of C2H2-type zinc-finger proteins. It is an immediate-early growth response gene which is induced by mitogenic stimulation. The protein encoded by this gene participates in the transcriptional regulation of genes in controling biological rhythm. It may also play a role in a wide variety of processes including muscle deve…	Probable transcription factor involved in muscle spindle development.	Probable transcription factor involved in muscle spindle development.
Monocyte differentiation/ function	SMAD1	9	1	16	2	17	1	0	217	459	541		0.0243221	41.1149	3.04762	0.328125	0.15	6.66667	0.222222	4.5	17	0.0588235	0.703704	0.784314	0	N.D.	0	N.D.	0.434	2.30415	0.848429	1.17865		SMAD1 is involved in monocyte differentiation (16818503)	The protein encoded by this gene belongs to the SMAD, a family of proteins similar to the gene products of the Drosophila gene 'mothers against decapentaplegic' (Mad) and the C. elegans gene Sma. SMAD proteins are signal transducers and transcriptional modulators that mediate multiple signaling pathways. This protein mediates the signals of the bone morphogenetic proteins (BMPs), which are involv…	Transcriptional modulator activated by BMP (bone morphogenetic proteins) type 1 receptor kinase. SMAD1 is a receptor-regulated SMAD (R-SMAD). SMAD1/OAZ1/PSMB4 complex mediates the degradation of the CREBBP/EP300 repressor SNIP1. May act synergistically with SMAD4 and YY1 in bone morphogenetic protein (BMP)-mediated cardiac-specific gene expression.	Transcriptional modulator activated by BMP (bone morphogenetic proteins) type 1 receptor kinase. SMAD1 is a receptor-regulated SMAD (R-SMAD). SMAD1/OAZ1/PSMB4 complex mediates the degradation of the CREBBP/EP300 repressor SNIP1. May act synergistically with SMAD4 and YY1 in bone morphogenetic protein (BMP)-mediated cardiac-specific gene expression.
	MITF	9	1	7	0	1	1	1	606	4851	3691		0.000874413	1143.62	9.33333	0.107143	1.5	0.666667	0	N.D.	1	1	2.66667	0.166667	0.000327941	3049.33	0.00165017	606	0.141887	7.04785	1.31428	0.760874		MITF has no known involvement in monocyte differentiation but is known to be phagocyte-restricted TF (26257737)	The protein encoded by this gene is a transcription factor that contains both basic helix-loop-helix and leucine zipper structural features. The encoded protein regulates melanocyte development and is responsible for pigment cell-specific transcription of the melanogenesis enzyme genes. Heterozygous mutations in the this gene cause auditory-pigmentary syndromes, such as Waardenburg syndrome type …	Transcription factor that regulates the expression of genes with essential roles in cell differentiation, proliferation and survival. Binds to M-boxes (5'-TCATGTG-3') and symmetrical DNA sequences (E-boxes) (5'-CACGTG-3') found in the promoters of target genes, such as BCL2 and tyrosinase (TYR). Plays an important role in melanocyte development by regulating the expression of tyrosinase (TYR) and…	Transcription factor that regulates the expression of genes with essential roles in cell differentiation, proliferation and survival. Binds to M-boxes (5'-TCATGTG-3') and symmetrical DNA sequences (E-boxes) (5'-CACGTG-3') found in the promoters of target genes, such as BCL2 and tyrosinase (TYR). Plays an important role in melanocyte development by regulating the expression of tyrosinase (TYR) and…
	TFEC	20	267	10	3	1	2	46	2534	4594	6900		0.0160864	62.1643	0.14652	6.825	133.5	0.00749064	2	0.5	0.5	2	0.0373134	0.0144404	0.00983747	101.652	0.0181531	55.087	0.440926	2.26796	0.665797	1.50196		TFEC has no known involvement in monocyte differentiation but promotes M2 programming in macrophage. (28238747) TFEC is a transient markers of the maturation of monocyte‐derived dendritic cells and is induced by LPS in dendritic cells (12472671)	This gene encodes a member of the micropthalmia (MiT) family of basic helix-loop-helix leucine zipper transcription factors. MiT transcription factors regulate the expression of target genes by binding to E-box recognition sequences as homo- or heterodimers, and play roles in multiple cellular processes including survival, growth and differentiation. The encoded protein is a transcriptional activ…	Transcriptional regulator that acts as a repressor or an activator. Acts as a transcriptional repressor on minimal promoter containing element F (that includes an E-box sequence). Binds to element F in an E-box sequence-specific manner. Acts as a transcriptional transactivator on the proximal promoter region of the tartrate-resistant acid phosphatase (TRAP) E-box containing promoter (By similarit…	Transcriptional regulator that acts as a repressor or an activator. Acts as a transcriptional repressor on minimal promoter containing element F (that includes an E-box sequence). Binds to element F in an E-box sequence-specific manner. Acts as a transcriptional transactivator on the proximal promoter region of the tartrate-resistant acid phosphatase (TRAP) E-box containing promoter (By similarit…
	ZFHX3	9	225	296	25	85	41	37	1695	2187	1056		0.10806	9.25409	3.14894	0.317568	4.4702	0.223704	0.396825	2.52	2.07317	0.482353	0.778495	0.193218	0.0224787	44.4865	0.0218289	45.8108	1.04533	0.956637	2.07102	0.482853		ZFHX3 has no known involvement in monocyte differentiation	This gene encodes a transcription factor with multiple homeodomains and zinc finger motifs, and regulates myogenic and neuronal differentiation. The encoded protein suppresses expression of the alpha-fetoprotein gene by binding to an AT-rich enhancer motif. The protein has also been shown to negatively regulate c-Myb, and transactivate the cell cycle inhibitor cyclin-dependent kinase inhibitor 1A…	Transcriptional regulator which can act as an activator or a repressor. Inhibits the enhancer element of the AFP gene by binding to its AT-rich core sequence. In concert with SMAD-dependent TGF-beta signaling can repress the transcription of AFP via its interaction with SMAD2/3 (PubMed:25105025). Regulates the circadian locomotor rhythms via transcriptional activation of neuropeptidergic genes wh…	Transcriptional regulator which can act as an activator or a repressor. Inhibits the enhancer element of the AFP gene by binding to its AT-rich core sequence. In concert with SMAD-dependent TGF-beta signaling can repress the transcription of AFP via its interaction with SMAD2/3 (PubMed:25105025). Regulates the circadian locomotor rhythms via transcriptional activation of neuropeptidergic genes wh…
	ZNF385A	20	620	180	22	21	26	235	12157	8066	8347		0.0241347	41.4341	1.04499	0.956944	26.9565	0.0370968	0.93617	1.06818	0.807692	1.2381	0.237129	0.0575	0.0246762	40.5248	0.0193304	51.7319	1.48139	0.675043	0.966335	1.03484		ZNF385A has no known involvement in monocyte differentiation	Zinc finger proteins, such as ZNF385A, are regulatory proteins that act as transcription factors, bind single- or double-stranded RNA, or interact with other proteins (Sharma et al., 2004 [PubMed 15527981]).[supplied by OMIM, Oct 2008]	RNA-binding protein that affects the localization and the translation of a subset of mRNA. May play a role in adipogenesis through binding to the 3'-UTR of CEBPA mRNA and regulation of its translation. Targets ITPR1 mRNA to dendrites in Purkinje cells, and may regulate its activity-dependent translation. With ELAVL1, binds the 3'-UTR of p53/TP53 mRNAs to control their nuclear export induced by CD…	RNA-binding protein that affects the localization and the translation of a subset of mRNA. May play a role in adipogenesis through binding to the 3'-UTR of CEBPA mRNA and regulation of its translation. Targets ITPR1 mRNA to dendrites in Purkinje cells, and may regulate its activity-dependent translation. With ELAVL1, binds the 3'-UTR of p53/TP53 mRNAs to control their nuclear export induced by CD…
	MYCL	20	3	63	1	1	3	76	4600	452	362		0.0103461	96.6549	31.5	0.031746	1.8	0.555556	0.5	2	0.333333	3	11.1667	0.0505051	0.042113	23.7456	0.0165217	60.5263	11.3022	0.0884783	1.24862	0.800885		MYCL has no known involvement in monocyte differentiation
	ZNF697	20	2	3	1	1	1	81	429	1230	2446		0.00152891	654.062	2.4	0.416667	2	0.5	1	1	1	1	1.11111	0.4	0.0591961	16.893	0.188811	5.2963	0.233406	4.28438	0.502862	1.98862		ZNF697 has no known involvement in monocyte differentiation			May be involved in transcriptional regulation.
Decrease post macrophage differentiation	KLF4	25	1969	609	152	59	52	349	15074	506	80		0.14197	7.04373	1.0914	0.916256	22.4601	0.0445234	2.73874	0.365132	1.13462	0.881356	0.267258	0.0680114	0.0668582	14.957	0.0231524	43.192	51.4471	0.0194374	6.325	0.158103		KLF4 is a major downstream target of IRF8 and PU.1 that is critical for development of the monocyte lineage. (24709055) differentiation of THP-1 monocytes to macrophages using PMA was associated with a robust induction of both KLF4 and apoE genes. (26546821)	This gene encodes a protein that belongs to the Kruppel family of transcription factors. The encoded zinc finger protein is required for normal development of the barrier function of skin. The encoded protein is thought to control the G1-to-S transition of the cell cycle following DNA damage by mediating the tumor suppressor gene p53. Mice lacking this gene have a normal appearance but lose weigh…	Transcription factor; can act both as activator and as repressor. Binds the 5'-CACCC-3' core sequence. Binds to the promoter region of its own gene and can activate its own transcription. Regulates the expression of key transcription factors during embryonic development. Plays an important role in maintaining embryonic stem cells, and in preventing their differentiation. Required for establishing…	Transcription factor; can act both as activator and as repressor. Binds the 5'-CACCC-3' core sequence. Binds to the promoter region of its own gene and can activate its own transcription. Regulates the expression of key transcription factors during embryonic development. Plays an important role in maintaining embryonic stem cells, and in preventing their differentiation. Required for establishing…
	VENTX	4	10	7	3	1	2	15	824	38	12		0.0206974	48.3152	1.75	0.571429	5	0.2	2	0.5	0.5	2	0.727273	0.235294	0.0514874	19.4222	0.0182039	54.9333	32.96	0.0303398	3.16667	0.315789		VENTX controls human macrophage terminal differentiation and proinflammatory activation (21670496)	This gene encodes a member of the Vent family of homeodomain proteins. The encoded protein may function as a transcriptional repressor and be involved in mesodermal patterning and hemopoietic stem cell maintenance. Multiple pseudogenes exist for this gene. A transcribed pseudogene located on chromosome X may lead to antigen production in certain melanomas. [provided by RefSeq, Jul 2008]	May be involved in ventralization.	May be involved in ventralization.
Increases with macrophage differentiation	TFAP2C	5	0	0	0	0	0	0	0	138	155		0	N.D.	N.D.	N.D.	N.D.	N.D.	N.D.	N.D.	N.D.	N.D.	N.D.	N.D.	0	N.D.	N.D.	N.D.	0	N.D.	0.890323	1.12319		TFAP2C has no known involvement in macrophage differentiation	The protein encoded by this gene is a sequence-specific DNA-binding transcription factor involved in the activation of several developmental genes. The encoded protein can act as either a homodimer or heterodimer with other family members and is induced during retinoic acid-mediated differentiation. It plays a role in the development of the eyes, face, body wall, limbs, and neural tube. [provided…	Sequence-specific DNA-binding protein that interacts with inducible viral and cellular enhancer elements to regulate transcription of selected genes. AP-2 factors bind to the consensus sequence 5'-GCCNNNGGC-3' and activate genes involved in a large spectrum of important biological functions including proper eye, face, body wall, limb and neural tube development. They also suppress a number of gen…	Sequence-specific DNA-binding protein that interacts with inducible viral and cellular enhancer elements to regulate transcription of selected genes. AP-2 factors bind to the consensus sequence 5'-GCCNNNGGC-3' and activate genes involved in a large spectrum of important biological functions including proper eye, face, body wall, limb and neural tube development. They also suppress a number of gen…
	BHLHE41	5	445	1	1	2	1	3	0	2348	10833		0.0273058	36.6222	0.00890869	112.25	333.75	0.00299625	0.666667	1.5	2	0.5	0.00447427	0.00597907	0.000682801	1464.56	N.D.	0	0	N.D.	0.216745	4.61371		OVOL1 has no known involvement in macrophage differentiation	This gene encodes a basic helix-loop-helix protein expressed in various tissues. The encoded protein can interact with ARNTL or compete for E-box binding sites in the promoter of PER1 and repress CLOCK/ARNTL's transactivation of PER1. This gene is believed to be involved in the control of circadian rhythm and cell differentiation. Defects in this gene are associated with the short sleep phenotype…	Transcriptional repressor involved in the regulation of the circadian rhythm by negatively regulating the activity of the clock genes and clock-controlled genes. Acts as the negative limb of a novel autoregulatory feedback loop (DEC loop) which differs from the one formed by the PER and CRY transcriptional repressors (PER/CRY loop). Both these loops are interlocked as it represses the expression …	Transcriptional repressor involved in the regulation of the circadian rhythm by negatively regulating the activity of the clock genes and clock-controlled genes. Acts as the negative limb of a novel autoregulatory feedback loop (DEC loop) which differs from the one formed by the PER and CRY transcriptional repressors (PER/CRY loop). Both these loops are interlocked as it represses the expression …
	OVOL1	5	1	0	2	0	0	1	0	249	220		0.00510638	195.833	0	N.D.	1.5	0.666667	N.D.	0	N.D.	N.D.	1.33333	1.33333	0.00639659	156.333	N.D.	0	0	N.D.	1.13182	0.883534		BHLHE41 has no known involvement in macrophage differentiation	This gene encodes a putative zinc finger containing transcription factor that is highly similar to homologous protein in Drosophila and mouse. Based on known functions in these species, this protein is likely involved in hair formation and spermatogenesis in human as well. [provided by RefSeq, Aug 2011]	Putative transcription factor. Involved in hair formation and spermatogenesis. May function in the differentiation and/or maintenance of the urogenital system (By similarity).	Putative transcription factor. Involved in hair formation and spermatogenesis. May function in the differentiation and/or maintenance of the urogenital system (By similarity).
	MSC	5	91	8	200	104	183	8	3	2510	13918		0.0285175	35.0661	0.0553633	18.0625	0.560575	1.78388	1.39373	0.7175	0.568306	1.75962	1.33675	3.27946	0.00146065	684.625	2.66667	0.375	0.00036523	2738	0.180342	5.54502		MSC has no known involvement in macrophage differentiation	The protein encoded by this gene is a transcriptional repressor capable of binding an E-box element either as a homodimer or as a heterodimer with E2A in vitro. The encoded protein also forms heterodimers with E2A proteins in vivo. This protein is capable of inhibiting the transactivation capability of E47, an E2A protein, in mammalian cells. This gene is a downstream target of the B-cell recepto…	Transcription repressor capable of inhibiting the transactivation capability of TCF3/E47. May play a role in regulating antigen-dependent B-cell differentiation.	Transcription repressor capable of inhibiting the transactivation capability of TCF3/E47. May play a role in regulating antigen-dependent B-cell differentiation.
	ETV5	32	4	16	2	2	1	28	22	4867	2704		0.00262433	381.05	7.11111	0.140625	2.4	0.416667	1.33333	0.75	2	0.5	2.11111	0.166667	0.0110628	90.3929	1.27273	0.785714	0.00581165	172.068	1.79993	0.555578		ETV5 has no known involvement in macrophage differentiation but a role has been proposed for γδ T cell differentiaton in mice (23624555;28100679)			Binds to DNA sequences containing the consensus nucleotide core sequence 5'-GGAA.-3'.
	GTF2IRD1	5	3	0	3	21	2	0	1	176	134		0.0745981	13.4052	0	N.D.	0.346154	2.88889	0.26087	3.83333	10.5	0.0952381	0.138889	5.77778	0	N.D.	0	N.D.	0.00645161	155	1.31343	0.761364		GTF21RD1 has no known involvement in macrophage differentiation	The protein encoded by this gene contains five GTF2I-like repeats and each repeat possesses a potential helix-loop-helix (HLH) motif. It may have the ability to interact with other HLH-proteins and function as a transcription factor or as a positive transcriptional regulator under the control of Retinoblastoma protein. This gene plays a role in craniofacial and cognitive development and mutations…	May be a transcription regulator involved in cell-cycle progression and skeletal muscle differentiation. May repress GTF2I transcriptional functions, by preventing its nuclear residency, or by inhibiting its transcriptional activation. May contribute to slow-twitch fiber type specificity during myogenesis and in regenerating muscles. Binds troponin I slow-muscle fiber enhancer (USE B1). Binds spe…	May be a transcription regulator involved in cell-cycle progression and skeletal muscle differentiation. May repress GTF2I transcriptional functions, by preventing its nuclear residency, or by inhibiting its transcriptional activation. May contribute to slow-twitch fiber type specificity during myogenesis and in regenerating muscles. Binds troponin I slow-muscle fiber enhancer (USE B1). Binds spe…
	EPAS1	32	2	25	41	16	14	65	58	6364	1639		0.00964804	103.648	1.36986	0.73	0.084507	11.8333	2.73333	0.365854	1.14286	0.875	2.96296	1.75309	0.0241905	41.3385	1.12069	0.892308	0.0144946	68.9914	3.88286	0.257542		EPAS1 encodes a subunit of hypoxia-induced HIFa in macrophage (25103499)	This gene encodes a transcription factor involved in the induction of genes regulated by oxygen, which is induced as oxygen levels fall. The encoded protein contains a basic-helix-loop-helix domain protein dimerization domain as well as a domain found in proteins in signal transduction pathways which respond to oxygen levels. Mutations in this gene are associated with erythrocytosis familial type…	Transcription factor involved in the induction of oxygen regulated genes. Heterodimerizes with ARNT; heterodimer binds to core DNA sequence 5'-TACGTG-3' within the hypoxia response element (HRE) of target gene promoters (By similarity). Regulates the vascular endothelial growth factor (VEGF) expression and seems to be implicated in the development of blood vessels and the tubular system of lung. …	Transcription factor involved in the induction of oxygen regulated genes. Heterodimerizes with ARNT; heterodimer binds to core DNA sequence 5'-TACGTG-3' within the hypoxia response element (HRE) of target gene promoters (By similarity). Regulates the vascular endothelial growth factor (VEGF) expression and seems to be implicated in the development of blood vessels and the tubular system of lung. …
	AHRR	5	33	59	39	43	34	50	46	2346	2838		0.0315152	31.7308	1.58389	0.631356	0.853448	1.17172	1.01299	0.987179	1.26471	0.790698	1.15789	0.84058	0.0286807	34.8667	1.08696	0.92	0.0177469	56.3478	0.826638	1.20972		AHRR inhibes AHR and promotes monocyte inflammation. (28393844) AHRR regulates the activity of macrophages in response to LPS. (23856287)	The protein encoded by this gene participates in the aryl hydrocarbon receptor (AhR) signaling cascade, which mediates dioxin toxicity, and is involved in regulation of cell growth and differentiation. It functions as a feedback modulator by repressing AhR-dependent gene expression. Alternatively spliced transcript variants encoding different isoforms have been described for this gene. [provided …	Mediates dioxin toxicity and is involved in regulation of cell growth and differentiation. Represses the transcription activity of AHR by competing with this transcription factor for heterodimer formation with the ARNT and subsequently binding to the xenobiotic response element (XRE) sequence present in the promoter regulatory region of variety of genes. Represses CYP1A1 by binding the XRE sequen…	Mediates dioxin toxicity and is involved in regulation of cell growth and differentiation. Represses the transcription activity of AHR by competing with this transcription factor for heterodimer formation with the ARNT and subsequently binding to the xenobiotic response element (XRE) sequence present in the promoter regulatory region of variety of genes. Represses CYP1A1 by binding the XRE sequen…
	NR1H3	5	42	234	49	61	46	27	162	3260	6452		0.0349056	28.6487	4.72727	0.211538	0.807692	1.2381	0.915888	1.09184	1.32609	0.754098	2.12945	0.376812	0.00820336	121.901	0.166667	6	0.0333608	29.9753	0.50527	1.97914		NR1H3 has no known involvement in macrophage differentiation but it is involved in transport and catabolism of cholesterol. (11546778)	The protein encoded by this gene belongs to the NR1 subfamily of the nuclear receptor superfamily. The NR1 family members are key regulators of macrophage function, controlling transcriptional programs involved in lipid homeostasis and inflammation. This protein is highly expressed in visceral organs, including liver, kidney and intestine. It forms a heterodimer with retinoid X receptor (RXR), an…	Liver X receptors (LXRs) and farnesoid X receptors (FXRs) are members of the steroid analog-activated nuclear receptor subfamily, which form heterodimers with members of the retinoid X receptor family. There are two closely related isoforms of each of these enzymes; alpha and beta.	Nuclear receptor that exhibits a ligand-dependent transcriptional activation activity (PubMed:19481530, PubMed:25661920). Interaction with retinoic acid receptor (RXR) shifts RXR from its role as a silent DNA-binding partner to an active ligand-binding subunit in mediating retinoid responses through target genes defined by LXRES (By similarity). LXRES are DR4-type response elements characterized …
	EHF	9	0	6	0	2	0	0	18	138	513		0.00956652	104.531	12	0.0833333	0	N.D.	0	N.D.	N.D.	0	2	0.222222	0	N.D.	0	N.D.	0.0552995	18.0833	0.269006	3.71739		EHF has no known involvement in macrophage differentiation but its expression has been shown to be induced by LPS and EHF only led to increased MMP-13 expression basally in macrophage. (20879862)	This gene encodes a protein that belongs to an ETS transcription factor subfamily characterized by epithelial-specific expression (ESEs). The encoded protein acts as a transcriptional repressor and may be involved in epithelial differentiation and carcinogenesis. Three transcript variants encoding different isoforms have been found for this gene. [provided by RefSeq, Jun 2011]	Transcriptional activator that may play a role in regulating epithelial cell differentiation and proliferation. May act as a repressor for a specific subset of ETS/AP-1-responsive genes and as a modulator of the nuclear response to mitogen-activated protein kinase signaling cascades. Binds to DNA sequences containing the consensus nucleotide core sequence GGAA. Involved in regulation of TNFRSF10B…	Transcriptional activator that may play a role in regulating epithelial cell differentiation and proliferation. May act as a repressor for a specific subset of ETS/AP-1-responsive genes and as a modulator of the nuclear response to mitogen-activated protein kinase signaling cascades. Binds to DNA sequences containing the consensus nucleotide core sequence GGAA. Involved in regulation of TNFRSF10B…
	ARNTL2	28	54	4	7	16	6	1	67	603	1747		0.0287841	34.7414	0.192771	5.1875	5.58621	0.179012	0.636364	1.57143	2.66667	0.375	0.161905	0.333333	0.00124121	805.667	0.0149254	67	0.0570213	17.5373	0.345163	2.89718		ARNTL2 has no known involvement in macrophage differentiation	This gene encodes a basic helix-loop-helix transcription factor belonging to the PAS (PER, ARNT, SIM) superfamily. The PAS proteins play important roles in adaptation to low atmospheric and cellular oxygen levels, exposure to certain environmental pollutants, and diurnal oscillations in light and temperature. This protein forms a transcriptionally active heterodimer with the circadian CLOCK prote…	Transcriptional activator which forms a core component of the circadian clock. The circadian clock, an internal time-keeping system, regulates various physiological processes through the generation of approximately 24 hour circadian rhythms in gene expression, which are translated into rhythms in metabolism and behavior. It is derived from the Latin roots 'circa' (about) and 'diem' (day) and acts…	Transcriptional activator which forms a core component of the circadian clock. The circadian clock, an internal time-keeping system, regulates various physiological processes through the generation of approximately 24 hour circadian rhythms in gene expression, which are translated into rhythms in metabolism and behavior. It is derived from the Latin roots 'circa' (about) and 'diem' (day) and acts…
	FOSL1	28	3	7	8	2	2	3	23	312	403		0.0237517	42.1023	1.86667	0.535714	0.75	1.33333	4	0.25	1	1	2.26667	0.8	0.0121951	82	0.130435	7.66667	0.0643357	15.5435	0.774194	1.29167		FOSL1 has no known involvement in macrophage differentiation but is associated with biological functions such as cellular defence response and positive regulation of cell proliferation (17952766, 12679051, 8230424)	The Fos gene family consists of 4 members: FOS, FOSB, FOSL1, and FOSL2. These genes encode leucine zipper proteins that can dimerize with proteins of the JUN family, thereby forming the transcription factor complex AP-1. As such, the FOS proteins have been implicated as regulators of cell proliferation, differentiation, and transformation. Several transcript variants encoding different isoforms h…
Decrease post macrophage activation with LPS	ZNF704	2	3	22	7	12	8	0	3	210	3		0.192593	5.19231	2.93333	0.340909	0.333333	3	0.7	1.42857	1.5	0.666667	1.64444	0.72	0	N.D.	0	N.D.	0.028169	35.5	70	0.0142857		ZNF704 has no known involvement in macrophage differentiation			Transcription factor which binds to RE2 sequence elements in the MYOD1 enhancer.
Increases with macrophage activation with LPS	ARNT2	29	0	0	0	0	0	6	0	27	1408		0	N.D.	N.D.	N.D.	N.D.	N.D.	N.D.	N.D.	N.D.	N.D.	N.D.	N.D.	0.0125436	79.7222	N.D.	0	0	N.D.	0.0191761	52.1481		ARNT2 has no known involvement in macrophage activation. ARNT2 is an IL-10 inducible in primary human macrophages, hypoxia supresses ARNT2 (27558590)	This gene encodes a member of the basic-helix-loop-helix-Per-Arnt-Sim (bHLH-PAS) superfamily of transcription factors. The encoded protein acts as a partner for several sensor proteins of the bHLH-PAS family, forming heterodimers with the sensor proteins that bind regulatory DNA sequences in genes responsive to developmental and environmental stimuli. Under hypoxic conditions, the encoded protein…	Transcription factor that plays a role in the development of the hypothalamo-pituitary axis, postnatal brain growth, and visual and renal function (PubMed:24022475). Specifically recognizes the xenobiotic response element (XRE).	Transcription factor that plays a role in the development of the hypothalamo-pituitary axis, postnatal brain growth, and visual and renal function (PubMed:24022475). Specifically recognizes the xenobiotic response element (XRE).
	OLIG2	32	0	0	0	0	0	7	4	12	336		0	N.D.	N.D.	N.D.	N.D.	N.D.	N.D.	N.D.	N.D.	N.D.	N.D.	N.D.	0.0596591	16.7619	1.75	0.571429	0.0229885	43.5	0.0357143	28		OLIG2 has no known involvement in macrophage activation.	This gene encodes a basic helix-loop-helix transcription factor which is expressed in oligodendroglial tumors of the brain. The protein is an essential regulator of ventral neuroectodermal progenitor cell fate. The gene is involved in a chromosomal translocation t(14;21)(q11.2;q22) associated with T-cell acute lymphoblastic leukemia. Its chromosomal location is within a region of chromosome 21 wh…	Required for oligodendrocyte and motor neuron specification in the spinal cord, as well as for the development of somatic motor neurons in the hindbrain. Functions together with ZNF488 to promote oligodendrocyte differentiation. Cooperates with OLIG1 to establish the pMN domain of the embryonic neural tube. Antagonist of V2 interneuron and of NKX2-2-induced V3 interneuron development.	Required for oligodendrocyte and motor neuron specification in the spinal cord, as well as for the development of somatic motor neurons in the hindbrain. Functions together with ZNF488 to promote oligodendrocyte differentiation. Cooperates with OLIG1 to establish the pMN domain of the embryonic neural tube. Antagonist of V2 interneuron and of NKX2-2-induced V3 interneuron development. By SHH. Als…
	HESX1	28	18	3	5	3	3	2	16	15	312		0.0742029	13.4766	0.413793	2.41667	4.90909	0.203704	1.66667	0.6	1	1	0.349206	0.349206	0.0174927	57.1667	0.125	8	0.0978593	10.2188	0.0480769	20.8		HESX1 has no known involvement in macrophage activation.	This gene encodes a conserved homeobox protein that is a transcriptional repressor in the developing forebrain and pituitary gland. Mutations in this gene are associated with septooptic dysplasia, HESX1-related growth hormone deficiency, and combined pituitary hormone deficiency. [provided by RefSeq, Jul 2008]	Required for the normal development of the forebrain, eyes and other anterior structures such as the olfactory placodes and pituitary gland. Possible transcriptional repressor. Binds to the palindromic PIII sequence, 5'-AGCTTGAGTCTAATTGAATTAACTGTAC-3'. HESX1 and PROP1 bind as heterodimers on this palindromic site, and, in vitro, HESX1 can antagonize PROP1 activation.	Required for the normal development of the forebrain, eyes and other anterior structures such as the olfactory placodes and pituitary gland. Possible transcriptional repressor. Binds to the palindromic PIII sequence, 5'-AGCTTGAGTCTAATTGAATTAACTGTAC-3'. HESX1 and PROP1 bind as heterodimers on this palindromic site, and, in vitro, HESX1 can antagonize PROP1 activation.
	ETV3L	28	6	16	24	10	12	4	16	25	435		0.113333	8.82353	1.23077	0.8125	0.391304	2.55556	2.18182	0.458333	0.833333	1.2	2.16667	1.39394	0.0252101	39.6667	0.25	4	0.0695652	14.375	0.0574713	17.4		ETV3L has no known involvement in macrophage activation.			Transcriptional regulator.
Legend:
Strategy for the prioritization of these TF is described in Materials & Methods : Transcription factors associated with cell lineages and states
hTF = human transcription factor; B = B cells; NK = NK cells; γδ = γδ T cells, CD4+ = CD4+ T cells; CD8+ = CD8+ T cells; Neutro = neutrophils; Mono = monocytes; Macro = macrophages; MacroLPS = LPS-activated macrophages.
EntrezGene, UniProt and Swiss-Prot data came from GeneALaCart database (GeneCards Batch Queries)
N.D.: Not determined as denominator is 0
Number in parentheses is PMID article (Annotations).
TF with confirmatory evidence in the literature
* TBX21 is a human candidat TF for lymphoid lineage and cytotoxic function but it is 4.45 time more express in lymphoid lineage.
** MAFB is a human candidat TF for myeloid lineage and monocyte differentiation but it is 9.52 time more express in myeloid lineage.

## Sheet: Expressed in immune cells
TF Symbol	Module Number	Gene Symbol (Illumina)	B Cell (count)	NK Cell (count)	γδ T Cell (count)	CD4+ T Cell (count)	CD8+ T Cell (count)	Neutro (count)	Mono (count)	Macro (count)	Macro LPS (count)		Ratio Lymphoid / Myeloid	Ratio Myeloid / Lymphoid	Ratio NK / avg(B, γδ, CD4+, CD8+)	Ratio avg(B, γδ, CD4+, CD8+) / NK	Ratio B / avg(γδ, CD4+, CD8+)	Ratio avg(γδ, CD4+, CD8+) / B	Ratio γδ / avg(CD4+, CD8+)	Ratio avg(CD4+, CD8+) / γδ	Ratio CD4+ / CD8+	Ratio CD8+ / CD4+	Ratio avg(NK, γδ, CD8+) / avg(B, CD4+)	Ratio avg(γδ, CD4+, CD8+) / avg(B, NK)	Ratio Neutro / avg(Mono, Macro, MacroLPS)	Ratio avg(Mono, Macro, MacroLPS) / Neutro	Ratio Neutro / Mono	Ratio Mono / Neutro	Ratio Mono / avg(Macro, MacroLPS)	Ratio avg(Macro, MacroLPS) / Mono	Ratio Macro / MacroLPS	Ratio MacroLPS / Macro
MEOX1	31	MEOX1	0	0	12	203	70	0	0	0	0		N.D.	0	0	N.D.	0	N.D.	0.0879121	11.375	2.9	0.344828	0.269294	N.D.	N.D.	N.D.	N.D.	N.D.	N.D.	N.D.	N.D.	N.D.
ARNT2	29	ARNT2	0	0	0	0	0	6	0	27	1408		0	N.D.	N.D.	N.D.	N.D.	N.D.	N.D.	N.D.	N.D.	N.D.	N.D.	N.D.	0.0125436	79.7222	N.D.	0	0	N.D.	0.0191761	52.1481
OLIG2	32	OLIG2	0	0	0	0	0	7	4	12	336		0	N.D.	N.D.	N.D.	N.D.	N.D.	N.D.	N.D.	N.D.	N.D.	N.D.	N.D.	0.0596591	16.7619	1.75	0.571429	0.0229885	43.5	0.0357143	28
MEIS3	5	MEIS3	0	0	0	1	0	0	0	40	159		0.0040201	248.75	0	N.D.	0	N.D.	0	N.D.	N.D.	0	0	N.D.	0	N.D.	N.D.	N.D.	0	N.D.	0.251572	3.975
INSM1	5	INSM1	0	0	0	0	0	0	0	65	217		0	N.D.	N.D.	N.D.	N.D.	N.D.	N.D.	N.D.	N.D.	N.D.	N.D.	N.D.	0	N.D.	N.D.	N.D.	0	N.D.	0.299539	3.33846
TFAP2C	5	TFAP2C	0	0	0	0	0	0	0	138	155		0	N.D.	N.D.	N.D.	N.D.	N.D.	N.D.	N.D.	N.D.	N.D.	N.D.	N.D.	0	N.D.	N.D.	N.D.	0	N.D.	0.890323	1.12319
HES2	5	HES2	0	0	0	0	0	0	0	191	56		0	N.D.	N.D.	N.D.	N.D.	N.D.	N.D.	N.D.	N.D.	N.D.	N.D.	N.D.	0	N.D.	N.D.	N.D.	0	N.D.	3.41071	0.293194
PPARG	9	PPARG	0	0	0	5	1	0	45	941	147		0.00423654	236.042	0	N.D.	0	N.D.	0	N.D.	5	0.2	0.133333	N.D.	0	N.D.	0	N.D.	0.0827206	12.0889	6.40136	0.156217
NPAS2	31	NPAS2	1	0	19	154	271	0	0	4	43		7.57447	0.132022	0	N.D.	0.00675676	148	0.0894118	11.1842	0.568266	1.75974	1.24731	296	0	N.D.	N.D.	N.D.	0	N.D.	0.0930233	10.75
GTF2IRD1	5	GTF2IRD1	3	0	3	21	2	0	1	176	134		0.0745981	13.4052	0	N.D.	0.346154	2.88889	0.26087	3.83333	10.5	0.0952381	0.138889	5.77778	0	N.D.	0	N.D.	0.00645161	155	1.31343	0.761364
ATOH8	4	ATOH8	1	0	3	0	5	61	260	19	16		0.0202247	49.4444	0	N.D.	0.375	2.66667	1.2	0.833333	0	N.D.	5.33333	5.33333	0.620339	1.61202	0.234615	4.2623	14.8571	0.0673077	1.1875	0.842105
CEBPE	7	CEBPE	10	0	3	26	37	59	147	77	29		0.194872	5.13158	0	N.D.	0.454545	2.2	0.0952381	10.5	0.702703	1.42308	0.740741	4.4	0.699605	1.42938	0.401361	2.49153	2.77358	0.360544	2.65517	0.376623
OVOL1	5	OVOL1	1	0	2	0	0	1	0	249	220		0.00510638	195.833	0	N.D.	1.5	0.666667	N.D.	0	N.D.	N.D.	1.33333	1.33333	0.00639659	156.333	N.D.	0	0	N.D.	1.13182	0.883534
TP63	22	TP63	156	0	4	19	5	0	3	2	4		16.3556	0.0611413	0	N.D.	16.7143	0.0598291	0.333333	3	3.8	0.263158	0.0342857	0.119658	0	N.D.	0	N.D.	1	1	0.5	2
EBF1	38	EBF1	1183	0	3	1	2	0	1	8	292		3.16013	0.316442	0	N.D.	591.5	0.00169062	2	0.5	0.5	2	0.00281532	0.00338123	0	N.D.	0	N.D.	0.00666667	150	0.0273973	36.5
SOX5	38	SOX5	66	0	0	0	0	0	0	2	139		0.374468	2.67045	0	N.D.	N.D.	0	N.D.	N.D.	N.D.	N.D.	0	0	0	N.D.	N.D.	N.D.	0	N.D.	0.0143885	69.5
ZNF860	22	ZNF860	1086	0	0	0	0	0	0	6	1		124.114	0.00805709	0	N.D.	N.D.	0	N.D.	N.D.	N.D.	N.D.	0	0	0	N.D.	N.D.	N.D.	0	N.D.	6	0.166667
POU2AF1	22	POU2AF1	15020	2	7	126	18	5	4	2	3		867.029	0.00115336	0.000527322	1896.38	298.411	0.00335109	0.0972222	10.2857	7	0.142857	0.00118843	0.00670128	1.66667	0.6	1.25	0.8	1.6	0.625	0.666667	1.5
PAX5	22	PAX5	28410	5	6	4	9	6	8	8	73		239.444	0.00417634	0.000703507	1421.45	4485.79	0.000222926	0.923077	1.08333	0.444444	2.25	0.000469252	0.000445774	0.202247	4.94444	0.75	1.33333	0.197531	5.0625	0.109589	9.125
TSHZ2	17	TSHZ2	106	1	12	1338	116	4	0	1	1		209.733	0.00476796	0.00254453	393	0.216917	4.61006	0.0165062	60.5833	11.5345	0.0866966	0.0595568	9.13396	6	0.166667	N.D.	0	0	N.D.	1	1
BHLHE41	5	BHLHE41	445	1	1	2	1	3	0	2348	10833		0.0273058	36.6222	0.00890869	112.25	333.75	0.00299625	0.666667	1.5	2	0.5	0.00447427	0.00597907	0.000682801	1464.56	N.D.	0	0	N.D.	0.216745	4.61371
SOX8	31	SOX8	1	1	30	169	146	0	0	4	2		46.2667	0.0216138	0.0115607	86.5	0.00869565	115	0.190476	5.25	1.15753	0.863905	0.694118	115	0	N.D.	N.D.	N.D.	0	N.D.	2	0.5
SPIB	22	SPIB	9590	28	14	3	7	2	10	4	8		321.4	0.00311139	0.0116497	85.8393	1198.75	0.000834202	2.8	0.357143	0.428571	2.33333	0.00340526	0.00166355	0.272727	3.66667	0.2	5	1.66667	0.6	0.5	2
ZNF608	22	ZNF608	585	2	1	1	0	148	0	0	3		3.12053	0.320458	0.0136286	73.375	877.5	0.0011396	2	0.5	N.D.	0	0.00341297	0.00227144	148	0.00675676	N.D.	0	0	N.D.	0	N.D.
ZBTB32	22	ZBTB32	484	2	11	31	28	1	1	1	1		111.2	0.00899281	0.0144404	69.25	20.7429	0.0482094	0.372881	2.68182	1.10714	0.903226	0.0530744	0.0960219	1	1	1	1	1	1	1	1
BCL11A	38	BCL11A	4768	22	3	10	8	105	371	147	261		4.35385	0.229682	0.0183754	54.4205	681.143	0.00146812	0.333333	3	1.25	0.8	0.00460444	0.00292276	0.404365	2.47302	0.283019	3.53333	1.81863	0.549865	0.563218	1.77551
HES1	38	HES1	853	6	8	2	1	22	48	11	227		2.25974	0.442529	0.0277778	36	232.636	0.00429855	5.33333	0.1875	2	0.5	0.0116959	0.00853706	0.230769	4.33333	0.458333	2.18182	0.403361	2.47917	0.0484581	20.6364
HLF	31	HLF	0	2	7	190	22	1	0	1	1		58.9333	0.0169683	0.0365297	27.375	0	N.D.	0.0660377	15.1429	8.63636	0.115789	0.108772	73	1.5	0.666667	N.D.	0	0	N.D.	1	1
ZNF804A	25	ZNF804A	194	2	0	0	0	112	285	282	348		0.152678	6.54974	0.0412371	24.25	N.D.	0	N.D.	N.D.	N.D.	N.D.	0.00687285	0	0.367213	2.72321	0.392982	2.54464	0.904762	1.10526	0.810345	1.23404
MYB	23	MYB	10	4	56	134	169	2	158	6	1		1.78683	0.559651	0.0433604	23.0625	0.0835655	11.9667	0.369637	2.70536	0.792899	1.26119	1.06019	17.0952	0.0363636	27.5	0.0126582	79	45.1429	0.0221519	6	0.166667
RORC	30	RORC	0	15	327	602	345	0	0	0	0		N.D.	0	0.0470958	21.2333	0	N.D.	0.690602	1.44801	1.74493	0.57309	0.760797	56.6222	N.D.	N.D.	N.D.	N.D.	N.D.	N.D.	N.D.	N.D.
FOXP3	3	FOXP3	16	13	24	1006	49	1	17	13	10		21.6195	0.0462545	0.0474886	21.0577	0.0444856	22.4792	0.0454976	21.9792	20.5306	0.0487078	0.0560992	24.8046	0.075	13.3333	0.0588235	17	1.47826	0.676471	1.3	0.769231
MYC	3	MYC	5208	219	1404	6905	4236	4	595	1260	459		6.20259	0.161223	0.0493438	20.266	1.24544	0.802931	0.252042	3.96759	1.63008	0.613469	0.322463	1.54106	0.00518583	192.833	0.00672269	148.75	0.692263	1.44454	2.7451	0.364286
MSC	5	MSC	91	8	200	104	183	8	3	2510	13918		0.0285175	35.0661	0.0553633	18.0625	0.560575	1.78388	1.39373	0.7175	0.568306	1.75962	1.33675	3.27946	0.00146065	684.625	2.66667	0.375	0.00036523	2738	0.180342	5.54502
LEF1	24	LEF1	90	373	2015	12916	9745	3	1	12	12		718.257	0.00139226	0.0602439	16.5992	0.0109418	91.3926	0.177839	5.62308	1.3254	0.754491	0.621918	35.5306	0.36	2.77778	3	0.333333	0.0833333	12	1	1
YBX3	37	YBX3	3235	106	722	83	1011	869	3979	2419	2478		0.423356	2.36208	0.0839438	11.9127	5.34416	0.18712	1.31993	0.757618	0.0820969	12.1807	0.3695	0.362367	0.293713	3.40468	0.218397	4.57883	1.62508	0.615356	0.97619	1.02439
NR3C2	23	NR3C2	917	179	1612	1937	2215	2	73	52	14		38.922	0.0256924	0.10717	9.33101	0.477273	2.09524	0.776493	1.28784	0.874492	1.14352	0.935763	3.50608	0.0431655	23.1667	0.0273973	36.5	2.21212	0.452055	3.71429	0.269231
LYL1	45	LYL1	1726	58	107	186	105	952	1858	892	281		0.438263	2.28174	0.109228	9.15517	13.0101	0.0768637	0.735395	1.35981	1.77143	0.564516	0.0941423	0.148729	0.942263	1.06127	0.512379	1.95168	3.16795	0.315662	3.17438	0.315022
MEF2C	25	MEF2C	11348	320	14	7	8	1596	4322	3331	585		0.951556	1.05091	0.112508	8.88828	1173.93	0.000851839	1.86667	0.535714	0.875	1.14286	0.0200793	0.00165695	0.581209	1.72055	0.369273	2.70802	2.20735	0.453031	5.69402	0.175623
ESR1	1	ESR1	55	5	13	88	15	0	18	324	141		0.291511	3.4304	0.116959	8.55	1.42241	0.70303	0.252427	3.96154	5.86667	0.170455	0.153846	1.28889	0	N.D.	0	N.D.	0.0774194	12.9167	2.29787	0.435185
TEAD2	22	TEAD2	292	10	12	20	14	14	10	2	4		9.28	0.107759	0.118343	8.45	19.0435	0.0525114	0.705882	1.41667	1.42857	0.7	0.0769231	0.101545	2.625	0.380952	1.4	0.714286	3.33333	0.3	0.5	2
THRB	5	THRB	94	3	1	0	1	0	1	183	61		0.323265	3.09343	0.125	8	141	0.0070922	2	0.5	0	N.D.	0.035461	0.0137457	0	N.D.	0	N.D.	0.00819672	122	3	0.333333
GLIS3	5	GLIS3	0	4	2	24	98	18	12	204	2193		0.042192	23.7012	0.129032	7.75	0	N.D.	0.0327869	30.5	0.244898	4.08333	2.88889	20.6667	0.0224159	44.6111	1.5	0.666667	0.0100125	99.875	0.0930233	10.75
TFCP2L1	1	TFCP2L1	22	38	1057	4	64	3	18	163	56		3.95	0.253165	0.13252	7.54605	0.0586667	17.0455	31.0882	0.0321665	0.0625	16	29.7179	12.5	0.0379747	26.3333	0.166667	6	0.164384	6.08333	2.91071	0.343558
IRF4	2	IRF4	3756	163	311	493	178	29	415	170	2902		1.11513	0.896756	0.137611	7.26687	11.4745	0.0871494	0.926975	1.07878	2.76966	0.361055	0.102299	0.167049	0.0249498	40.0805	0.0698795	14.3103	0.270182	3.7012	0.0585803	17.0706
TFEC	20	TFEC	267	10	3	1	2	46	2534	4594	6900		0.0160864	62.1643	0.14652	6.825	133.5	0.00749064	2	0.5	0.5	2	0.0373134	0.0144404	0.00983747	101.652	0.0181531	55.087	0.440926	2.26796	0.665797	1.50196
POU6F1	23	POU6F1	492	88	463	842	522	25	140	65	112		5.63041	0.177607	0.15179	6.58807	0.807882	1.2378	0.678886	1.473	1.61303	0.619952	0.536232	2.1	0.236593	4.22667	0.178571	5.6	1.58192	0.632143	0.580357	1.72308
FOXJ1	8	FOXJ1	8	6	20	22	102	0	0	0	0		N.D.	0	0.157895	6.33333	0.166667	6	0.322581	3.1	0.215686	4.63636	2.84444	6.85714	N.D.	N.D.	N.D.	N.D.	N.D.	N.D.	N.D.	N.D.
PLAG1	8	PLAG1	369	61	49	477	597	20	17	66	54		7.91338	0.126368	0.163539	6.11475	0.985752	1.01445	0.0912477	10.9592	0.798995	1.25157	0.557132	1.74109	0.437956	2.28333	1.17647	0.85	0.283333	3.52941	1.22222	0.818182
TCF7	24	TCF7	976	3473	13360	40049	30539	27	13	51	44		523.834	0.001909	0.163582	6.11316	0.0348787	28.6708	0.378535	2.64177	1.31141	0.762541	0.769807	12.5793	0.75	1.33333	2.07692	0.481481	0.273684	3.65385	1.15909	0.862745
ZNF462	5	ZNF462	0	2	11	34	2	0	0	57	304		0.108587	9.20918	0.170213	5.875	0	N.D.	0.611111	1.63636	17	0.0588235	0.294118	15.6667	0	N.D.	N.D.	N.D.	0	N.D.	0.1875	5.33333
NKX3-1	40	NKX3-1	102	13	78	26	93	878	4	5	582		0.169912	5.88542	0.173913	5.75	1.5533	0.643791	1.31092	0.762821	0.27957	3.57692	0.958333	1.14203	4.45685	0.224374	219.5	0.00455581	0.0136286	73.375	0.00859107	116.4
ZNF667	13	ZNF667	217	16	15	38	91	0	0	22	6		10.7714	0.0928382	0.177285	5.64062	4.52083	0.221198	0.232558	4.3	0.417582	2.39474	0.318954	0.412017	0	N.D.	N.D.	N.D.	0	N.D.	3.66667	0.272727
PBX4	8	PBX4	14	33	337	210	154	4	2	8	25		15.3436	0.0651738	0.184615	5.41667	0.0599144	16.6905	1.85165	0.540059	1.36364	0.733333	1.55952	9.94326	0.342857	2.91667	2	0.5	0.121212	8.25	0.32	3.125
ZNF165	22	ZNF165	207	16	58	36	39	8	8	26	17		4.82712	0.207163	0.188235	5.3125	4.66917	0.214171	1.54667	0.646552	0.923077	1.08333	0.310014	0.397608	0.470588	2.125	1	1	0.372093	2.6875	1.52941	0.653846
ARNTL2	28	ARNTL2	54	4	7	16	6	1	67	603	1747		0.0287841	34.7414	0.192771	5.1875	5.58621	0.179012	0.636364	1.57143	2.66667	0.375	0.161905	0.333333	0.00124121	805.667	0.0149254	67	0.0570213	17.5373	0.345163	2.89718
BACH2	8	BACH2	9584	832	784	3150	3283	8	6	11	13		371.221	0.00269381	0.198083	5.04838	3.98393	0.251009	0.243743	4.10268	0.959488	1.04222	0.256479	0.461918	0.8	1.25	1.33333	0.75	0.5	2	0.846154	1.18182
TCF4	34	TCF4	3805	222	14	14	15	13	420	2120	2879		0.599411	1.6683	0.230769	4.33333	265.465	0.00376697	0.965517	1.03571	0.933333	1.07143	0.043816	0.00711862	0.0071969	138.949	0.0309524	32.3077	0.168034	5.95119	0.736367	1.35802
GATA6	26	GATA6	0	12	166	1	19	0	1	0	1		79.2	0.0126263	0.258065	3.875	0	N.D.	16.6	0.060241	0.0526316	19	131.333	10.3333	0	N.D.	0	N.D.	2	0.5	0	N.D.
KLF5	11	KLF5	70	22	50	147	71	327	126	32	146		0.456418	2.19097	0.260355	3.84091	0.783582	1.27619	0.458716	2.18	2.07042	0.482993	0.439324	1.94203	3.22697	0.309888	2.59524	0.385321	1.41573	0.706349	0.219178	4.5625
HLX	25	HLX	102	7	1	1	1	2524	621	641	2094		0.0152381	65.625	0.266667	3.75	102	0.00980392	1	1	1	1	0.0582524	0.0183486	2.25626	0.443212	4.06441	0.246038	0.454113	2.20209	0.306113	3.26677
ZNF483	8	ZNF483	27	21	84	115	88	0	0	1	2		89.3333	0.011194	0.267516	3.7381	0.28223	3.54321	0.827586	1.20833	1.30682	0.765217	0.906103	3.98611	0	N.D.	N.D.	N.D.	0	N.D.	0.5	2
ZNF208	8	ZNF208	157	28	87	117	47	0	0	2	0		174.4	0.00573394	0.27451	3.64286	1.87649	0.532909	1.06098	0.942529	2.48936	0.401709	0.394161	0.904505	0	N.D.	N.D.	N.D.	0	N.D.	N.D.	0
FOXO1	19	FOXO1	5976	1312	2126	6225	4708	1509	1099	323	258		5.1043	0.195913	0.275703	3.6271	1.37285	0.728414	0.388914	2.57126	1.32222	0.756305	0.4451	1.19457	2.69464	0.371107	1.37307	0.728297	3.78313	0.264331	1.25194	0.798762
ZNF229	2	ZNF229	180	22	6	59	68	0	7	82	66		1.72903	0.578358	0.28115	3.55682	4.06015	0.246296	0.0944882	10.5833	0.867647	1.15254	0.267782	0.438944	0	N.D.	0	N.D.	0.0945946	10.5714	1.24242	0.804878
ZNF711	13	ZNF711	401	46	92	63	94	0	1	19	3		24.2087	0.0413075	0.283077	3.53261	4.83133	0.206983	1.17197	0.853261	0.670213	1.49206	0.333333	0.371365	0	N.D.	0	N.D.	0.0909091	11	6.33333	0.157895
ZNF391	13	ZNF391	204	42	74	147	156	0	4	24	11		12.7795	0.0782504	0.289157	3.45833	1.62334	0.616013	0.488449	2.0473	0.942308	1.06122	0.516619	1.02168	0	N.D.	0	N.D.	0.228571	4.375	2.18182	0.458333
ZBTB18	15	ZBTB18	3286	536	851	1696	1449	5191	1668	500	476		0.798264	1.25272	0.294425	3.39646	2.46697	0.405356	0.541176	1.84783	1.17046	0.854363	0.3795	0.697017	5.88994	0.169781	3.11211	0.321325	3.41803	0.292566	1.05042	0.952
ZNF681	13	ZNF681	332	95	158	396	380	1	17	27	17		17.5613	0.0569434	0.300158	3.33158	1.06638	0.937751	0.407216	2.4557	1.04211	0.959596	0.57967	1.45824	0.0491803	20.3333	0.0588235	17	0.772727	1.29412	1.58824	0.62963
HSF5	8	HSF5	154	28	71	78	69	0	0	0	1		320	0.003125	0.301075	3.32143	2.11927	0.471861	0.965986	1.03521	1.13043	0.884615	0.482759	0.798535	0	N.D.	N.D.	N.D.	0	N.D.	0	N.D.
SOX7	13	SOX7	99	10	10	12	11	0	3	5	5		8.73846	0.114437	0.30303	3.3	9	0.111111	0.869565	1.15	1.09091	0.916667	0.186186	0.201835	0	N.D.	0	N.D.	0.6	1.66667	1	1
NFIX	23	NFIX	75	46	184	173	169	18	422	32	26		1.03936	0.962133	0.306156	3.2663	0.427757	2.33778	1.07602	0.929348	1.02367	0.976879	1.07258	2.89807	0.1125	8.88889	0.042654	23.4444	14.5517	0.0687204	1.23077	0.8125
HIVEP2	19	HIVEP2	2784	1763	4509	8935	5951	3620	512	408	2026		2.91709	0.342808	0.317958	3.14507	0.430626	2.3222	0.605804	1.6507	1.50143	0.666032	0.695338	2.84363	3.68635	0.271271	7.07031	0.141436	0.420707	2.37695	0.201382	4.96569
BCL11B	30	BCL11B	27	3000	8435	15566	13635	11	4	11	20		707.183	0.00141406	0.318615	3.13858	0.00215219	464.642	0.57772	1.73094	1.14162	0.875948	1.07185	8.28895	0.942857	1.06061	2.75	0.363636	0.258065	3.875	0.55	1.81818
ZEB1	19	ZEB1	1225	442	1263	1660	1395	2257	2	41	31		2.05405	0.486842	0.318961	3.13518	0.851088	1.17497	0.826841	1.20942	1.18996	0.840361	0.716349	1.72685	91.5	0.010929	1128.5	0.000886132	0.0555556	18	1.32258	0.756098
EGR3	12	EGR3	308	28	22	7	14	3335	213	66	133		0.0809181	12.3582	0.319088	3.13393	21.4884	0.0465368	2.09524	0.477273	0.5	2	0.13545	0.0853175	24.284	0.0411794	15.6573	0.0638681	2.1407	0.467136	0.496241	2.01515
ZNF382	2	ZNF382	175	53	104	209	151	1	10	102	85		2.79596	0.357659	0.331768	3.01415	1.13147	0.88381	0.577778	1.73077	1.38411	0.722488	0.534722	1.35673	0.0152284	65.6667	0.1	10	0.106952	9.35	1.2	0.833333
HHEX	45	HHEX	2736	242	60	6	20	1487	2234	914	74		0.520535	1.9211	0.343019	2.91529	95.4419	0.0104776	4.61538	0.216667	0.3	3.33333	0.0782884	0.0192523	1.38454	0.72226	0.665622	1.50235	4.52227	0.221128	12.3514	0.0809628
ZNF703	1	ZNF703	365	41	85	10	16	0	1019	371	72		0.2829	3.53482	0.344538	2.90244	9.86486	0.10137	6.53846	0.152941	0.625	1.6	0.252444	0.182266	0	N.D.	0	N.D.	4.60045	0.21737	5.15278	0.19407
POU2F2	22	POU2F2	5711	761	673	1241	911	701	6366	904	1304		0.801898	1.24704	0.356607	2.8042	6.06478	0.164886	0.625465	1.59881	1.36224	0.734085	0.224875	0.290997	0.245276	4.07703	0.110116	9.08131	5.7663	0.173421	0.693252	1.44248
ZMAT1	17	ZMAT1	819	252	422	867	705	124	138	76	80		5.86603	0.170473	0.358336	2.79067	1.2322	0.811559	0.536896	1.86256	1.22979	0.813149	0.545275	1.24121	1.26531	0.790323	0.898551	1.1129	1.76923	0.565217	0.95	1.05263
EGR1	12	EGR1	4906	600	1240	137	401	52292	25031	277	337		0.0747681	13.3747	0.359066	2.785	8.27784	0.120804	4.60967	0.216935	0.341646	2.92701	0.296252	0.21528	6.11722	0.163473	2.08909	0.478677	81.5342	0.0122648	0.821958	1.21661
BATF2	25	BATF2	33	3	0	0	0	308	123	107	819		0.0212233	47.1181	0.363636	2.75	N.D.	0	N.D.	N.D.	N.D.	N.D.	0.0606061	0	0.880839	1.13528	2.50407	0.399351	0.265659	3.76423	0.130647	7.65421
MYBL2	13	MYBL2	968	99	33	50	34	1	0	271	2		3.45693	0.289274	0.364977	2.7399	24.8205	0.0402893	0.785714	1.27273	1.47059	0.68	0.10871	0.0731022	0.010989	91	N.D.	0	0	N.D.	135.5	0.00738007
ZNF658	13	ZNF658	206	86	135	332	250	36	63	195	111		1.99309	0.501734	0.372698	2.68314	0.861925	1.16019	0.463918	2.15556	1.328	0.753012	0.583643	1.63699	0.292683	3.41667	0.571429	1.75	0.411765	2.42857	1.75676	0.569231
MXI1	15	MXI1	1109	444	1186	1509	823	1735	1180	922	211		1.00217	0.997831	0.383834	2.60529	0.945708	1.05741	1.01715	0.983137	1.83354	0.545394	0.62465	1.5102	2.25032	0.44438	1.47034	0.680115	2.08297	0.480085	4.36967	0.22885
SOX12	8	SOX12	451	125	198	268	384	41	63	120	27		4.54502	0.220021	0.38432	2.602	1.59176	0.628234	0.607362	1.64646	0.697917	1.43284	0.65554	0.983796	0.585714	1.70732	0.650794	1.53659	0.857143	1.16667	4.44444	0.225
ZNF532	1	ZNF532	946	137	247	122	106	1	558	448	408		0.880848	1.13527	0.385644	2.59307	5.97474	0.167371	2.16667	0.461538	1.15094	0.868852	0.305868	0.292398	0.00212164	471.333	0.00179211	558	1.30374	0.767025	1.09804	0.910714
ZNF837	23	ZNF837	114	37	64	106	99	0	19	16	8		7.81395	0.127976	0.386423	2.58784	1.27138	0.78655	0.62439	1.60156	1.07071	0.933962	0.606061	1.18764	0	N.D.	0	N.D.	1.58333	0.631579	2	0.5
GCM1	15	GCM1	38	4	1	1	1	127	1	0	0		0.28125	3.55556	0.390244	2.5625	38	0.0263158	1	1	1	1	0.102564	0.047619	381	0.00262467	127	0.00787402	N.D.	0	N.D.	N.D.
PRDM5	15	PRDM5	0	4	8	6	26	836	4	3	3		0.0416076	24.0341	0.4	2.5	0	N.D.	0.5	2	0.230769	4.33333	4.22222	6.66667	250.8	0.00398724	209	0.00478469	1.33333	0.75	1	1
AHR	6	AHR	368	220	324	1073	413	30	4291	4172	12459		0.0915617	10.9216	0.40404	2.475	0.609945	1.63949	0.43607	2.29321	2.59806	0.384902	0.442748	2.05215	0.00430169	232.467	0.00699138	143.033	0.516024	1.93789	0.334858	2.98634
AEBP1	8	AEBP1	572	133	70	326	344	0	0	0	1		1156	0.000865052	0.405488	2.46617	2.31892	0.431235	0.208955	4.78571	0.947674	1.05521	0.406088	0.699764	0	N.D.	N.D.	N.D.	0	N.D.	0	N.D.
RFX2	16	RFX2	24	28	24	98	126	2067	270	144	413		0.0829302	12.0583	0.411765	2.42857	0.290323	3.44444	0.214286	4.66667	0.777778	1.28571	0.972678	3.17949	7.49819	0.133366	7.65556	0.130624	0.969479	1.03148	0.348668	2.86806
HESX1	28	HESX1	18	3	5	3	3	2	16	15	312		0.0742029	13.4766	0.413793	2.41667	4.90909	0.203704	1.66667	0.6	1	1	0.349206	0.349206	0.0174927	57.1667	0.125	8	0.0978593	10.2188	0.0480769	20.8
JDP2	25	JDP2	274	30	4	5	4	2678	2321	2437	1029		0.0299587	33.3793	0.418118	2.39167	63.2308	0.0158151	0.888889	1.125	1.25	0.8	0.0908005	0.0285088	1.38828	0.720314	1.15381	0.866692	1.3393	0.746661	2.36832	0.42224
JUN	23	JUN	49346	17832	69106	22117	27384	5144	53622	6826	6089		2.07346	0.482285	0.42469	2.35466	1.24814	0.801193	2.79211	0.358153	0.807661	1.23814	1.06649	1.17704	0.231931	4.31163	0.0959308	10.4242	8.30383	0.120426	1.12104	0.89203
ZNF471	2	ZNF471	81	19	5	37	53	0	5	88	53		1.06849	0.935897	0.431818	2.31579	2.55789	0.390947	0.111111	9	0.698113	1.43243	0.435028	0.633333	0	N.D.	0	N.D.	0.070922	14.1	1.66038	0.602273
E2F5	23	E2F5	1546	206	108	107	124	3	34	24	14		22.304	0.044835	0.437135	2.28762	13.6814	0.0730918	0.935065	1.06944	0.862903	1.15888	0.176649	0.128995	0.125	8	0.0882353	11.3333	1.78947	0.558824	1.71429	0.583333
RELB	25	RELB	1552	293	362	457	294	1568	1044	955	3680		0.326535	3.06246	0.439775	2.27389	4.18329	0.239046	0.964048	1.03729	1.55442	0.643326	0.314916	0.402168	0.828315	1.20727	1.50192	0.665816	0.450485	2.21983	0.259511	3.8534
SCMH1	3	SCMH1	712	289	649	617	510	9	215	183	91		4.46104	0.224163	0.46463	2.15225	1.2027	0.831461	1.15173	0.868259	1.2098	0.82658	0.726361	1.18282	0.0552147	18.1111	0.0418605	23.8889	1.56934	0.637209	2.01099	0.497268
ZBTB12	3	ZBTB12	115	37	52	65	86	1	23	44	20		3.22727	0.309859	0.465409	2.14865	1.69951	0.588406	0.688742	1.45192	0.755814	1.32308	0.648148	0.890351	0.0344828	29	0.0434783	23	0.71875	1.3913	2.2	0.454545
NR4A1	2	NR4A1	771	127	239	25	56	9	1770	74	103		0.49816	2.00739	0.465628	2.14764	7.22812	0.138348	5.90123	0.169456	0.446429	2.24	0.353434	0.237565	0.0138675	72.1111	0.00508475	196.667	20	0.05	0.718447	1.39189
TFAP4	23	TFAP4	273	151	225	437	360	1	152	43	5		5.75522	0.173755	0.466409	2.14404	0.80137	1.24786	0.564617	1.77111	1.21389	0.823799	0.69108	1.60692	0.015	66.6667	0.00657895	152	6.33333	0.157895	8.6	0.116279
ZNF497	1	ZNF497	202	69	81	114	193	2	130	161	174		1.12891	0.885812	0.467797	2.13768	1.56186	0.640264	0.527687	1.89506	0.590674	1.69298	0.723629	0.95449	0.0129032	77.5	0.0153846	65	0.776119	1.28846	0.925287	1.08075
ZNF662	30	ZNF662	4	36	22	114	164	0	2	4	0		45.3333	0.0220588	0.473684	2.11111	0.04	25	0.158273	6.31818	0.695122	1.4386	1.25424	5	0	N.D.	0	N.D.	1	1	N.D.	0
ZNF581	23	ZNF581	1760	453	520	742	762	263	1060	322	290		1.75173	0.570864	0.478858	2.0883	2.6087	0.383333	0.691489	1.44615	0.973753	1.02695	0.462297	0.60973	0.47189	2.11914	0.248113	4.03042	3.46405	0.288679	1.11034	0.900621
ZNF768	37	ZNF768	1115	224	189	290	273	292	648	911	695		0.657031	1.522	0.479914	2.08371	4.44814	0.224813	0.671403	1.48942	1.06227	0.941379	0.325504	0.374409	0.388642	2.57306	0.450617	2.21918	0.806974	1.2392	1.31079	0.762898
DPF3	13	DPF3	531	80	99	11	24	0	1	6	3		59.6	0.0167785	0.481203	2.07812	11.8881	0.084118	5.65714	0.176768	0.458333	2.18182	0.249692	0.146208	0	N.D.	0	N.D.	0.222222	4.5	2	0.5
ZNF101	8	ZNF101	622	556	948	1706	1326	176	166	226	235		5.13873	0.194601	0.483268	2.06924	0.468844	2.1329	0.62533	1.59916	1.28658	0.777257	0.810424	2.25241	0.842105	1.1875	1.06024	0.943182	0.720174	1.38855	0.961702	1.03982
MTERF4	23	MTERFD2	1884	987	1370	2619	2247	159	571	514	455		4.28817	0.2332	0.486207	2.05674	0.90635	1.10333	0.563091	1.77591	1.16555	0.857961	0.68162	1.44804	0.30974	3.22851	0.278459	3.59119	1.17853	0.848511	1.12967	0.885214
ZNF107	19	ZNF107	4577	1188	1477	1963	1744	1937	210	258	368		3.15875	0.316581	0.486835	2.05408	2.64873	0.37754	0.796871	1.25491	1.12557	0.888436	0.449439	0.59948	6.95096	0.143865	9.22381	0.108415	0.670927	1.49048	0.701087	1.42636
ZNF331	1	ZNF331	547	300	688	695	531	9	249	1412	836		0.881405	1.13455	0.487607	2.05083	0.857367	1.16636	1.12235	0.890988	1.30885	0.764029	0.815352	1.50649	0.010813	92.4815	0.0361446	27.6667	0.22153	4.51406	1.689	0.592068
ZGLP1	20	ZGLP1	33	16	34	29	33	24	88	107	27		0.471545	2.12069	0.496124	2.01562	1.03125	0.969697	1.09677	0.911765	0.878788	1.13793	0.892473	1.30612	0.324324	3.08333	0.272727	3.66667	1.31343	0.761364	3.96296	0.252336
HMGA1	2	HMGA1	3382	1680	2641	3972	3486	243	2495	4832	2735		1.17698	0.849631	0.498479	2.0061	1.00465	0.995368	0.708233	1.41197	1.13941	0.877644	0.707733	1.33004	0.0724508	13.8025	0.0973948	10.2675	0.659442	1.51643	1.76673	0.566018
ZNF273	17	ZNF273	582	172	187	337	272	113	78	75	93		3.45404	0.289516	0.499274	2.00291	2.19347	0.455899	0.614122	1.62834	1.23897	0.807122	0.457744	0.703802	1.37805	0.725664	1.44872	0.690265	0.928571	1.07692	0.806452	1.24
SCML4	17	SCML4	327	793	1767	2231	2015	226	1	3	2		24.5966	0.0406561	0.500315	1.99874	0.163147	6.12946	0.832313	1.20147	1.1072	0.903182	1.19234	3.57917	113	0.00884956	226	0.00442478	0.4	2.5	1.5	0.666667
ZBED5	40	ZBED5	1339	492	597	1171	822	661	588	938	898		1.14645	0.872257	0.500891	1.99644	1.55097	0.64476	0.599097	1.66918	1.42457	0.701964	0.50757	0.943018	0.818069	1.22239	1.12415	0.889561	0.640523	1.56122	1.04454	0.957356
FOXP1	17	FOXP1	4549	1998	2252	5215	3888	1259	1087	528	548		4.18515	0.23894	0.502515	1.98999	1.20185	0.832051	0.494782	2.02109	1.34131	0.745542	0.555647	1.15625	1.74619	0.572677	1.15823	0.863384	2.02045	0.49494	0.963504	1.03788
ZNF280B	13	ZNF280B	189	97	195	184	200	0	5	50	21		9.10526	0.109827	0.505208	1.97938	0.979275	1.02116	1.01562	0.984615	0.92	1.08696	0.879357	1.34965	0	N.D.	0	N.D.	0.140845	7.1	2.38095	0.42
ZNF90	19	ZNF90	101	30	28	58	50	46	3	6	2		3.74737	0.266854	0.506329	1.975	2.22794	0.448845	0.518519	1.92857	1.16	0.862069	0.45283	0.692112	12.5455	0.0797101	15.3333	0.0652174	0.75	1.33333	3	0.333333
NR1D1	23	NR1D1	304	458	833	1355	1115	27	174	163	62		7.6338	0.130996	0.507901	1.96889	0.276113	3.62171	0.674494	1.48259	1.21525	0.822878	0.966847	2.88976	0.203008	4.92593	0.155172	6.44444	1.54667	0.646552	2.62903	0.380368
HIVEP1	44	HIVEP1	1249	569	707	1394	1106	1509	700	1472	4367		0.499503	2.00199	0.510772	1.95782	1.16838	0.855885	0.5656	1.76803	1.2604	0.7934	0.600832	1.17602	0.692308	1.44444	2.15571	0.463883	0.239767	4.17071	0.337074	2.96671
ZNF33B	23	ZNF33B	600	368	628	978	671	59	488	212	126		2.93333	0.340909	0.511644	1.95448	0.790514	1.265	0.761674	1.3129	1.45753	0.686094	0.704267	1.56818	0.214286	4.66667	0.120902	8.27119	2.88757	0.346311	1.68254	0.59434
ZNF14	19	ZNF14	214	133	271	317	226	167	50	185	131		1.74259	0.573859	0.51751	1.93233	0.788698	1.26791	0.998158	1.00185	1.40265	0.712934	0.79096	1.56388	1.36885	0.730539	3.34	0.299401	0.316456	3.16	1.41221	0.708108
TIGD1	17	TIGD1	250	180	319	441	377	75	130	26	22		4.95494	0.201819	0.519106	1.92639	0.659631	1.516	0.779951	1.28213	1.16976	0.854875	0.845152	1.76279	1.26404	0.791111	0.576923	1.73333	5.41667	0.184615	1.18182	0.846154
JUND	18	JUND	31409	9824	24281	9012	10770	8127	9046	1677	2355		3.21796	0.310756	0.52067	1.9206	2.13846	0.467626	2.45486	0.407356	0.836769	1.19507	0.740127	0.712423	1.86428	0.536401	0.898408	1.11308	4.4871	0.222861	0.712102	1.40429
PRDM8	19	PRDM8	632	245	536	455	247	622	22	38	412		1.54662	0.646572	0.524064	1.90816	1.5315	0.652954	1.52707	0.654851	1.84211	0.542857	0.630481	0.941087	3.95339	0.252947	28.2727	0.0353698	0.0977778	10.2273	0.092233	10.8421
NFKB2	10	NFKB2	1780	474	444	781	568	2787	1520	1457	7496		0.244163	4.09563	0.530647	1.88449	2.97825	0.335768	0.658265	1.51914	1.375	0.727273	0.386828	0.530316	0.798339	1.2526	1.83355	0.545389	0.339551	2.94507	0.19437	5.14482
NCOA3	22	NCOA3	8753	2331	2440	3463	2876	2998	3274	3254	4316		1.14798	0.871092	0.531828	1.88031	2.99112	0.334323	0.769838	1.29898	1.2041	0.830494	0.417322	0.528028	0.829399	1.20569	0.915699	1.09206	0.864993	1.15608	0.753939	1.32637
FOSB	21	FOSB	23996	7968	24088	3486	8241	12623	23422	22	62		1.50082	0.666302	0.532879	1.8766	2.01	0.497513	4.10813	0.24342	0.423007	2.36403	0.977537	0.746986	1.61104	0.620719	0.538938	1.8555	557.667	0.00179319	0.354839	2.81818
PPARD	5	PPARD	1083	592	684	1439	1214	458	639	2035	3350		0.618575	1.61662	0.535747	1.86655	0.973629	1.02709	0.515643	1.93933	1.18534	0.843641	0.658208	1.32816	0.228088	4.38428	0.716745	1.3952	0.237326	4.21362	0.607463	1.64619
NFATC1	23	NFATC1	3274	1152	1226	2397	1542	351	1001	1268	853		2.20927	0.452638	0.546036	1.83138	1.90165	0.52586	0.622493	1.60644	1.55447	0.643304	0.460824	0.777979	0.337284	2.96486	0.350649	2.85185	0.943894	1.05944	1.48652	0.672713
TCF3	3	TCF3	6973	1769	1946	1726	2291	21	788	733	358		6.19158	0.16151	0.547001	1.82815	3.50813	0.285052	0.968882	1.03212	0.753383	1.32735	0.460283	0.45474	0.0335285	29.8254	0.0266497	37.5238	1.44455	0.692259	2.04749	0.488404
ZNF518B	14	ZNF518B	1419	640	772	1323	1162	1009	517	713	737		1.42903	0.699774	0.547476	1.82656	1.30703	0.765093	0.621328	1.60946	1.13855	0.878307	0.625821	1.05456	1.53889	0.649818	1.95164	0.512389	0.713103	1.40232	0.967436	1.03366
RUNX2	11	RUNX2	213	579	1302	1349	1319	2297	506	236	1382		0.861705	1.16049	0.55367	1.80613	0.160957	6.21283	0.976012	1.02458	1.02274	0.977761	1.36577	3.34175	3.24435	0.308228	4.53953	0.220287	0.625464	1.59881	0.170767	5.85593
ARID5B	2	ARID5B	4745	1803	3684	3027	1439	25	136	1061	6295		1.56424	0.639288	0.559287	1.78799	1.74663	0.572532	1.6498	0.606135	2.10354	0.475388	0.594098	0.82977	0.0100107	99.8933	0.183824	5.44	0.0369766	27.0441	0.168546	5.93308
NFIA	2	NFIA	8	53	139	96	132	7	134	92	6		1.43264	0.698014	0.565333	1.76887	0.0653951	15.2917	1.2193	0.820144	0.727273	1.375	2.07692	4.01093	0.0905172	11.0476	0.0522388	19.1429	2.73469	0.365672	15.3333	0.0652174
ZBTB21	5	ZBTB21	1132	497	1054	638	667	270	412	1078	1110		1.11164	0.899574	0.569464	1.75604	1.43959	0.694641	1.61533	0.61907	0.956522	1.04545	0.835405	0.965418	0.311538	3.20988	0.65534	1.52593	0.3766	2.65534	0.971171	1.02968
MLXIP	19	MLXIP	2000	1462	1838	2800	3610	1227	2957	1228	1250		1.40618	0.711144	0.570648	1.75239	0.727449	1.37467	0.573479	1.74374	0.775623	1.28929	0.959722	1.58829	0.677277	1.4765	0.414948	2.40994	2.3866	0.419006	0.9824	1.01792
ZNF395	23	ZNF395	5869	1876	2005	3063	2201	165	1364	777	161		4.86875	0.205392	0.571168	1.7508	2.4222	0.412847	0.761778	1.31272	1.39164	0.718577	0.453948	0.625694	0.21503	4.65051	0.120968	8.26667	2.90832	0.343842	4.82609	0.207207
TGIF1	5	TGIF1	735	476	1265	707	625	298	840	1179	2975		0.575661	1.73713	0.571429	1.75	0.849057	1.17778	1.8994	0.526482	1.1312	0.884017	1.09385	1.42967	0.179015	5.58613	0.354762	2.81879	0.404429	2.47262	0.396303	2.52332
ZNF93	16	ZNF93	185	65	44	126	100	205	94	232	81		0.679739	1.47115	0.571429	1.75	2.05556	0.486486	0.389381	2.56818	1.26	0.793651	0.448017	0.72	1.51106	0.661789	2.18085	0.458537	0.600639	1.66489	2.8642	0.349138
ZNF736	2	ZNF736	261	89	99	140	121	5	60	110	127		1.88079	0.53169	0.573269	1.74438	2.175	0.45977	0.758621	1.31818	1.15702	0.864286	0.513716	0.685714	0.0505051	19.8	0.0833333	12	0.506329	1.975	0.866142	1.15455
TGIF2	23	TGIF2	1737	719	834	1179	1233	373	972	497	577		1.88574	0.530296	0.577162	1.73261	1.60536	0.622913	0.691542	1.44604	0.956204	1.0458	0.636946	0.881107	0.546921	1.82842	0.383745	2.6059	1.81006	0.552469	0.861352	1.16097
SNAI1	2	SNAI1	32	37	174	7	43	13	123	10	134		0.837143	1.19454	0.578125	1.72973	0.428571	2.33333	6.96	0.143678	0.162791	6.14286	4.34188	2.16425	0.146067	6.84615	0.105691	9.46154	1.70833	0.585366	0.0746269	13.4
CREBL2	6	CREBL2	1471	1516	2512	3660	2766	399	3438	5412	7109		0.583201	1.71468	0.582573	1.71652	0.493735	2.02538	0.781824	1.27906	1.32321	0.755738	0.882739	1.99487	0.0750047	13.3325	0.116056	8.61654	0.549157	1.82097	0.761289	1.31356
NFKB1	4	NFKB1	1454	1047	1139	2407	2146	1864	2713	2436	7788		0.442835	2.25818	0.586062	1.7063	0.766339	1.30491	0.500329	1.99868	1.12162	0.891566	0.747993	1.51726	0.432249	2.31348	0.687062	1.45547	0.530712	1.88426	0.312789	3.19704
HIC2	1	HIC2	284	192	257	406	362	72	210	481	512		0.941804	1.06179	0.586707	1.70443	0.83122	1.20305	0.669271	1.49416	1.12155	0.891626	0.783575	1.43557	0.179551	5.56944	0.342857	2.91667	0.422961	2.36429	0.939453	1.06445
NFX1	2	NFX1	2017	980	1243	1819	1458	307	748	1460	1146		1.64261	0.608787	0.599663	1.6676	1.33872	0.746984	0.758621	1.31818	1.2476	0.801539	0.639729	1.00545	0.274597	3.64169	0.410428	2.43648	0.57406	1.74198	1.274	0.784932
ZNF563	2	ZNF563	67	48	35	142	76	4	19	69	78		1.73176	0.577446	0.6	1.66667	0.794466	1.25871	0.321101	3.11429	1.86842	0.535211	0.507177	1.46667	0.0722892	13.8333	0.210526	4.75	0.258503	3.86842	0.884615	1.13043
PHF1	19	PHF1	2736	1585	2500	2824	2468	1679	366	478	1242		2.57381	0.388529	0.602204	1.66057	1.05339	0.949318	0.944822	1.0584	1.14425	0.873938	0.785731	1.20219	2.41467	0.414135	4.58743	0.217987	0.425581	2.34973	0.384863	2.59833
THAP6	36	THAP6	205	143	196	325	221	448	189	393	530		0.558974	1.78899	0.604013	1.65559	0.828841	1.2065	0.717949	1.39286	1.47059	0.68	0.704403	1.42146	1.20863	0.827381	2.37037	0.421875	0.409534	2.4418	0.741509	1.3486
SPI1	25	SPI1	2355	362	18	8	16	38326	17193	12587	16205		0.0261793	38.1982	0.604088	1.65539	168.214	0.0059448	1.5	0.666667	0.5	2	0.111722	0.0103055	2.50034	0.399946	2.22916	0.448599	1.19429	0.837318	0.776736	1.28744
ZNF821	22	ZNF821	596	162	186	172	111	66	71	81	116		2.93892	0.340261	0.608451	1.64352	3.81237	0.262304	1.31449	0.760753	1.54955	0.645349	0.398438	0.412489	0.738806	1.35354	0.929577	1.07576	0.720812	1.38732	0.698276	1.4321
SGSM2	2	SGSM2	595	535	730	1109	1042	247	638	730	576		1.46454	0.68281	0.61565	1.6243	0.619577	1.61401	0.678754	1.47329	1.0643	0.939585	0.902582	1.69971	0.381173	2.62348	0.387147	2.583	0.977029	1.02351	1.26736	0.789041
ZHX2	19	ZHX2	4171	1681	2611	2133	1962	1585	301	421	1525		2.62171	0.38143	0.618185	1.61764	1.86594	0.535923	1.27521	0.784182	1.08716	0.919831	0.661379	0.763955	2.11615	0.472555	5.26578	0.189905	0.309353	3.23256	0.276066	3.62233
ZFP62	13	ZFP62	797	517	668	1007	850	65	226	271	299		3.56702	0.280346	0.622517	1.60638	0.946931	1.05604	0.71944	1.38997	1.18471	0.844091	0.752033	1.28108	0.244975	4.08205	0.287611	3.47692	0.792982	1.26106	0.906355	1.10332
ZNF138	17	ZNF138	605	285	335	467	424	70	76	68	58		6.22353	0.160681	0.622611	1.60614	1.48042	0.675482	0.751964	1.32985	1.10142	0.907923	0.649254	0.918352	1.0396	0.961905	0.921053	1.08571	1.20635	0.828947	1.17241	0.852941
NFIC	7	NFIC	357	378	614	788	668	1500	1248	1523	1298		0.402945	2.48173	0.622991	1.60516	0.517391	1.93277	0.843407	1.18567	1.17964	0.847716	0.966521	1.87755	1.10592	0.904222	1.20192	0.832	0.884793	1.13021	1.17334	0.852265
JUNB	15	JUNB	36768	24754	45332	37794	38005	215990	82480	5835	12403		0.461379	2.16742	0.627084	1.59468	0.910617	1.09816	1.19611	0.836043	0.994448	1.00558	0.966453	1.3126	6.43351	0.155436	2.6187	0.38187	9.04485	0.11056	0.470451	2.12562
KLF6	15	KLF6	44444	18040	34970	19002	16608	36477	33748	10712	19276		1.06225	0.941398	0.627347	1.59401	1.88909	0.529355	1.96406	0.509151	1.14415	0.874013	0.73152	0.753046	1.71694	0.582431	1.08086	0.925186	2.25077	0.444293	0.555717	1.79948
KMT2A	23	KMT2A	5517	4294	7257	8010	6541	220	2168	1251	1553		4.87196	0.205256	0.628582	1.59088	0.758942	1.31762	0.997457	1.00255	1.22458	0.816604	0.891649	1.48187	0.132743	7.53333	0.101476	9.85455	1.54636	0.646679	0.805538	1.24141
ZNF519	3	ZNF519	136	81	90	164	125	0	29	26	14		6.91014	0.144715	0.629126	1.58951	1.07652	0.928922	0.622837	1.60556	1.312	0.762195	0.657778	1.16436	0	N.D.	0	N.D.	1.45	0.689655	1.85714	0.538462
RFX3	14	RFX3	442	263	353	503	374	292	224	188	208		1.69737	0.589147	0.629187	1.58935	1.07805	0.927602	0.805017	1.24221	1.34492	0.743539	0.698413	1.16312	1.4129	0.707763	1.30357	0.767123	1.13131	0.883929	0.903846	1.10638
E2F2	23	E2F2	301	114	78	268	75	11	282	203	15		1.30881	0.764055	0.631579	1.58333	2.14489	0.466224	0.45481	2.19872	3.57333	0.279851	0.31283	0.676305	0.066	15.1515	0.0390071	25.6364	2.58716	0.386525	13.5333	0.0738916
ZBTB25	13	ZBTB25	627	677	991	1518	1132	13	165	175	151		7.84921	0.127401	0.634489	1.57607	0.516616	1.93567	0.747925	1.33703	1.34099	0.745718	0.870241	1.86145	0.0794297	12.5897	0.0787879	12.6923	1.01227	0.987879	1.15894	0.862857
IRF8	1	IRF8	15396	2523	203	109	138	4	5961	3765	1668		1.28928	0.775627	0.63688	1.57015	102.64	0.00974279	1.64372	0.608374	0.789855	1.26606	0.123143	0.016742	0.00105319	949.5	0.000671028	1490.25	2.19437	0.455712	2.25719	0.443028
SETDB2	3	SETDB2	1684	969	1401	1584	1353	128	792	1408	444		2.0176	0.495637	0.64364	1.55366	1.16459	0.85867	0.954035	1.04818	1.17073	0.854167	0.759486	1.09009	0.145234	6.88542	0.161616	6.1875	0.855292	1.16919	3.17117	0.315341
ZNF629	6	ZNF629	176	132	122	267	254	18	453	1043	1046		0.297187	3.36488	0.644689	1.55114	0.821151	1.2178	0.46833	2.13525	1.05118	0.951311	0.764485	1.39177	0.0212431	47.0741	0.0397351	25.1667	0.4337	2.30574	0.997132	1.00288
NFE2L3	9	NFE2L3	151	183	347	426	206	53	1198	923	2482		0.225601	4.4326	0.647788	1.54372	0.462717	2.16115	1.0981	0.910663	2.06796	0.483568	0.850376	1.95409	0.0345427	28.9497	0.0442404	22.6038	0.703671	1.42112	0.371878	2.68906
ZNF589	2	ZNF589	736	519	801	843	793	37	429	850	248		1.88849	0.529523	0.65427	1.52842	0.906032	1.10371	0.979218	1.02122	1.06305	0.940688	0.892126	1.29456	0.0726916	13.7568	0.0862471	11.5946	0.781421	1.27972	3.42742	0.291765
MBD4	25	MBD4	2971	960	960	1054	868	1990	1345	2755	2249		0.653604	1.52998	0.656074	1.52422	3.09264	0.323348	0.998959	1.00104	1.21429	0.823529	0.461781	0.488765	0.940306	1.06348	1.47955	0.675879	0.53757	1.86022	1.22499	0.816334
RAX	3	PRKRA	1045	634	834	1029	957	112	733	660	355		1.93505	0.516782	0.656145	1.52405	1.1117	0.899522	0.839879	1.19065	1.07524	0.930029	0.779492	1.11971	0.19222	5.20238	0.152797	6.54464	1.44433	0.69236	1.85915	0.537879
ZNF202	2	ZNF202	811	485	645	769	694	2	273	244	187		3.85722	0.259254	0.664611	1.50464	1.15417	0.86642	0.88175	1.13411	1.10807	0.902471	0.76962	1.08436	0.00852273	117.333	0.00732601	136.5	1.26682	0.789377	1.30481	0.766393
SALL2	8	SALL2	40	135	124	357	291	1	0	1	1		252.533	0.00395987	0.665025	1.5037	0.15544	6.43333	0.382716	2.6129	1.2268	0.815126	0.923594	2.94095	1.5	0.666667	N.D.	0	0	N.D.	1	1
KLF8	2	KLF8	1623	348	146	260	61	1	32	177	175		5.06597	0.197395	0.666029	1.50144	10.4261	0.0959129	0.909657	1.09932	4.2623	0.234615	0.196495	0.157957	0.0078125	128	0.03125	32	0.181818	5.5	1.01143	0.988701
ZNF784	7	ZNF784	197	92	124	125	106	132	194	129	270		0.710621	1.40722	0.666667	1.5	1.66479	0.600677	1.07359	0.931452	1.17925	0.848	0.666667	0.818916	0.667791	1.49747	0.680412	1.4697	0.972431	1.02835	0.477778	2.09302
ISL2	12	ISL2	8	2	2	1	1	345	14	1	5		0.0306849	32.5893	0.666667	1.5	6	0.166667	2	0.5	1	1	0.37037	0.266667	51.75	0.0193237	24.6429	0.0405797	4.66667	0.214286	0.2	5
NR1D2	3	NR1D2	3274	2464	4403	3774	3303	112	1653	2249	1197		2.64333	0.37831	0.668022	1.49696	0.855575	1.1688	1.24431	0.803657	1.1426	0.875199	0.961975	1.3338	0.0658953	15.1756	0.0677556	14.7589	0.959373	1.04235	1.87886	0.532237
MEF2A	25	MEF2A	3694	1310	1241	1521	1339	1965	4960	5541	3095		0.468093	2.13633	0.672226	1.4876	2.70227	0.37006	0.867832	1.1523	1.13592	0.880342	0.497283	0.546363	0.433583	2.30636	0.396169	2.52417	1.14868	0.870565	1.79031	0.558563
ZNF420	13	ZNF420	541	381	565	604	546	11	106	197	94		5.17059	0.193402	0.675532	1.48031	0.946356	1.05669	0.982609	1.0177	1.10623	0.903974	0.868705	1.24006	0.0831234	12.0303	0.103774	9.63636	0.728522	1.37264	2.09574	0.477157
ZNF277	2	ZNF277	651	566	772	998	927	109	1138	493	952		1.16315	0.859734	0.676225	1.4788	0.724138	1.38095	0.802078	1.24676	1.07659	0.928858	0.915706	1.4774	0.126597	7.89908	0.0957821	10.4404	1.57509	0.634886	0.517857	1.93103
CHAMP1	6	CHAMP1	1079	538	570	909	617	222	827	1508	1212		0.788114	1.26885	0.677795	1.47537	1.54437	0.647513	0.747051	1.3386	1.47326	0.678768	0.578471	0.864152	0.187764	5.32583	0.26844	3.72523	0.608088	1.6445	1.24422	0.803714
ZNF670	5	ZNF670	55	26	33	37	28	16	25	109	76		0.633628	1.57821	0.679739	1.47115	1.68367	0.593939	1.01538	0.984848	1.32143	0.756757	0.630435	0.806584	0.228571	4.375	0.64	1.5625	0.27027	3.7	1.43421	0.697248
ZNF397	40	ZNF397	356	189	208	292	252	303	148	233	240		1.12294	0.890517	0.68231	1.46561	1.42021	0.70412	0.764706	1.30769	1.15873	0.863014	0.667695	0.919878	1.46377	0.683168	2.0473	0.488449	0.625793	1.59797	0.970833	1.03004
ZNF486	14	ZNF486	499	219	170	331	282	933	79	83	41		1.05704	0.946036	0.683307	1.46347	1.91188	0.523046	0.554649	1.80294	1.17376	0.851964	0.538956	0.727019	13.7882	0.0725259	11.8101	0.0846731	1.27419	0.78481	2.02439	0.493976
ZNF546	2	ZNF546	116	75	82	134	107	3	46	87	57		2.13057	0.469358	0.683371	1.46333	1.0774	0.928161	0.680498	1.46951	1.25234	0.798507	0.704	1.1274	0.0473684	21.1111	0.0652174	15.3333	0.638889	1.56522	1.52632	0.655172
SREBF1	16	SREBF1	441	717	680	1230	1844	1053	1061	1142	1224		0.877143	1.14007	0.683671	1.46269	0.352424	2.83749	0.44242	2.26029	0.667028	1.49919	1.29304	2.1612	0.921797	1.08484	0.99246	1.0076	0.896872	1.11499	0.933007	1.0718
ZNF891	23	ZNF891	76	52	61	87	80	6	19	21	12		4.91034	0.203652	0.684211	1.46154	1	1	0.730539	1.36885	1.0875	0.91954	0.789366	1.1875	0.346154	2.88889	0.315789	3.16667	1.15152	0.868421	1.75	0.571429
ZNF343	3	ZNF343	415	217	250	322	281	15	146	146	120		2.7822	0.359428	0.684543	1.46083	1.45955	0.685141	0.829187	1.206	1.14591	0.872671	0.676617	0.899789	0.109223	9.15556	0.10274	9.73333	1.09774	0.910959	1.21667	0.821918
AHCTF1	40	AHCTF1	1475	1181	1547	2231	1622	9877	784	1460	1509		0.472839	2.11488	0.687127	1.45533	0.819444	1.22034	0.803011	1.24531	1.37546	0.727028	0.782515	1.35542	7.89528	0.126658	12.5982	0.0793763	0.528124	1.89349	0.967528	1.03356
ZNF586	21	ZNF586	938	593	626	1067	820	1418	696	276	266		1.21807	0.820969	0.687337	1.45489	1.11978	0.893035	0.663487	1.50719	1.30122	0.76851	0.677972	1.09427	3.43619	0.29102	2.03736	0.490832	2.56827	0.389368	1.03759	0.963768
ZBTB20	17	ZBTB20	1750	975	1141	1519	1259	226	214	166	178		6.77959	0.147502	0.687952	1.45359	1.33963	0.746476	0.821454	1.21735	1.20651	0.828835	0.688284	0.958777	1.21505	0.823009	1.05607	0.946903	1.24419	0.803738	0.932584	1.07229
ZNF460	21	ZNF460	200	115	234	117	116	103	124	49	73		1.79255	0.557864	0.689655	1.45	1.2848	0.778333	2.00858	0.497863	1.00862	0.991453	0.977918	0.98836	1.2561	0.796117	0.830645	1.20388	2.03279	0.491935	0.671233	1.4898
NR4A3	5	NR4A3	42	46	214	1	7	3	12	724	4772		0.0450009	22.2218	0.69697	1.43478	0.567568	1.7619	53.5	0.0186916	0.142857	7	4.13953	1.68182	0.00163399	612	0.25	4	0.00436681	229	0.151718	6.59116
ZXDB	2	ZXDB	1892	1194	1748	1611	1596	1	248	343	387		6.57079	0.152189	0.697532	1.43363	1.14551	0.872974	1.09012	0.917334	1.0094	0.990689	0.863641	1.07043	0.00306748	326	0.00403226	248	0.679452	1.47177	0.886305	1.12828
ZNF33A	15	ZNF33A	1624	1114	1726	1632	1397	3859	857	735	570		0.995582	1.00444	0.698542	1.43155	1.02461	0.975985	1.13965	0.877462	1.16822	0.856005	0.867527	1.15778	5.35476	0.18675	4.50292	0.222078	1.31341	0.761377	1.28947	0.77551
ELK1	1	ELK1	1096	988	1364	1712	1478	309	1113	1288	2798		0.964125	1.03721	0.699469	1.42966	0.722003	1.38504	0.855172	1.16935	1.15832	0.863318	0.909307	1.45681	0.178304	5.60841	0.277628	3.60194	0.544787	1.83558	0.460329	2.17236
ZNF708	19	ZNF708	441	284	354	444	382	242	121	191	182		2.07065	0.48294	0.700802	1.42694	1.12119	0.891912	0.857143	1.16667	1.1623	0.86036	0.768362	1.08506	1.46964	0.680441	2	0.5	0.648794	1.54132	1.04945	0.95288
SMAD3	23	SMAD3	4758	2247	3642	2702	1682	52	1926	119	11		5.70436	0.175304	0.703066	1.42234	1.77847	0.562281	1.6615	0.601867	1.60642	0.622502	0.676586	0.763835	0.0758755	13.1795	0.026999	37.0385	29.6308	0.0337487	10.8182	0.092437
ZNF883	23	ZNF883	50	38	55	51	60	0	9	14	3		7.81538	0.127953	0.703704	1.42105	0.903614	1.10667	0.990991	1.00909	0.85	1.17647	1.0099	1.25758	0	N.D.	0	N.D.	1.05882	0.944444	4.66667	0.214286
KLF7	15	KLF7	2511	1274	598	2122	1997	5480	1531	1350	690		0.751475	1.33072	0.705036	1.41837	1.59699	0.626178	0.290362	3.44398	1.06259	0.941093	0.556731	0.830823	4.60375	0.217214	3.57936	0.27938	1.50098	0.666231	1.95652	0.511111
STAT5B	15	STAT5B	3408	4914	7198	10220	7014	22504	5100	2089	1903		0.82932	1.20581	0.706034	1.41636	0.418468	2.38967	0.835326	1.19714	1.45709	0.686301	0.935623	1.95722	7.42543	0.134672	4.41255	0.226626	2.55511	0.391373	1.09774	0.910962
SP140L	13	SP140L	2458	1248	1458	1734	1391	198	589	482	830		3.15922	0.316534	0.70899	1.41046	1.60899	0.621508	0.93312	1.07167	1.24659	0.802191	0.651559	0.824429	0.312467	3.20034	0.336163	2.97475	0.897866	1.11375	0.580723	1.72199
ANKZF1	19	ANKZF1	821	693	806	1270	1009	548	496	203	229		2.49268	0.401174	0.709677	1.40909	0.798379	1.25254	0.707328	1.41377	1.25867	0.794488	0.799617	1.35843	1.77155	0.564477	1.10484	0.905109	2.2963	0.435484	0.886463	1.12808
RBAK	13	RBAK	952	842	1318	1330	1096	162	540	675	552		2.29673	0.435401	0.717206	1.3943	0.762821	1.31092	1.08656	0.920334	1.2135	0.82406	0.951212	1.3913	0.275042	3.6358	0.3	3.33333	0.880196	1.13611	1.22283	0.817778
ZNF721	17	ZNF721	2571	1528	1766	2174	1996	588	407	312	193		5.352	0.186846	0.718467	1.39185	1.29936	0.76961	0.847002	1.18063	1.08918	0.918123	0.743238	0.965439	1.93421	0.517007	1.44472	0.692177	1.61188	0.620393	1.61658	0.61859
ZNF587B	19	ZNF587B	247	167	201	269	212	168	74	154	99		1.77131	0.564553	0.719053	1.39072	1.08651	0.920378	0.835759	1.19652	1.26887	0.788104	0.749354	1.09823	1.54128	0.64881	2.27027	0.440476	0.58498	1.70946	1.55556	0.642857
ZBTB24	23	ZBTB24	2220	1070	1045	1485	1200	246	647	617	567		2.7039	0.369836	0.719328	1.39019	1.78552	0.56006	0.778399	1.28469	1.2375	0.808081	0.596491	0.755826	0.403058	2.48103	0.380216	2.63008	1.09291	0.914992	1.08818	0.918963
ZXDA	2	ZXDA	786	473	667	627	549	0	116	150	202		5.30256	0.188588	0.719665	1.38953	1.27944	0.781595	1.13435	0.881559	1.14208	0.875598	0.796886	0.975907	0	N.D.	0	N.D.	0.659091	1.51724	0.742574	1.34667
RREB1	9	RREB1	1550	1026	1393	1394	1364	787	2428	3596	2304		0.590411	1.69373	0.719874	1.38913	1.12021	0.892688	1.01015	0.98995	1.02199	0.978479	0.856658	1.07428	0.283501	3.52732	0.324135	3.08513	0.823051	1.21499	1.56076	0.640712
SP140	19	SP140	3005	1114	1178	1160	835	601	204	140	678		3.59433	0.278216	0.721269	1.38645	2.84116	0.351969	1.18095	0.846774	1.38922	0.719828	0.50052	0.513555	1.76419	0.566833	2.94608	0.339434	0.498778	2.0049	0.20649	4.84286
ZNF766	19	ZNF766	702	536	620	944	704	406	315	449	451		1.73029	0.577938	0.721886	1.38526	0.928571	1.07692	0.752427	1.32903	1.34091	0.745763	0.753341	1.22132	1.00247	0.997537	1.28889	0.775862	0.7	1.42857	0.995565	1.00445
ZNF675	3	ZNF675	780	414	418	583	512	18	159	277	243		3.10703	0.321851	0.722198	1.38466	1.5466	0.646581	0.76347	1.30981	1.13867	0.878216	0.657373	0.844779	0.0795287	12.5741	0.113208	8.83333	0.611538	1.63522	1.13992	0.877256
ZNF669	19	ZNF669	746	274	334	211	220	151	116	140	82		2.92025	0.342437	0.725347	1.37865	2.92549	0.341823	1.54988	0.64521	0.959091	1.04265	0.576803	0.5	1.34024	0.746137	1.30172	0.768212	1.04505	0.956897	1.70732	0.585714
ZNF554	8	ZNF554	140	132	155	214	215	24	57	48	30		4.30692	0.232185	0.729282	1.37121	0.719178	1.39048	0.722611	1.38387	0.995349	1.00467	0.945386	1.43137	0.533333	1.875	0.421053	2.375	1.46154	0.684211	1.6	0.625
ZNF500	3	ZNF500	307	242	288	379	352	10	143	138	131		2.97251	0.336416	0.730015	1.36983	0.903827	1.10641	0.787962	1.2691	1.0767	0.92876	0.857143	1.2374	0.0728155	13.7333	0.0699301	14.3	1.0632	0.940559	1.05344	0.949275
STAT5A	16	STAT5A	1715	2022	2461	3685	3213	5277	3529	3012	3561		0.681241	1.46791	0.730359	1.36919	0.549738	1.81905	0.71354	1.40146	1.1469	0.871913	0.950123	1.66961	1.56712	0.638115	1.49532	0.668751	1.07379	0.931284	0.84583	1.18227
ZNF594	3	ZNF594	140	80	91	121	86	0	29	35	42		3.90943	0.255792	0.730594	1.36875	1.4094	0.709524	0.879227	1.13736	1.40698	0.710744	0.65645	0.90303	0	N.D.	0	N.D.	0.753247	1.32759	0.833333	1.2
NFXL1	15	NFXL1	225	190	270	301	244	819	316	262	89		0.66218	1.51016	0.730769	1.36842	0.828221	1.20741	0.990826	1.00926	1.23361	0.810631	0.892269	1.30924	3.68366	0.271469	2.59177	0.385836	1.80057	0.55538	2.94382	0.339695
ZNF706	6	ZNF706	1189	730	717	1090	984	110	1435	2433	1790		0.653259	1.53079	0.733668	1.36301	1.27804	0.78245	0.691418	1.4463	1.10772	0.902752	0.711131	0.969602	0.0583245	17.1455	0.0766551	13.0455	0.679612	1.47143	1.35922	0.735717
ZZZ3	3	ZZZ3	1430	1256	1758	1887	1766	44	781	923	544		2.82618	0.353835	0.734396	1.36166	0.792829	1.26131	0.962497	1.03896	1.06852	0.935877	0.960707	1.34301	0.0587189	17.0303	0.056338	17.75	1.06476	0.939181	1.69669	0.589382
ASH1L	40	ASH1L	1694	1466	1946	2345	1992	1963	1047	1578	1881		1.16778	0.856322	0.735113	1.36033	0.808849	1.23632	0.897395	1.11434	1.17721	0.849467	0.89197	1.32553	1.30692	0.765155	1.87488	0.533367	0.605377	1.65186	0.838915	1.19202
ZNF430	19	ZNF430	983	635	759	931	769	537	418	529	564		1.59258	0.627913	0.737943	1.35512	1.19927	0.833842	0.892941	1.11989	1.21066	0.825994	0.753396	1.01319	1.06618	0.937927	1.28469	0.778399	0.764867	1.30742	0.937943	1.06616
ZNF709	13	ZNF709	116	73	97	99	83	7	17	35	37		3.9	0.25641	0.739241	1.35274	1.24731	0.801724	1.06593	0.938144	1.19277	0.838384	0.784496	0.984127	0.235955	4.2381	0.411765	2.42857	0.472222	2.11765	0.945946	1.05714
SKI	21	SKI	2839	2683	3173	4830	3672	4605	2225	1598	931		1.46999	0.680279	0.739424	1.3524	0.729507	1.37079	0.746413	1.33974	1.31536	0.760248	0.82827	1.40951	2.90597	0.344119	2.06966	0.48317	1.75959	0.568315	1.71643	0.582603
PATZ1	23	PATZ1	2339	1626	1939	2175	2335	236	1002	652	573		3.38254	0.295636	0.7401	1.35117	1.08808	0.919054	0.859867	1.16297	0.931478	1.07356	0.871363	1.08432	0.317916	3.14548	0.235529	4.24576	1.63592	0.611277	1.13787	0.878834
ZFP37	13	ZFP37	64	57	74	98	72	0	10	9	24		6.7907	0.14726	0.74026	1.35088	0.786885	1.27083	0.870588	1.14865	1.36111	0.734694	0.835391	1.34435	0	N.D.	0	N.D.	0.606061	1.65	0.375	2.66667
ZNF407	14	ZNF407	708	582	887	784	764	555	340	603	687		1.36384	0.733221	0.740694	1.35009	0.872279	1.14642	1.14599	0.872604	1.02618	0.97449	0.997766	1.2584	1.02147	0.978979	1.63235	0.612613	0.527132	1.89706	0.877729	1.1393
ZNF439	19	ZNF439	509	208	111	294	208	97	42	22	17		5.97753	0.167293	0.741533	1.34856	2.49103	0.401441	0.442231	2.26126	1.41346	0.707483	0.437526	0.569967	3.59259	0.278351	2.30952	0.43299	2.15385	0.464286	1.29412	0.772727
ZNF507	17	ZNF507	1675	1492	1935	2330	2075	314	23	30	34		18.9666	0.0527243	0.744604	1.343	0.792587	1.26169	0.878547	1.13824	1.12289	0.890558	0.915855	1.3346	10.8276	0.0923567	13.6522	0.0732484	0.71875	1.3913	0.882353	1.13333
ZNF121	2	ZNF121	164	130	192	173	169	1	93	76	44		3.09533	0.323068	0.744986	1.34231	0.921348	1.08537	1.12281	0.890625	1.02367	0.976879	0.971316	1.21088	0.0140845	71	0.0107527	93	1.55	0.645161	1.72727	0.578947
ZSCAN20	1	ZSCAN20	47	44	64	64	61	1	37	153	234		0.527059	1.89732	0.745763	1.34091	0.746032	1.34043	1.024	0.976562	1.04918	0.953125	1.01502	1.38462	0.00707547	141.333	0.027027	37	0.191214	5.22973	0.653846	1.52941
TTF1	15	TTF1	603	400	486	585	469	798	423	366	485		0.981853	1.01848	0.746617	1.33937	1.17468	0.851299	0.922201	1.08436	1.24733	0.801709	0.760382	1.0236	1.87912	0.532164	1.88652	0.530075	0.994125	1.00591	0.754639	1.32514
ZNF180	19	ZNF180	636	433	567	587	514	381	306	278	183		1.90732	0.524297	0.751736	1.33025	1.14388	0.874214	1.02997	0.970899	1.14202	0.875639	0.825293	1.04022	1.49022	0.671041	1.2451	0.80315	1.32755	0.753268	1.51913	0.658273
SNAPC4	14	SNAPC4	419	261	300	385	282	277	300	165	163		1.45591	0.686855	0.753247	1.32759	1.2999	0.769292	0.89955	1.11167	1.36525	0.732468	0.699005	0.948039	1.32325	0.755716	0.923333	1.08303	1.82927	0.546667	1.01227	0.987879
ZNF217	11	ZNF217	2634	2245	3043	3160	3061	12300	3086	3192	3435		0.513987	1.94557	0.754749	1.32494	0.852979	1.17236	0.978299	1.02218	1.03234	0.968671	0.960649	1.26583	3.79903	0.263225	3.98574	0.250894	0.931341	1.07372	0.929258	1.07613
NME2	2	NME2	4411	2947	3811	3609	3787	8	4173	5030	2177		1.30418	0.766765	0.75477	1.32491	1.18078	0.846898	1.03056	0.970349	0.952997	1.04932	0.876559	1.0154	0.00210896	474.167	0.00191709	521.625	1.15804	0.863527	2.31052	0.432803
TFDP1	12	TFDP1	1731	1302	1778	1814	1577	939	2075	1789	1229		1.0878	0.919288	0.754783	1.32488	1.00464	0.995378	1.04866	0.9536	1.15029	0.86935	0.875787	1.13617	0.553112	1.80795	0.45253	2.2098	1.37508	0.727229	1.45566	0.686976
ZNF251	8	ZNF251	781	473	534	656	533	40	108	111	153		5.78058	0.172993	0.755591	1.32347	1.35984	0.735382	0.898234	1.1133	1.23077	0.8125	0.714451	0.916002	0.322581	3.1	0.37037	2.7	0.818182	1.22222	0.72549	1.37838
ZNF232	2	ZNF232	361	215	237	271	265	1	99	155	80		3.22149	0.310415	0.758377	1.3186	1.40103	0.713758	0.884328	1.1308	1.02264	0.97786	0.756329	0.894676	0.00898204	111.333	0.010101	99	0.842553	1.18687	1.9375	0.516129
NRL	1	NRL	122	58	62	59	62	11	71	103	118		0.958416	1.04339	0.760656	1.31466	2	0.5	1.02479	0.975806	0.951613	1.05085	0.67035	0.677778	0.113014	8.84848	0.15493	6.45455	0.642534	1.55634	0.872881	1.14563
GTF2IRD2B	17	GTF2IRD2B	1428	875	948	1111	1111	177	504	130	87		4.87572	0.205098	0.761201	1.31371	1.35142	0.739963	0.853285	1.17194	1	1	0.770382	0.917644	0.736477	1.35782	0.35119	2.84746	4.64516	0.215278	1.49425	0.669231
FOXH1	2	FOXH1	70	52	68	76	59	1	61	71	25		1.64557	0.607692	0.761905	1.3125	1.03448	0.966667	1.00741	0.992647	1.28814	0.776316	0.817352	1.10929	0.0191083	52.3333	0.0163934	61	1.27083	0.786885	2.84	0.352113
ZNF189	40	ZNF189	786	481	443	706	586	415	365	559	862		1.09114	0.916472	0.763189	1.31029	1.35908	0.735793	0.685759	1.45824	1.20478	0.830028	0.67471	0.912918	0.697088	1.43454	1.13699	0.879518	0.513723	1.94658	0.648492	1.54204
RFX5	2	RFX5	4790	1867	1929	1530	1531	224	2391	1830	2636		1.31586	0.75996	0.763599	1.30959	2.87976	0.347251	1.26037	0.793416	0.999347	1.00065	0.56192	0.499725	0.098002	10.2039	0.0936847	10.6741	1.07076	0.933919	0.694234	1.44044
ZNF529	13	ZNF529	487	421	516	654	547	32	109	238	146		4	0.25	0.764065	1.30879	0.850903	1.17522	0.859284	1.16376	1.19561	0.836391	0.867076	1.26065	0.194726	5.13542	0.293578	3.40625	0.567708	1.76147	1.63014	0.613445
ZNF737	19	ZNF737	1028	496	379	666	518	441	35	181	109		3.22402	0.310172	0.765728	1.30595	1.97313	0.506809	0.640203	1.56201	1.28571	0.777778	0.548209	0.683727	4.07077	0.245654	12.6	0.0793651	0.241379	4.14286	1.66055	0.60221
ZNF37A	1	ZNF37A	489	402	538	602	468	31	268	588	606		1.33905	0.746799	0.76681	1.3041	0.912313	1.09611	1.00561	0.994424	1.28632	0.777409	0.860373	1.20314	0.0636115	15.7204	0.115672	8.64516	0.448911	2.22761	0.970297	1.03061
ZNF354B	23	ZNF354B	364	290	386	386	372	33	156	76	57		4.46708	0.22386	0.769231	1.3	0.954545	1.04762	1.01847	0.981865	1.03763	0.963731	0.931556	1.16616	0.342561	2.91919	0.211538	4.72727	2.34586	0.426282	1.33333	0.75
ZNF85	19	ZNF85	295	136	99	177	136	97	62	104	53		2.13418	0.468565	0.769448	1.29963	2.14806	0.465537	0.632588	1.58081	1.30147	0.768362	0.524011	0.637278	1.32877	0.752577	1.56452	0.639175	0.789809	1.26613	1.96226	0.509615
ZNF92	13	ZNF92	1785	735	989	509	527	119	276	344	339		3.37291	0.29648	0.771654	1.29592	2.64444	0.378151	1.90927	0.523761	0.965844	1.03536	0.65417	0.535714	0.372263	2.68627	0.431159	2.31933	0.808199	1.23732	1.01475	0.985465
ZNF286B	13	ZNF286B	180	173	231	248	237	1	26	42	30		8.63838	0.115762	0.772321	1.2948	0.75419	1.32593	0.952577	1.04978	1.04641	0.955645	0.998442	1.35222	0.0306122	32.6667	0.0384615	26	0.722222	1.38462	1.4	0.714286
FIZ1	2	FIZ1	312	235	288	327	289	45	185	246	259		1.57932	0.633184	0.773026	1.29362	1.0354	0.965812	0.935065	1.06944	1.13149	0.883792	0.847157	1.10177	0.195652	5.11111	0.243243	4.11111	0.732673	1.36486	0.949807	1.05285
IKZF5	19	IKZF5	1177	1080	1327	1635	1448	910	623	588	680		1.90418	0.525161	0.773224	1.29329	0.80068	1.24894	0.86085	1.16164	1.12914	0.885627	0.91394	1.30261	1.44368	0.692674	1.46067	0.684615	0.98265	1.01766	0.864706	1.15646
GTF2IRD2	33	GTF2IRD2	1092	685	731	859	858	140	429	146	97		4.16256	0.240237	0.774011	1.29197	1.33824	0.747253	0.851485	1.17442	1.00117	0.998836	0.777037	0.918402	0.625	1.6	0.32634	3.06429	3.53086	0.283217	1.50515	0.664384
CARF	3	CARF	371	286	335	405	367	2	109	82	70		5.36578	0.186366	0.774019	1.29196	1.00542	0.994609	0.867876	1.15224	1.10354	0.906173	0.848797	1.12329	0.0229885	43.5	0.0183486	54.5	1.43421	0.697248	1.17143	0.853659
ZNF609	31	ZNF609	1383	2575	3167	4295	4442	848	2536	2058	2025		1.69942	0.588435	0.775194	1.29	0.348538	2.86913	0.724963	1.37938	0.966907	1.03423	1.19573	2.00505	0.384348	2.60181	0.334385	2.99057	1.24222	0.805008	1.0163	0.983965
ZNF268	1	ZNF268	454	325	352	459	401	53	193	724	616		1.00429	0.995731	0.780312	1.28154	1.12376	0.889868	0.818605	1.22159	1.14464	0.873638	0.787149	1.03723	0.103718	9.64151	0.274611	3.64151	0.28806	3.4715	1.17532	0.850829
EEA1	6	EEA1	683	575	617	954	691	143	1022	1375	876		0.824356	1.21307	0.780985	1.28043	0.905836	1.10395	0.750152	1.33306	1.38061	0.724319	0.76685	1.19873	0.131072	7.62937	0.139922	7.14685	0.908041	1.10127	1.56963	0.637091
ZNF41	2	ZNF41	558	407	527	527	472	76	470	531	546		1.22785	0.814432	0.78119	1.2801	1.09699	0.911589	1.05506	0.947818	1.11653	0.895636	0.863902	1.05423	0.147382	6.78509	0.161702	6.18421	0.872795	1.14574	0.972527	1.02825
CSRNP1	21	CSRNP1	8048	5362	12065	2989	4309	12487	5594	415	3524		1.19066	0.839868	0.78246	1.27802	1.24691	0.80198	3.30639	0.302445	0.693664	1.44162	1.31292	0.962615	3.92961	0.254478	2.23221	0.447986	2.84031	0.352074	0.117764	8.49157
MZF1	17	MZF1	367	280	279	412	372	119	192	86	70		2.92934	0.341374	0.783217	1.27679	1.03575	0.965486	0.711735	1.40502	1.10753	0.902913	0.796748	1.09531	1.02586	0.97479	0.619792	1.61345	2.46154	0.40625	1.22857	0.813953
ZNF23	2	ZNF23	489	321	345	430	374	4	172	195	174		2.8756	0.347754	0.783883	1.2757	1.27676	0.783231	0.858209	1.16522	1.14973	0.869767	0.754443	0.945679	0.0221811	45.0833	0.0232558	43	0.932249	1.07267	1.12069	0.892308
KLF9	2	KLF9	4466	4195	5522	6001	5413	41	1303	3623	5432		1.96919	0.507823	0.784039	1.27545	0.791096	1.26407	0.967584	1.0335	1.10863	0.902016	0.963664	1.30362	0.0118749	84.2114	0.0314658	31.7805	0.287797	3.47467	0.666973	1.49931
ZBTB17	44	ZBTB17	569	352	423	432	370	555	396	432	1676		0.561229	1.7818	0.784838	1.27415	1.39347	0.717633	1.05486	0.947991	1.16757	0.856481	0.762571	0.886717	0.664936	1.5039	1.40152	0.713514	0.375712	2.66162	0.257757	3.87963
ZNF512	23	ZNF512	1120	961	941	1484	1347	93	512	441	369		3.30912	0.302195	0.785773	1.27263	0.890774	1.12262	0.664783	1.50425	1.10171	0.907682	0.831797	1.20839	0.211044	4.73835	0.181641	5.50538	1.2642	0.791016	1.19512	0.836735
PRDM4	13	PRDM4	3813	1996	2462	1930	1929	589	1110	1819	2022		1.75162	0.570899	0.787843	1.26929	1.80968	0.552583	1.27598	0.783712	1.00052	0.999482	0.741424	0.725426	0.356898	2.80192	0.530631	1.88455	0.577974	1.73018	0.899604	1.1116
ZNF550	23	ZNF550	852	618	571	867	844	21	118	91	42		11.0353	0.0906183	0.788768	1.2678	1.12007	0.892801	0.667446	1.49825	1.02725	0.973472	0.788443	1.03492	0.250996	3.98413	0.177966	5.61905	1.77444	0.563559	2.16667	0.461538
ZNF248	3	ZNF248	344	264	299	362	332	1	103	122	79		4.19934	0.238132	0.789828	1.2661	1.03927	0.962209	0.861671	1.16054	1.09036	0.917127	0.845137	1.08882	0.00986842	101.333	0.00970874	103	1.02488	0.975728	1.5443	0.647541
ZNF561	6	ZNF561	743	621	692	974	729	297	899	1446	809		0.8714	1.14758	0.791587	1.26329	0.930689	1.07447	0.812683	1.23049	1.33608	0.74846	0.792856	1.17058	0.282498	3.53984	0.330367	3.02694	0.797339	1.25417	1.78739	0.559474
TWIST1	41	TWIST1	81	19	7	2	6	0	62	27	43		0.69697	1.43478	0.791667	1.26316	16.2	0.0617284	1.75	0.571429	0.333333	3	0.257028	0.1	0	N.D.	0	N.D.	1.77143	0.564516	0.627907	1.59259
ZNF141	13	ZNF141	195	146	133	225	184	36	109	110	118		1.89383	0.528029	0.792402	1.26199	1.07934	0.926496	0.650367	1.53759	1.22283	0.817778	0.734921	1.05963	0.320475	3.12037	0.330275	3.02778	0.95614	1.04587	0.932203	1.07273
ZNF680	13	ZNF680	450	281	272	361	335	41	92	166	169		2.90427	0.34432	0.792666	1.26157	1.39463	0.717037	0.781609	1.27941	1.07761	0.927978	0.729963	0.882809	0.288056	3.47154	0.445652	2.2439	0.549254	1.82065	0.982249	1.01807
HMBOX1	19	HMBOX1	3326	1963	2166	2270	2114	943	1461	982	991		2.16386	0.462138	0.795059	1.25777	1.52336	0.656444	0.988139	1.012	1.07379	0.931278	0.743746	0.825613	0.823821	1.21386	0.645448	1.54931	1.48099	0.675222	0.990918	1.00916
ZNF770	23	ZNF770	1764	1392	1669	1889	1680	566	1160	1183	886		1.76949	0.565136	0.795201	1.25754	1.01031	0.989796	0.935276	1.0692	1.1244	0.889359	0.865225	1.10646	0.525859	1.90165	0.487931	2.04947	1.12131	0.89181	1.33521	0.748943
ZNF514	3	ZNF514	296	286	370	427	344	9	132	115	78		4.12695	0.24231	0.796103	1.25612	0.778265	1.28491	0.959792	1.04189	1.24128	0.805621	0.922084	1.30699	0.0830769	12.037	0.0681818	14.6667	1.36788	0.731061	1.47436	0.678261
ZNF10	8	ZNF10	217	209	200	352	280	20	28	73	48		5.95503	0.167925	0.796949	1.25478	0.782452	1.27803	0.632911	1.58	1.25714	0.795455	0.807264	1.30203	0.402685	2.48333	0.714286	1.4	0.46281	2.16071	1.52083	0.657534
ZNF780B	13	ZNF780B	308	291	306	475	371	43	154	258	172		2.23413	0.447601	0.79726	1.2543	0.802083	1.24675	0.723404	1.38235	1.28032	0.781053	0.824181	1.28214	0.22089	4.52713	0.279221	3.5814	0.716279	1.3961	1.5	0.666667
ZFP41	2	ZFP41	324	309	382	391	451	5	138	199	177		2.86243	0.349354	0.79845	1.25243	0.794118	1.25926	0.907363	1.10209	0.866962	1.15345	1.0648	1.2891	0.0291829	34.2667	0.0362319	27.6	0.734043	1.36232	1.12429	0.889447
NKRF	2	NKRF	529	392	398	563	473	23	318	437	380		1.62694	0.61465	0.798777	1.25191	1.10669	0.903592	0.76834	1.30151	1.19027	0.840142	0.771062	1.038	0.060793	16.4493	0.072327	13.8261	0.778458	1.28459	1.15	0.869565
DEAF1	23	DEAF1	481	504	600	824	617	154	556	299	254		1.91671	0.521728	0.799366	1.25099	0.707006	1.41441	0.832755	1.20083	1.33549	0.748786	0.879183	1.38139	0.416592	2.40043	0.276978	3.61039	2.01085	0.497302	1.17717	0.849498
LTF	40	LTF	3	2	0	3	4	170	0	0	1		0.0561404	17.8125	0.8	1.25	1.28571	0.777778	0	N.D.	0.75	1.33333	0.666667	0.933333	510	0.00196078	N.D.	0	0	N.D.	0	N.D.
ZBTB40	3	ZBTB40	1461	1252	1478	1857	1461	75	716	787	796		2.53041	0.395192	0.800384	1.2494	0.913887	1.09423	0.890898	1.12246	1.27105	0.786753	0.842074	1.17852	0.0978686	10.2178	0.104749	9.54667	0.904611	1.10545	0.988693	1.01144
HSF2	3	HSF2	198	356	348	657	575	19	160	229	222		2.70984	0.369025	0.8009	1.2486	0.375949	2.65993	0.564935	1.77011	1.14261	0.87519	0.997271	1.90132	0.0932897	10.7193	0.11875	8.42105	0.709534	1.40938	1.03153	0.969432
L3MBTL3	17	L3MBTL3	975	590	602	750	619	184	482	160	219		2.70699	0.369415	0.801086	1.24831	1.48402	0.673846	0.879474	1.13704	1.21163	0.825333	0.699903	0.839617	0.641115	1.55978	0.381743	2.61957	2.54354	0.393154	0.730594	1.36875
ZNF75A	13	ZNF75A	670	453	432	607	547	52	154	177	212		3.64235	0.274548	0.803191	1.24503	1.26734	0.789055	0.7487	1.33565	1.10969	0.901153	0.747585	0.941526	0.287293	3.48077	0.337662	2.96154	0.791774	1.26299	0.834906	1.19774
RFX7	3	RFX7	2028	1589	1938	1998	1949	43	1101	638	416		3.45842	0.28915	0.803235	1.24497	1.03381	0.967291	0.982012	1.01832	1.02514	0.975475	0.906773	1.08469	0.0598608	16.7054	0.0390554	25.6047	2.08918	0.478656	1.53365	0.652038
ZSCAN12	2	ZSCAN12	675	434	503	476	506	2	141	176	148		4.44368	0.225039	0.803704	1.24424	1.36364	0.733333	1.02444	0.976143	0.940711	1.06303	0.835795	0.892696	0.0129032	77.5	0.0141844	70.5	0.87037	1.14894	1.18919	0.840909
ZNF367	3	ZNF367	108	125	135	184	195	0	9	162	15		3.2129	0.311245	0.803859	1.244	0.63035	1.58642	0.712401	1.4037	0.94359	1.05978	1.03881	1.47067	0	N.D.	0	N.D.	0.101695	9.83333	10.8	0.0925926
CENPS	2	APITD1	93	65	68	87	75	2	23	100	58		1.69617	0.589562	0.804954	1.24231	1.21304	0.824373	0.839506	1.19118	1.16	0.862069	0.77037	0.970464	0.0331492	30.1667	0.0869565	11.5	0.291139	3.43478	1.72414	0.58
ZNF512B	3	ZNF512B	447	575	637	1095	677	4	171	294	170		4.29546	0.232804	0.805322	1.24174	0.556663	1.79642	0.718962	1.39089	1.61743	0.618265	0.816688	1.57143	0.0188976	52.9167	0.0233918	42.75	0.737069	1.35673	1.72941	0.578231
ZNF506	19	ZNF506	656	448	427	646	494	434	229	254	165		1.97486	0.506365	0.806118	1.24051	1.2559	0.79624	0.749123	1.33489	1.30769	0.764706	0.700973	0.946256	2.00926	0.497696	1.8952	0.52765	1.09308	0.914847	1.53939	0.649606
ZNF274	40	ZNF274	1078	635	482	888	696	1269	349	907	847		0.89656	1.11537	0.807888	1.2378	1.56534	0.638837	0.608586	1.64315	1.27586	0.783784	0.614785	0.804047	1.81027	0.552403	3.6361	0.27502	0.397948	2.51289	1.07084	0.933848
SATB1	17	SATB1	1774	5073	6059	9419	7818	1271	2169	1115	648		4.63471	0.215763	0.809414	1.23546	0.228451	4.3773	0.703023	1.42243	1.20478	0.830024	1.12868	2.26824	0.969736	1.03121	0.585984	1.70653	2.46058	0.406408	1.72068	0.581166
RBSN	5	ZFYVE20	667	664	858	962	788	439	507	1204	1231		0.932032	1.07292	0.810992	1.23306	0.767255	1.30335	0.980571	1.01981	1.22081	0.819127	0.945365	1.30629	0.447655	2.23386	0.865878	1.1549	0.416427	2.40138	0.978067	1.02243
ZBED6	14	ZBED6	497	453	554	642	540	371	455	273	349		1.48398	0.673864	0.811464	1.23234	0.858871	1.16432	0.937394	1.06679	1.18889	0.841121	0.905473	1.21825	1.03343	0.967655	0.815385	1.22642	1.46302	0.683516	0.782235	1.27839
KMT2B	14	KMT2B	2296	1978	2433	2702	2308	3571	1617	932	1223		1.27654	0.78337	0.812404	1.23092	0.925433	1.08057	0.971257	1.02959	1.17071	0.854182	0.896225	1.16097	2.84014	0.352096	2.20841	0.452814	1.5007	0.666357	0.762061	1.31223
ZNF493	19	ZNF493	603	407	333	568	496	480	86	62	52		2.83176	0.353137	0.814	1.2285	1.29492	0.77225	0.62594	1.5976	1.14516	0.873239	0.703672	0.922112	7.2	0.138889	5.5814	0.179167	1.50877	0.662791	1.19231	0.83871
ZFP14	3	ZFP14	264	219	218	322	271	9	112	174	114		2.53105	0.395093	0.814884	1.22717	0.976572	1.02399	0.735245	1.36009	1.18819	0.841615	0.805461	1.11939	0.0675	14.8148	0.0803571	12.4444	0.777778	1.28571	1.52632	0.655172
HIF1A	35	HIF1A	2484	1440	1321	1945	1311	9071	3984	8686	26683		0.140443	7.12034	0.815748	1.22587	1.62814	0.614198	0.811425	1.2324	1.4836	0.674036	0.61293	0.777608	0.69151	1.44611	2.27686	0.439202	0.225282	4.43888	0.325526	3.07195
FBXL19	37	FBXL19	418	272	324	312	279	175	500	367	544		0.809584	1.2352	0.816204	1.22518	1.37049	0.729665	1.09645	0.912037	1.11828	0.894231	0.799087	0.884058	0.372077	2.68762	0.35	2.85714	1.09769	0.911	0.674632	1.48229
SP110	15	SP110	3677	1818	1551	1928	1743	6681	1876	676	2883		0.707626	1.41318	0.81717	1.22373	2.11241	0.473393	0.845001	1.18343	1.10614	0.904046	0.608029	0.633546	3.68776	0.271167	3.5613	0.280796	1.05423	0.948561	0.234478	4.26479
ZNF783	2	ZNF783	860	735	974	906	856	3	414	300	214		3.72159	0.268702	0.817575	1.22313	0.942982	1.06047	1.10556	0.904517	1.05841	0.944812	0.96829	1.14357	0.00969828	103.111	0.00724638	138	1.61089	0.620773	1.40187	0.713333
ZNF717	3	ZNF717	136	86	78	102	104	12	53	62	50		2.28701	0.437253	0.819048	1.22093	1.43662	0.696078	0.757282	1.32051	0.980769	1.01961	0.7507	0.852853	0.218182	4.58333	0.226415	4.41667	0.946429	1.0566	1.24	0.806452
ZNF43	2	ZNF43	563	320	286	375	338	40	132	253	224		2.31988	0.431057	0.819462	1.22031	1.69069	0.591474	0.802244	1.2465	1.10947	0.901333	0.670931	0.754247	0.197044	5.075	0.30303	3.3	0.553459	1.80682	1.12946	0.885375
ZNF852	17	ZNF852	139	100	97	139	113	46	56	34	38		2.70345	0.369898	0.819672	1.22	1.19484	0.83693	0.769841	1.29897	1.23009	0.81295	0.743405	0.973501	1.07812	0.927536	0.821429	1.21739	1.55556	0.642857	0.894737	1.11765
MBD2	7	MBD2	3846	2461	3309	2458	2395	3492	6052	2542	4455		0.699788	1.429	0.819787	1.21983	1.41362	0.707402	1.36369	0.733303	1.0263	0.974369	0.863473	0.862745	0.80282	1.24561	0.576999	1.7331	1.72988	0.578073	0.570595	1.75256
ZNF84	13	ZNF84	854	709	710	1028	867	25	200	370	170		4.35869	0.229427	0.81989	1.21968	0.983493	1.01678	0.74934	1.33451	1.1857	0.843385	0.809777	1.11111	0.101351	9.86667	0.125	8	0.740741	1.35	2.17647	0.459459
ZNF292	14	ZNF292	2568	2015	2244	2714	2276	3222	1002	847	1196		1.50847	0.662922	0.822281	1.21613	1.06497	0.938993	0.899399	1.11185	1.19244	0.838615	0.824814	1.05229	3.17438	0.315022	3.21557	0.310987	0.98091	1.01946	0.708194	1.41204
ZNF451	23	ZNF451	1983	1636	1954	2199	1822	378	1182	905	1085		2.16203	0.462529	0.822317	1.21608	0.995649	1.00437	0.971898	1.02892	1.20692	0.828558	0.862745	1.10067	0.357503	2.79718	0.319797	3.12698	1.18794	0.841794	0.834101	1.1989
ZNF461	3	ZNF461	205	137	154	173	134	7	34	84	63		3.41702	0.292653	0.822823	1.21533	1.33406	0.749593	1.00326	0.996753	1.29104	0.774566	0.749559	0.898635	0.116022	8.61905	0.205882	4.85714	0.462585	2.16176	1.33333	0.75
C11orf95	3	C11orf95	480	265	307	110	390	7	114	84	134		3.66254	0.273035	0.823621	1.21415	1.78439	0.560417	1.228	0.814332	0.282051	3.54545	1.08701	0.722148	0.063253	15.8095	0.0614035	16.2857	1.04587	0.95614	0.626866	1.59524
DMTF1	17	DMTF1	2694	1858	2158	2274	1890	803	849	553	673		3.02265	0.330835	0.824312	1.21313	1.27839	0.782232	1.0365	0.964782	1.20317	0.831135	0.792539	0.925893	1.16096	0.861353	0.945819	1.05729	1.38499	0.722026	0.821694	1.217
CAMTA1	1	CAMTA1	401	340	394	496	357	49	438	501	430		1.12158	0.8916	0.825243	1.21176	0.964715	1.03658	0.923798	1.08249	1.38936	0.719758	0.810851	1.12191	0.107378	9.31293	0.111872	8.93878	0.940924	1.06279	1.16512	0.858283
ZNF714	13	ZNF714	257	180	161	233	221	47	114	199	120		1.75333	0.570342	0.825688	1.21111	1.25366	0.797665	0.709251	1.40994	1.0543	0.948498	0.764626	0.938215	0.325635	3.07092	0.412281	2.42553	0.714734	1.39912	1.65833	0.603015
ZNF510	13	ZNF510	778	636	669	874	760	23	158	301	261		4.00215	0.249865	0.825706	1.21108	1.01346	0.986718	0.818849	1.22123	1.15	0.869565	0.833333	1.08581	0.0958333	10.4348	0.14557	6.86957	0.562278	1.77848	1.15326	0.86711
ZNF317	19	ZNF317	2287	1774	2443	1925	1917	1059	1420	1709	1691		1.40786	0.710299	0.827811	1.208	1.09165	0.916047	1.27173	0.786328	1.00417	0.995844	0.970877	1.03177	0.659129	1.51715	0.745775	1.34089	0.835294	1.19718	1.01064	0.989468
ZNF639	3	ZNF639	1859	1632	2049	1950	2018	84	776	646	518		3.7581	0.266092	0.828847	1.2065	0.926874	1.0789	1.03276	0.968277	0.966303	1.03487	0.997462	1.14905	0.129897	7.69841	0.108247	9.2381	1.33333	0.75	1.2471	0.801858
THAP2	18	THAP2	215	167	171	228	191	97	163	85	110		1.70901	0.585134	0.829814	1.20509	1.09322	0.914729	0.816229	1.22515	1.19372	0.837719	0.796087	1.02967	0.812849	1.23024	0.595092	1.68041	1.67179	0.59816	0.772727	1.29412
ZNF345	8	ZNF345	328	283	302	398	336	32	70	69	50		5.96199	0.167729	0.829912	1.20495	0.949807	1.05285	0.822888	1.21523	1.18452	0.844221	0.84573	1.13039	0.507937	1.96875	0.457143	2.1875	1.17647	0.85	1.38	0.724638
ZNF592	15	ZNF592	3579	2336	2538	2729	2390	5116	3067	2556	2096		0.845937	1.18212	0.831613	1.20248	1.40225	0.713141	0.9916	1.00847	1.14184	0.875779	0.767702	0.863004	1.98834	0.502932	1.66808	0.599492	1.31857	0.758396	1.21947	0.820031
ZNF286A	3	ZNF286A	405	424	544	561	528	2	76	114	93		6.91088	0.144699	0.832188	1.20165	0.744029	1.34403	0.999082	1.00092	1.0625	0.941176	1.03244	1.31323	0.0212014	47.1667	0.0263158	38	0.7343	1.36184	1.22581	0.815789
ZNF181	13	ZNF181	672	644	760	830	826	22	152	249	195		4.83107	0.206994	0.834197	1.19876	0.834437	1.19841	0.917874	1.08947	1.00484	0.995181	0.989791	1.22391	0.110738	9.0303	0.144737	6.90909	0.684685	1.46053	1.27692	0.783133
ZNF749	3	ZNF749	160	136	149	171	172	1	34	63	17		5.48174	0.182424	0.834356	1.19853	0.97561	1.025	0.868805	1.15101	0.994186	1.00585	0.920443	1.10811	0.0263158	38	0.0294118	34	0.85	1.17647	3.70588	0.269841
ZNF579	2	ZNF579	153	120	146	145	129	9	92	125	134		1.54	0.649351	0.837696	1.19375	1.09286	0.915033	1.06569	0.938356	1.12403	0.889655	0.883669	1.02564	0.0769231	13	0.0978261	10.2222	0.710425	1.40761	0.932836	1.072
ZNF444	13	ZNF444	352	339	390	450	426	60	173	193	327		2.07915	0.480966	0.838072	1.19322	0.834123	1.19886	0.890411	1.12308	1.05634	0.946667	0.9601	1.22142	0.25974	3.85	0.346821	2.88333	0.665385	1.50289	0.590214	1.6943
ZNF644	2	ZNF644	1774	1162	1597	1073	1099	149	676	1490	1654		1.35147	0.739933	0.838535	1.19256	1.41205	0.708192	1.47053	0.680025	0.976342	1.02423	0.903407	0.855813	0.117016	8.54586	0.220414	4.53691	0.430025	2.32544	0.900846	1.11007
THAP9	2	THAP9	156	99	96	113	107	20	117	95	83		1.45016	0.68958	0.838983	1.19192	1.48101	0.675214	0.872727	1.14583	1.05607	0.946903	0.748451	0.826144	0.20339	4.91667	0.17094	5.85	1.31461	0.760684	1.14458	0.873684
ZNF44	19	ZNF44	330	432	595	678	455	407	218	171	205		1.99001	0.50251	0.83965	1.19097	0.572917	1.74545	1.05031	0.952101	1.49011	0.671091	0.980159	1.51181	2.05556	0.486486	1.86697	0.535627	1.15957	0.862385	0.834146	1.19883
ZNF175	2	ZNF175	354	247	244	312	266	7	175	280	390		1.33615	0.748419	0.840136	1.19028	1.29197	0.774011	0.844291	1.18443	1.17293	0.852564	0.757758	0.911814	0.0248521	40.2381	0.04	25	0.522388	1.91429	0.717949	1.39286
MEF2B	14	MEF2B	123	104	138	121	113	233	91	26	28		1.26772	0.788815	0.840404	1.1899	0.991935	1.00813	1.17949	0.847826	1.0708	0.933884	0.969945	1.09251	4.82069	0.207439	2.56044	0.390558	3.37037	0.296703	0.928571	1.07692
PRDM15	2	PRDM15	468	311	341	352	319	5	250	151	119		2.72914	0.366415	0.840541	1.18971	1.38735	0.720798	1.01639	0.983871	1.10345	0.90625	0.789431	0.866068	0.0288462	34.6667	0.02	50	1.85185	0.54	1.26891	0.788079
ZNF169	17	ZNF169	118	111	109	172	129	57	89	69	57		1.87941	0.532081	0.840909	1.18919	0.863415	1.15819	0.724252	1.38073	1.33333	0.75	0.802299	1.1936	0.795349	1.25731	0.640449	1.5614	1.4127	0.707865	1.21053	0.826087
ZNF829	13	ZNF829	241	171	206	200	166	4	19	67	49		5.66331	0.176575	0.841328	1.1886	1.26399	0.791148	1.12568	0.88835	1.20482	0.83	0.820862	0.925566	0.0888889	11.25	0.210526	4.75	0.327586	3.05263	1.36735	0.731343
MGA	3	MGA	2279	2012	2572	2351	2350	260	1108	1336	1748		2.07799	0.481235	0.842546	1.18688	0.940052	1.06377	1.09424	0.91388	1.00043	0.999575	0.998416	1.12996	0.186069	5.37436	0.234657	4.26154	0.718547	1.3917	0.764302	1.30838
ZNF584	2	ZNF584	175	166	196	210	207	13	98	205	115		1.77077	0.564727	0.84264	1.18675	0.856444	1.16762	0.940048	1.06378	1.01449	0.985714	0.985281	1.19844	0.0933014	10.7179	0.132653	7.53846	0.6125	1.63265	1.78261	0.560976
ZNF540	13	ZNF540	56	63	60	103	80	0	1	14	6		13.7905	0.0725138	0.842809	1.18651	0.691358	1.44643	0.655738	1.525	1.2875	0.776699	0.851153	1.36134	0	N.D.	0	N.D.	0.1	10	2.33333	0.428571
STAT1	10	STAT1	2246	4288	3751	8226	6086	9218	7815	5762	27170		0.393828	2.53918	0.844552	1.18406	0.373028	2.68077	0.524176	1.90776	1.35163	0.739849	0.899223	1.84298	0.678676	1.47346	1.17953	0.847798	0.474614	2.10697	0.212072	4.71538
RARA	12	RARA	1310	1216	1560	1565	1323	12797	6442	1224	973		0.260272	3.84213	0.844738	1.1838	0.883543	1.13181	1.08033	0.925641	1.18292	0.845367	0.950493	1.17392	4.44392	0.225027	1.98649	0.503399	5.86436	0.170522	1.25797	0.794935
GMEB2	15	GMEB2	874	830	878	1219	958	1163	579	521	579		1.33962	0.74648	0.844999	1.18343	0.858265	1.16514	0.806615	1.23975	1.27244	0.78589	0.84918	1.19523	2.07802	0.481227	2.00864	0.49785	1.05273	0.949914	0.899827	1.11132
ZNF140	17	ZNF140	493	442	451	656	487	277	264	429	460		1.41483	0.706801	0.847149	1.18043	0.927854	1.07776	0.789151	1.26718	1.34702	0.742378	0.800696	1.13654	0.720729	1.38748	1.04924	0.953069	0.593926	1.68371	0.932609	1.07226
KLF2	21	KLF2	14498	10231	13314	11205	9143	17235	3984	71	69		2.18703	0.457241	0.849751	1.17682	1.29208	0.773946	1.30863	0.764158	1.22553	0.815975	0.847839	0.907491	12.5376	0.0797602	4.32605	0.231158	56.9143	0.0175703	1.02899	0.971831
ZNF517	3	ZNF517	157	159	187	214	190	12	104	99	73		2.51944	0.396913	0.850267	1.1761	0.796954	1.25478	0.925743	1.08021	1.12632	0.88785	0.963163	1.24684	0.130435	7.66667	0.115385	8.66667	1.2093	0.826923	1.35616	0.737374
ZNF318	23	ZNF318	8409	3481	2759	2730	2437	532	2456	1449	1747		2.56352	0.390089	0.852403	1.17315	3.18282	0.314187	1.06793	0.93639	1.12023	0.892674	0.519317	0.444407	0.282378	3.54135	0.216612	4.61654	1.53692	0.650651	0.829422	1.20566
ZNF438	4	ZNF438	125	155	190	226	186	1468	583	1546	1448		0.139861	7.14994	0.85282	1.17258	0.622924	1.60533	0.92233	1.08421	1.21505	0.823009	1.00855	1.43333	1.2312	0.812216	2.51801	0.397139	0.389446	2.56775	1.06768	0.936611
ELK3	23	ELK3	1810	2475	2685	4470	2634	316	3359	2117	742		1.72317	0.580325	0.853522	1.17162	0.554704	1.80276	0.755912	1.32291	1.69704	0.589262	0.827389	1.52299	0.152461	6.55907	0.0940756	10.6297	2.34977	0.425573	2.8531	0.350496
ZNF627	2	ZNF627	344	260	246	335	293	108	194	311	342		1.23812	0.807679	0.853859	1.17115	1.18078	0.846899	0.783439	1.27642	1.14334	0.874627	0.784487	0.96468	0.382527	2.6142	0.556701	1.7963	0.594181	1.68299	0.909357	1.09968
ZFP69B	8	ZFP69B	63	71	81	85	103	23	22	54	28		2.53858	0.393921	0.855422	1.16901	0.702602	1.42328	0.861702	1.16049	0.825243	1.21176	1.14865	1.33831	0.663462	1.50725	1.04545	0.956522	0.536585	1.86364	1.92857	0.518519
THAP7	2	THAP7	339	331	393	451	363	13	230	242	228		2.10603	0.474827	0.856404	1.16767	0.842585	1.18682	0.965602	1.03562	1.24242	0.804878	0.9173	1.201	0.0557143	17.9487	0.0565217	17.6923	0.978723	1.02174	1.0614	0.942149
ZNF470	2	ZNF470	227	160	113	218	189	4	47	202	144		1.82771	0.547133	0.85676	1.16719	1.30962	0.763583	0.555283	1.80088	1.15344	0.866972	0.692135	0.89578	0.0305344	32.75	0.0851064	11.75	0.271676	3.68085	1.40278	0.712871
MTF1	44	MTF1	1269	1005	1220	1147	1054	1724	1990	2280	12062		0.252326	3.96313	0.857143	1.16667	1.11283	0.898608	1.10859	0.902049	1.08824	0.918919	0.904801	1.00293	0.316679	3.15777	0.866332	1.15429	0.277507	3.60352	0.189023	5.29035
NR6A1	7	NR6A1	9	3	3	1	1	496	100	59	68		0.0188105	53.1618	0.857143	1.16667	5.4	0.185185	3	0.333333	1	1	0.466667	0.277778	6.55507	0.152554	4.96	0.201613	1.5748	0.635	0.867647	1.15254
ELK4	3	ELK4	3221	3013	3556	3695	3573	164	1213	1377	1489		3.21621	0.310924	0.858099	1.16537	0.892738	1.12015	0.978536	1.02193	1.03414	0.966982	0.977636	1.15752	0.120618	8.29065	0.135202	7.39634	0.846476	1.18137	0.924782	1.08134
PLAGL1	7	PLAGL1	397	152	99	88	124	1478	968	392	701		0.194405	5.1439	0.858757	1.16447	3.82958	0.261125	0.933962	1.07071	0.709677	1.40909	0.515464	0.377656	2.15138	0.464817	1.52686	0.654939	1.77127	0.564566	0.559201	1.78827
ZFP82	3	ZFP82	436	246	232	250	227	0	39	118	66		4.99013	0.200395	0.859389	1.16362	1.84485	0.542049	0.972746	1.02802	1.10132	0.908	0.685131	0.69306	0	N.D.	0	N.D.	0.423913	2.35897	1.78788	0.559322
ZNF846	13	ZNF846	151	141	153	172	180	16	64	104	75		2.46178	0.406211	0.859756	1.16312	0.89703	1.11479	0.869318	1.15033	0.955556	1.04651	0.978328	1.15297	0.197531	5.0625	0.25	4	0.715084	1.39844	1.38667	0.721154
ZNF653	23	ZNF653	127	105	136	119	106	22	80	44	83		2.07162	0.482715	0.860656	1.1619	1.0554	0.947507	1.20889	0.827206	1.12264	0.890756	0.940379	1.03736	0.318841	3.13636	0.275	3.63636	1.25984	0.79375	0.53012	1.88636
ZNF567	13	ZNF567	445	369	458	419	392	33	111	154	112		4.06439	0.246039	0.861144	1.16125	1.05201	0.950562	1.12947	0.885371	1.06888	0.935561	0.940586	1.03931	0.262599	3.80808	0.297297	3.36364	0.834586	1.1982	1.375	0.727273
MAFG	20	MAFG	453	236	212	268	163	305	969	3319	4554		0.116497	8.5839	0.861314	1.16102	2.11353	0.473142	0.983759	1.01651	1.64417	0.608209	0.564956	0.622158	0.103483	9.66339	0.314757	3.17705	0.246158	4.06244	0.72881	1.3721
ZNF146	23	ZNF146	3494	3134	3704	3801	3533	309	2677	1780	1159		2.38528	0.419238	0.862648	1.15922	0.949629	1.05304	1.01009	0.990011	1.07586	0.929492	0.947772	1.11024	0.165064	6.05825	0.115428	8.66343	1.82171	0.548935	1.53581	0.651124
FAM200B	12	FAM200B	466	622	698	923	795	1510	1756	612	605		0.625296	1.59924	0.863289	1.15836	0.578642	1.72818	0.812573	1.23066	1.16101	0.861322	1.01512	1.48039	1.52371	0.656291	0.859909	1.16291	2.88578	0.346526	1.01157	0.988562
ZNF782	17	ZNF782	149	120	166	122	119	38	71	67	58		2.31111	0.432692	0.863309	1.15833	1.09828	0.910515	1.37759	0.725904	1.02521	0.97541	0.99631	1.00867	0.581633	1.7193	0.535211	1.86842	1.136	0.880282	1.15517	0.865672
PRDM2	14	PRDM2	5795	3351	3205	3345	3164	3101	1423	1785	3071		1.60853	0.621686	0.864272	1.15704	1.78968	0.558758	0.98479	1.01544	1.05721	0.945889	0.708972	0.708069	1.48161	0.674944	2.1792	0.458884	0.586079	1.70625	0.581244	1.72045
ZNF275	2	ZNF275	1083	812	735	1061	873	13	388	499	446		2.71263	0.368646	0.865672	1.15517	1.21731	0.821484	0.760083	1.31565	1.21535	0.822809	0.752488	0.938962	0.0292573	34.1795	0.0335052	29.8462	0.821164	1.21778	1.11883	0.893788
ZNF775	19	ZNF775	182	131	120	158	144	86	141	97	101		1.38353	0.722789	0.86755	1.15267	1.29384	0.772894	0.794702	1.25833	1.09722	0.911392	0.77451	0.898829	0.761062	1.31395	0.609929	1.63953	1.42424	0.702128	0.960396	1.04124
NR2C1	2	NR2C1	285	283	255	474	290	3	158	251	242		1.94128	0.515123	0.868098	1.15194	0.839058	1.19181	0.667539	1.49804	1.63448	0.611814	0.727273	1.19601	0.0138249	72.3333	0.0189873	52.6667	0.640974	1.56013	1.03719	0.964143
TCF20	15	TCF20	2176	2298	2744	3106	2562	4031	1413	1377	1818		1.19329	0.838022	0.868153	1.15187	0.776034	1.2886	0.968243	1.0328	1.21233	0.824855	0.959737	1.25346	2.62435	0.381047	2.8528	0.350533	0.884507	1.13057	0.757426	1.32026
THAP5	15	THAP5	876	646	678	755	665	1157	481	577	561		1.04323	0.958564	0.868863	1.15093	1.25262	0.798326	0.95493	1.0472	1.13534	0.880795	0.812998	0.918966	2.14392	0.466436	2.40541	0.41573	0.845343	1.18295	1.02852	0.97227
PRR12	23	PRR12	2397	2304	2690	2819	2700	449	1289	748	868		3.07931	0.324748	0.868942	1.15082	0.87599	1.14157	0.974814	1.02584	1.04407	0.957786	0.983384	1.16415	0.463683	2.15664	0.348332	2.87082	1.5953	0.626843	0.861751	1.16043
POGK	1	POGK	1803	1597	1758	2015	1774	171	2205	3196	2679		0.867483	1.15276	0.869116	1.15059	0.975122	1.02551	0.927949	1.07765	1.13585	0.880397	0.895582	1.08765	0.0634901	15.7505	0.077551	12.8947	0.750638	1.3322	1.19298	0.838235
ZNF699	19	ZNF699	320	288	371	332	301	177	112	159	188		2.02767	0.493176	0.870091	1.14931	0.956175	1.04583	1.1722	0.8531	1.10299	0.906627	0.981595	1.10088	1.15686	0.864407	1.58036	0.632768	0.645533	1.54911	0.845745	1.18239
VDR	4	VDR	90	37	8	61	11	1805	1040	1734	4862		0.0175405	57.0109	0.870588	1.14865	3.375	0.296296	0.222222	4.5	5.54545	0.180328	0.247241	0.419948	0.709141	1.41016	1.73558	0.576177	0.315343	3.17115	0.356643	2.80392
USF3	14	KIAA2018	3667	2316	2628	2140	2193	3064	1591	1123	1586		1.40619	0.71114	0.87166	1.14724	1.58038	0.632761	1.21302	0.824391	0.975832	1.02477	0.819356	0.775642	2.13767	0.467798	1.92583	0.519256	1.1746	0.851351	0.708071	1.41229
ZNF132	2	ZNF132	68	46	40	54	49	2	22	90	44		1.30127	0.768482	0.872038	1.14674	1.42657	0.70098	0.776699	1.2875	1.10204	0.907407	0.737705	0.836257	0.0384615	26	0.0909091	11	0.328358	3.04545	2.04545	0.488889
CREB1	15	CREB1	3239	2420	2461	2861	2519	5673	2293	1760	1760		0.940275	1.06352	0.873646	1.14463	1.23926	0.806936	0.91487	1.09305	1.13577	0.880461	0.808743	0.92372	2.92775	0.341559	2.47405	0.404195	1.30284	0.767553	1	1
PRMT3	9	PRMT3	171	133	123	174	139	61	205	344	173		0.756066	1.32264	0.876442	1.14098	1.17661	0.849903	0.785942	1.27236	1.2518	0.798851	0.763285	0.95614	0.253463	3.94536	0.297561	3.36066	0.793037	1.26098	1.98844	0.502907
ZNF239	8	ZNF239	75	50	37	60	56	0	0	1	1		111.2	0.00899281	0.877193	1.14	1.47059	0.68	0.637931	1.56757	1.07143	0.933333	0.706173	0.816	0	N.D.	N.D.	N.D.	0	N.D.	1	1
ZNF283	8	ZNF283	79	84	101	104	99	20	41	61	50		2.17209	0.460385	0.877285	1.13988	0.779605	1.2827	0.995074	1.00495	1.05051	0.951923	1.03461	1.24335	0.394737	2.53333	0.487805	2.05	0.738739	1.35366	1.22	0.819672
ZNF416	2	ZNF416	239	152	113	194	146	13	64	175	91		1.96851	0.507998	0.878613	1.13816	1.58278	0.631799	0.664706	1.50442	1.32877	0.752577	0.632794	0.772379	0.118182	8.46154	0.203125	4.92308	0.481203	2.07812	1.92308	0.52
BBX	17	BBX	2886	2210	2403	2519	2252	1027	1059	1441	1537		1.93839	0.515892	0.878728	1.13801	1.20686	0.828598	1.00734	0.992717	1.11856	0.894006	0.846747	0.938514	0.76319	1.31029	0.969783	1.03116	0.711216	1.40604	0.937541	1.06662
ZNF764	8	ZNF764	307	342	422	468	356	119	214	212	220		1.9817	0.504617	0.880876	1.13523	0.739165	1.35288	1.02427	0.976303	1.31461	0.760684	0.963441	1.27992	0.552632	1.80952	0.556075	1.79832	0.990741	1.00935	0.963636	1.03774
ZNF131	23	ZNF131	1222	1390	1555	1921	1613	252	748	600	420		3.0499	0.327879	0.881001	1.13507	0.720377	1.38816	0.880023	1.13633	1.19095	0.839667	0.966805	1.29888	0.427602	2.33862	0.336898	2.96825	1.46667	0.681818	1.42857	0.7
ZNF480	3	ZNF480	725	545	514	677	558	38	288	386	223		2.5831	0.387132	0.881164	1.13486	1.24357	0.804138	0.832389	1.20136	1.21326	0.824225	0.768902	0.91811	0.12709	7.86842	0.131944	7.57895	0.945813	1.05729	1.73094	0.57772
ZNF580	19	ZNF580	842	575	520	665	583	306	500	281	215		1.95699	0.510989	0.881226	1.13478	1.42873	0.699921	0.833333	1.2	1.14065	0.876692	0.742314	0.831804	0.921687	1.08497	0.612	1.63399	2.01613	0.496	1.30698	0.765125
ZNF691	5	ZNF691	135	117	119	147	130	69	87	172	190		1.00077	0.999228	0.881356	1.13462	1.02273	0.977778	0.859206	1.16387	1.13077	0.884354	0.865248	1.04762	0.461024	2.16908	0.793103	1.26087	0.480663	2.08046	0.905263	1.10465
ZNF449	13	ZNF449	181	203	254	266	220	48	148	216	153		1.5915	0.628336	0.88165	1.13424	0.733784	1.3628	1.04527	0.956693	1.20909	0.827068	1.00969	1.28472	0.27853	3.59028	0.324324	3.08333	0.802168	1.24662	1.41176	0.708333
MNT	11	MNT	809	824	809	1175	943	1629	1272	926	948		0.763979	1.30894	0.882227	1.1335	0.829177	1.20602	0.763928	1.30902	1.24602	0.802553	0.865591	1.19494	1.5534	0.643749	1.28066	0.780847	1.35752	0.736635	0.976793	1.02376
ZNF573	3	ZNF573	47	53	52	81	60	1	19	44	12		3.08421	0.324232	0.883333	1.13208	0.73057	1.36879	0.737589	1.35577	1.35	0.740741	0.859375	1.28667	0.04	25	0.0526316	19	0.678571	1.47368	3.66667	0.272727
ZNF48	23	ZNF48	808	796	911	975	910	17	162	111	55		10.2029	0.0980114	0.883463	1.13191	0.866953	1.15347	0.966578	1.03458	1.07143	0.933333	0.978501	1.16209	0.155488	6.43137	0.104938	9.52941	1.95181	0.512346	2.01818	0.495495
ZNF133	2	ZNF133	293	248	259	326	244	22	144	163	206		2.0486	0.488139	0.884135	1.13105	1.06031	0.943117	0.908772	1.10039	1.33607	0.748466	0.808831	1.02157	0.128655	7.77273	0.152778	6.54545	0.780488	1.28125	0.791262	1.2638
AKAP8L	19	AKAP8L	1584	1344	1578	1437	1469	1071	1147	586	678		1.70293	0.587223	0.885959	1.12872	1.05977	0.943603	1.08603	0.920786	0.978216	1.02227	0.968995	1.02095	1.33264	0.750389	0.93374	1.07096	1.81487	0.551003	0.864307	1.157
ZNF485	3	ZNF485	91	86	84	122	91	0	29	46	10		4.46118	0.224156	0.886598	1.12791	0.919192	1.08791	0.788732	1.26786	1.34066	0.745902	0.816901	1.11864	0	N.D.	0	N.D.	1.03571	0.965517	4.6	0.217391
ZNF569	13	ZNF569	364	293	302	334	321	12	88	128	62		4.45241	0.224597	0.887207	1.12713	1.14107	0.876374	0.922137	1.08444	1.0405	0.961078	0.874881	0.971081	0.129496	7.72222	0.136364	7.33333	0.926316	1.07955	2.06452	0.484375
CIC	15	CIC	3210	2294	2217	2594	2320	3800	2862	1402	2271		0.978036	1.02246	0.887342	1.12696	1.35044	0.740498	0.90232	1.10825	1.1181	0.894372	0.784631	0.863735	1.74445	0.573246	1.32774	0.753158	1.5584	0.641684	0.617349	1.61983
ZNF511	2	ZNF511	450	411	506	442	454	93	652	466	342		1.16574	0.857821	0.887689	1.12652	0.96291	1.03852	1.12946	0.885375	0.973568	1.02715	1.02466	1.08556	0.191096	5.23297	0.142638	7.01075	1.61386	0.619632	1.36257	0.733906
SLC2A4RG	24	SLC2A4RG	450	1398	2128	1930	1791	124	462	384	155		5.47342	0.182701	0.88776	1.12643	0.230809	4.33259	1.14378	0.874295	1.07761	0.927979	1.48936	2.11003	0.371628	2.69086	0.268398	3.72581	1.71429	0.583333	2.47742	0.403646
RLF	40	RLF	1224	1088	1314	1239	1121	2104	866	968	1423		0.893266	1.11949	0.888526	1.12546	0.999456	1.00054	1.11356	0.898021	1.10526	0.904762	0.95358	1.0594	1.93798	0.516001	2.42956	0.411597	0.724383	1.38048	0.680253	1.47004
ZNF280D	23	ZNF280D	1283	1046	1144	1211	1070	159	936	487	298		2.44851	0.408412	0.8887	1.12524	1.1238	0.889842	1.00307	0.996941	1.13178	0.883567	0.871425	0.980392	0.277164	3.60797	0.169872	5.88679	2.38471	0.419338	1.63423	0.61191
ZNF827	8	ZNF827	166	199	264	172	293	0	0	5	10		58.3467	0.0171389	0.889385	1.12437	0.683128	1.46386	1.13548	0.880682	0.587031	1.70349	1.49112	1.33151	0	N.D.	N.D.	N.D.	0	N.D.	0.5	2
KLF16	12	KLF16	1214	869	1007	860	826	1513	1175	1404	795		0.781829	1.27905	0.889685	1.12399	1.3524	0.739429	1.19454	0.83714	1.04116	0.960465	0.868531	0.861898	1.34529	0.743336	1.28766	0.776603	1.06867	0.935745	1.76604	0.566239
ZNF91	3	ZNF91	788	619	579	761	651	27	176	315	242		3.57684	0.279576	0.890968	1.12237	1.18734	0.842217	0.820113	1.21934	1.16897	0.855453	0.795782	0.943378	0.110505	9.04938	0.153409	6.51852	0.631957	1.58239	1.30165	0.768254
ZKSCAN1	17	ZKSCAN1	2853	2763	2865	3538	3143	1262	2600	1830	2038		1.56916	0.637284	0.891362	1.12188	0.896606	1.11532	0.857656	1.16597	1.12568	0.888355	0.914932	1.13319	0.585343	1.7084	0.485385	2.06022	1.34436	0.743846	0.897939	1.11366
AKAP8	19	AKAP8	1441	1197	1315	1387	1218	662	1041	750	729		1.64877	0.606511	0.893117	1.11967	1.10281	0.906778	1.0096	0.990494	1.13875	0.878154	0.879302	0.990649	0.788095	1.26888	0.635927	1.57251	1.40771	0.710375	1.02881	0.972
ZNF260	2	ZNF260	512	408	421	468	425	10	203	470	364		1.70697	0.585833	0.893757	1.11887	1.16895	0.855469	0.942889	1.06057	1.10118	0.90812	0.853061	0.952174	0.0289296	34.5667	0.0492611	20.3	0.486811	2.05419	1.29121	0.774468
STAT2	25	STAT2	3064	1720	1313	1981	1339	2554	5295	1965	5580		0.489385	2.04338	0.893855	1.11875	1.98403	0.504025	0.790964	1.26428	1.47946	0.675921	0.577734	0.645624	0.596729	1.6758	0.482342	2.07322	1.40358	0.712465	0.352151	2.83969
ZNF597	13	ZNF597	135	123	148	146	121	38	85	117	89		1.63647	0.61107	0.894545	1.11789	0.975904	1.02469	1.10861	0.902027	1.20661	0.828767	0.930012	1.07235	0.391753	2.55263	0.447059	2.23684	0.825243	1.21176	1.31461	0.760684
ZSCAN30	8	ZSCAN30	613	412	365	460	404	83	107	170	180		3.33926	0.299468	0.89468	1.11772	1.49634	0.668298	0.844907	1.18356	1.13861	0.878261	0.733768	0.79935	0.544858	1.83534	0.775701	1.28916	0.611429	1.63551	0.944444	1.05882
KDM2B	2	KDM2B	3278	1930	1809	1783	1758	123	2051	2284	1846		1.33985	0.746353	0.894761	1.11762	1.83813	0.544031	1.02175	0.978718	1.01422	0.985979	0.724099	0.684844	0.0596991	16.7507	0.0599707	16.6748	0.99322	1.00683	1.23727	0.808231
ZNF844	11	ZNF844	782	332	212	268	222	663	153	311	387		0.959577	1.04213	0.894879	1.11747	3.34188	0.299233	0.865306	1.15566	1.20721	0.828358	0.486349	0.420108	2.33725	0.427853	4.33333	0.230769	0.438395	2.28105	0.803618	1.24437
NR2F6	6	NR2F6	57	49	42	75	45	11	104	110	83		0.696104	1.43657	0.894977	1.11735	1.05556	0.947368	0.7	1.42857	1.66667	0.6	0.686869	1.01887	0.111111	9	0.105769	9.45455	1.07772	0.927885	1.3253	0.754545
IRF3	17	IRF3	2670	2617	3431	2974	2617	943	1443	918	932		2.70236	0.370047	0.895313	1.11693	0.88783	1.12634	1.22733	0.814777	1.13642	0.87996	1.02351	1.13763	0.859095	1.16402	0.6535	1.53022	1.56	0.641026	0.984979	1.01525
NR1H2	16	NR1H2	1779	1389	1573	1453	1392	2400	2052	1725	2280		0.717607	1.39352	0.896563	1.11537	1.20801	0.827806	1.1058	0.904323	1.04382	0.958018	0.898102	0.929714	1.18871	0.84125	1.16959	0.855	1.02472	0.975877	0.756579	1.32174
ZNF3	23	ZNF3	851	776	854	922	834	251	628	637	611		1.59361	0.627508	0.896851	1.11501	0.978161	1.02233	0.972665	1.0281	1.10552	0.904555	0.92649	1.06945	0.401386	2.49137	0.399682	2.50199	1.00641	0.993631	1.04255	0.959184
ZNF683	26	ZNF683	4	672	2059	22	906	0	0	0	1		2930.4	0.00034125	0.898696	1.11272	0.00401741	248.917	4.4375	0.225352	0.0242826	41.1818	93.2564	2.94576	0	N.D.	N.D.	N.D.	0	N.D.	0	N.D.
ZNF747	2	ZNF747	638	430	400	438	437	140	414	383	386		1.41678	0.705826	0.899111	1.11221	1.50118	0.666144	0.914286	1.09375	1.00229	0.997717	0.785006	0.79588	0.35503	2.81667	0.338164	2.95714	1.07672	0.928744	0.992228	1.00783
POU2F1	40	POU2F1	980	622	534	679	574	714	266	684	911		1.05289	0.949764	0.899169	1.11214	1.64522	0.607823	0.852354	1.17322	1.18293	0.845361	0.695198	0.743654	1.15099	0.868814	2.68421	0.372549	0.333542	2.99812	0.750823	1.33187
RARG	2	RARG	136	448	624	671	561	9	275	158	225		2.92654	0.341701	0.899598	1.11161	0.219828	4.54902	1.01299	0.987179	1.19608	0.836066	1.34903	2.11872	0.0410334	24.3704	0.0327273	30.5556	1.43603	0.696364	0.702222	1.42405
ATF5	28	ATF5	389	259	250	291	221	81	1247	3555	10160		0.074985	13.336	0.900087	1.111	1.5315	0.652956	0.976562	1.024	1.31674	0.75945	0.715686	0.783951	0.0162411	61.572	0.0649559	15.3951	0.181845	5.4992	0.349902	2.85795
ZNF414	23	ZNF414	314	354	349	479	429	53	204	125	138		2.96154	0.337662	0.901337	1.10946	0.749403	1.33439	0.768722	1.30086	1.11655	0.895616	0.95166	1.25449	0.340471	2.93711	0.259804	3.84906	1.55133	0.644608	0.905797	1.104
ESR2	17	ESR2	111	55	70	31	32	24	0	0	0		9.96667	0.100334	0.901639	1.10909	2.50376	0.399399	2.22222	0.45	0.96875	1.03226	0.737089	0.534137	N.D.	0	N.D.	0	N.D.	N.D.	N.D.	N.D.
ZBTB10	2	ZBTB10	2967	1507	1686	913	1113	6	365	407	2294		2.13177	0.469094	0.90253	1.108	2.3979	0.417032	1.66436	0.60083	0.820305	1.21906	0.739863	0.553122	0.00587084	170.333	0.0164384	60.8333	0.27027	3.7	0.177419	5.63636
THYN1	23	THYN1	373	620	676	806	890	120	460	340	198		2.40787	0.415305	0.903461	1.10685	0.471754	2.11975	0.79717	1.25444	0.905618	1.10422	1.23608	1.59248	0.360721	2.77222	0.26087	3.83333	1.71004	0.584783	1.71717	0.582353
ZNF182	14	ZNF182	409	377	339	497	421	490	210	206	263		1.39812	0.715247	0.905162	1.10477	0.976134	1.02445	0.738562	1.35398	1.18052	0.847082	0.836645	1.06616	2.16495	0.461905	2.33333	0.428571	0.895522	1.11667	0.78327	1.2767
IKZF4	6	IKZF4	120	160	151	288	148	33	220	211	351		0.851043	1.17503	0.905233	1.10469	0.613288	1.63056	0.692661	1.44371	1.94595	0.513889	0.75	1.39762	0.126598	7.89899	0.15	6.66667	0.782918	1.27727	0.60114	1.66351
ZNF559	17	ZNF559	929	815	825	960	880	245	376	381	217		2.89352	0.3456	0.907067	1.10245	1.04578	0.956225	0.896739	1.11515	1.09091	0.916667	0.889359	1.01873	0.75462	1.32517	0.651596	1.53469	1.25753	0.795213	1.75576	0.569554
ERF	16	ERF	666	574	636	583	636	3149	856	915	904		0.425137	2.35218	0.91075	1.098	1.07709	0.928428	1.04348	0.958333	0.916667	1.09091	0.985322	0.997312	3.53159	0.283159	3.67874	0.271832	0.941176	1.0625	1.01217	0.987978
ZBTB26	22	ZBTB26	222	156	158	149	155	61	99	120	129		1.64303	0.608631	0.912281	1.09615	1.44156	0.693694	1.03947	0.962025	0.96129	1.04027	0.842767	0.814815	0.525862	1.90164	0.616162	1.62295	0.795181	1.25758	0.930233	1.075
ZNF446	19	ZNF446	253	263	303	320	277	133	141	88	78		2.57455	0.388418	0.912402	1.09601	0.843333	1.18577	1.01508	0.985149	1.15523	0.865625	0.980803	1.16279	1.29967	0.769424	0.943262	1.06015	1.6988	0.588652	1.12821	0.886364
ZFP3	3	ZFP3	676	464	388	511	458	7	136	289	133		3.53558	0.282839	0.912937	1.09537	1.49447	0.669132	0.800826	1.24871	1.11572	0.896282	0.735748	0.793567	0.0376344	26.5714	0.0514706	19.4286	0.64455	1.55147	2.17293	0.460208
ETS2	4	ETS2	119	341	476	471	428	4803	3657	2208	7921		0.0789714	12.6628	0.912985	1.09531	0.259636	3.85154	1.05895	0.944328	1.10047	0.908705	1.40678	1.99275	1.04519	0.956763	1.31337	0.761399	0.722085	1.38488	0.278753	3.58741
ZSCAN2	3	ZSCAN2	286	260	294	284	275	40	229	179	106		2.02022	0.494996	0.913082	1.09519	1.00586	0.994172	1.05188	0.95068	1.03273	0.96831	0.969591	1.04151	0.233463	4.28333	0.174672	5.725	1.60702	0.622271	1.68868	0.592179
CEBPZ	2	CEBPZ	1139	1237	1185	1754	1341	158	1069	1323	1175		1.42948	0.699557	0.913084	1.09519	0.798364	1.25256	0.765751	1.30591	1.30798	0.764538	0.867151	1.2009	0.132885	7.52532	0.147802	6.76582	0.855885	1.16838	1.12596	0.888133
ZNF257	13	ZNF257	128	74	60	74	62	0	3	25	14		7.58095	0.13191	0.91358	1.09459	1.95918	0.510417	0.882353	1.13333	1.19355	0.837838	0.646865	0.646865	0	N.D.	0	N.D.	0.153846	6.5	1.78571	0.56
HBP1	16	HBP1	1786	1620	1724	2049	1532	5262	1541	2683	4910		0.484079	2.06578	0.913834	1.09429	1.00999	0.990108	0.96286	1.03857	1.33747	0.747682	0.847631	1.03836	1.72827	0.578614	3.41467	0.292854	0.4059	2.46366	0.546436	1.83004
ZNF316	15	ZNF316	1288	1045	1179	1069	1037	1858	1292	914	539		0.976407	1.02416	0.914061	1.09402	1.17626	0.850155	1.11966	0.89313	1.03086	0.970065	0.922359	0.938706	2.0306	0.492465	1.43808	0.695371	1.77839	0.562307	1.69573	0.589716
KLF3	21	KLF3	3785	6580	10121	7959	6885	13183	5642	2144	1666		1.24869	0.800842	0.915478	1.09233	0.454837	2.19859	1.36365	0.733327	1.15599	0.865058	1.3389	1.60572	4.18419	0.238995	2.33658	0.427975	2.96168	0.337646	1.28691	0.777052
DBP	23	DBP	747	760	614	1127	829	76	680	647	53		2.24011	0.446407	0.916491	1.09112	0.871984	1.14681	0.627812	1.59283	1.35947	0.735581	0.783707	1.13692	0.165217	6.05263	0.111765	8.94737	1.94286	0.514706	12.2075	0.0819165
ZSCAN25	17	ZSCAN25	790	986	1096	1210	1195	410	573	406	564		2.1616	0.462621	0.919133	1.08798	0.676949	1.47722	0.911435	1.09717	1.01255	0.987603	1.09233	1.31419	0.797148	1.25447	0.715532	1.39756	1.18144	0.846422	0.719858	1.38916
ZBTB5	2	ZBTB5	771	571	629	534	549	24	199	435	586		1.96399	0.509168	0.919855	1.08713	1.35105	0.740164	1.16159	0.86089	0.972678	1.02809	0.893487	0.850472	0.0590164	16.9444	0.120603	8.29167	0.389814	2.56533	0.742321	1.34713
ATF4	14	ATF4	8410	6428	7360	6416	5757	3813	6808	4650	6935		1.23826	0.807585	0.920159	1.08677	1.29166	0.774197	1.20923	0.82697	1.11447	0.897288	0.878861	0.877612	0.621921	1.60792	0.560076	1.78547	1.17531	0.850837	0.670512	1.4914
ZNF558	2	ZNF558	293	372	431	474	419	41	279	274	273		1.83529	0.544872	0.920223	1.08669	0.663897	1.50626	0.965286	1.03596	1.13126	0.883966	1.06215	1.32732	0.14891	6.71545	0.146953	6.80488	1.02011	0.980287	1.00366	0.99635
ZNF431	17	ZNF431	633	474	417	517	491	159	284	202	171		2.48235	0.402844	0.921283	1.08544	1.33263	0.750395	0.827381	1.20863	1.05295	0.94971	0.801159	0.858175	0.726027	1.37736	0.559859	1.78616	1.52279	0.65669	1.18129	0.846535
YBX1	1	YBX1	13616	11749	13482	11722	12122	1363	17505	28062	9636		0.886624	1.12787	0.922539	1.08396	1.09436	0.913778	1.13085	0.88429	0.967002	1.03412	0.982793	0.981037	0.0740721	13.5004	0.0778635	12.843	0.928696	1.07678	2.9122	0.343383
KDM2A	15	KDM2A	7381	6991	8687	7084	7140	11024	5923	3999	6293		1.09499	0.913251	0.923148	1.08325	0.966479	1.03468	1.22146	0.818695	0.992157	1.00791	1.05164	1.06276	2.03959	0.490294	1.86122	0.537282	1.15099	0.868816	0.635468	1.57364
ZNF548	3	ZNF548	960	818	834	913	837	11	242	350	222		4.22982	0.236417	0.923251	1.08313	1.11455	0.897222	0.953143	1.04916	1.0908	0.916758	0.885923	0.968879	0.0405405	24.6667	0.0454545	22	0.846154	1.18182	1.57658	0.634286
SETDB1	12	SETDB1	1245	981	928	1077	998	1099	1681	916	986		0.893464	1.11924	0.923729	1.08257	1.24376	0.804016	0.894458	1.118	1.07916	0.926648	0.834625	0.899371	0.920179	1.08675	0.653778	1.52957	1.76761	0.565735	0.929006	1.07642
EGR2	20	EGR2	132	46	44	9	14	637	899	6946	6025		0.0135107	74.0153	0.924623	1.08152	5.91045	0.169192	3.82609	0.261364	0.642857	1.55556	0.491726	0.250936	0.137779	7.25798	0.708565	1.4113	0.138617	7.21413	1.15286	0.867406
FLYWCH1	2	FLYWCH1	684	809	890	1088	833	15	486	604	588		2.03379	0.491694	0.925894	1.08004	0.729989	1.36988	0.926601	1.07921	1.30612	0.765625	0.952596	1.25519	0.0268176	37.2889	0.0308642	32.4	0.815436	1.22634	1.02721	0.97351
ZBTB41	2	ZBTB41	573	520	546	622	503	12	271	646	786		1.28933	0.775597	0.926916	1.07885	1.02873	0.972077	0.970667	1.03022	1.23658	0.808682	0.875314	1.01921	0.0211392	47.3056	0.0442804	22.5833	0.378492	2.64207	0.821883	1.21672
ETV6	25	ETV6	1275	782	625	1006	468	3233	2740	2399	3095		0.289945	3.44893	0.92709	1.07864	1.8223	0.548758	0.848033	1.1792	2.14957	0.465209	0.548005	0.680279	1.17792	0.848954	1.17993	0.84751	0.997452	1.00255	0.775121	1.29012
SAFB2	14	SAFB2	1629	1621	1338	2201	1805	1630	1450	1035	1093		1.32012	0.757505	0.929872	1.07542	0.914484	1.09351	0.667998	1.49701	1.21939	0.820082	0.829243	1.09621	1.36669	0.731697	1.12414	0.889571	1.36278	0.733793	0.946935	1.05604
ZNF83	13	ZNF83	594	602	571	791	632	195	317	520	449		1.72316	0.580329	0.930448	1.07475	0.893681	1.11897	0.80253	1.24606	1.25158	0.798989	0.868833	1.11148	0.454899	2.19829	0.615142	1.62564	0.654283	1.52839	1.15813	0.863462
ZNF678	3	ZNF678	745	504	525	413	482	2	127	146	128		5.29826	0.188741	0.931178	1.07391	1.57394	0.635347	1.17318	0.852381	0.856846	1.16707	0.869891	0.75794	0.0149626	66.8333	0.015748	63.5	0.927007	1.07874	1.14062	0.876712
MYSM1	19	MYSM1	1837	1915	2134	2259	1992	1292	952	821	691		2.15911	0.463155	0.931647	1.07337	0.863117	1.15859	1.004	0.996017	1.13404	0.881806	0.983236	1.13451	1.57305	0.635707	1.35714	0.736842	1.25926	0.794118	1.18813	0.841657
ZNF654	14	ZNF654	1162	1154	1238	1408	1145	994	673	788	1114		1.3689	0.730514	0.93196	1.07301	0.919546	1.08749	0.969839	1.0311	1.22969	0.81321	0.91751	1.09125	1.15806	0.863514	1.47697	0.677062	0.707676	1.41308	0.707361	1.41371
ZNF285	13	ZNF285	194	80	16	57	76	1	10	25	8		7.69091	0.130024	0.932945	1.07187	3.90604	0.256014	0.240602	4.15625	0.75	1.33333	0.456839	0.36253	0.0697674	14.3333	0.1	10	0.606061	1.65	3.125	0.32
ADNP2	31	ADNP2	785	1185	1327	1529	1438	511	706	912	1191		1.5094	0.662516	0.933255	1.07152	0.54844	1.82335	0.894506	1.11794	1.06328	0.940484	1.138	1.45313	0.545746	1.83235	0.723796	1.3816	0.671422	1.48938	0.765743	1.30592
ZNF253	13	ZNF253	401	259	187	276	243	15	46	161	72		3.71701	0.269034	0.935863	1.06853	1.70397	0.586866	0.720617	1.3877	1.1358	0.880435	0.678484	0.713131	0.16129	6.2	0.326087	3.06667	0.39485	2.53261	2.23611	0.447205
HKR1	8	HKR1	657	620	627	724	637	107	157	236	146		4.04334	0.24732	0.937618	1.06653	0.991449	1.00863	0.921381	1.08533	1.13658	0.879834	0.909486	1.03785	0.595547	1.67913	0.681529	1.46729	0.82199	1.21656	1.61644	0.618644
HINFP	23	HINFP	381	359	332	434	384	138	332	262	316		1.44275	0.693122	0.937949	1.06616	0.993913	1.00612	0.811736	1.23193	1.13021	0.884793	0.879346	1.03604	0.454945	2.19807	0.415663	2.4058	1.14879	0.870482	0.829114	1.20611
ZFAT	11	ZFAT	332	235	202	239	229	301	275	272	230		0.917996	1.08933	0.938124	1.06596	1.48657	0.672691	0.863248	1.15842	1.04367	0.958159	0.777583	0.787772	1.16216	0.860465	1.09455	0.913621	1.09562	0.912727	1.18261	0.845588
JRKL	3	JRKL	440	447	415	588	458	79	279	256	390		1.87092	0.534497	0.940558	1.0632	0.903491	1.10682	0.793499	1.26024	1.28384	0.778912	0.856031	1.09808	0.256216	3.90295	0.283154	3.53165	0.863777	1.15771	0.65641	1.52344
ZNF552	40	ZNF552	219	266	286	356	270	841	165	355	232		0.701569	1.42538	0.94076	1.06297	0.720395	1.38813	0.913738	1.09441	1.31852	0.758427	0.953043	1.25361	3.35505	0.298058	5.09697	0.196195	0.562181	1.77879	1.53017	0.653521
ZNF396	10	ZNF396	14	16	15	21	18	160	32	75	68		0.200597	4.98512	0.941176	1.0625	0.777778	1.28571	0.769231	1.3	1.16667	0.857143	0.933333	1.2	2.74286	0.364583	5	0.2	0.447552	2.23438	1.10294	0.906667
ZNF267	10	ZNF267	871	666	693	687	576	3829	1128	3532	5605		0.198269	5.04366	0.942342	1.06119	1.33589	0.748565	1.09739	0.911255	1.19271	0.838428	0.827985	0.848406	1.11905	0.893619	3.3945	0.294594	0.246908	4.05009	0.630152	1.58692
KDM5B	40	KDM5B	856	763	879	821	680	1791	448	806	1373		0.724129	1.38097	0.94314	1.06029	1.07899	0.926791	1.17122	0.853811	1.20735	0.828258	0.923077	0.980029	2.0453	0.488926	3.99777	0.25014	0.411198	2.43192	0.587036	1.70347
TRPS1	9	TRPS1	354	436	554	497	444	94	1945	1982	2150		0.296224	3.37582	0.943213	1.06021	0.710368	1.40772	1.17747	0.849278	1.11937	0.89336	1.12338	1.2616	0.0464045	21.5496	0.048329	20.6915	0.941433	1.06221	0.92186	1.08476
HSF1	3	HSF1	1544	1355	1393	1461	1346	405	1546	1139	1060		1.36848	0.730737	0.943593	1.05978	1.10286	0.906736	0.992519	1.00754	1.08544	0.921287	0.908264	0.96585	0.324433	3.0823	0.261966	3.81728	1.40609	0.71119	1.07453	0.930641
ZNF544	13	ZNF544	651	585	629	609	590	51	118	338	144		3.76528	0.265584	0.943929	1.0594	1.06838	0.935996	1.04921	0.9531	1.0322	0.968801	0.954497	0.985976	0.255	3.92157	0.432203	2.31373	0.489627	2.04237	2.34722	0.426036
ZNF484	24	ZNF484	157	187	226	224	184	82	86	153	236		1.40467	0.711912	0.945638	1.05749	0.742902	1.34607	1.10784	0.902655	1.21739	0.821429	1.04462	1.22868	0.517895	1.93089	0.953488	1.04878	0.442159	2.26163	0.648305	1.54248
ZHX3	2	ZHX3	784	539	451	456	586	2	290	746	191		1.83303	0.545543	0.94686	1.05612	1.57535	0.634779	0.865643	1.15521	0.778157	1.28509	0.847312	0.752331	0.00488998	204.5	0.00689655	145	0.618997	1.61552	3.90576	0.256032
ZNF324	17	ZNF324	314	348	445	341	368	180	190	228	182		1.86256	0.536894	0.948229	1.0546	0.816291	1.22505	1.25529	0.796629	0.92663	1.07918	1.18168	1.16213	0.9	1.11111	0.947368	1.05556	0.926829	1.07895	1.25275	0.798246
SMAD4	19	SMAD4	2596	2570	2381	3224	2640	1929	1616	1383	1443		1.68401	0.593822	0.948252	1.05457	0.944572	1.05868	0.812074	1.23142	1.22121	0.818859	0.86953	1.06401	1.30279	0.767583	1.19369	0.83774	1.14367	0.874381	0.95842	1.04338
GATAD2B	15	GATAD2B	2023	2038	2051	2323	2194	3537	1228	823	1230		1.24717	0.801816	0.9489	1.05385	0.924026	1.08222	0.908125	1.10117	1.0588	0.944468	0.963798	1.07822	3.23407	0.309207	2.88029	0.347187	1.1963	0.835912	0.669106	1.49453
ZFP90	3	ZFP90	823	1192	1588	1371	1240	28	414	418	281		4.35688	0.229522	0.949423	1.05327	0.587997	1.70069	1.21639	0.822103	1.10565	0.904449	1.22151	1.38925	0.0754717	13.25	0.0676329	14.7857	1.18455	0.844203	1.48754	0.672249
MYPOP	21	MYPOP	257	239	270	245	233	172	303	107	282		1.15185	0.868167	0.951244	1.05126	1.03075	0.970169	1.12971	0.885185	1.0515	0.95102	0.985392	1.00538	0.745665	1.34109	0.567657	1.76163	1.55784	0.641914	0.379433	2.63551
ZNF845	40	ZNF845	588	502	545	540	437	597	231	475	413		1.21772	0.82121	0.951659	1.0508	1.159	0.862812	1.11566	0.89633	1.2357	0.809259	0.877069	0.930887	1.60054	0.624791	2.58442	0.386935	0.52027	1.92208	1.15012	0.869474
ZNF813	2	ZNF813	326	248	196	268	252	10	87	270	163		1.94717	0.513566	0.952015	1.0504	1.36592	0.732106	0.753846	1.32653	1.06349	0.940299	0.781145	0.831591	0.0576923	17.3333	0.114943	8.7	0.401848	2.48851	1.65644	0.603704
ZBTB46	5	ZBTB46	33	126	127	207	160	63	117	432	513		0.464356	2.15352	0.956357	1.04563	0.200405	4.9899	0.692098	1.44488	1.29375	0.772947	1.14722	2.07128	0.177966	5.61905	0.538462	1.85714	0.247619	4.03846	0.842105	1.1875
TIGD3	15	TIGD3	68	22	8	9	7	1397	98	5	8		0.0604775	16.5351	0.956522	1.04545	8.5	0.117647	1	1	1.28571	0.777778	0.320346	0.177778	37.7568	0.0264853	14.2551	0.0701503	15.0769	0.0663265	0.625	1.6
SRCAP	14	SRCAP	5048	5067	5500	5451	5176	4259	4064	3060	4163		1.35042	0.740511	0.957166	1.04475	0.939046	1.06491	1.0351	0.966091	1.05313	0.949551	0.999651	1.06291	1.13201	0.883384	1.04798	0.954215	1.12529	0.888656	0.735047	1.36046
ZNF26	23	ZNF26	886	774	875	764	709	55	298	199	140		4.63353	0.215818	0.957328	1.04457	1.13203	0.883371	1.18805	0.841714	1.07757	0.92801	0.952727	0.942972	0.259027	3.86061	0.184564	5.41818	1.75811	0.568792	1.42143	0.703518
ZNF30	13	ZNF30	147	214	224	275	248	0	7	53	32		9.63478	0.103791	0.957494	1.04439	0.590361	1.69388	0.856597	1.16741	1.10887	0.901818	1.08373	1.3795	0	N.D.	0	N.D.	0.164706	6.07143	1.65625	0.603774
SP1	12	SP1	4558	3571	2774	4319	3257	11298	5660	3787	3646		0.606092	1.64991	0.958143	1.04369	1.32116	0.756911	0.732313	1.36554	1.32607	0.75411	0.721114	0.848813	2.58871	0.386293	1.99611	0.500974	1.52294	0.656625	1.03867	0.962767
ELF1	15	ELF1	7085	6841	6896	7949	6609	8095	5923	5359	5242		1.14968	0.869806	0.958828	1.04294	0.990724	1.00936	0.947383	1.05554	1.20275	0.831425	0.902222	1.02705	1.46968	0.68042	1.36671	0.731686	1.11744	0.894901	1.02232	0.978168
NR4A2	18	NR4A2	2551	2086	4549	433	1159	838	1465	28	669		2.87413	0.347931	0.959963	1.04171	1.24621	0.80243	5.71482	0.174984	0.373598	2.67667	1.74129	0.882898	1.16281	0.859984	0.572014	1.74821	4.20373	0.237884	0.0418535	23.8929
TIGD7	18	TIGD7	561	450	393	469	452	324	177	99	94		2.68012	0.373118	0.96	1.04167	1.28082	0.780749	0.85342	1.17176	1.03761	0.963753	0.838188	0.866469	2.62703	0.380658	1.83051	0.546296	1.8342	0.545198	1.05319	0.949495
ZFHX2	5	ZFHX2	9	6	5	4	7	1	9	67	209		0.0867133	11.5323	0.96	1.04167	1.6875	0.592593	0.909091	1.1	0.571429	1.75	0.923077	0.711111	0.0105263	95	0.111111	9	0.0652174	15.3333	0.320574	3.1194
BAZ2A	15	BAZ2A	8090	6651	6228	7176	6217	11855	5785	2058	4183		1.15111	0.868729	0.960052	1.04161	1.23694	0.808447	0.930038	1.07522	1.15425	0.86636	0.833923	0.887366	2.95734	0.338141	2.04927	0.48798	1.85387	0.539412	0.491991	2.03256
ZNF785	3	ZNF785	108	98	86	119	95	5	74	56	45		2.24889	0.444664	0.960784	1.04082	1.08	0.925926	0.803738	1.24419	1.25263	0.798319	0.819383	0.970874	0.0857143	11.6667	0.0675676	14.8	1.46535	0.682432	1.24444	0.803571
ZKSCAN8	3	ZKSCAN8	1431	1385	1355	1596	1373	93	455	808	689		2.79315	0.358018	0.962641	1.03881	0.992831	1.00722	0.912765	1.09557	1.16242	0.860276	0.905847	1.02367	0.14293	6.99642	0.204396	4.89247	0.607882	1.64505	1.17271	0.852723
ZNF605	13	ZNF605	262	238	214	278	234	42	101	178	113		2.25991	0.442496	0.963563	1.03782	1.08264	0.923664	0.835938	1.19626	1.18803	0.841727	0.846914	0.968	0.321429	3.11111	0.415842	2.40476	0.694158	1.44059	1.57522	0.634831
ZNF195	2	ZNF195	568	544	546	624	518	24	342	401	327		2.04753	0.488393	0.964539	1.03676	1.00948	0.99061	0.956217	1.04579	1.20463	0.830128	0.899329	1.01199	0.0672897	14.8611	0.0701754	14.25	0.93956	1.06433	1.2263	0.815461
ZNF383	23	ZNF383	295	254	246	276	236	56	139	160	100		2.29802	0.435157	0.964862	1.03642	1.16755	0.856497	0.960938	1.04065	1.16949	0.855072	0.859311	0.920461	0.421053	2.375	0.402878	2.48214	1.06923	0.935252	1.6	0.625
ZBTB9	2	ZBTB9	143	173	185	207	182	22	70	357	218		1.06747	0.936798	0.965132	1.03613	0.747387	1.338	0.951157	1.05135	1.13736	0.879227	1.02857	1.21097	0.102326	9.77273	0.314286	3.18182	0.243478	4.10714	1.63761	0.610644
ZNF16	2	ZNF16	256	258	273	282	258	3	184	199	133		2.04547	0.488885	0.965388	1.03585	0.944649	1.05859	1.01111	0.989011	1.09302	0.914894	0.977695	1.05447	0.0174419	57.3333	0.0163043	61.3333	1.10843	0.902174	1.49624	0.668342
ZXDC	21	ZXDC	1651	1741	2048	1818	1694	1470	1682	892	651		1.52537	0.65558	0.965747	1.03547	0.890827	1.12255	1.16629	0.857422	1.0732	0.931793	1.05371	1.09277	1.36744	0.731293	0.87396	1.14422	2.18017	0.45868	1.3702	0.729821
PLAGL2	20	PLAGL2	785	692	800	685	594	853	2048	954	6259		0.281273	3.55526	0.96648	1.03468	1.13276	0.882803	1.25098	0.799375	1.1532	0.867153	0.946032	0.938389	0.27632	3.61899	0.416504	2.40094	0.567864	1.76099	0.152421	6.5608
ZNF777	3	ZNF777	655	736	739	857	795	18	294	378	291		3.0842	0.324233	0.966513	1.03465	0.821832	1.21679	0.894673	1.11773	1.07799	0.927655	1.00088	1.14594	0.0560748	17.8333	0.0612245	16.3333	0.878924	1.13776	1.29897	0.769841
CAMTA2	15	CAMTA2	1430	1752	2120	1968	1728	2613	2307	1337	1644		0.911075	1.09761	0.967154	1.03396	0.73762	1.35571	1.14719	0.871698	1.13889	0.878049	1.09869	1.21852	1.48241	0.674576	1.13264	0.882893	1.5478	0.646077	0.81326	1.22962
ZNF776	40	ZNF776	1155	778	483	836	741	1376	345	606	646		1.07447	0.930691	0.967963	1.0331	1.68204	0.594517	0.612555	1.63251	1.12821	0.886364	0.67035	0.710467	2.58485	0.38687	3.98841	0.250727	0.551118	1.81449	0.93808	1.06601
ZNF76	13	ZNF76	947	905	965	918	909	58	416	382	406		2.9439	0.339686	0.968173	1.03287	1.01755	0.982753	1.05638	0.946632	1.0099	0.990196	0.993387	1.00504	0.144518	6.91954	0.139423	7.17241	1.05584	0.947115	0.940887	1.06283
ZBTB1	8	ZBTB1	5178	5461	8663	4333	4387	942	2003	2474	2542		2.81593	0.355123	0.968219	1.03282	0.893632	1.11903	1.98693	0.50329	0.987691	1.01246	1.29752	1.08926	0.402621	2.48372	0.470295	2.12633	0.798644	1.25212	0.973249	1.02749
GLIS2	40	GLIS2	20	23	29	24	22	105	15	22	24		0.568675	1.75847	0.968421	1.03261	0.8	1.25	1.26087	0.793103	1.09091	0.916667	1.12121	1.16279	5.16393	0.193651	7	0.142857	0.652174	1.53333	0.916667	1.09091
CENPT	23	CENPT	361	480	544	594	482	101	363	228	179		2.26039	0.442401	0.969207	1.03177	0.668519	1.49584	1.01115	0.988971	1.23237	0.811448	1.05131	1.28419	0.393506	2.54125	0.278237	3.59406	1.78378	0.560606	1.27374	0.785088
ZNF788	25	ZNF788	17	8	5	5	6	45	39	155	84		0.101548	9.84756	0.969697	1.03125	3.1875	0.313725	0.909091	1.1	0.833333	1.2	0.575758	0.426667	0.485612	2.05926	1.15385	0.866667	0.32636	3.0641	1.84524	0.541935
TBP	19	TBP	328	344	320	425	345	191	304	275	253		1.37791	0.725738	0.970381	1.03052	0.902752	1.10772	0.831169	1.20312	1.23188	0.811765	0.893316	1.08135	0.688702	1.45201	0.628289	1.59162	1.15152	0.868421	1.08696	0.92
TOPORS	40	TOPORS	1389	1437	1848	1365	1316	6568	703	1217	1164		0.609615	1.64038	0.971274	1.02958	0.920071	1.08687	1.37859	0.725379	1.03723	0.964103	1.11377	1.06841	6.38911	0.156516	9.34282	0.107034	0.590508	1.69346	1.04553	0.95645
ZNF577	3	ZNF577	211	171	142	186	165	16	76	115	95		2.31788	0.431429	0.971591	1.02924	1.28398	0.778831	0.809117	1.23592	1.12727	0.887097	0.802687	0.860384	0.167832	5.95833	0.210526	4.75	0.72381	1.38158	1.21053	0.826087
MBD6	15	MBD6	2148	2003	2541	1742	1812	8981	2704	812	817		0.615653	1.62429	0.971976	1.02883	1.05726	0.945841	1.42994	0.699331	0.961369	1.04018	1.08929	0.978881	6.21809	0.160821	3.32138	0.30108	3.31983	0.30122	0.99388	1.00616
RBPJ	10	RBPJ	642	949	864	1454	942	7312	2958	4234	4562		0.203546	4.9129	0.972834	1.02792	0.590798	1.69263	0.721202	1.38657	1.54352	0.647868	0.876272	1.36602	1.86626	0.535832	2.47194	0.40454	0.672578	1.48682	0.928102	1.07747
ZNF394	21	ZNF394	1661	1882	2423	1821	1821	1462	1012	684	800		1.94199	0.514935	0.974372	1.0263	0.821599	1.21714	1.33059	0.751548	1	1	1.17289	1.14122	1.75721	0.569083	1.44466	0.692202	1.36388	0.733202	0.855	1.16959
FOXK1	13	FOXK1	1268	1767	1881	2130	1974	330	788	1170	1196		2.07118	0.482816	0.974493	1.02617	0.635589	1.57334	0.916667	1.09091	1.07903	0.926761	1.103	1.31466	0.313887	3.18586	0.418782	2.38788	0.666103	1.50127	0.978261	1.02222
GLI4	17	GLI4	226	232	244	250	232	61	147	50	33		3.25498	0.307221	0.97479	1.02586	0.933884	1.0708	1.01245	0.987705	1.07759	0.928	0.991597	1.05677	0.795652	1.25683	0.414966	2.40984	3.54217	0.282313	1.51515	0.66
ZNF599	13	ZNF599	71	97	93	116	118	1	9	14	6		13.2	0.0757576	0.974874	1.02577	0.651376	1.53521	0.794872	1.25806	0.983051	1.01724	1.09804	1.29762	0.103448	9.66667	0.111111	9	0.9	1.11111	2.33333	0.428571
ZNF587	14	ZNF587	696	650	614	752	602	780	375	385	385		1.37725	0.726086	0.975976	1.02462	1.06098	0.942529	0.906942	1.10261	1.24917	0.800532	0.859116	0.97474	2.04367	0.489316	2.08	0.480769	0.974026	1.02667	1	1
MAFA	13	KLRG1	43	2244	6284	709	2151	1	22	77	11		82.3856	0.012138	0.977033	1.02351	0.0141076	70.8837	4.39441	0.227562	0.329614	3.03385	9.4672	2.6655	0.0272727	36.6667	0.0454545	22	0.5	2	7	0.142857
FOXM1	2	FOXM1	128	120	98	141	124	4	24	322	25		1.30347	0.767185	0.977597	1.02292	1.05785	0.945312	0.739623	1.35204	1.1371	0.879433	0.847584	0.975806	0.032345	30.9167	0.166667	6	0.138329	7.22917	12.88	0.0776398
TERF2	17	TERF2	1052	861	703	950	817	444	608	566	518		1.64157	0.609172	0.977853	1.02265	1.27773	0.782636	0.795699	1.25676	1.16279	0.86	0.792874	0.860777	0.787234	1.27027	0.730263	1.36937	1.12177	0.891447	1.09266	0.915194
SP100	15	SP100	5948	4190	3629	4144	3408	6398	3206	2332	4331		1.04845	0.953785	0.978458	1.02202	1.59592	0.626597	0.96107	1.04051	1.21596	0.822394	0.741644	0.735254	1.94488	0.514171	1.99563	0.501094	0.962329	1.03915	0.538444	1.8572
ZNF692	19	ZNF692	295	286	324	301	249	228	113	59	37		2.66362	0.37543	0.978614	1.02185	1.01259	0.987571	1.17818	0.848765	1.20884	0.827243	0.96085	1.00287	3.27273	0.305556	2.0177	0.495614	2.35417	0.424779	1.59459	0.627119
GTF3A	23	GTF3A	4387	4955	6187	4666	4957	326	2227	2042	940		3.63534	0.275078	0.981334	1.01902	0.832448	1.20128	1.28588	0.777679	0.941295	1.06237	1.18554	1.12824	0.187752	5.32618	0.146385	6.83129	1.49363	0.669511	2.17234	0.460333
ZNF2	2	ZNF2	154	171	158	199	186	59	137	214	146		1.24892	0.800691	0.981349	1.01901	0.850829	1.17532	0.820779	1.21835	1.06989	0.934673	0.972616	1.11385	0.356137	2.80791	0.430657	2.32203	0.761111	1.31387	1.46575	0.682243
ZBTB43	5	ZBTB43	645	879	1482	678	771	264	427	1371	1779		0.927883	1.07772	0.983221	1.01706	0.660184	1.51473	2.04555	0.488866	0.879377	1.13717	1.57823	1.28215	0.221415	4.51641	0.618267	1.61742	0.271111	3.68852	0.770658	1.29759
ZNF780A	28	ZNF780A	308	359	414	376	361	210	359	604	448		0.897224	1.11455	0.984236	1.01602	0.80278	1.24567	1.12347	0.890097	1.04155	0.960106	1.10526	1.15042	0.446492	2.23968	0.584958	1.70952	0.68251	1.46518	1.34821	0.741722
REXO4	2	REXO4	1130	1071	1080	993	1141	2	588	622	563		2.44056	0.409741	0.986188	1.01401	1.05476	0.948083	1.01218	0.987963	0.870289	1.14904	1.03376	0.973497	0.00338409	295.5	0.00340136	294	0.992405	1.00765	1.1048	0.905145
PHF20	15	PHF20	2126	2236	2328	2368	2246	2939	2028	1787	1635		1.07798	0.927658	0.986326	1.01386	0.918755	1.08843	1.0091	0.990979	1.05432	0.94848	1.01024	1.06098	1.6178	0.618124	1.44921	0.690031	1.18527	0.843688	1.09297	0.914941
SON	14	SON	14270	14885	16150	16019	13888	11581	10916	12260	12638		1.26953	0.78769	0.986954	1.01322	0.9295	1.07585	1.08001	0.925913	1.15344	0.86697	0.988764	1.05315	0.970095	1.03083	1.06092	0.942578	0.876858	1.14044	0.97009	1.03083
ZNF527	13	ZNF527	383	353	360	360	326	8	72	140	74		4.84898	0.206229	0.988104	1.01204	1.09847	0.910357	1.04956	0.952778	1.10429	0.905556	0.932257	0.947464	0.0839161	11.9167	0.111111	9	0.672897	1.48611	1.89189	0.528571
ZNF865	21	ZNF865	952	881	919	837	856	916	770	370	292		1.51448	0.660292	0.988777	1.01135	1.09342	0.914566	1.08565	0.92111	0.977804	1.0227	0.989752	0.949991	1.91899	0.521106	1.18961	0.840611	2.32628	0.42987	1.26712	0.789189
PBX2	15	PBX2	4569	4178	3766	4451	4113	20630	4923	1003	1231		0.606816	1.64795	0.988934	1.01119	1.11168	0.89954	0.879496	1.13702	1.08218	0.924062	0.891131	0.939751	8.64748	0.115641	4.19053	0.238633	4.40734	0.226894	0.814785	1.22732
ZFY	13	ZFY	866	961	1016	1077	923	226	589	622	822		1.7151	0.583058	0.990211	1.00989	0.861406	1.16089	1.016	0.984252	1.16685	0.85701	0.995025	1.10053	0.333497	2.99853	0.383701	2.60619	0.815789	1.22581	0.756691	1.32154
ZBTB49	19	ZBTB49	300	417	669	342	373	283	148	102	112		2.60589	0.383746	0.990499	1.00959	0.650289	1.53778	1.87133	0.53438	0.91689	1.09064	1.51506	1.28684	2.3453	0.426384	1.91216	0.522968	1.38318	0.722973	0.910714	1.09804
ZNF623	17	ZNF623	970	995	1031	1037	979	254	484	418	345		2.67129	0.374352	0.990789	1.0093	0.955038	1.04708	1.02282	0.977692	1.05924	0.944069	0.998173	1.03376	0.611067	1.63648	0.524793	1.90551	1.26868	0.788223	1.21159	0.825359
ZNF429	14	ZNF429	166	168	163	166	183	214	51	76	92		1.56305	0.639775	0.99115	1.00893	0.972656	1.02811	0.934097	1.07055	0.907104	1.10241	1.03213	1.02196	2.93151	0.341121	4.19608	0.238318	0.607143	1.64706	0.826087	1.21053
ZNF606	17	ZNF606	271	170	102	174	139	71	59	120	80		2.07515	0.481893	0.991254	1.00882	1.95904	0.510455	0.651757	1.53431	1.2518	0.798851	0.61573	0.627362	0.822394	1.21596	1.20339	0.830986	0.59	1.69492	1.5	0.666667
ZNF555	2	ZNF555	146	136	136	155	111	8	154	151	77		1.40308	0.712719	0.992701	1.00735	1.08955	0.917808	1.02256	0.977941	1.3964	0.716129	0.848283	0.950355	0.0628272	15.9167	0.0519481	19.25	1.35088	0.74026	1.96104	0.509934
ZNF524	12	ZNF524	430	458	478	553	383	325	848	385	268		1.00854	0.991529	0.993492	1.00655	0.912306	1.09612	1.02137	0.979079	1.44386	0.692586	0.894541	1.06156	0.649567	1.53949	0.383255	2.60923	2.59724	0.385024	1.43657	0.696104
MSANTD4	6	MSANTD4	333	383	402	423	384	56	400	765	623		0.835141	1.1974	0.993515	1.00653	0.826303	1.21021	0.996283	1.00373	1.10156	0.907801	1.03086	1.1257	0.0939597	10.6429	0.14	7.14286	0.576369	1.735	1.22793	0.814379
ZNF7	17	ZNF7	567	556	542	607	519	164	301	309	243		2.19548	0.455482	0.995078	1.00495	1.01978	0.9806	0.9627	1.03875	1.16956	0.855025	0.918228	0.990205	0.576788	1.73374	0.54485	1.83537	1.09058	0.916944	1.2716	0.786408
ZNF136	14	ZNF136	610	571	616	588	481	432	242	414	488		1.45482	0.687369	0.995207	1.00482	1.08605	0.920765	1.15248	0.867695	1.22245	0.818027	0.928214	0.951171	1.13287	0.882716	1.78512	0.560185	0.536585	1.86364	0.848361	1.17874
LCOR	15	LCOR	1397	1268	1386	1166	1143	1365	829	749	1111		1.25506	0.796777	0.996072	1.00394	1.13424	0.881651	1.20052	0.832973	1.02012	0.980274	0.987645	0.924328	1.52287	0.656654	1.64656	0.607326	0.891398	1.12183	0.674167	1.48331
ZNF417	40	ZNF417	384	349	274	426	317	415	195	362	339		1.06789	0.936429	0.996431	1.00358	1.13274	0.882812	0.73755	1.35584	1.34385	0.744131	0.773663	0.924966	1.38951	0.719679	2.12821	0.46988	0.556348	1.79744	1.06785	0.936464
ZNF398	14	ZNF398	975	934	995	934	838	986	458	704	473		1.42724	0.700652	0.998397	1.00161	1.0571	0.945983	1.12302	0.890452	1.11456	0.897216	0.9663	0.9663	1.80917	0.552738	2.15284	0.464503	0.77825	1.28493	1.48837	0.671875
ZNF24	40	ZNF24	3911	3586	3329	3721	3392	4159	2770	2941	3815		1.04868	0.953579	0.999373	1.00063	1.12364	0.889968	0.936033	1.06834	1.09699	0.911583	0.900332	0.928549	1.30978	0.763485	1.50144	0.666025	0.820012	1.21949	0.770904	1.29718
ZKSCAN2	1	ZKSCAN2	278	228	220	208	206	10	156	320	392		1.03872	0.962719	1	1	1.31546	0.760192	1.0628	0.940909	1.00971	0.990385	0.897119	0.83531	0.0345622	28.9333	0.0641026	15.6	0.438202	2.28205	0.816327	1.225
ZSCAN31	1	ZKSCAN2	278	228	220	208	206	10	156	320	392		1.03872	0.962719	1	1	1.31546	0.760192	1.0628	0.940909	1.00971	0.990385	0.897119	0.83531	0.0345622	28.9333	0.0641026	15.6	0.438202	2.28205	0.816327	1.225
TMF1	40	TMF1	1703	1617	1506	1861	1397	2335	1776	1580	2096		0.830512	1.20408	1.00015	0.999845	1.07242	0.932472	0.924494	1.08167	1.33214	0.750672	0.845492	0.956627	1.28485	0.778301	1.31475	0.7606	0.966268	1.03491	0.753817	1.32658
BPTF	14	BPTF	3539	3486	3824	3503	3035	2769	1964	1778	1475		1.74175	0.574136	1.00309	0.996916	1.02461	0.975982	1.16978	0.854864	1.1542	0.8664	0.979362	0.983345	1.59229	0.628025	1.40988	0.709281	1.2075	0.828157	1.20542	0.829584
ZNF354A	21	ZNF354A	577	589	609	613	547	778	534	255	207		1.32356	0.755537	1.00426	0.995756	0.978519	1.02195	1.05	0.952381	1.12066	0.892333	0.977591	1.01144	2.34337	0.426735	1.45693	0.686375	2.31169	0.432584	1.23188	0.811765
HOMEZ	6	HOMEZ	224	267	220	340	279	55	435	759	1120		0.449135	2.2265	1.0047	0.995318	0.800954	1.24851	0.710824	1.40682	1.21864	0.820588	0.905437	1.13917	0.0713051	14.0242	0.126437	7.90909	0.463012	2.15977	0.677679	1.47563
ZNF467	12	ZNF467	12	104	92	193	117	5578	3449	449	293		0.0424199	23.5738	1.00483	0.995192	0.0895522	11.1667	0.593548	1.68478	1.64957	0.606218	1.01789	2.31034	3.99284	0.250448	1.61728	0.618322	9.2965	0.107567	1.53242	0.652561
ZBTB39	2	ZBTB39	797	829	1016	711	776	1	288	430	413		2.91802	0.342698	1.00485	0.995175	0.955254	1.04684	1.36651	0.731791	0.916237	1.09142	1.15871	1.02624	0.00265252	377	0.00347222	288	0.683274	1.46354	1.04116	0.960465
ZNF184	8	ZNF184	372	429	600	407	328	75	140	257	170		2.66168	0.375702	1.00527	0.994755	0.835955	1.19624	1.63265	0.6125	1.24085	0.805897	1.16132	1.11111	0.396825	2.52	0.535714	1.86667	0.655738	1.525	1.51176	0.661479
SAFB	15	SAFB	2105	2233	1584	2903	2285	2363	1991	1506	1653		1.18302	0.845297	1.0062	0.993842	0.932516	1.07237	0.61064	1.63763	1.27046	0.787117	0.8123	1.04073	1.3765	0.726478	1.18684	0.842573	1.26053	0.79332	0.911071	1.09761
ZC3H8	2	ZC3H8	209	265	248	324	272	10	130	196	133		2.24819	0.444803	1.00665	0.993396	0.742891	1.34609	0.832215	1.20161	1.19118	0.839506	0.981864	1.18706	0.0653595	15.3	0.0769231	13	0.790274	1.26538	1.47368	0.678571
ZNF337	3	ZNF337	683	966	835	1296	1021	13	421	243	196		4.39954	0.227296	1.00756	0.992495	0.650063	1.53831	0.72076	1.38743	1.26934	0.787809	0.950648	1.27431	0.0453488	22.0513	0.0308789	32.3846	1.918	0.521378	1.2398	0.806584
USF2	25	USF2	4443	3645	4232	2907	2865	2343	3495	5907	2780		0.996461	1.00355	1.00921	0.990878	1.33237	0.750544	1.46639	0.681947	1.01466	0.985552	0.974331	0.824596	0.576999	1.73311	0.670386	1.49168	0.804651	1.24278	2.12482	0.470628
MBNL2	1	MBNL2	626	627	730	574	552	1	559	940	623		1.17155	0.85357	1.01048	0.989633	1.01185	0.988285	1.29663	0.771233	1.03986	0.961672	1.06056	0.987497	0.00141376	707.333	0.00178891	559	0.715291	1.39803	1.50883	0.662766
ZNF671	17	ZNF671	581	456	282	524	417	177	165	254	156		2.40426	0.415929	1.01109	0.989035	1.42518	0.701664	0.599362	1.66844	1.25659	0.795802	0.696833	0.786242	0.923478	1.08286	1.07273	0.932203	0.804878	1.24242	1.62821	0.614173
ZNF652	21	ZNF652	2688	2374	2732	1985	1977	5009	1761	1008	557		1.12835	0.88625	1.01215	0.987995	1.20466	0.830109	1.3791	0.72511	1.00405	0.99597	1.01049	0.881601	4.51804	0.221335	2.84441	0.351567	2.25048	0.44435	1.80969	0.552579
ZNF607	13	ZNF607	382	288	228	286	242	2	16	60	39		9.75043	0.10256	1.0123	0.987847	1.51587	0.659686	0.863636	1.15789	1.18182	0.846154	0.756487	0.752239	0.0521739	19.1667	0.125	8	0.323232	3.09375	1.53846	0.65
TEF	1	TEF	300	497	526	610	526	89	342	967	483		1.04583	0.956181	1.01325	0.986922	0.541516	1.84667	0.926056	1.07985	1.1597	0.862295	1.1348	1.39021	0.148996	6.71161	0.260234	3.8427	0.471724	2.11988	2.00207	0.499483
ZNF124	6	ZNF124	120	109	106	100	104	9	116	666	279		0.402991	2.48145	1.01395	0.986239	1.16129	0.861111	1.03922	0.962264	0.961538	1.04	0.966667	0.902475	0.0254477	39.2963	0.0775862	12.8889	0.245503	4.07328	2.3871	0.418919
ZNF474	12	ZNF106	3511	3030	2766	3066	2606	6186	7342	5467	3658		0.52899	1.8904	1.01431	0.985891	1.24828	0.801101	0.975317	1.02531	1.17652	0.849967	0.851655	0.860011	1.12698	0.887326	0.84255	1.18687	1.60921	0.621425	1.49453	0.669106
ZNF791	8	ZNF791	594	505	596	394	405	202	204	338	303		1.90564	0.524759	1.01559	0.984653	1.27742	0.782828	1.49186	0.670302	0.97284	1.02792	1.01619	0.846224	0.71716	1.39439	0.990196	1.0099	0.636505	1.57108	1.11551	0.89645
ZNF287	13	ZNF287	181	226	198	289	222	0	16	43	22		11.0222	0.0907258	1.01573	0.984513	0.765867	1.30571	0.774951	1.2904	1.3018	0.768166	0.916312	1.16134	0	N.D.	0	N.D.	0.492308	2.03125	1.95455	0.511628
ETS1	8	ETS1	34273	72407	61894	108367	80546	588	173	623	2235		79.0245	0.0126543	1.01595	0.984297	0.409953	2.43931	0.655265	1.5261	1.34541	0.743271	1.00415	1.56735	0.581986	1.71825	3.39884	0.294218	0.121064	8.26012	0.278747	3.58748
REST	2	REST	1752	2405	2527	2800	2386	1296	1295	2247	2719		1.25658	0.795809	1.01638	0.983888	0.681447	1.46747	0.974547	1.02612	1.17351	0.852143	1.07176	1.23695	0.620987	1.61034	1.00077	0.999228	0.521547	1.91737	0.826407	1.21006
BCL6	7	BCL6	970	486	530	173	239	25313	3862	4206	6420		0.0481998	20.747	1.01674	0.983539	3.08917	0.323711	2.57282	0.388679	0.723849	1.3815	0.731992	0.431319	5.24151	0.190785	6.55438	0.15257	0.726896	1.37571	0.65514	1.52639
ZNF236	8	ZNF236	588	674	705	731	624	126	325	294	300		2.54316	0.393212	1.01813	0.982196	0.856311	1.1678	1.04059	0.960993	1.17147	0.853625	1.01238	1.08822	0.411317	2.43122	0.387692	2.57937	1.09428	0.913846	0.98	1.02041
MTERF1	2	MTERF	407	383	346	407	343	159	182	463	472		1.18245	0.845705	1.01929	0.98107	1.11405	0.897625	0.922667	1.08382	1.18659	0.842752	0.877969	0.924895	0.427037	2.34172	0.873626	1.14465	0.389305	2.56868	0.980932	1.01944
ZNF341	15	ZNF341	224	150	126	127	110	248	189	116	136		0.855733	1.16859	1.02215	0.978333	1.85124	0.540179	1.06329	0.940476	1.15455	0.866142	0.733143	0.647059	1.68707	0.592742	1.31217	0.762097	1.5	0.666667	0.852941	1.17241
ZNF568	8	ZNF568	374	349	351	318	321	23	61	102	61		5.54818	0.180239	1.02346	0.977077	1.13333	0.882353	1.09859	0.910256	0.990654	1.00943	0.983622	0.912863	0.308036	3.24638	0.377049	2.65217	0.748466	1.33607	1.67213	0.598039
ZFX	14	ZFX	1742	1748	1804	1724	1561	1395	1007	830	1504		1.44916	0.690057	1.02357	0.976974	1.02692	0.973785	1.09833	0.910477	1.10442	0.905452	0.983458	0.972111	1.25262	0.798327	1.3853	0.721864	0.862896	1.15889	0.551862	1.81205
ZNF12	40	ZNF12	461	632	691	738	578	551	312	746	575		1.13553	0.880645	1.02431	0.976266	0.689088	1.45119	1.05015	0.952243	1.27682	0.783198	1.05699	1.22415	1.01225	0.987901	1.76603	0.566243	0.472369	2.11699	1.29739	0.770777
ZNF765	2	ZNF765	543	430	372	432	331	167	197	490	422		1.32163	0.756641	1.02503	0.975581	1.43524	0.696746	0.975098	1.02554	1.30514	0.766204	0.774701	0.777664	0.451758	2.21357	0.847716	1.17964	0.432018	2.31472	1.16114	0.861224
FOXJ2	15	FOXJ2	1447	1691	1690	1864	1597	2137	1694	1212	1315		1.04297	0.958801	1.02516	0.975458	0.842749	1.18659	0.976596	1.02396	1.16719	0.85676	1.00232	1.09433	1.51883	0.6584	1.26151	0.7927	1.34072	0.745868	0.921673	1.08498
ZNF263	23	ZNF263	1492	1585	1537	1597	1556	392	1052	703	458		2.38526	0.419242	1.02556	0.975079	0.954371	1.04781	0.974944	1.0257	1.02635	0.974327	1.0096	1.01614	0.531405	1.8818	0.372624	2.68367	1.81223	0.551806	1.53493	0.651494
GLI1	21	GLI1	78	30	14	12	13	202	8	6	2		0.53945	1.85374	1.02564	0.975	6	0.166667	1.12	0.892857	0.923077	1.08333	0.422222	0.240741	37.875	0.0264026	25.25	0.039604	2	0.5	3	0.333333
ZKSCAN4	16	ZKSCAN4	179	208	213	217	202	167	145	302	196		1.00642	0.993621	1.02589	0.97476	0.849684	1.17691	1.01671	0.983568	1.07426	0.930876	1.04882	1.08872	0.77916	1.28343	1.15172	0.868263	0.582329	1.71724	1.54082	0.649007
THRA	27	THRA	332	1207	1572	1330	1471	331	381	968	254		2.4455	0.408914	1.02614	0.974524	0.227761	4.39056	1.12246	0.890903	0.904147	1.10602	1.70477	1.8943	0.619464	1.6143	0.868766	1.15106	0.623568	1.60367	3.81102	0.262397
THAP4	3	THAP4	1024	1126	1203	1093	1068	169	744	782	586		1.93389	0.517093	1.02644	0.974245	0.913199	1.09505	1.11337	0.898171	1.02341	0.977127	1.06975	1.0431	0.240057	4.16568	0.227151	4.40237	1.08772	0.919355	1.33447	0.749361
TCF12	1	TCF12	2508	2189	2140	2018	1854	36	1584	3007	1740		1.34556	0.743183	1.0277	0.973047	1.2515	0.799043	1.10537	0.904673	1.08846	0.918731	0.910738	0.853311	0.0170589	58.6204	0.0227273	44	0.667369	1.49842	1.72816	0.57865
ZNF761	2	ZNF761	680	577	474	576	514	50	243	532	296		2.0132	0.496721	1.02852	0.97227	1.30435	0.766667	0.869725	1.14979	1.12062	0.892361	0.830679	0.829488	0.140056	7.14	0.205761	4.86	0.586957	1.7037	1.7973	0.556391
AEBP2	23	AEBP2	1110	1507	1933	1353	1464	241	719	534	620		2.78789	0.358694	1.02867	0.97213	0.701053	1.42643	1.37238	0.72866	0.92418	1.08204	1.32738	1.21004	0.386012	2.59059	0.335188	2.9834	1.2461	0.802503	0.86129	1.16105
ZNF836	17	ZNF836	300	302	260	330	283	114	98	173	94		2.46347	0.405932	1.02984	0.971026	1.03093	0.97	0.848287	1.17885	1.16608	0.857576	0.89418	0.966777	0.936986	1.06725	1.16327	0.859649	0.734082	1.36224	1.84043	0.543353
PDX1	6	PDHX	328	350	314	390	327	41	497	854	2102		0.391299	2.55559	1.03017	0.970714	0.954413	1.04776	0.875872	1.14172	1.19266	0.838462	0.920149	1.01377	0.0356212	28.0732	0.082495	12.122	0.336265	2.97384	0.40628	2.46136
ZBTB38	13	ZBTB38	2577	4380	5865	4039	4520	712	1247	2411	3051		2.30492	0.433855	1.03053	0.970377	0.535982	1.86574	1.37049	0.729668	0.893584	1.11909	1.48781	1.3822	0.318378	3.14092	0.57097	1.7514	0.456609	2.19006	0.790233	1.26545
ZSCAN16	21	ZSCAN16	175	179	162	198	158	202	149	74	104		1.31871	0.758314	1.03319	0.967877	1.01351	0.986667	0.910112	1.09877	1.25316	0.79798	0.891868	0.975518	1.85321	0.539604	1.3557	0.737624	1.67416	0.597315	0.711538	1.40541
SPEN	11	SPEN	4931	4236	3751	4150	3565	7142	4880	4103	6418		0.732218	1.36571	1.03336	0.967717	1.29016	0.775096	0.972391	1.02839	1.1641	0.859036	0.848071	0.833861	1.39121	0.7188	1.46352	0.683282	0.927668	1.07797	0.639296	1.56422
FOXJ3	19	FOXJ3	2182	3101	2910	3680	3200	1969	1753	1587	1549		1.7583	0.568732	1.03608	0.965173	0.668641	1.49557	0.84593	1.18213	1.15	0.869565	1.04754	1.23541	1.20822	0.827662	1.12322	0.8903	1.11798	0.894467	1.02453	0.976055
ZNF624	3	ZNF624	291	308	313	321	264	64	175	248	242		1.6428	0.608717	1.03616	0.965097	0.97216	1.02864	1.07009	0.934505	1.21591	0.82243	0.964052	0.999444	0.288722	3.46354	0.365714	2.73438	0.714286	1.4	1.02479	0.975806
ZNF628	33	ZNF628	464	432	524	318	361	102	305	128	123		2.55198	0.391853	1.03659	0.964699	1.15711	0.864224	1.54345	0.647901	0.880886	1.13522	1.12276	0.895089	0.55036	1.81699	0.334426	2.9902	2.43028	0.411475	1.04065	0.960938
ZBTB4	3	ZBTB4	4669	6985	7940	6444	7877	319	2228	4233	2456		2.93764	0.34041	1.0375	0.963851	0.629217	1.58928	1.10886	0.901826	0.818078	1.22238	1.36789	1.27344	0.107323	9.31766	0.143178	6.98433	0.666168	1.50112	1.72353	0.580203
ZNF302	3	ZNF302	491	571	417	736	555	29	221	393	321		2.29876	0.435018	1.03865	0.962785	0.862412	1.15954	0.646011	1.54796	1.32613	0.754076	0.838359	1.07219	0.0930481	10.7471	0.131222	7.62069	0.619048	1.61538	1.2243	0.816794
ZNF224	19	ZNF224	694	723	610	866	613	394	377	483	455		1.64119	0.609313	1.03917	0.96231	0.996649	1.00336	0.824882	1.2123	1.41272	0.707852	0.831624	0.982828	0.898859	1.11252	1.04509	0.956853	0.803838	1.24403	1.06154	0.942029
ZNF233	19	ZNF224	694	723	610	866	613	394	377	483	455		1.64119	0.609313	1.03917	0.96231	0.996649	1.00336	0.824882	1.2123	1.41272	0.707852	0.831624	0.982828	0.898859	1.11252	1.04509	0.956853	0.803838	1.24403	1.06154	0.942029
ZNF280C	2	ZNF280C	98	102	95	109	90	7	45	79	108		1.65356	0.604757	1.04082	0.960784	1	1	0.954774	1.04737	1.21111	0.825688	0.924316	0.98	0.0905172	11.0476	0.155556	6.42857	0.481283	2.07778	0.731481	1.36709
TRERF1	11	TRERF1	199	2074	3053	2328	2378	2992	1291	1608	1053		1.15576	0.865231	1.04247	0.959257	0.0769429	12.9966	1.29749	0.770717	0.978974	1.02148	1.97995	2.2757	2.27126	0.440285	2.31758	0.431484	0.970312	1.0306	1.52707	0.654851
ZNF112	5	ZNF112	18	6	1	2	2	0	4	89	78		0.135673	7.37069	1.04348	0.958333	10.8	0.0925926	0.5	2	1	1	0.3	0.138889	0	N.D.	0	N.D.	0.0479042	20.875	1.14103	0.876404
E2F4	21	E2F4	1646	2089	2350	2011	1997	1464	2508	1480	1317		1.19285	0.838329	1.04398	0.957875	0.776659	1.28757	1.17265	0.852766	1.00701	0.993038	1.17327	1.13485	0.827898	1.20788	0.583732	1.71311	1.79335	0.557616	1.12377	0.889865
ZNF823	2	ZNF823	55	89	86	105	95	3	38	130	94		1.29811	0.770349	1.04399	0.957865	0.576923	1.73333	0.86	1.16279	1.10526	0.904762	1.125	1.32407	0.0343511	29.1111	0.0789474	12.6667	0.339286	2.94737	1.38298	0.723077
CREBZF	17	CREBZF	1607	1630	1454	1851	1329	374	608	429	408		3.46168	0.288877	1.0447	0.957209	1.04035	0.961211	0.914465	1.09354	1.39278	0.71799	0.850781	0.954382	0.776471	1.28788	0.615132	1.62567	1.45281	0.688322	1.05147	0.951049
ZNF281	10	ZNF281	931	1004	1169	860	884	2899	1409	1876	3073		0.418969	2.38681	1.04475	0.957171	0.958805	1.04296	1.3406	0.745937	0.972851	1.02791	1.13791	1.00362	1.36788	0.731057	2.05749	0.48603	0.569408	1.75621	0.610478	1.63806
ZNF385A	20	ZNF385A	620	180	22	21	26	235	12157	8066	8347		0.0241347	41.4341	1.04499	0.956944	26.9565	0.0370968	0.93617	1.06818	0.807692	1.2381	0.237129	0.0575	0.0246762	40.5248	0.0193304	51.7319	1.48139	0.675043	0.966335	1.03484
ZNF583	3	ZNF583	215	258	246	275	251	17	125	124	64		3.01818	0.331325	1.04559	0.956395	0.835492	1.1969	0.935361	1.06911	1.09562	0.912727	1.02721	1.08809	0.162939	6.13725	0.136	7.35294	1.32979	0.752	1.9375	0.516129
ZNF525	3	ZNF525	476	512	471	489	519	5	66	208	160		4.49567	0.222436	1.04757	0.95459	0.965517	1.03571	0.934524	1.07006	0.942197	1.06135	1.03765	0.997976	0.0345622	28.9333	0.0757576	13.2	0.358696	2.78788	1.3	0.769231
ZNF596	13	ZNF596	79	70	61	69	58	11	28	40	55		2.01194	0.497033	1.04869	0.953571	1.26064	0.793249	0.96063	1.04098	1.18966	0.84058	0.851351	0.841163	0.268293	3.72727	0.392857	2.54545	0.589474	1.69643	0.727273	1.375
ZNF551	3	ZNF551	406	413	318	453	398	16	137	318	121		2.68649	0.372233	1.04889	0.95339	1.04192	0.95977	0.747356	1.33805	1.13819	0.878587	0.876213	0.951567	0.0833333	12	0.116788	8.5625	0.624146	1.60219	2.6281	0.380503
ZNF574	19	ZNF574	421	594	922	461	461	367	218	427	375		1.64903	0.606418	1.04901	0.953283	0.684924	1.46002	2	0.5	1	1	1.49433	1.21117	1.07941	0.926431	1.68349	0.594005	0.543641	1.83945	1.13867	0.87822
NFYA	15	NFYA	1808	1866	1920	1775	1610	2770	1310	1119	1361		1.095	0.913242	1.04935	0.952974	1.02243	0.97806	1.13442	0.88151	1.10248	0.907042	1.004	0.96262	2.19261	0.456077	2.1145	0.472924	1.05645	0.946565	0.82219	1.21626
ZNF805	17	ZNF805	518	663	819	611	578	211	286	254	192		2.70541	0.36963	1.04988	0.952489	0.773904	1.29215	1.37763	0.725885	1.05709	0.94599	1.21642	1.1335	0.864754	1.1564	0.737762	1.35545	1.28251	0.77972	1.32292	0.755906
CXXC1	13	CXXC1	1192	1117	872	1238	953	330	809	729	843		1.58525	0.630817	1.05006	0.952328	1.16748	0.856544	0.795984	1.25631	1.29906	0.76979	0.807133	0.884366	0.415792	2.40505	0.407911	2.45152	1.02926	0.97157	0.864769	1.15638
ZNF585A	17	ZNF585A	543	565	514	542	552	272	235	405	345		1.72856	0.578516	1.05067	0.95177	1.01306	0.987109	0.939671	1.0642	0.981884	1.01845	1.00215	0.967509	0.828426	1.20711	1.15745	0.863971	0.626667	1.59574	1.17391	0.851852
ZNF254	8	ZNF254	611	494	431	416	422	159	150	291	322		2.05987	0.485468	1.05106	0.951417	1.44444	0.692308	1.02864	0.972158	0.985782	1.01442	0.874391	0.765611	0.625164	1.59958	1.06	0.943396	0.489396	2.04333	0.903727	1.10653
ZSCAN32	14	ZSCAN32	615	697	652	717	668	564	353	429	428		1.51026	0.662138	1.05128	0.95122	0.905744	1.10407	0.941516	1.06212	1.07335	0.93166	1.00951	1.03506	1.39835	0.71513	1.59773	0.625887	0.823804	1.21388	1.00234	0.997669
MTF2	17	MTF2	1270	1299	1216	1305	1142	526	925	667	678		1.78312	0.560815	1.05331	0.949384	1.04013	0.961417	0.99387	1.00617	1.14273	0.875096	0.946796	0.950564	0.695154	1.43853	0.568649	1.75856	1.37546	0.727027	0.983776	1.01649
GTF2B	10	GTF2B	532	608	545	712	519	1460	815	824	1823		0.473954	2.10991	1.05373	0.949013	0.898649	1.11278	0.885459	1.12936	1.37187	0.728933	0.896034	1.0386	1.26516	0.790411	1.79141	0.558219	0.615791	1.62393	0.452002	2.21238
ZNF665	13	ZNF665	99	48	22	34	27	3	2	14	7		7.07692	0.141304	1.05495	0.947917	3.57831	0.279461	0.721311	1.38636	1.25926	0.794118	0.486216	0.376417	0.391304	2.55556	1.5	0.666667	0.190476	5.25	2	0.5
ZNF230	16	ZNF230	158	155	132	172	125	675	152	140	248		0.48856	2.04683	1.05622	0.946774	1.1049	0.905063	0.888889	1.125	1.376	0.726744	0.832323	0.913738	3.75	0.266667	4.44079	0.225185	0.783505	1.27632	0.564516	1.77143
USF1	16	USF1	938	642	469	549	472	2173	1334	957	1283		0.427353	2.33998	1.05766	0.945483	1.88859	0.529495	0.918707	1.08849	1.16314	0.859745	0.709706	0.628692	1.82401	0.548244	1.62894	0.613898	1.19107	0.83958	0.745908	1.34065
THAP11	23	THAP11	1763	2740	2705	2997	2893	354	1705	779	619		3.03107	0.329917	1.05812	0.945073	0.615358	1.62507	0.918506	1.08872	1.03595	0.965299	1.16779	1.27249	0.342249	2.92185	0.207625	4.81638	2.4392	0.409971	1.25848	0.794608
CDC5L	10	CDC5L	1142	1234	1128	1371	1023	1442	1306	1834	2389		0.676861	1.47741	1.05832	0.944895	0.972743	1.02802	0.942356	1.06117	1.34018	0.746171	0.897997	0.988215	0.78242	1.27809	1.10413	0.905687	0.618518	1.61677	0.767685	1.30262
IKZF3	8	IKZF3	7509	5812	5930	3768	4743	6	6	15	31		382.924	0.00261148	1.05913	0.944167	1.55993	0.641053	1.39349	0.717622	0.794434	1.25876	0.97455	0.722719	0.346154	2.88889	1	1	0.26087	3.83333	0.483871	2.06667
ZNF75D	17	ZNF75D	812	980	956	1001	932	235	430	306	392		2.74747	0.363971	1.05917	0.944133	0.843198	1.18596	0.989136	1.01098	1.07403	0.931069	1.05461	1.07478	0.625	1.6	0.546512	1.82979	1.23209	0.811628	0.780612	1.28105
ZNF235	2	ZNF235	166	154	120	164	131	19	62	141	167		1.51157	0.661565	1.06024	0.943182	1.2	0.833333	0.813559	1.22917	1.25191	0.79878	0.818182	0.864583	0.154054	6.49123	0.306452	3.26316	0.402597	2.48387	0.844311	1.1844
ZNF576	20	ZNF576	137	127	116	112	114	83	136	177	157		0.876673	1.14068	1.06054	0.942913	1.20175	0.832117	1.02655	0.974138	0.982456	1.01786	0.955823	0.863636	0.529787	1.88755	0.610294	1.63855	0.814371	1.22794	1.12739	0.887006
ZNF473	17	ZNF473	322	335	325	315	301	105	165	183	145		2.13779	0.467772	1.06097	0.942537	1.02657	0.97412	1.05519	0.947692	1.04651	0.955556	1.00576	0.954845	0.638945	1.56508	0.636364	1.57143	1.0061	0.993939	1.26207	0.79235
SP4	17	SP4	1447	2083	2658	1903	1835	343	200	211	438		6.66174	0.150111	1.06235	0.941311	0.678705	1.47339	1.42215	0.70316	1.03706	0.964267	1.30866	1.20793	1.21201	0.825073	1.715	0.58309	0.616333	1.6225	0.481735	2.07583
ZNF549	3	ZNF549	560	534	434	532	483	9	114	282	192		3.40771	0.293453	1.06322	0.940543	1.15942	0.8625	0.855172	1.16935	1.10145	0.907895	0.885836	0.882998	0.0459184	21.7778	0.0789474	12.6667	0.481013	2.07895	1.46875	0.680851
ZNF557	5	ZNF557	185	207	164	239	190	118	112	240	242		1.10674	0.903553	1.06427	0.939614	0.935919	1.06847	0.764569	1.30793	1.25789	0.794979	0.882075	1.0085	0.59596	1.67797	1.05357	0.949153	0.46473	2.15179	0.991736	1.00833
ZNF142	23	ZNF142	1277	1323	1385	1201	1108	266	759	424	600		2.45739	0.406935	1.06457	0.939342	1.03709	0.964239	1.19965	0.833574	1.08394	0.922565	1.02663	0.947179	0.44756	2.23434	0.350461	2.85338	1.48242	0.674572	0.706667	1.41509
THAP12	23	PRKRIR	5571	6677	7076	6060	6372	1041	3394	3026	1734		2.76289	0.361939	1.06495	0.939007	0.856725	1.16724	1.13835	0.878462	0.951036	1.05149	1.15353	1.06183	0.383002	2.61095	0.306718	3.26033	1.42605	0.701237	1.7451	0.573034
ZNF570	13	ZNF570	101	134	155	130	117	18	41	76	50		2.75459	0.36303	1.06561	0.938433	0.753731	1.32673	1.25506	0.796774	1.11111	0.9	1.17172	1.14043	0.323353	3.09259	0.439024	2.27778	0.650794	1.53659	1.52	0.657895
ZIK1	13	ZIK1	561	345	142	320	271	13	77	159	48		4.41481	0.22651	1.06646	0.937681	2.29604	0.435532	0.480541	2.08099	1.18081	0.846875	0.573591	0.539367	0.137324	7.28205	0.168831	5.92308	0.743961	1.34416	3.3125	0.301887
ZNF598	23	ZNF598	952	1128	1240	968	1067	289	802	564	512		1.97693	0.505836	1.06742	0.936835	0.872061	1.14671	1.21867	0.820565	0.907216	1.10227	1.19271	1.04968	0.461661	2.16609	0.360349	2.77509	1.49071	0.670823	1.10156	0.907801
RFX1	15	RFX1	355	376	351	379	323	799	612	208	179		0.793771	1.25981	1.06818	0.93617	1.0114	0.988732	1	1	1.17337	0.852243	0.953678	0.960328	2.3994	0.416771	1.30556	0.765957	3.16279	0.316176	1.16201	0.860577
ZNF626	17	ZNF626	450	275	184	207	187	118	17	65	31		4.51255	0.221604	1.07004	0.934545	2.33564	0.428148	0.93401	1.07065	1.10695	0.903382	0.655505	0.531494	3.13274	0.319209	6.94118	0.144068	0.354167	2.82353	2.09677	0.476923
MAFK	35	MAFK	659	572	522	520	435	752	563	1284	1574		0.519147	1.92624	1.07116	0.933566	1.33852	0.747092	1.09319	0.914751	1.1954	0.836538	0.864574	0.799892	0.659456	1.5164	1.3357	0.74867	0.393982	2.53819	0.815756	1.22586
ZNF789	13	ZNF789	142	164	125	193	152	21	60	87	51		2.8347	0.352771	1.0719	0.932927	0.906383	1.10329	0.724638	1.38	1.26974	0.787565	0.877612	1.02397	0.318182	3.14286	0.35	2.85714	0.869565	1.15	1.70588	0.586207
MTERF3	1	MTERFD1	210	249	243	257	219	4	191	274	192		1.42572	0.701401	1.07212	0.932731	0.876217	1.14127	1.02101	0.979424	1.17352	0.85214	1.01499	1.0443	0.0182648	54.75	0.0209424	47.75	0.819742	1.2199	1.42708	0.70073
ZNF646	16	ZNF646	1164	1033	934	888	867	2439	938	1121	1264		0.678376	1.47411	1.07241	0.932478	1.29862	0.770046	1.06439	0.939507	1.02422	0.976351	0.920728	0.815961	2.20193	0.454148	2.60021	0.384584	0.786583	1.27132	0.886867	1.12756
ZNF134	13	ZNF134	725	570	457	466	478	163	204	595	413		1.56858	0.637519	1.07244	0.932456	1.55246	0.644138	0.96822	1.03282	0.974895	1.02575	0.842429	0.721236	0.403465	2.47853	0.79902	1.25153	0.404762	2.47059	1.44068	0.694118
ZNF518A	11	ZNF518A	1000	1047	951	1031	923	879	906	958	1191		1.00702	0.993033	1.07247	0.932426	1.0327	0.968333	0.973388	1.02734	1.11701	0.895247	0.958805	0.9461	0.863175	1.15851	0.970199	1.03072	0.843183	1.18598	0.804366	1.24322
IRF5	37	IRF5	2156	696	119	235	83	400	6458	3468	3701		0.187581	5.33103	1.07366	0.931394	14.8009	0.0675634	0.748428	1.33613	2.83133	0.353191	0.250383	0.102151	0.0880605	11.3558	0.0619387	16.145	1.80165	0.555048	0.937044	1.06719
ZNF264	17	ZNF264	1292	1355	1277	1286	1190	622	629	644	507		2.13156	0.469141	1.07433	0.930812	1.03277	0.968266	1.0315	0.96946	1.08067	0.92535	0.988363	0.945221	1.04831	0.953912	0.988871	1.01125	1.09296	0.914944	1.27022	0.787267
ZNF786	3	ZNF786	334	409	398	400	389	16	150	158	99		3.65012	0.273964	1.07561	0.929707	0.844145	1.18463	1.00887	0.991206	1.02828	0.9725	1.08629	1.06505	0.117936	8.47917	0.106667	9.375	1.16732	0.856667	1.59596	0.626582
ZNF814	19	ZNF814	450	327	161	302	303	233	107	176	116		1.95316	0.51199	1.07566	0.929664	1.7624	0.567407	0.532231	1.87888	0.9967	1.00331	0.701241	0.657229	1.75188	0.570815	2.17757	0.459227	0.732877	1.36449	1.51724	0.659091
ARID3A	25	ARID3A	264	117	66	63	42	1441	765	664	1449		0.102246	9.78034	1.07586	0.929487	4.63158	0.215909	1.25714	0.795455	1.5	0.666667	0.458716	0.299213	1.50208	0.665741	1.88366	0.530881	0.724089	1.38105	0.458247	2.18223
ZGPAT	21	ZGPAT	747	1106	1164	1139	1061	711	808	603	758		1.44917	0.690052	1.07614	0.92925	0.666171	1.50112	1.05818	0.945017	1.07352	0.931519	1.17745	1.21029	0.983402	1.01688	0.87995	1.13643	1.18736	0.842203	0.795515	1.25705
MLX	7	MLX	1127	1270	1133	1326	1132	2926	3070	3099	3113		0.392398	2.54843	1.07673	0.92874	0.94152	1.06211	0.921888	1.08473	1.17138	0.853695	0.960728	0.998748	0.945701	1.05742	0.953094	1.04921	0.98841	1.01173	0.995503	1.00452
ZNF326	2	ZNF326	456	402	388	322	327	59	298	350	457		1.30241	0.76781	1.07703	0.928483	1.31919	0.758041	1.19569	0.83634	0.984709	1.01553	0.957155	0.80575	0.160181	6.24294	0.197987	5.05085	0.738538	1.35403	0.765864	1.30571
ZNF575	3	ZNF575	95	163	155	174	181	1	48	38	13		6.144	0.16276	1.07769	0.927914	0.558824	1.78947	0.873239	1.14516	0.961326	1.04023	1.23668	1.31783	0.030303	33	0.0208333	48	1.88235	0.53125	2.92308	0.342105
MAX	15	MAX	2915	3837	3216	4446	3656	5347	3057	2498	2273		1.09723	0.911386	1.07834	0.927352	0.772663	1.29423	0.793878	1.25964	1.21608	0.822312	0.969886	1.1175	2.04918	0.488	1.7491	0.571722	1.28149	0.78034	1.09899	0.909928
PCGF6	2	PCGF6	304	334	336	302	290	10	209	285	273		1.61236	0.620211	1.08442	0.922156	0.982759	1.01754	1.13514	0.880952	1.04138	0.960265	1.05611	0.969697	0.0391134	25.5667	0.0478469	20.9	0.749104	1.33493	1.04396	0.957895
THAP3	1	THAP3	619	670	552	700	598	127	652	801	643		1.12964	0.885234	1.08546	0.921269	1.00378	0.99623	0.850539	1.17572	1.17057	0.854286	0.919889	0.956814	0.181775	5.50131	0.194785	5.13386	0.903047	1.10736	1.24572	0.802747
ZNF143	15	ZNF143	700	765	696	776	636	1293	804	458	572		0.914103	1.09397	1.08974	0.917647	0.996205	1.00381	0.985836	1.01437	1.22013	0.819588	0.947154	0.959272	2.11505	0.472802	1.60821	0.62181	1.56117	0.640547	0.800699	1.24891
ZNF674	15	ZNF674	147	202	197	225	172	501	128	88	100		0.923378	1.08298	1.09042	0.917079	0.742424	1.34694	0.992443	1.00761	1.30814	0.764444	1.0233	1.13467	4.75633	0.210246	3.91406	0.255489	1.3617	0.734375	0.88	1.13636
ZNF436	44	ZNF436	199	250	250	255	213	194	232	338	533		0.719815	1.38925	1.09051	0.917	0.831476	1.20268	1.06838	0.936	1.19718	0.835294	1.04699	1.06607	0.527652	1.89519	0.836207	1.19588	0.532721	1.87716	0.634146	1.57692
KLF4	25	KLF4	1969	609	152	59	52	349	15074	506	80		0.14197	7.04373	1.0914	0.916256	22.4601	0.0445234	2.73874	0.365132	1.13462	0.881356	0.267258	0.0680114	0.0668582	14.957	0.0231524	43.192	51.4471	0.0194374	6.325	0.158103
ZNF689	1	ZNF689	398	459	500	410	374	19	494	463	397		1.24749	0.801611	1.09156	0.916122	0.929907	1.07538	1.27551	0.784	1.09626	0.912195	1.09983	0.998833	0.0420975	23.7544	0.0384615	26	1.14884	0.870445	1.16625	0.857451
ZNF100	20	ZNF100	416	306	204	271	230	206	404	491	563		0.686058	1.4576	1.09188	0.91585	1.77021	0.564904	0.814371	1.22794	1.17826	0.848708	0.718098	0.65097	0.423868	2.35922	0.509901	1.96117	0.766603	1.30446	0.872114	1.14664
DNTTIP1	7	DNTTIP1	212	216	153	238	188	1715	1041	547	639		0.204363	4.89325	1.09229	0.915509	1.09845	0.910377	0.71831	1.39216	1.26596	0.789916	0.825185	0.901869	2.31028	0.432847	1.64745	0.606997	1.75548	0.569645	0.856025	1.16819
ZBTB48	15	ZBTB48	446	459	379	452	403	702	544	375	358		0.864679	1.1565	1.09286	0.915033	1.08428	0.922272	0.88655	1.12797	1.12159	0.891593	0.921307	0.909024	1.64918	0.606363	1.29044	0.774929	1.48431	0.673713	1.04749	0.954667
ZBTB45	5	ZBTB45	199	217	191	218	186	104	192	302	357		0.846911	1.18076	1.0932	0.914747	1.00336	0.99665	0.945545	1.05759	1.17204	0.853211	0.94964	0.953526	0.366627	2.72756	0.541667	1.84615	0.582701	1.71615	0.845938	1.18212
RUNX1	2	RUNX1	1722	3960	4524	4711	3486	705	3688	2257	5378		1.22401	0.816986	1.09673	0.911806	0.4061	2.46245	1.10382	0.905946	1.35141	0.73997	1.24048	1.49255	0.186788	5.35366	0.191161	5.23121	0.966077	1.03511	0.419673	2.38281
ZNF324B	3	ZNF324B	149	155	132	141	143	13	103	95	60		2.12546	0.470486	1.09735	0.91129	1.07452	0.930649	0.929577	1.07576	0.986014	1.01418	0.988506	0.912281	0.151163	6.61538	0.126214	7.92308	1.32903	0.752427	1.58333	0.631579
BACH1	7	BACH1	1911	1308	924	1039	893	18116	7722	5140	11825		0.113543	8.8072	1.09755	0.911124	2.00735	0.498168	0.956522	1.04545	1.16349	0.85948	0.706215	0.591488	2.20148	0.454239	2.34602	0.426253	0.910345	1.09848	0.434672	2.30058
MBD1	14	MBD1	1902	2127	1860	2147	1842	1420	1434	1325	1408		1.41443	0.707	1.09766	0.911025	0.975551	1.02506	0.932565	1.07231	1.16558	0.857941	0.959743	0.967817	1.02232	0.978169	0.990237	1.00986	1.0494	0.952929	0.941051	1.06264
ZNF547	1	ZNF547	87	67	38	63	56	24	31	115	82		0.987302	1.01286	1.09836	0.910448	1.66242	0.601533	0.638655	1.56579	1.125	0.888889	0.715556	0.679654	0.315789	3.16667	0.774194	1.29167	0.314721	3.17742	1.40244	0.713043
UBP1	2	UBP1	2727	3482	3504	3388	3057	517	2594	2099	2644		1.64584	0.607594	1.09877	0.910109	0.822294	1.21611	1.08735	0.919663	1.10828	0.902302	1.0949	1.06823	0.211394	4.7305	0.199306	5.01741	1.09382	0.914225	0.793873	1.25965
NRF1	18	NRF1	846	1003	870	1066	861	624	502	340	413		1.97807	0.505542	1.10129	0.908026	0.907401	1.10205	0.902958	1.10747	1.2381	0.807692	0.953278	1.00847	1.49163	0.670406	1.24303	0.804487	1.33333	0.75	0.823245	1.21471
ATF6	10	ATF6	1237	1569	1424	1629	1403	4032	2702	4013	3987		0.394299	2.53615	1.10241	0.907106	0.83281	1.20075	0.939314	1.06461	1.16108	0.861265	1.02256	1.05868	1.13026	0.884755	1.49223	0.670139	0.6755	1.48038	1.00652	0.993521
CTCF	19	CTCF	2790	3018	2392	3175	2588	2129	1547	1721	1601		1.59623	0.626477	1.10297	0.906643	1.02636	0.974313	0.830123	1.20464	1.22682	0.815118	0.893881	0.936065	1.31177	0.76233	1.37621	0.726632	0.931367	1.07369	1.07495	0.930273
ARX	2	UBA2	2740	3423	2855	3518	3291	104	2208	1886	1780		2.11803	0.472136	1.10384	0.90593	0.850579	1.17567	0.838596	1.19247	1.06898	0.935475	1.01939	1.04538	0.0531154	18.8269	0.0471014	21.2308	1.20458	0.830163	1.05955	0.943796
FOXP4	2	FOXP4	1526	869	860	399	364	6	849	659	639		1.49299	0.669798	1.10384	0.905926	2.8207	0.354522	2.25426	0.443605	1.09615	0.912281	0.724848	0.451775	0.00838379	119.278	0.00706714	141.5	1.30817	0.764429	1.0313	0.969651
ZNF346	21	ZNF346	332	371	356	335	320	227	243	130	152		1.8234	0.548425	1.10499	0.904987	0.985163	1.01506	1.08702	0.919944	1.04688	0.955224	1.04648	0.958748	1.29714	0.770925	0.934156	1.07048	1.7234	0.580247	0.855263	1.16923
ZNF227	8	ZNF227	544	544	484	507	434	198	261	369	341		1.71976	0.581476	1.10513	0.904871	1.14526	0.873162	1.02869	0.972107	1.1682	0.856016	0.927371	0.873162	0.61174	1.63468	0.758621	1.31818	0.735211	1.36015	1.08211	0.924119
MAZ	17	MAZ	4268	6310	6938	5801	5831	2439	4662	3651	1115		1.96498	0.508911	1.10518	0.904834	0.689499	1.45033	1.19292	0.838282	0.994855	1.00517	1.26322	1.17035	0.776092	1.28851	0.523166	1.91144	1.95636	0.511154	3.27444	0.305396
ZNF219	32	ZNF219	28	147	202	162	140	182	220	1027	540		0.275876	3.62482	1.10526	0.904762	0.166667	6	1.33775	0.747525	1.15714	0.864198	1.71579	1.92	0.30554	3.27289	0.827273	1.20879	0.280791	3.56136	1.90185	0.525803
GPBP1L1	16	GPBP1L1	2597	3025	2881	2935	2518	3715	2921	3409	4008		0.794478	1.25869	1.10694	0.903388	0.934845	1.0697	1.05667	0.946373	1.16561	0.857922	1.01518	0.98826	1.07806	0.927591	1.27182	0.786272	0.78765	1.2696	0.850549	1.17571
ZNF197	3	ZNF197	651	768	694	757	670	88	334	447	447		2.15198	0.464689	1.10823	0.902344	0.920792	1.08602	0.97267	1.0281	1.12985	0.885073	1.00947	0.996476	0.214984	4.65152	0.263473	3.79545	0.747204	1.33832	1	1
ZNF350	16	ZNF350	376	421	376	432	334	886	302	472	642		0.673849	1.48401	1.10935	0.901425	0.987741	1.01241	0.981723	1.01862	1.29341	0.773148	0.933168	0.955249	1.87712	0.532731	2.93377	0.340858	0.54219	1.84437	0.735202	1.36017
KCMF1	16	KCMF1	1764	1792	1785	1469	1438	2469	1722	2157	1827		0.807144	1.23894	1.11029	0.90067	1.12788	0.886621	1.22807	0.814286	1.02156	0.978897	1.03413	0.87964	1.29811	0.770352	1.4338	0.697448	0.864458	1.15679	1.18062	0.84701
ZNF585B	13	ZNF585B	661	608	514	518	494	71	129	291	254		3.00134	0.333184	1.11203	0.89926	1.29948	0.769541	1.01581	0.984436	1.04858	0.953668	0.913769	0.801681	0.316024	3.16432	0.550388	1.8169	0.473394	2.1124	1.14567	0.872852
PBX3	20	PBX3	514	404	310	356	272	245	757	1605	587		0.464872	2.15113	1.11295	0.898515	1.64392	0.608301	0.987261	1.0129	1.30882	0.764045	0.755556	0.681191	0.249237	4.01224	0.323646	3.0898	0.690693	1.44782	2.73424	0.365732
CSRNP2	35	CSRNP2	595	776	808	714	665	615	667	735	1384		0.83693	1.19484	1.11574	0.896263	0.816187	1.22521	1.17186	0.853342	1.07368	0.931373	1.1454	1.06346	0.66224	1.51003	0.922039	1.08455	0.629542	1.58846	0.531069	1.88299
ZNF160	19	ZNF160	1310	1346	1176	1280	1048	983	538	599	628		1.7933	0.55763	1.1184	0.894131	1.12158	0.891603	1.01031	0.989796	1.22137	0.81875	0.918919	0.879518	1.67082	0.598508	1.82714	0.547304	0.876936	1.14033	0.953822	1.04841
TCFL5	21	TCFL5	270	406	391	400	391	412	305	213	100		1.44311	0.692949	1.11846	0.894089	0.685279	1.45926	0.988622	1.01151	1.02302	0.9775	1.18209	1.16568	2	0.5	1.35082	0.740291	1.94888	0.513115	2.13	0.469484
TIGD6	6	TIGD6	131	127	103	117	103	3	104	449	546		0.421779	2.37091	1.11894	0.893701	1.21672	0.821883	0.936364	1.06796	1.13592	0.880342	0.895161	0.834625	0.00818926	122.111	0.0288462	34.6667	0.209045	4.78365	0.822344	1.21604
ZNF781	8	ZNF781	76	116	104	127	107	0	2	7	1		42.4	0.0235849	1.12077	0.892241	0.674556	1.48246	0.888889	1.125	1.18692	0.84252	1.07389	1.17361	0	N.D.	0	N.D.	0.5	2	7	0.142857
XPA	3	XPA	497	661	585	661	614	18	392	283	160		2.83048	0.353297	1.12176	0.891452	0.801613	1.24748	0.917647	1.08974	1.07655	0.928896	1.07081	1.07081	0.0646707	15.463	0.0459184	21.7778	1.76975	0.565051	1.76875	0.565371
ZNF354C	2	ZNF354C	230	331	277	362	311	0	49	113	104		4.54436	0.220053	1.12203	0.891239	0.726316	1.37681	0.82318	1.2148	1.16399	0.859116	1.03491	1.12894	0	N.D.	0	N.D.	0.451613	2.21429	1.08654	0.920354
LIN54	36	LIN54	423	687	770	660	595	737	298	683	1100		0.889993	1.1236	1.12255	0.89083	0.626667	1.59574	1.22709	0.814935	1.10924	0.901515	1.26316	1.21622	1.06247	0.941203	2.47315	0.404342	0.334268	2.99161	0.620909	1.61054
GPBP1	15	GPBP1	3259	3720	3052	3798	3140	4625	2218	1532	2856		1.20873	0.827317	1.1231	0.89039	0.978679	1.02179	0.879792	1.13663	1.20955	0.826751	0.936375	0.954291	2.10036	0.476108	2.08521	0.479568	1.01094	0.989179	0.536415	1.86423
ZNF543	22	ZNF543	217	139	77	111	88	59	70	118	82		1.53678	0.650712	1.12779	0.886691	2.3587	0.423963	0.773869	1.29221	1.26136	0.792793	0.617886	0.516854	0.655556	1.52542	0.842857	1.18644	0.7	1.42857	1.43902	0.694915
ZNF526	1	ZNF526	273	339	314	320	295	32	189	498	348		1.15539	0.865509	1.12812	0.886431	0.881593	1.13431	1.02114	0.979299	1.08475	0.921875	1.06577	1.01198	0.0927536	10.7812	0.169312	5.90625	0.446809	2.2381	1.43103	0.698795
ZNF266	17	ZNF266	2264	2794	2837	2497	2305	749	960	622	526		3.55534	0.281267	1.12855	0.886095	0.889122	1.12471	1.18159	0.846317	1.0833	0.923108	1.11125	1.00685	1.06594	0.93814	0.780208	1.28171	1.67247	0.597917	1.18251	0.845659
ZBTB11	21	ZBTB11	1025	1317	1286	1269	1086	802	1056	939	604		1.40735	0.710555	1.12902	0.885725	0.844548	1.18407	1.09214	0.91563	1.16851	0.855792	1.07207	1.03644	0.925741	1.08022	0.75947	1.31671	1.36876	0.730587	1.55464	0.643237
ZNF148	15	ZNF148	2057	2408	2044	2308	2100	3126	1197	1505	1526		1.1876	0.842035	1.13198	0.883409	0.956448	1.04554	0.927405	1.07828	1.09905	0.909879	1.00069	0.963345	2.21807	0.450842	2.61153	0.382917	0.789838	1.26608	0.986239	1.01395
ZNF419	8	ZNF419	340	330	223	326	277	78	90	137	97		2.97711	0.335896	1.13208	0.883333	1.23487	0.809804	0.739635	1.35202	1.1769	0.849693	0.830831	0.821891	0.722222	1.38462	0.866667	1.15385	0.769231	1.3	1.41237	0.708029
ZBTB14	3	ZBTB14	995	1478	1429	1454	1341	86	744	661	414		2.81239	0.35557	1.13278	0.882781	0.706676	1.41508	1.02254	0.977957	1.08427	0.922283	1.15639	1.1387	0.141836	7.05039	0.115591	8.65116	1.38419	0.722446	1.59662	0.626324
ZNF630	19	ZNF630	83	81	74	71	58	48	46	39	55		1.5617	0.640327	1.13287	0.882716	1.2266	0.815261	1.14729	0.871622	1.22414	0.816901	0.922078	0.825203	1.02857	0.972222	1.04348	0.958333	0.978723	1.02174	0.709091	1.41026
ADNP	21	ADNP	3534	3869	3100	3702	3311	2659	2846	2710	2114		1.35665	0.737112	1.13402	0.881817	1.04835	0.953877	0.884072	1.13113	1.11809	0.894381	0.947116	0.910712	1.04003	0.961514	0.934294	1.07033	1.17993	0.847505	1.28193	0.780074
THAP1	15	THAP1	405	585	593	548	512	501	418	388	505		1.16689	0.856981	1.13703	0.879487	0.735027	1.36049	1.11887	0.893761	1.07031	0.934307	1.18223	1.11313	1.14645	0.872255	1.19856	0.834331	0.93617	1.06818	0.768317	1.30155
REPIN1	22	REPIN1	3603	2849	2079	2242	2098	1201	2636	1627	1937		1.39127	0.718767	1.1371	0.879431	1.68391	0.593857	0.958065	1.04377	1.06864	0.935772	0.801369	0.663257	0.581129	1.72079	0.455615	2.19484	1.47924	0.676024	0.839959	1.19053
ZNF571	13	ZNF571	229	246	220	224	192	3	23	35	19		11.11	0.090009	1.13757	0.879065	1.08019	0.925764	1.05769	0.945455	1.16667	0.857143	0.968359	0.892632	0.116883	8.55556	0.130435	7.66667	0.851852	1.17391	1.84211	0.542857
FOXK2	3	FOXK2	1691	2118	2140	1806	1793	403	1555	1687	1046		1.62831	0.614134	1.14024	0.877007	0.883952	1.13128	1.18922	0.840888	1.00725	0.992802	1.15356	1.00446	0.28195	3.54673	0.259164	3.85856	1.13794	0.878778	1.61281	0.620036
ZNF793	8	ZNF793	140	126	61	131	110	0	1	1	1		151.467	0.00660211	1.14027	0.876984	1.39073	0.719048	0.506224	1.97541	1.19091	0.839695	0.730627	0.756892	0	N.D.	0	N.D.	1	1	1	1
FOS	21	FOS	45614	57759	85482	31258	40134	377778	404230	2616	1411		0.264871	3.77543	1.14099	0.876435	0.872305	1.14639	2.39472	0.417585	0.778841	1.28396	1.59031	1.0117	2.77603	0.360227	0.934562	1.07002	200.76	0.00498108	1.854	0.539373
ZNF800	8	ZNF800	1834	2132	2037	1847	1753	556	952	1089	1016		2.12632	0.470296	1.14148	0.876055	0.976051	1.02454	1.13167	0.883652	1.05362	0.949107	1.07253	0.947554	0.545633	1.83273	0.584034	1.71223	0.904513	1.10557	1.07185	0.932966
ZNF566	2	ZNF566	327	367	289	364	306	1	87	159	96		3.85539	0.259377	1.14152	0.876022	1.02294	0.977574	0.862687	1.15917	1.18954	0.840659	0.928123	0.92123	0.00877193	114	0.0114943	87	0.682353	1.46552	1.65625	0.603774
ZNF773	8	ZNF773	350	317	186	292	277	59	85	140	95		3.00158	0.333158	1.14751	0.871451	1.39073	0.719048	0.653779	1.52957	1.05415	0.94863	0.809969	0.754623	0.553125	1.80791	0.694118	1.44068	0.723404	1.38235	1.47368	0.678571
ZNF565	1	ZNF565	57	81	78	81	66	21	56	84	77		1.22017	0.819559	1.14894	0.87037	0.76	1.31579	1.06122	0.942308	1.22727	0.814815	1.08696	1.08696	0.290323	3.44444	0.375	2.66667	0.695652	1.4375	1.09091	0.916667
ZNF226	17	ZNF226	354	398	258	440	333	147	189	221	208		1.86458	0.536315	1.14946	0.869975	1.03007	0.97081	0.667529	1.49806	1.32132	0.756818	0.830395	0.914007	0.713592	1.40136	0.777778	1.28571	0.881119	1.13492	1.0625	0.941176
ZNF225	2	ZNF225	161	165	133	145	135	37	90	184	172		1.22402	0.816982	1.14983	0.869697	1.16949	0.855072	0.95	1.05263	1.07407	0.931034	0.943355	0.844581	0.248879	4.01802	0.411111	2.43243	0.505618	1.97778	1.06977	0.934783
MSANTD3	1	MSANTD3	295	498	627	394	414	3	70	1918	4518		0.273836	3.65182	1.15145	0.868474	0.616725	1.62147	1.55198	0.644338	0.951691	1.05076	1.48911	1.20639	0.00138334	722.889	0.0428571	23.3333	0.0217526	45.9714	0.424524	2.35558
ZNF445	19	ZNF445	635	871	765	904	720	434	387	390	355		1.98978	0.502567	1.15212	0.867968	0.797405	1.25407	0.942118	1.06144	1.25556	0.79646	1.02058	1.05755	1.15018	0.869432	1.12145	0.891705	1.03893	0.962532	1.09859	0.910256
ZNF880	2	ZNF880	306	282	182	245	246	3	76	275	135		2.06299	0.484734	1.1522	0.867908	1.36404	0.733115	0.741344	1.3489	0.995935	1.00408	0.859044	0.763039	0.0185185	54	0.0394737	25.3333	0.370732	2.69737	2.03704	0.490909
MYNN	19	MYNN	1146	1182	1087	920	941	503	520	488	491		2.10829	0.474318	1.15486	0.865905	1.16621	0.857475	1.16819	0.856026	0.977683	1.02283	1.03582	0.844215	1.00667	0.993373	0.967308	1.0338	1.06231	0.941346	0.99389	1.00615
ZKSCAN3	13	ZKSCAN3	300	337	297	299	271	33	123	206	147		2.36385	0.423039	1.1551	0.865727	1.03806	0.963333	1.04211	0.959596	1.10332	0.906355	1.00723	0.907378	0.207983	4.80808	0.268293	3.72727	0.696884	1.43496	1.40136	0.713592
SP2	15	SP2	1379	1698	1553	1522	1425	2175	1442	774	862		1.15393	0.866603	1.1553	0.865577	0.919333	1.08774	1.05395	0.948809	1.06807	0.936268	1.07457	0.974976	2.11988	0.471724	1.50832	0.662989	1.76284	0.567268	0.897912	1.1137
ZNF655	14	ZNF655	2642	3503	3152	3205	3126	2015	2338	1684	2570		1.45259	0.688428	1.15563	0.86533	0.835811	1.19644	0.995735	1.00428	1.02527	0.975351	1.11522	1.0288	0.917021	1.09049	0.861848	1.1603	1.0992	0.909752	0.655253	1.52613
ARHGAP35	1	ARHGAP35	1071	2186	2863	1804	1824	439	1720	2464	1704		1.23256	0.81132	1.15631	0.864822	0.494993	2.02023	1.57828	0.633601	0.989035	1.01109	1.59374	1.32863	0.223675	4.47077	0.255233	3.918	0.825336	1.21163	1.44601	0.691558
ZSCAN5A	1	ZSCAN5A	65	85	84	76	69	2	123	201	127		0.669316	1.49406	1.15646	0.864706	0.851528	1.17436	1.15862	0.863095	1.10145	0.907895	1.1253	1.01778	0.0133038	75.1667	0.0162602	61.5	0.75	1.33333	1.58268	0.631841
GATA3	27	GATA3	32	2617	2946	3893	2172	2	1	5	8		583	0.00171527	1.15758	0.863871	0.0106536	93.8646	0.971476	1.02936	1.79236	0.557924	1.3138	2.26777	0.428571	2.33333	2	0.5	0.153846	6.5	0.625	1.6
IRF9	36	IRF9	850	886	657	911	634	2975	973	913	3077		0.396876	2.51968	1.16121	0.861174	1.15804	0.863529	0.850485	1.1758	1.43691	0.695939	0.824153	0.845622	1.79831	0.556078	3.05755	0.327059	0.487719	2.05036	0.296718	3.37021
ZNF25	2	ZNF25	431	793	905	740	655	113	730	601	566		1.40259	0.712968	1.16148	0.860971	0.562174	1.77881	1.29749	0.770718	1.12977	0.885135	1.3396	1.25272	0.178703	5.59587	0.154795	6.46018	1.25107	0.799315	1.06184	0.941764
TFE3	7	TFE3	1300	1257	1148	983	891	8124	4049	4527	5812		0.198259	5.04391	1.16335	0.859586	1.29054	0.774872	1.22519	0.816202	1.10325	0.906409	0.962476	0.787902	1.69391	0.59035	2.00642	0.4984	0.783248	1.27673	0.778906	1.28385
CGGBP1	17	CGGBP1	6313	7645	6687	7005	6266	2892	5140	3242	3252		1.86788	0.535367	1.16402	0.859091	0.948943	1.0538	1.00776	0.992298	1.11794	0.894504	1.03109	0.953241	0.745745	1.34094	0.562646	1.77732	1.583	0.631712	0.996925	1.00308
ZFP1	2	ZFP1	317	571	568	559	517	3	272	257	332		2.34444	0.42654	1.16471	0.858581	0.578467	1.72871	1.05576	0.947183	1.08124	0.924866	1.26027	1.23423	0.010453	95.6667	0.0110294	90.6667	0.923599	1.08272	0.774096	1.29183
ZNF296	22	ZNF296	683	296	205	49	79	165	277	153	97		1.51676	0.659299	1.16535	0.858108	6.15315	0.162518	3.20312	0.312195	0.620253	1.61224	0.528233	0.226762	0.939279	1.06465	0.595668	1.67879	2.216	0.451264	1.57732	0.633987
ZNF700	15	ZNF700	359	449	342	491	345	624	257	360	267		1.05358	0.949144	1.16851	0.855791	0.914261	1.09378	0.818182	1.22222	1.42319	0.702648	0.89098	0.971947	2.11765	0.472222	2.42802	0.411859	0.819777	1.21984	1.34831	0.741667
ZNF384	21	ZNF384	2176	2574	2120	2359	2151	2291	2025	1153	1383		1.32866	0.752636	1.1692	0.855284	0.984615	1.01562	0.940133	1.06368	1.0967	0.911827	1.00625	0.930526	1.50691	0.663611	1.13136	0.883893	1.597	0.626173	0.833695	1.19948
GABPA	15	GABPA	1534	1798	1237	1907	1467	1182	1725	1552	1248		1.11344	0.898118	1.17038	0.854422	0.998048	1.00196	0.733254	1.36378	1.29993	0.769271	0.872227	0.922569	0.783646	1.27609	0.685217	1.45939	1.23214	0.811594	1.24359	0.804124
TIGD5	3	TIGD5	321	297	256	216	222	5	213	120	60		2.63719	0.379192	1.17044	0.854377	1.38761	0.720665	1.16895	0.855469	0.972973	1.02778	0.962135	0.748652	0.0381679	26.2	0.0234742	42.6	2.36667	0.422535	2	0.5
CLOCK	1	CLOCK	718	1026	999	942	841	25	549	1212	962		1.31761	0.758948	1.17257	0.852827	0.774263	1.29155	1.12058	0.892392	1.1201	0.892781	1.151	1.06346	0.0275432	36.3067	0.0455373	21.96	0.50506	1.97996	1.25988	0.793729
PAX6	3	PAX6	73	122	95	129	119	2	44	36	14		4.48333	0.223048	1.17308	0.852459	0.638484	1.56621	0.766129	1.30526	1.08403	0.922481	1.10891	1.17265	0.0638298	15.6667	0.0454545	22	1.76	0.568182	2.57143	0.388889
ZNF69	2	ZNF69	24	66	42	70	89	0	44	72	20		1.71176	0.584192	1.17333	0.852273	0.358209	2.79167	0.528302	1.89286	0.786517	1.27143	1.39716	1.48889	0	N.D.	0	N.D.	0.956522	1.04545	3.6	0.277778
RORA	24	RORA	210	6775	10134	6976	5750	6	4	104	167		84.968	0.0117691	1.17469	0.851292	0.0275591	36.2857	1.59264	0.627886	1.21322	0.824255	2.10214	2.18182	0.0654545	15.2778	1.5	0.666667	0.0295203	33.875	0.622754	1.60577
ZNF687	16	ZNF687	1362	1336	1066	1125	991	2715	1221	1055	1848		0.68782	1.45387	1.17606	0.850299	1.2841	0.778757	1.00756	0.992495	1.13522	0.880889	0.90953	0.786261	1.97502	0.506323	2.22359	0.449724	0.841199	1.18878	0.570887	1.75166
ZNF432	8	ZNF432	200	223	190	206	162	74	89	142	144		1.74788	0.57212	1.17678	0.849776	1.07527	0.93	1.03261	0.968421	1.2716	0.786408	0.944171	0.879433	0.592	1.68919	0.831461	1.2027	0.622378	1.60674	0.986111	1.01408
FOXN2	10	FOXN2	1875	2365	2059	2309	1779	2120	2741	2487	5670		0.638316	1.56662	1.17926	0.847992	0.915081	1.0928	1.00734	0.992715	1.29792	0.770463	0.988368	0.966509	0.583593	1.71352	0.77344	1.29292	0.672061	1.48796	0.438624	2.27986
TP53	2	TP53	1543	1425	859	1394	1037	61	1469	1263	730		1.42106	0.703699	1.17939	0.847895	1.40699	0.710737	0.706705	1.41502	1.34426	0.743902	0.75383	0.738994	0.0528596	18.918	0.0415248	24.082	1.47416	0.678353	1.73014	0.577989
MECP2	19	MECP2	1856	3565	3891	3335	3006	2551	1220	1613	1825		1.73705	0.575688	1.17968	0.847686	0.544175	1.83764	1.22725	0.814829	1.10945	0.901349	1.34361	1.25832	1.64298	0.60865	2.09098	0.478244	0.709715	1.40902	0.883836	1.13143
SNAPC5	6	SNAPC5	365	562	511	528	498	202	695	632	660		0.900503	1.11049	1.18191	0.846085	0.712427	1.40365	0.996101	1.00391	1.06024	0.943182	1.17283	1.10536	0.304982	3.27888	0.290647	3.44059	1.07585	0.929496	0.957576	1.0443
ZBED4	3	ZBED4	1416	2264	2360	1942	1939	275	1563	1454	855		1.91387	0.522503	1.18271	0.845517	0.68066	1.46916	1.21618	0.822246	1.00155	0.998455	1.30296	1.13062	0.213068	4.69333	0.175944	5.68364	1.35383	0.738644	1.70058	0.588033
ZNF329	8	ZNF329	555	600	464	512	497	170	98	282	187		2.85265	0.350552	1.18343	0.845	1.13035	0.884685	0.919722	1.08728	1.03018	0.970703	0.97532	0.850216	0.899471	1.11176	1.73469	0.576471	0.41791	2.39286	1.50802	0.663121
IRF7	16	IRF7	1469	1062	768	692	650	1904	1527	265	4114		0.475391	2.10353	1.18692	0.842514	2.08863	0.478784	1.14456	0.873698	1.06462	0.939306	0.765078	0.555775	0.967152	1.03396	1.24689	0.801996	0.69742	1.43386	0.0644142	15.5245
ZNF746	16	ZNF746	472	584	465	568	461	5768	862	1133	1004		0.232691	4.29755	1.1882	0.84161	0.947791	1.05508	0.90379	1.10645	1.2321	0.81162	0.967949	0.943182	5.76992	0.173313	6.69142	0.149445	0.806738	1.23956	1.12849	0.886143
ZNF502	2	ZNF502	168	146	91	127	105	1	21	90	43		3.28774	0.30416	1.18941	0.840753	1.56037	0.640873	0.784483	1.27473	1.20952	0.826772	0.772881	0.685775	0.0194805	51.3333	0.047619	21	0.315789	3.16667	2.09302	0.477778
ARNT	4	ARNT	960	1191	919	1153	972	1324	2382	1960	1876		0.551047	1.81473	1.18981	0.84047	0.946124	1.05694	0.864941	1.15615	1.18621	0.843018	0.972393	0.943437	0.638791	1.56546	0.555835	1.79909	1.24192	0.805206	1.04478	0.957143
ZNF615	19	ZNF615	356	405	332	371	301	210	205	254	300		1.45717	0.686261	1.19118	0.839506	1.06375	0.940075	0.988095	1.01205	1.23256	0.811321	0.951857	0.879544	0.83004	1.20476	1.02439	0.97619	0.740072	1.35122	0.846667	1.1811
STAT6	12	STAT6	7920	7057	4979	5766	5016	18513	12029	6531	7028		0.557593	1.79342	1.19201	0.838919	1.50752	0.663342	0.923576	1.08275	1.14952	0.869927	0.83063	0.701565	2.17051	0.460721	1.53903	0.64976	1.77432	0.563596	0.929283	1.0761
SP3	12	SP3	3714	4773	4347	4271	3684	8152	5252	3464	3512		0.816055	1.22541	1.19206	0.838885	0.905706	1.10411	1.0929	0.914999	1.15934	0.862561	1.069	0.966341	2	0.5	1.55217	0.644259	1.50573	0.664128	0.986333	1.01386
ZBTB33	2	ZBTB33	1376	1847	1785	1536	1500	271	900	1886	1584		1.3866	0.72119	1.19219	0.838793	0.856254	1.16788	1.17589	0.85042	1.024	0.976562	1.17491	0.997208	0.186041	5.37515	0.301111	3.32103	0.518732	1.92778	1.19066	0.839873
KLF12	23	KLF12	2715	6549	7030	6572	5638	8	283	160	60		44.6247	0.0224091	1.19317	0.838105	0.423337	2.36219	1.15152	0.868421	1.16566	0.857882	1.37949	1.38457	0.0477137	20.9583	0.0282686	35.375	2.57273	0.388693	2.66667	0.375
ZNF154	8	ZNF154	692	345	76	169	219	4	15	18	13		24.016	0.0416389	1.19377	0.837681	4.47414	0.223507	0.391753	2.55263	0.771689	1.29586	0.495548	0.298296	0.26087	3.83333	0.266667	3.75	0.967742	1.03333	1.38462	0.722222
SOX4	6	SOX4	220	254	374	131	126	5	1224	639	468		0.378425	2.64253	1.19389	0.837598	1.04596	0.956061	2.91051	0.343583	1.03968	0.961832	1.4321	0.887482	0.00643501	155.4	0.00408497	244.8	2.21138	0.452206	1.36538	0.732394
ZNF562	1	ZNF562	551	618	550	486	482	58	502	915	775		0.955378	1.04671	1.19478	0.836974	1.08893	0.91833	1.13636	0.88	1.0083	0.99177	1.06075	0.865697	0.0793796	12.5977	0.115538	8.65517	0.594083	1.68327	1.18065	0.846995
PHF19	2	PHF19	351	1466	1473	1776	1300	55	832	987	409		2.23075	0.44828	1.19673	0.835607	0.231479	4.32004	0.957737	1.04413	1.36615	0.731982	1.32863	1.66905	0.0740575	13.503	0.0661058	15.1273	1.19198	0.838942	2.4132	0.414387
ZNF8	14	ZNF8	99	152	130	151	128	106	84	88	68		1.52601	0.655303	1.19685	0.835526	0.726161	1.3771	0.9319	1.07308	1.17969	0.847682	1.09333	1.08632	1.325	0.754717	1.2619	0.792453	1.07692	0.928571	1.29412	0.772727
ZNF696	23	ZNF696	179	302	224	320	286	26	134	129	87		2.78936	0.358505	1.19722	0.835265	0.646988	1.54562	0.739274	1.35268	1.11888	0.89375	1.08484	1.15038	0.222857	4.48718	0.19403	5.15385	1.24074	0.80597	1.48276	0.674419
OSR1	36	OXSR1	1610	2138	1941	1857	1732	2480	2068	1969	3577		0.735328	1.35994	1.19776	0.834892	0.873418	1.14493	1.08164	0.924523	1.07217	0.932687	1.11739	0.983636	0.977147	1.02339	1.19923	0.833871	0.745763	1.34091	0.550461	1.81666
ZNF501	2	ZNF501	101	99	76	88	65	10	28	110	58		1.66602	0.600233	1.2	0.833333	1.32314	0.755776	0.993464	1.00658	1.35385	0.738636	0.846561	0.763333	0.153061	6.53333	0.357143	2.8	0.333333	3	1.89655	0.527273
ZNF404	23	ZNF404	252	171	68	134	116	3	39	23	9		8.01081	0.124831	1.2	0.833333	2.37736	0.420635	0.544	1.83824	1.15517	0.865672	0.613126	0.501182	0.126761	7.88889	0.0769231	13	2.4375	0.410256	2.55556	0.391304
NFYC	12	NFYC	1332	1314	1034	1124	888	2661	1868	1475	1427		0.612784	1.6319	1.20055	0.832953	1.31188	0.762262	1.02783	0.972921	1.26577	0.790036	0.878393	0.767448	1.67358	0.59752	1.42452	0.701992	1.28739	0.776767	1.03364	0.967458
ETV7	16	ETV7	45	55	58	57	23	278	67	12	495		0.223474	4.47479	1.20219	0.831818	0.978261	1.02222	1.45	0.689655	2.47826	0.403509	0.888889	0.92	1.45296	0.688249	4.14925	0.241007	0.2643	3.78358	0.0242424	41.25
ZNF34	3	ZNF34	289	257	208	174	184	18	194	96	72		2.34105	0.427158	1.20234	0.831712	1.5318	0.652826	1.16201	0.860577	0.945652	1.05747	0.934485	0.691087	0.149171	6.7037	0.0927835	10.7778	2.30952	0.43299	1.33333	0.75
REL	37	REL	1458	800	569	282	352	504	726	684	1744		0.756916	1.32115	1.20256	0.831562	3.63591	0.275034	1.79495	0.557118	0.801136	1.24823	0.659387	0.355182	0.479391	2.08598	0.694215	1.44048	0.598023	1.67218	0.392202	2.54971
ATF2	10	ATF2	1262	1645	1440	1458	1299	1083	1320	1572	1880		0.970658	1.03023	1.20535	0.829635	0.902073	1.10856	1.04461	0.957292	1.1224	0.890947	1.07451	0.962504	0.680847	1.46876	0.820455	1.21884	0.764774	1.30758	0.83617	1.19593
LCORL	28	LCORL	361	318	296	188	210	87	433	657	722		0.57841	1.72888	1.20569	0.829403	1.56052	0.640813	1.48744	0.672297	0.895238	1.11702	1.00061	0.681394	0.14404	6.94253	0.200924	4.97701	0.627991	1.59238	0.909972	1.09893
BORCS8-MEF2B	16	MEF2BNB,MEF2BNB-MEF2B	329	356	311	271	270	650	477	367	442		0.635124	1.5745	1.20576	0.829354	1.15845	0.863222	1.14972	0.869775	1.0037	0.99631	1.04111	0.829197	1.51633	0.659487	1.36268	0.733846	1.17923	0.848008	0.830317	1.20436
E2F3	10	E2F3	342	1247	1491	912	1391	3944	1892	2181	2271		0.418585	2.389	1.206	0.82919	0.270427	3.69786	1.29483	0.7723	0.655643	1.52522	2.19511	1.59178	1.86507	0.536173	2.08457	0.479716	0.849955	1.17653	0.96037	1.04127
ZBTB22	18	ZBTB22	1442	1436	1165	1194	961	591	1293	651	920		1.43514	0.696797	1.20622	0.829039	1.30301	0.767453	1.08121	0.924893	1.24246	0.804858	0.90086	0.769053	0.619064	1.61534	0.457077	2.18782	1.64609	0.607502	0.707609	1.41321
WIZ	2	WIZ	679	1031	925	927	873	252	855	781	714		1.36357	0.733371	1.21152	0.825412	0.747523	1.33775	1.02778	0.972973	1.06186	0.941748	1.17435	1.06238	0.321702	3.10847	0.294737	3.39286	1.14381	0.874269	1.09384	0.914213
ETV3	29	ETV3	667	1350	1978	879	913	744	842	1996	5076		0.534719	1.87014	1.21704	0.821667	0.530769	1.88406	2.20759	0.452983	0.96276	1.03868	1.82881	1.24608	0.282032	3.5457	0.88361	1.13172	0.238122	4.19952	0.393223	2.54309
ZBTB34	12	ZBTB34	781	810	702	571	608	4452	1588	1162	1004		0.338484	2.95435	1.21713	0.821605	1.24561	0.802817	1.19084	0.839744	0.939145	1.0648	1.04536	0.788184	3.55781	0.281072	2.80353	0.356694	1.4663	0.68199	1.15737	0.864028
ZNF81	14	ZNF81	401	445	351	357	353	250	166	287	374		1.41653	0.705952	1.21751	0.821348	1.13384	0.881962	0.988732	1.0114	1.01133	0.988796	1.01055	0.836091	0.906892	1.10267	1.50602	0.664	0.502269	1.99096	0.76738	1.30314
PHF21A	15	PHF21A	1660	1996	1998	1487	1409	6783	2452	727	1589		0.592157	1.68874	1.21819	0.820892	1.01757	0.982731	1.37983	0.724725	1.05536	0.947545	1.14458	0.892414	4.26783	0.234311	2.76631	0.361492	2.11744	0.472268	0.45752	2.18569
SRF	11	SRF	1370	2099	2168	1535	1811	2056	1729	1534	2087		0.970348	1.03056	1.21964	0.819914	0.745375	1.34161	1.29588	0.771679	0.847598	1.1798	1.39484	1.05967	1.1529	0.86738	1.18913	0.840953	0.954985	1.04714	0.735026	1.3605
HOXC4	8	HOXC4	158	156	251	6	96	0	1	2	1		133.4	0.00749625	1.22114	0.81891	1.34278	0.744726	4.92157	0.203187	0.0625	16	2.04472	0.749469	0	N.D.	0	N.D.	0.666667	1.5	2	0.5
RXRB	21	RXRB	1253	1742	1423	1648	1381	1835	1289	801	746		1.27544	0.784041	1.22138	0.818743	0.84434	1.18436	0.939584	1.0643	1.19334	0.837985	1.0447	0.990985	1.94111	0.515168	1.42358	0.702452	1.66645	0.600078	1.07373	0.931336
ZNF441	8	ZNF441	314	335	239	306	238	92	60	268	222		1.78442	0.560405	1.22151	0.818657	1.20307	0.83121	0.878676	1.13808	1.28571	0.777778	0.873118	0.804314	0.501818	1.99275	1.53333	0.652174	0.244898	4.08333	1.20721	0.828358
KLF10	20	KLF10	1983	1863	2925	378	807	1065	11279	3192	2233		0.358197	2.79176	1.22304	0.817633	1.44745	0.690872	4.93671	0.202564	0.468401	2.13492	1.57984	0.712428	0.191272	5.22817	0.0944233	10.5906	4.15816	0.240491	1.42947	0.699561
ATF1	23	ATF1	920	1230	947	1212	942	449	1091	723	694		1.42063	0.703914	1.22358	0.817276	0.890035	1.12355	0.879294	1.13728	1.28662	0.777228	0.975297	0.96155	0.537081	1.86192	0.411549	2.42984	1.53987	0.649404	1.04179	0.959889
ZUFSP	6	ZUFSP	179	216	181	197	149	44	195	366	550		0.638615	1.56589	1.2238	0.81713	1.01898	0.981378	1.04624	0.955801	1.32215	0.756345	0.968085	0.889451	0.118812	8.41667	0.225641	4.43182	0.425764	2.34872	0.665455	1.50273
ZNF740	17	ZNF740	1607	1916	1465	1665	1519	630	830	870	805		2.08536	0.479534	1.22506	0.816284	1.037	0.964323	0.920226	1.08669	1.09612	0.912312	0.99837	0.879743	0.754491	1.3254	0.759036	1.31746	0.991045	1.00904	1.08075	0.925287
ZNF79	5	ZNF79	268	321	274	271	235	114	133	426	334		1.08759	0.919467	1.22519	0.816199	1.03077	0.970149	1.083	0.923358	1.15319	0.867159	1.02659	0.882852	0.382979	2.61111	0.857143	1.16667	0.35	2.85714	1.27545	0.784038
PPARA	1	PPARA	665	1026	1245	615	821	66	852	1590	1175		0.949661	1.05301	1.22654	0.815302	0.744125	1.34386	1.73398	0.576707	0.749086	1.33496	1.61042	1.05697	0.0547415	18.2677	0.0774648	12.9091	0.616275	1.62265	1.35319	0.738994
ZSCAN22	2	ZSCAN22	146	157	126	121	119	27	86	129	100		1.56491	0.639013	1.22656	0.815287	1.19672	0.835616	1.05	0.952381	1.01681	0.983471	1.00375	0.805281	0.257143	3.88889	0.313953	3.18519	0.751092	1.3314	1.29	0.775194
ZNF763	15	ZNF763	94	85	54	70	59	231	58	66	54		0.708068	1.41229	1.22744	0.814706	1.54098	0.648936	0.837209	1.19444	1.18644	0.842857	0.804878	0.681564	3.89326	0.256854	3.98276	0.251082	0.966667	1.03448	1.22222	0.818182
ZBTB7A	4	ZBTB7A	1005	1599	1790	1093	1322	1225	1923	1814	2044		0.777505	1.28617	1.22764	0.814572	0.717004	1.39469	1.4824	0.674581	0.826778	1.20952	1.49698	1.07655	0.635703	1.57306	0.637025	1.5698	0.99689	1.00312	0.887476	1.12679
ZNF496	3	ZNF496	720	1416	1272	610	2003	103	607	634	438		2.70303	0.369955	1.22997	0.81303	0.555985	1.79861	0.973594	1.02712	0.304543	3.28361	2.35138	1.21255	0.184038	5.43366	0.169687	5.8932	1.13246	0.883031	1.44749	0.690852
BRF2	1	BRF2	298	551	616	431	446	174	280	459	709		1.15512	0.865713	1.2306	0.812613	0.598794	1.67002	1.40479	0.711851	0.966368	1.0348	1.47508	1.17236	0.360497	2.77395	0.621429	1.6092	0.479452	2.08571	0.647391	1.54466
ETV3L	28	ETV3L	6	16	24	10	12	4	16	25	435		0.113333	8.82353	1.23077	0.8125	0.391304	2.55556	2.18182	0.458333	0.833333	1.2	2.16667	1.39394	0.0252101	39.6667	0.25	4	0.0695652	14.375	0.0574713	17.4
NFYB	18	NFYB	503	771	611	759	631	341	483	412	294		1.71242	0.583969	1.23163	0.811933	0.754123	1.32604	0.879137	1.13748	1.20285	0.831357	1.06339	1.0471	0.860387	1.16227	0.706004	1.41642	1.36827	0.730849	1.40136	0.713592
ZNF787	12	ZNF787	785	717	576	504	463	1141	986	791	675		0.677985	1.47496	1.23196	0.811715	1.52625	0.655202	1.19131	0.83941	1.08855	0.918651	0.908198	0.684865	1.396	0.716331	1.1572	0.864154	1.34516	0.743408	1.17185	0.85335
ZNF335	19	ZNF335	865	1192	1104	1016	885	469	626	422	537		1.97157	0.507211	1.23204	0.811661	0.863561	1.158	1.16149	0.86096	1.14802	0.871063	1.12741	0.97391	0.887697	1.12651	0.749201	1.33475	1.30553	0.765974	0.785847	1.27251
ZFP30	1	ZFP30	111	111	80	92	77	3	24	235	142		0.932673	1.07219	1.23333	0.810811	1.33735	0.747748	0.946746	1.05625	1.19481	0.836957	0.880131	0.747748	0.0224439	44.5556	0.125	8	0.127321	7.85417	1.65493	0.604255
E4F1	14	E4F1	355	498	392	492	376	342	353	240	235		1.44479	0.692144	1.23344	0.810743	0.845238	1.1831	0.903226	1.10714	1.30851	0.764228	0.996458	0.98476	1.23913	0.807018	0.968839	1.03216	1.48632	0.672805	1.02128	0.979167
NFE2L2	32	NFE2L2	946	1373	1152	1324	1029	3298	2295	9511	19719		0.133797	7.47403	1.23388	0.810452	0.8097	1.23502	0.979176	1.02127	1.28669	0.77719	1.04376	1.00762	0.313846	3.18627	1.43704	0.695876	0.15703	6.36819	0.482327	2.07328
ZNF77	3	ZNF77	159	229	226	169	188	6	97	94	40		3.27764	0.305098	1.2345	0.810044	0.818182	1.22222	1.26611	0.789823	0.898936	1.11243	1.30691	1.00172	0.0779221	12.8333	0.0618557	16.1667	1.44776	0.690722	2.35	0.425532
ZNF830	19	ZNF830	914	1039	956	748	748	649	285	374	412		2.04884	0.488082	1.2347	0.809913	1.11827	0.894238	1.27807	0.782427	1	1	1.10028	0.837003	1.81793	0.550077	2.27719	0.439137	0.725191	1.37895	0.907767	1.1016
GZF1	32	GZF1	610	750	838	455	518	414	619	1778	974		0.670225	1.49204	1.23916	0.807	1.01049	0.989617	1.72251	0.580549	0.878378	1.13846	1.31831	0.887745	0.368437	2.71417	0.668821	1.49517	0.449855	2.22294	1.82546	0.547807
ZNF619	5	ZNF619	225	227	180	174	153	100	145	266	246		1.01347	0.986705	1.24044	0.806167	1.33136	0.751111	1.10092	0.908333	1.13725	0.87931	0.935673	0.747788	0.456621	2.19	0.689655	1.45	0.566406	1.76552	1.0813	0.924812
ZNF879	2	ZNF879	108	130	86	117	108	3	56	110	112		1.56299	0.6398	1.24105	0.805769	1.0418	0.959877	0.764444	1.30814	1.08333	0.923077	0.96	0.871148	0.0323741	30.8889	0.0535714	18.6667	0.504505	1.98214	0.982143	1.01818
ZNF850	8	ZNF850	98	113	88	86	91	9	30	39	13		4.18462	0.238971	1.24518	0.803097	1.10943	0.901361	0.99435	1.00568	0.945055	1.05814	1.05797	0.837283	0.329268	3.03704	0.3	3.33333	1.15385	0.866667	3	0.333333
ZNF45	13	ZNF45	660	813	648	677	625	157	454	437	476		1.79685	0.556529	1.24598	0.802583	1.01538	0.984848	0.995392	1.00463	1.0832	0.923191	1.04014	0.882553	0.34455	2.90234	0.345815	2.89172	0.994524	1.00551	0.918067	1.08924
ZNF57	2	ZNF57	66	79	82	59	46	1	48	106	38		1.37617	0.726657	1.24901	0.800633	1.05882	0.944444	1.5619	0.640244	1.28261	0.779661	1.104	0.85977	0.015625	64	0.0208333	48	0.666667	1.5	2.78947	0.358491
ATF7	7	ATF7	1326	1833	1583	1581	1376	846	2101	1380	1610		1.03743	0.963924	1.24991	0.800055	0.876211	1.14128	1.07068	0.933986	1.14898	0.870335	1.09896	0.958109	0.498527	2.00591	0.402665	2.48345	1.40535	0.711566	0.857143	1.16667
PA2G4	2	PA2G4	1897	3655	2910	3440	3445	128	2398	2619	1420		1.87016	0.534714	1.25043	0.799726	0.581011	1.72114	0.845316	1.18299	0.998549	1.00145	1.25039	1.17615	0.0596551	16.763	0.0533778	18.7344	1.18742	0.84216	1.84437	0.542192
SETBP1	17	SETBP1	3198	1416	939	46	339	54	176	12	6		19.1548	0.0522061	1.25254	0.798376	7.24622	0.138003	4.87792	0.205005	0.135693	7.36957	0.553637	0.191302	0.835052	1.19753	0.306818	3.25926	19.5556	0.0511364	2	0.5
ZNF649	1	ZNF649	322	379	294	310	280	27	162	354	417		1.32083	0.757098	1.25705	0.795515	1.09276	0.915114	0.99661	1.0034	1.10714	0.903226	1.00527	0.840704	0.0868167	11.5185	0.166667	6	0.420233	2.37963	0.848921	1.17797
ZNF792	23	ZNF792	639	1368	1084	1444	1184	11	268	92	149		8.79846	0.113656	1.25764	0.795139	0.516433	1.93636	0.824962	1.21218	1.21959	0.819945	1.16371	1.23302	0.064833	15.4242	0.0410448	24.3636	2.22407	0.449627	0.61745	1.61957
ZNF672	37	ZNF672	1265	1088	803	724	667	595	1198	1197	1009		0.909627	1.09935	1.25817	0.794807	1.72972	0.578129	1.15457	0.866127	1.08546	0.921271	0.857382	0.621618	0.524383	1.907	0.496661	2.01345	1.08613	0.920701	1.18632	0.842941
ZNF835	13	ZNF835	73	57	10	65	33	0	5	22	8		5.44	0.183824	1.25967	0.79386	2.02778	0.493151	0.204082	4.9	1.9697	0.507692	0.483092	0.553846	0	N.D.	0	N.D.	0.333333	3	2.75	0.363636
PAX8	6	PAX8	40	46	34	35	37	3	52	240	180		0.323368	3.09245	1.26027	0.793478	1.13208	0.883333	0.944444	1.05882	0.945946	1.05714	1.04	0.821705	0.0190678	52.4444	0.0576923	17.3333	0.247619	4.03846	1.33333	0.75
CHCHD3	1	CHCHD3	792	1001	897	712	775	48	1078	1518	1156		0.879368	1.13718	1.26071	0.793207	0.996644	1.00337	1.20646	0.828874	0.91871	1.08848	1.18484	0.88641	0.0383795	26.0556	0.0445269	22.4583	0.806283	1.24026	1.31315	0.761528
ZNF17	13	ZNF17	311	329	238	264	229	67	145	226	154		1.8527	0.539752	1.26296	0.791793	1.27633	0.783494	0.965517	1.03571	1.15284	0.867424	0.922899	0.761458	0.382857	2.61194	0.462069	2.16418	0.763158	1.31034	1.46753	0.681416
ZBTB3	5	ZBTB3	51	54	41	41	38	21	39	128	117		0.590164	1.69444	1.26316	0.791667	1.275	0.784314	1.03797	0.963415	1.07895	0.926829	0.963768	0.761905	0.221831	4.50794	0.538462	1.85714	0.318367	3.14103	1.09402	0.914062
IRF2	16	IRF2	2493	2514	1792	1954	1719	8435	2838	2163	4041		0.47935	2.08616	1.26363	0.791368	1.36853	0.730713	0.975769	1.02483	1.13671	0.879734	0.903231	0.727648	2.79861	0.357321	2.97216	0.336455	0.914894	1.09302	0.535264	1.86824
ZSCAN21	2	ZSCAN21	260	340	284	261	271	23	207	225	228		1.65857	0.602931	1.26394	0.791176	0.955882	1.04615	1.06767	0.93662	0.9631	1.03831	1.14523	0.906667	0.104545	9.56522	0.111111	9	0.913907	1.0942	0.986842	1.01333
ZBED1	25	ZBED1	3427	3062	2235	1996	2022	3285	3566	4744	4288		0.641793	1.55813	1.26529	0.790333	1.64417	0.608209	1.11249	0.898881	0.987141	1.01303	0.899748	0.642421	0.782267	1.27834	0.9212	1.08554	0.789637	1.2664	1.10634	0.903879
ZNF564	11	ZNF564	380	467	467	327	302	381	308	430	386		1.03282	0.968219	1.26558	0.79015	1.04015	0.961404	1.4849	0.673448	1.08278	0.923547	1.16549	0.862652	1.0169	0.983377	1.23701	0.808399	0.754902	1.32468	1.11399	0.897674
ZNF688	23	ZNF688	472	553	460	432	378	146	321	202	250		1.99782	0.500545	1.2698	0.787523	1.11496	0.896893	1.1358	0.880435	1.14286	0.875	1.02581	0.826016	0.566624	1.76484	0.454829	2.19863	1.42035	0.70405	0.808	1.23762
ZNF513	1	ZNF513	348	501	530	358	342	179	490	402	489		1.06615	0.937951	1.26996	0.787425	0.84878	1.17816	1.51429	0.660377	1.04678	0.955307	1.29651	0.965842	0.388849	2.57169	0.365306	2.73743	1.09989	0.909184	0.822086	1.21642
ZBED3	1	ZBED3	9	34	25	16	57	0	77	147	17		0.46805	2.13652	1.27103	0.786765	0.27551	3.62963	0.684932	1.46	0.280702	3.5625	3.09333	1.51938	0	N.D.	0	N.D.	0.939024	1.06494	8.64706	0.115646
MBD3	1	MBD3	1207	1747	1512	1315	1461	49	1430	2017	1777		1.09873	0.910142	1.2717	0.786348	0.84445	1.1842	1.08934	0.917989	0.900068	1.11103	1.24769	0.967727	0.0281394	35.5374	0.0342657	29.1837	0.753822	1.32657	1.13506	0.881011
ATF3	9	ATF3	83	139	305	10	39	27	702	6466	8891		0.028646	34.9089	1.27231	0.785971	0.70339	1.42169	12.449	0.0803279	0.25641	3.9	3.46237	1.06306	0.0050439	198.259	0.0384615	26	0.0914241	10.938	0.727252	1.37504
ZNF18	40	ZNF18	275	393	320	340	295	772	195	286	250		0.863872	1.15758	1.27805	0.782443	0.863874	1.15758	1.00787	0.992188	1.15254	0.867647	1.09268	0.953094	3.16826	0.31563	3.95897	0.252591	0.727612	1.37436	1.144	0.874126
ATMIN	2	ATMIN	2600	4235	3946	3326	3353	526	2606	2487	2544		1.71114	0.584407	1.28091	0.780697	0.734118	1.36218	1.18161	0.8463	0.991948	1.00812	1.29756	1.03633	0.206626	4.83967	0.201842	4.95437	1.03598	0.965272	0.977594	1.02292
ZNF212	16	ZNF212	268	359	236	355	262	280	271	354	372		0.927173	1.07855	1.281	0.780641	0.942556	1.06095	0.764992	1.3072	1.35496	0.738028	0.917068	0.906964	0.842528	1.1869	1.03321	0.967857	0.746556	1.33948	0.951613	1.05085
JRK	13	JRK	442	780	644	716	630	42	96	403	207		3.43529	0.291096	1.28289	0.779487	0.666332	1.50075	0.956909	1.04503	1.13651	0.879888	1.1825	1.08565	0.17847	5.60317	0.4375	2.28571	0.314754	3.17708	1.94686	0.513648
KIN	15	KIN	283	372	314	294	268	385	293	240	262		1.03797	0.963423	1.28387	0.778898	0.969178	1.0318	1.11744	0.894904	1.09701	0.911565	1.10225	0.891603	1.45283	0.688312	1.31399	0.761039	1.16733	0.856655	0.916031	1.09167
ZSCAN18	19	ZSCAN18	504	446	126	402	355	282	54	151	120		2.41582	0.413939	1.28623	0.777466	1.71234	0.583995	0.332893	3.00397	1.13239	0.883085	0.682119	0.619649	2.60308	0.384161	5.22222	0.191489	0.398524	2.50926	1.25833	0.794702
ZNF320	2	ZNF320	520	514	357	348	369	32	193	472	239		1.80171	0.555028	1.28984	0.775292	1.45251	0.688462	0.995816	1.0042	0.943089	1.06034	0.952381	0.692456	0.106195	9.41667	0.165803	6.03125	0.542897	1.84197	1.9749	0.506356
TFEB	12	TFEB	3682	1652	734	301	404	5030	2634	1280	719		0.560737	1.78337	1.29037	0.77497	7.67616	0.130273	2.08227	0.480245	0.74505	1.34219	0.466985	0.179853	3.25707	0.307025	1.90964	0.523658	2.63532	0.379461	1.78025	0.561719
RELA	11	RELA	3096	4657	3694	3933	3690	3387	3161	2191	6166		1.02355	0.976993	1.29244	0.773728	0.820712	1.21845	0.969172	1.03181	1.06585	0.938215	1.14203	0.973129	0.882184	1.13355	1.0715	0.933274	0.756492	1.32189	0.355336	2.81424
NR3C1	35	NR3C1	3018	4466	4143	3675	2982	7349	3790	4861	15035		0.471313	2.12173	1.29281	0.773511	0.838333	1.19284	1.2447	0.803403	1.23239	0.811429	1.15454	0.962052	0.930803	1.07434	1.93905	0.515716	0.380981	2.6248	0.323312	3.09298
IKZF1	17	IKZF1	15153	27863	23803	24800	22348	8849	10067	3758	3192		3.52484	0.283701	1.29439	0.772566	0.64071	1.56077	1.00971	0.990379	1.10972	0.901129	1.23502	1.09961	1.56003	0.641014	0.879011	1.13764	2.89698	0.345187	1.17732	0.849388
KAT7	18	KAT7	1660	2889	3121	2000	2121	1337	1556	1263	1487		1.67159	0.598232	1.29814	0.770336	0.687655	1.45422	1.51468	0.660205	0.942951	1.0605	1.48106	1.06133	0.931491	1.07355	0.859254	1.1638	1.13164	0.883676	0.849361	1.17736
ARID3B	15	ARID3B	1056	1625	1432	1232	1273	2889	678	441	745		1.11391	0.897741	1.30182	0.768154	0.804674	1.24274	1.14331	0.874651	0.967793	1.03328	1.26166	0.978988	4.64968	0.215069	4.26106	0.234683	1.14334	0.874631	0.591946	1.68934
ZNF621	2	ZNF621	579	930	810	747	720	76	431	707	504		1.76298	0.567221	1.30252	0.767742	0.762846	1.31088	1.10429	0.905556	1.0375	0.963855	1.2368	1.00596	0.138855	7.20175	0.176334	5.67105	0.711808	1.40487	1.40278	0.712871
ZNF347	2	ZNF347	342	269	91	213	180	34	66	228	179		1.72781	0.578767	1.30266	0.767658	2.11983	0.471735	0.463104	2.15934	1.18333	0.84507	0.648649	0.528096	0.215645	4.63725	0.515152	1.94118	0.324324	3.08333	1.27374	0.785088
ZBTB7B	12	ZBTB7B	2907	3066	2380	2959	1152	9819	7889	3086	4476		0.394586	2.5343	1.30496	0.766308	1.34355	0.744295	1.15787	0.863655	2.56858	0.389321	0.749858	0.724482	1.90648	0.524527	1.24464	0.803442	2.08649	0.479275	0.689455	1.45042
ZNF32	2	ZNF32	892	1578	1430	1242	1270	3	477	566	382		3.59216	0.278384	1.30575	0.765843	0.678843	1.47309	1.13854	0.878322	0.977953	1.02254	1.33646	1.06397	0.00631579	158.333	0.00628931	159	1.00633	0.993711	1.48168	0.674912
DDIT3	40	DDIT3	601	582	656	248	277	1916	227	480	794		0.553468	1.80679	1.3064	0.765464	1.52667	0.655019	2.49905	0.400152	0.895307	1.11694	1.18963	0.66554	3.82945	0.261134	8.44053	0.118476	0.356358	2.80617	0.604534	1.65417
CENPX	2	STRA13	293	466	431	360	342	33	354	462	224		1.41062	0.708906	1.30715	0.765021	0.775816	1.28896	1.22792	0.814385	1.05263	0.95	1.26493	0.995169	0.0951923	10.5051	0.0932203	10.7273	1.03207	0.968927	2.0625	0.484848
CREB3	28	CREB3	567	855	808	620	621	287	630	840	1147		0.956198	1.04581	1.30734	0.764912	0.830161	1.20459	1.30218	0.767946	0.99839	1.00161	1.28279	0.960619	0.329003	3.03949	0.455556	2.19512	0.634122	1.57698	0.732345	1.36548
ZNF250	2	ZNF250	202	220	179	159	133	21	94	172	116		1.7727	0.56411	1.30758	0.764773	1.28662	0.777228	1.22603	0.815642	1.19549	0.836478	0.982456	0.744076	0.164921	6.06349	0.223404	4.47619	0.652778	1.53191	1.48276	0.674419
ZSCAN26	17	ZSCAN26	359	490	360	424	352	219	211	322	366		1.42039	0.70403	1.31104	0.762755	0.948063	1.05478	0.927835	1.07778	1.20455	0.830189	1.02341	0.89203	0.730812	1.36834	1.03791	0.96347	0.613372	1.63033	0.879781	1.13665
E2F6	6	E2F6	291	483	428	374	379	48	448	808	582		0.829268	1.20588	1.3125	0.761905	0.739204	1.35281	1.13679	0.879673	0.986807	1.01337	1.29323	1.01723	0.078346	12.7639	0.107143	9.33333	0.644604	1.55134	1.38832	0.720297
RBCK1	15	RBCK1	1876	2544	2413	1748	1710	3816	2118	1076	1610		0.955081	1.04703	1.31354	0.761301	0.95861	1.04318	1.3956	0.716535	1.02222	0.978261	1.22645	0.88552	2.38301	0.419637	1.8017	0.555031	1.57707	0.634089	0.668323	1.49628
CEBPG	6	CEBPG	1087	1367	1210	957	900	197	2042	1765	1254		0.840015	1.19045	1.31632	0.759693	1.06325	0.940509	1.30318	0.767355	1.06333	0.940439	1.13405	0.833198	0.116775	8.56345	0.096474	10.3655	1.35277	0.739226	1.4075	0.710482
ZNF222	40	ZNF222	83	108	82	95	68	116	47	104	110		0.925199	1.08085	1.31707	0.759259	1.01633	0.983936	1.00613	0.993902	1.39706	0.715789	0.966292	0.855148	1.33333	0.75	2.46809	0.405172	0.439252	2.2766	0.945455	1.05769
ZFP28	2	ZFP28	222	224	57	239	162	19	36	167	80		2.3947	0.417588	1.31765	0.758929	1.45415	0.687688	0.284289	3.51754	1.47531	0.677824	0.640636	0.684604	0.201413	4.96491	0.527778	1.89474	0.291498	3.43056	2.0875	0.479042
SREBF2	1	SREBF2	5862	4868	3465	2745	2677	296	3636	6334	4971		1.02997	0.970905	1.32023	0.757447	1.97885	0.505345	1.27813	0.782395	1.0254	0.975228	0.852794	0.552159	0.0594338	16.8255	0.0814081	12.2838	0.643255	1.55459	1.27419	0.784812
TBX19	17	TBX19	142	168	145	112	110	39	98	50	88		1.96945	0.507755	1.32024	0.75744	1.16076	0.861502	1.30631	0.765517	1.01818	0.982143	1.11024	0.789247	0.495763	2.01709	0.397959	2.51282	1.42029	0.704082	0.568182	1.76
ZNF284	13	ZNF284	60	86	63	76	61	15	21	50	38		2.23226	0.447977	1.32308	0.755814	0.9	1.11111	0.919708	1.0873	1.2459	0.802632	1.02941	0.913242	0.412844	2.42222	0.714286	1.4	0.477273	2.09524	1.31579	0.76
NAIF1	21	NAIF1	530	723	608	510	535	550	405	357	360		1.39043	0.719202	1.32478	0.754841	0.961887	1.03962	1.16364	0.859375	0.953271	1.04902	1.19615	0.879489	1.47059	0.68	1.35802	0.736364	1.12971	0.885185	0.991667	1.0084
ELF2	11	ELF2	927	1295	1124	1033	825	2957	895	877	914		0.737764	1.35545	1.32515	0.754633	0.932596	1.07228	1.2099	0.826512	1.25212	0.798645	1.1034	0.894689	3.30268	0.302784	3.30391	0.302672	0.999442	1.00056	0.959519	1.04219
YY1	15	YY1	2446	3809	3007	3147	2897	3178	2804	2150	1806		1.23212	0.81161	1.32522	0.754594	0.810739	1.23344	0.995036	1.00499	1.0863	0.920559	1.15776	0.964668	1.41036	0.709041	1.13338	0.882316	1.41759	0.705421	1.19048	0.84
ZFP91	10	ZFP91	3308	4223	3316	3041	3065	2418	3589	4287	3917		0.954359	1.04782	1.32694	0.753611	1.05328	0.949416	1.08614	0.920688	0.99217	1.00789	1.11346	0.834064	0.615111	1.62572	0.673725	1.48428	0.874939	1.14294	1.09446	0.913693
ZBTB2	18	ZBTB2	1135	1944	1746	1511	1454	823	980	801	1652		1.46429	0.682927	1.33014	0.7518	0.722776	1.38355	1.17774	0.849084	1.0392	0.962277	1.29604	1.02003	0.719196	1.39044	0.839796	1.19077	0.799022	1.25153	0.484867	2.06242
ZNF426	2	ZNF426	226	305	231	230	230	62	136	211	278		1.423	0.702741	1.33043	0.751639	0.981187	1.01917	1.00435	0.995671	1	1	1.11988	0.867546	0.2976	3.36022	0.455882	2.19355	0.556237	1.79779	0.758993	1.31754
ZNF816	2	ZNF816	293	320	191	279	196	68	143	314	248		1.32367	0.755473	1.33472	0.749219	1.31982	0.757679	0.804211	1.24346	1.42347	0.702509	0.824009	0.724307	0.289362	3.45588	0.475524	2.10294	0.508897	1.96503	1.26613	0.789809
KLF11	1	KLF11	2584	2055	2150	626	794	88	3721	2379	1403		0.86513	1.1559	1.33572	0.748662	2.17143	0.460526	3.02817	0.330233	0.788413	1.26837	1.03821	0.513042	0.0351859	28.4205	0.0236496	42.2841	1.96774	0.508197	1.69565	0.589744
ZNF582	3	ZNF582	154	182	120	139	131	21	58	99	98		2.10435	0.475207	1.33824	0.747253	1.18462	0.844156	0.888889	1.125	1.06107	0.942446	0.98521	0.77381	0.247059	4.04762	0.362069	2.7619	0.588832	1.69828	1.0102	0.989899
ZNF428	2	ZNF428	530	1159	1211	771	950	10	366	448	238		3.48098	0.287275	1.33911	0.746764	0.542292	1.84403	1.40732	0.71057	0.811579	1.23217	1.70126	1.15729	0.0285171	35.0667	0.0273224	36.6	1.06706	0.937158	1.88235	0.53125
ZNF664	2	ZNF664	2576	4059	3948	2750	2843	81	1171	3150	1586		2.16112	0.462723	1.33994	0.746305	0.809978	1.2346	1.41176	0.708333	0.967288	1.03382	1.35812	0.958654	0.0411376	24.3086	0.0691716	14.4568	0.49451	2.0222	1.98613	0.503492
PURB	16	PURB	1747	2626	2551	1704	1817	1883	1458	2559	2546		0.989344	1.01077	1.34339	0.744383	0.863142	1.15856	1.44902	0.690122	0.93781	1.06631	1.35111	0.92568	0.860734	1.1618	1.2915	0.774296	0.571205	1.75069	1.00511	0.99492
FOXO3	10	FOXO3	1119	2558	3313	1488	1686	5128	2504	3119	7227		0.452286	2.21099	1.34525	0.743354	0.517497	1.93238	2.08759	0.479022	0.882562	1.13306	1.93249	1.17614	1.1972	0.835283	2.04792	0.4883	0.484052	2.06589	0.431576	2.31709
CUX1	4	CUX1	1410	1974	1781	1194	1477	2123	5119	4037	3001		0.438992	2.27795	1.34698	0.742401	0.950135	1.05248	1.33358	0.74986	0.808395	1.23702	1.33948	0.877069	0.523896	1.90878	0.414729	2.41121	1.45467	0.687439	1.34522	0.743374
PURA	2	PURA	476	1060	961	841	869	103	566	758	970		1.40409	0.712206	1.34731	0.742217	0.534631	1.87045	1.12398	0.889698	0.967779	1.03329	1.46292	1.15929	0.134699	7.42395	0.181979	5.49515	0.655093	1.5265	0.781443	1.27968
HMG20B	9	HMG20B	569	929	796	701	691	458	1118	2148	2633		0.463867	2.15579	1.34784	0.741927	0.780165	1.28178	1.14368	0.874372	1.01447	0.985735	1.26824	0.973743	0.232921	4.2933	0.40966	2.44105	0.467685	2.13819	0.815799	1.22579
ZNF530	8	ZNF530	156	198	140	149	141	23	50	94	38		3.05951	0.326849	1.35154	0.739899	1.08837	0.918803	0.965517	1.03571	1.05674	0.946309	1.04699	0.809793	0.379121	2.63768	0.46	2.17391	0.757576	1.32	2.47368	0.404255
MEF2D	15	MEF2D	2985	4512	4905	2389	3027	4516	3125	2654	2920		1.07865	0.927082	1.35638	0.737256	0.867648	1.15254	1.8113	0.55209	0.78923	1.26706	1.54373	0.917789	1.55742	0.642087	1.44512	0.691984	1.12128	0.89184	0.908904	1.10023
ZNF410	2	ZNF410	1053	1592	1276	1247	1118	647	1011	1116	1593		1.15155	0.868398	1.35663	0.737123	0.867619	1.15258	1.07907	0.926724	1.11538	0.896552	1.15536	0.917706	0.521774	1.91654	0.63996	1.5626	0.746401	1.33976	0.700565	1.42742
ZNF333	12	ZNF333	535	730	546	597	474	3579	1806	991	1610		0.288705	3.46374	1.35688	0.736986	0.992579	1.00748	1.01961	0.980769	1.25949	0.79397	1.03062	0.852174	2.43635	0.41045	1.98173	0.50461	1.3887	0.7201	0.615528	1.62462
ZNF528	2	ZNF528	368	428	297	304	290	12	82	363	143		2.24933	0.444576	1.35981	0.735397	1.23906	0.807065	1	1	1.04828	0.953947	1.00694	0.746231	0.0612245	16.3333	0.146341	6.83333	0.324111	3.08537	2.53846	0.393939
VEZF1	15	VEZF1	1902	3400	2839	2695	2545	3213	2626	2074	1843		1.09725	0.911367	1.36259	0.733897	0.706276	1.41588	1.08359	0.92286	1.05894	0.944341	1.27387	1.01584	1.47318	0.678805	1.22353	0.817305	1.34082	0.745811	1.12534	0.888621
ZNF443	8	ZNF443	67	90	55	80	62	30	30	82	36		1.59101	0.628531	1.36364	0.733333	1.0203	0.9801	0.774648	1.29091	1.29032	0.775	0.938776	0.836518	0.608108	1.64444	1	1	0.508475	1.96667	2.27778	0.439024
ZSCAN29	23	ZSCAN29	1263	1452	1104	901	985	346	789	659	841		1.73207	0.577344	1.36562	0.732266	1.26722	0.789126	1.17073	0.854167	0.914721	1.09323	1.09088	0.734193	0.453473	2.2052	0.43853	2.28035	1.052	0.95057	0.783591	1.27618
ZNF620	2	ZNF620	71	82	71	48	50	11	27	53	62		1.68366	0.593944	1.36667	0.731707	1.26036	0.793427	1.44898	0.690141	0.96	1.04167	1.13725	0.736383	0.232394	4.30303	0.407407	2.45455	0.469565	2.12963	0.854839	1.16981
AR	1	AKR1B1,AREG	1247	2062	1680	1466	1640	2	1250	3010	6449		0.604612	1.65395	1.36715	0.73145	0.781655	1.27934	1.08178	0.924405	0.893902	1.11869	1.32252	0.964239	0.000560276	1784.83	0.0016	625	0.264299	3.7836	0.466739	2.14252
ZNF174	21	ZNF174	234	385	263	350	278	196	209	256	173		1.44844	0.690397	1.36889	0.730519	0.787879	1.26923	0.83758	1.19392	1.25899	0.794286	1.05708	0.959612	0.92163	1.08503	0.937799	1.06633	0.974359	1.02632	1.47977	0.675781
EPAS1	32	EPAS1	2	25	41	16	14	65	58	6364	1639		0.00964804	103.648	1.36986	0.73	0.084507	11.8333	2.73333	0.365854	1.14286	0.875	2.96296	1.75309	0.0241905	41.3385	1.12069	0.892308	0.0144946	68.9914	3.88286	0.257542
ZNF701	40	ZNF701	548	677	526	460	442	1100	257	414	403		0.976265	1.02431	1.37045	0.72969	1.15126	0.868613	1.1663	0.857414	1.04072	0.96087	1.08796	0.777143	3.07263	0.325455	4.28016	0.233636	0.629131	1.58949	1.0273	0.97343
ZNF611	14	ZNF611	576	780	623	568	509	601	303	289	401		1.53375	0.651996	1.37083	0.729487	1.01647	0.983796	1.15692	0.864366	1.11591	0.896127	1.11422	0.835792	1.81571	0.550749	1.9835	0.50416	0.878261	1.13861	0.720698	1.38754
FLI1	21	FLI1	7431	9491	7352	6774	6113	7963	8221	3177	1334		1.43652	0.696126	1.37203	0.728848	1.10149	0.907863	1.14099	0.876428	1.10813	0.902421	1.07737	0.797345	1.8763	0.532965	0.968617	1.0324	3.64487	0.274358	2.38156	0.419893
ZNF20	16	ZNF20	84	105	87	74	60	462	80	156	162		0.381395	2.62195	1.37705	0.72619	1.14027	0.876984	1.29851	0.770115	1.23333	0.810811	1.06329	0.779541	3.48241	0.287157	5.775	0.17316	0.503145	1.9875	0.962963	1.03846
ZNF614	2	ZNF614	424	409	259	262	243	15	174	312	270		1.65707	0.603475	1.3771	0.726161	1.66492	0.600629	1.02574	0.974903	1.07819	0.927481	0.885326	0.611445	0.0595238	16.8	0.0862069	11.6	0.597938	1.67241	1.15556	0.865385
PRDM10	36	PRDM10	233	350	255	284	244	456	228	372	425		0.73788	1.35523	1.37795	0.725714	0.89272	1.12017	0.965909	1.03529	1.16393	0.859155	1.09478	0.895369	1.33463	0.749269	2	0.5	0.572146	1.74781	0.875294	1.14247
ZNF613	35	ZNF613	162	183	105	148	116	127	84	214	269		0.823055	1.21499	1.37853	0.72541	1.31707	0.759259	0.795455	1.25714	1.27586	0.783784	0.868817	0.713043	0.671958	1.48819	1.5119	0.661417	0.347826	2.875	0.795539	1.25701
NCOA2	11	NCOA2	1751	2378	2120	1556	1473	5462	2120	1817	2071		0.647114	1.54532	1.37855	0.725399	1.0202	0.980202	1.3998	0.714387	1.05635	0.946658	1.20371	0.831355	2.72736	0.366654	2.57642	0.388136	1.09053	0.916981	0.877354	1.13979
ZNF616	2	ZNF616	273	437	279	373	339	168	159	524	279		1.20425	0.830394	1.38291	0.723112	0.826438	1.21001	0.783708	1.27599	1.10029	0.908847	1.08875	0.930516	0.523909	1.90873	1.0566	0.946429	0.396015	2.52516	1.87814	0.532443
ZKSCAN5	11	ZKSCAN5	582	788	624	537	536	380	484	536	718		1.15845	0.863221	1.38306	0.723033	1.02887	0.971936	1.16309	0.859776	1.00187	0.998138	1.16056	0.825791	0.655926	1.52456	0.785124	1.27368	0.77193	1.29545	0.746518	1.33955
GMEB1	16	GMEB1	346	430	337	279	281	320	318	322	454		0.946535	1.05649	1.38375	0.722674	1.15719	0.864162	1.20357	0.830861	0.992883	1.00717	1.11787	0.770619	0.877514	1.13958	1.00629	0.99375	0.819588	1.22013	0.709251	1.40994
NFAT5	15	NFAT5	2020	3356	3077	2448	2156	5271	1282	926	2777		1.01849	0.981849	1.38377	0.722661	0.78896	1.26749	1.33666	0.748131	1.13544	0.880719	1.28156	0.952505	3.17212	0.315247	4.11154	0.243218	0.692412	1.44423	0.333453	2.99892
ZNF440	4	ZNF440	135	198	128	169	140	137	141	364	182		0.747573	1.33766	1.38462	0.722222	0.926773	1.07901	0.828479	1.20703	1.20714	0.828402	1.02193	0.874875	0.598253	1.67153	0.971631	1.0292	0.516484	1.93617	2	0.5
ZFP57	2	ZFP57	22	49	65	19	34	0	21	52	41		1.32632	0.753968	1.4	0.714286	0.559322	1.78788	2.45283	0.407692	0.558824	1.78947	2.4065	1.10798	0	N.D.	0	N.D.	0.451613	2.21429	1.26829	0.788462
NR2C2	19	NR2C2	1938	3563	2715	2949	2564	1746	801	1407	1590		1.9811	0.504771	1.40193	0.713303	0.706612	1.4152	0.984945	1.01529	1.15016	0.869447	1.20619	0.997152	1.37915	0.725086	2.17978	0.458763	0.534535	1.87079	0.884906	1.13006
ZNF234	1	ZNF234	146	197	128	170	117	22	89	188	168		1.2985	0.770119	1.40463	0.711929	1.05542	0.947489	0.891986	1.12109	1.45299	0.688235	0.932489	0.806608	0.148315	6.74242	0.247191	4.04545	0.5	2	1.11905	0.893617
ZNF117	11	ZNF117	420	370	278	181	174	3484	259	244	218		0.270725	3.69378	1.40551	0.711486	1.99052	0.502381	1.5662	0.638489	1.04023	0.961326	0.911814	0.534177	14.4965	0.068982	13.4517	0.0743398	1.12121	0.891892	1.11927	0.893443
SKIL	32	SKIL	1318	907	621	327	303	825	909	2496	3700		0.350668	2.8517	1.41222	0.708104	3.16067	0.316388	1.97143	0.507246	1.07921	0.926606	0.742047	0.374831	0.348346	2.87071	0.907591	1.10182	0.293415	3.40814	0.674595	1.48237
ZNF71	3	ZNF71	412	637	537	425	430	28	233	250	194		2.76993	0.36102	1.41242	0.708006	0.887931	1.12621	1.25614	0.796089	0.988372	1.01176	1.27758	0.884652	0.124077	8.05952	0.120172	8.32143	1.04955	0.95279	1.28866	0.776
CENPBD1	20	CENPBD1	317	343	224	233	197	223	410	592	789		0.521946	1.91591	1.41298	0.707726	1.45413	0.687697	1.04186	0.959821	1.18274	0.845494	0.926061	0.660606	0.373534	2.67713	0.543902	1.83857	0.593773	1.68415	0.750317	1.33277
ZNF22	2	ZNF22	1775	2559	2069	1422	1965	2	749	698	806		3.47317	0.287921	1.41557	0.706428	0.97599	1.0246	1.22173	0.818511	0.723664	1.38186	1.37483	0.839255	0.00266312	375.5	0.00267023	374.5	0.996011	1.00401	0.866005	1.15473
PREB	6	PREB	1252	1602	1270	987	999	377	1406	1695	1171		1.05141	0.951105	1.42147	0.703496	1.15356	0.86688	1.27895	0.78189	0.987988	1.01216	1.1526	0.76057	0.264747	3.77719	0.268137	3.72944	0.981158	1.0192	1.44748	0.690855
MXD4	23	MXD4	2085	3246	3215	2008	1800	459	2079	1468	292		2.29949	0.434879	1.42556	0.701479	0.890645	1.12278	1.68855	0.592224	1.11556	0.896414	1.34555	0.878259	0.358687	2.78794	0.220779	4.52941	2.3625	0.42328	5.0274	0.19891
ZNF790	2	ZNF790	136	164	98	119	107	5	44	87	72		2.4	0.416667	1.42609	0.70122	1.25926	0.794118	0.867257	1.15306	1.11215	0.89916	0.964706	0.72	0.0738916	13.5333	0.113636	8.8	0.553459	1.80682	1.20833	0.827586
ZFP69	3	ZFP69	226	358	300	238	239	10	201	159	80		2.41956	0.413299	1.42772	0.700419	0.872587	1.14602	1.25786	0.795	0.995816	1.0042	1.28879	0.886986	0.0681818	14.6667	0.0497512	20.1	1.68201	0.594527	1.9875	0.503145
KLF13	18	KLF13	10307	23593	22455	14951	18236	9044	12539	9791	7425		1.84627	0.541631	1.43098	0.69882	0.555713	1.79949	1.35324	0.738967	0.819862	1.21972	1.69673	1.09424	0.911847	1.09668	0.72127	1.38644	1.45667	0.686498	1.31865	0.75835
ZNF418	23	ZNF418	372	176	19	64	36	10	26	29	16		6.58765	0.151799	1.43381	0.697443	9.37815	0.106631	0.38	2.63158	1.77778	0.5625	0.353211	0.144769	0.422535	2.36667	0.384615	2.6	1.15556	0.865385	1.8125	0.551724
ZBTB37	19	ZBTB37	235	358	299	230	232	227	88	103	139		1.9447	0.514217	1.43775	0.695531	0.926413	1.07943	1.29437	0.772575	0.991379	1.0087	1.27455	0.855537	2.06364	0.484581	2.57955	0.387665	0.727273	1.375	0.741007	1.34951
MAF	1	MAF	11	1650	842	2747	990	2	152	3186	1011		1.14732	0.871595	1.43791	0.695455	0.00720681	138.758	0.450629	2.21912	2.77475	0.360393	0.841673	1.83785	0.00137963	724.833	0.0131579	76	0.0724327	13.8059	3.15134	0.317326
ZFP64	2	ZFP64	477	633	404	463	416	1	329	393	266		1.93569	0.516611	1.43864	0.695103	1.11535	0.896576	0.919226	1.08787	1.11298	0.898488	1.0305	0.770571	0.00303644	329.333	0.00303951	329	0.998483	1.00152	1.47744	0.676845
ZNF778	13	ZNF778	181	396	354	294	271	26	138	135	90		3.07661	0.325033	1.44	0.694444	0.59086	1.69245	1.2531	0.798023	1.08487	0.921769	1.43298	1.06181	0.214876	4.65385	0.188406	5.30769	1.22667	0.815217	1.5	0.666667
TET1	8	TET1	67	157	135	100	133	0	6	6	0		39.4667	0.0253378	1.44368	0.692675	0.546196	1.83085	1.1588	0.862963	0.75188	1.33	1.69661	1.09524	0	N.D.	0	N.D.	2	0.5	N.D.	0
ZNF408	21	ZNF408	302	409	324	270	234	183	223	239	264		1.35446	0.738304	1.44779	0.690709	1.0942	0.913907	1.28571	0.777778	1.15385	0.866667	1.12704	0.776371	0.756198	1.3224	0.820628	1.21858	0.88668	1.1278	0.905303	1.1046
BAZ2B	16	BAZ2B	451	738	764	395	419	7936	1281	1100	1860		0.181785	5.50099	1.4549	0.687331	0.857414	1.1663	1.87715	0.532723	0.942721	1.06076	1.51379	0.884777	5.61377	0.178133	6.19516	0.161416	0.865541	1.15535	0.591398	1.69091
ZBTB6	32	ZBTB6	297	539	428	380	373	422	238	836	862		0.684309	1.46133	1.45873	0.685529	0.754445	1.32548	1.13679	0.879673	1.01877	0.981579	1.31955	0.941786	0.653926	1.52923	1.77311	0.563981	0.28033	3.56723	0.969838	1.0311
TSC22D1	6	TSC22D1	593	2156	2264	1390	1647	39	768	2751	8260		0.544931	1.83509	1.46318	0.683442	0.335597	2.97976	1.49095	0.670716	0.843959	1.18489	2.03967	1.28556	0.00993293	100.675	0.0507812	19.6923	0.139497	7.16862	0.333051	3.00254
ZNF684	2	ZNF684	98	149	129	96	84	55	82	89	104		1.34788	0.741906	1.46437	0.682886	0.951456	1.05102	1.43333	0.697674	1.14286	0.875	1.24399	0.834008	0.6	1.66667	0.670732	1.49091	0.849741	1.17683	0.855769	1.16854
ZHX1	6	ZHX1	648	1154	903	837	734	195	1024	1525	1552		0.796276	1.25585	1.47854	0.676343	0.785772	1.27263	1.14959	0.869878	1.14033	0.876941	1.25297	0.915279	0.142648	7.01026	0.19043	5.25128	0.665583	1.50244	0.982603	1.0177
PIN1	2	PIN1	738	1493	1311	972	998	350	904	1084	798		1.40612	0.711176	1.48594	0.672974	0.674794	1.48193	1.33096	0.751335	0.973948	1.02675	1.48226	0.980427	0.376884	2.65333	0.387168	2.58286	0.96068	1.04093	1.3584	0.736162
ZNF155	35	ZNF155	161	227	150	164	136	148	81	260	251		0.905946	1.10382	1.48609	0.672907	1.07333	0.931677	1	1	1.20588	0.829268	1.05231	0.773196	0.75	1.33333	1.82716	0.547297	0.317025	3.15432	1.03586	0.965385
TBPL1	21	TBPL1	463	837	703	547	539	558	393	206	316		1.67766	0.596067	1.48668	0.67264	0.776411	1.28798	1.29466	0.772404	1.01484	0.985375	1.37228	0.917436	1.82951	0.546595	1.41985	0.704301	1.50575	0.664122	0.651899	1.53398
ZBTB42	6	ZBTB42	86	177	150	124	115	28	104	180	199		1.02074	0.979678	1.49053	0.670904	0.663239	1.50775	1.25523	0.796667	1.07826	0.927419	1.40317	0.986058	0.173913	5.75	0.269231	3.71429	0.548813	1.82212	0.904523	1.10556
GLYR1	7	GLYR1	1891	2759	1615	2131	1765	2968	3791	3378	3100		0.614097	1.62841	1.49095	0.670714	1.0294	0.971444	0.829055	1.20619	1.20737	0.82825	1.01757	0.790108	0.867076	1.1533	0.782907	1.27729	1.17042	0.854392	1.08968	0.917703
DOT1L	6	DOT1L	1303	1488	960	873	855	180	1271	1566	2387		0.811103	1.23289	1.49136	0.670531	1.45424	0.687644	1.11111	0.9	1.02105	0.979381	1.01195	0.642064	0.103369	9.67407	0.141621	7.06111	0.643056	1.55507	0.656054	1.52427
ZNF322	4	ZNF322	535	733	567	404	455	389	535	741	705		0.909367	1.09967	1.49516	0.668827	1.12553	0.888474	1.32014	0.757496	0.887912	1.12624	1.24601	0.749737	0.589096	1.69751	0.727103	1.37532	0.739972	1.3514	1.05106	0.951417
ZNF490	17	ZNF490	431	548	479	234	322	136	234	171	181		2.23158	0.448113	1.49523	0.668796	1.24928	0.800464	1.72302	0.580376	0.726708	1.37607	1.35238	0.704801	0.696246	1.43627	0.581197	1.72059	1.32955	0.752137	0.944751	1.05848
ZNF841	8	ZNF841	272	378	277	234	220	117	76	278	176		1.70757	0.585626	1.50748	0.66336	1.11628	0.895833	1.22026	0.819495	1.06364	0.940171	1.15283	0.749744	0.662264	1.50997	1.53947	0.649573	0.334802	2.98684	1.57955	0.633094
ZNF304	2	ZNF304	342	434	219	326	264	34	135	403	217		1.6071	0.62224	1.50825	0.663018	1.26823	0.788499	0.742373	1.34703	1.23485	0.809816	0.91517	0.695017	0.135099	7.40196	0.251852	3.97059	0.435484	2.2963	1.85714	0.538462
DNMT1	1	DNMT1	661	2863	1812	2914	2198	3	1415	3937	2365		1.08269	0.923622	1.50982	0.66233	0.286395	3.49168	0.70892	1.4106	1.32575	0.75429	1.28168	1.30988	0.00116626	857.444	0.00212014	471.667	0.449064	2.22686	1.66469	0.600711
ZNF358	2	ZNF358	378	516	401	213	364	1	472	336	212		1.4668	0.681757	1.52212	0.656977	1.15951	0.862434	1.38995	0.719451	0.585165	1.70892	1.44501	0.729306	0.00294118	340	0.00211864	472	1.72263	0.580508	1.58491	0.630952
ZNF213	12	ZNF213	218	312	180	243	178	720	598	337	388		0.442878	2.25796	1.52381	0.65625	1.08819	0.91896	0.855107	1.16944	1.36517	0.73251	0.968908	0.755975	1.63265	0.6125	1.20401	0.830556	1.64966	0.606187	0.868557	1.15134
ZNF80	8	ZNF80	46	146	123	86	128	2	1	1	0		105.8	0.0094518	1.5248	0.655822	0.409496	2.44203	1.14953	0.869919	0.671875	1.48837	2.00505	1.17014	3	0.333333	2	0.5	2	0.5	N.D.	0
FOXO4	15	FOXO4	1041	1672	1423	952	944	3507	1225	760	869		0.758623	1.31818	1.53394	0.651914	0.940946	1.06276	1.50105	0.666198	1.00847	0.991597	1.35106	0.815579	3.68641	0.271267	2.86286	0.349301	1.50399	0.664898	0.874568	1.14342
SIX5	2	SIX5	46	57	50	20	32	0	0	14	75		1.8427	0.542683	1.54054	0.649123	1.35294	0.73913	1.92308	0.52	0.625	1.6	1.40404	0.660194	0	N.D.	N.D.	N.D.	0	N.D.	0.186667	5.35714
ZNF211	18	ZNF211	803	1209	768	864	696	450	463	293	255		2.37645	0.420795	1.54455	0.647436	1.03479	0.966376	0.984615	1.01562	1.24138	0.805556	1.06899	0.771372	1.33531	0.748889	0.971922	1.02889	1.68978	0.591793	1.14902	0.870307
CC2D1A	20	CC2D1A	337	662	590	380	407	240	563	514	581		1.00148	0.998527	1.54492	0.647281	0.734205	1.36202	1.49936	0.666949	0.933661	1.07105	1.54254	0.918919	0.434258	2.30278	0.426288	2.34583	1.02831	0.972469	0.884682	1.13035
GTF2I	12	GTF2I	4790	6539	4065	4141	3926	15545	7995	6085	5018		0.541778	1.84578	1.54568	0.646964	1.18447	0.844259	1.00781	0.992251	1.05476	0.94808	1.08461	0.71392	2.44188	0.409521	1.94434	0.514313	1.44015	0.694371	1.21263	0.824651
THAP8	9	THAP8	79	145	109	96	91	55	121	240	131		0.760512	1.3149	1.54667	0.646552	0.800676	1.24895	1.16578	0.857798	1.05495	0.947917	1.31429	0.880952	0.335366	2.98182	0.454545	2.2	0.652291	1.53306	1.83206	0.545833
DRAP1	16	DRAP1	997	1934	1550	1114	1327	1010	1234	1226	1459		1.12347	0.890097	1.55092	0.644778	0.749436	1.33434	1.26997	0.787419	0.839488	1.1912	1.51934	0.907768	0.773156	1.2934	0.818476	1.22178	0.919181	1.08793	0.840302	1.19005
ZNF362	2	ZNF362	696	1333	980	923	835	465	999	939	700		1.229	0.813667	1.55271	0.644036	0.7626	1.3113	1.1149	0.896939	1.10539	0.904659	1.29627	0.899622	0.52881	1.89104	0.465465	2.14839	1.21904	0.82032	1.34143	0.745474
ZNF799	13	ZNF799	190	265	177	174	140	68	108	196	142		1.47237	0.679175	1.55653	0.642453	1.1609	0.861404	1.12739	0.887006	1.24286	0.804598	1.06593	0.719414	0.457399	2.18627	0.62963	1.58824	0.639053	1.56481	1.38028	0.72449
NFATC3	17	NFATC3	4991	11015	9222	6500	7535	3588	2544	2493	1338		3.15271	0.317188	1.55976	0.641126	0.643806	1.55326	1.31414	0.760952	0.862641	1.15923	1.61123	0.968678	1.68847	0.592252	1.41038	0.70903	1.32811	0.752948	1.86323	0.536703
DR1	21	DR1	2578	4896	3970	3020	2944	3070	3198	2099	1757		1.37558	0.726965	1.56522	0.638889	0.778538	1.28446	1.33132	0.751134	1.02582	0.974834	1.40645	0.886094	1.30564	0.765907	0.959975	1.04169	1.65871	0.602877	1.19465	0.837065
TFCP2	2	TFCP2	1132	2102	1505	1381	1336	715	2575	1267	1124		1.04996	0.952421	1.57041	0.636775	0.804358	1.24323	1.10784	0.902658	1.03368	0.967415	1.31131	0.870336	0.431937	2.31515	0.27767	3.6014	2.15391	0.464272	1.12722	0.887135
CENPB	1	CENPB	1693	3274	2658	1988	1990	133	3004	2819	1894		1.18247	0.845686	1.57234	0.635996	0.765371	1.30656	1.33635	0.748307	0.998995	1.00101	1.43476	0.890678	0.051704	19.3409	0.0442743	22.5865	1.27477	0.784454	1.48838	0.671869
NFE2L1	5	NFE2L1	2565	4251	2967	2710	2552	2307	3503	9933	14987		0.391669	2.55317	1.57532	0.634792	0.935108	1.0694	1.12771	0.886754	1.06191	0.941697	1.23476	0.804871	0.2435	4.10678	0.658578	1.51842	0.28114	3.55695	0.662774	1.50881
ZNF707	15	ZNF707	241	423	316	258	257	159	252	217	324		1.2563	0.795987	1.57836	0.63357	0.870036	1.14938	1.22718	0.814873	1.00389	0.996124	1.33066	0.834337	0.601513	1.66247	0.630952	1.58491	0.931608	1.07341	0.669753	1.49309
PRDM1	40	PRDM1	854	3483	3398	2666	1906	3069	370	1196	2832		1.31855	0.75841	1.57888	0.633362	0.321455	3.11085	1.48644	0.672749	1.39874	0.714929	1.6642	1.22512	2.09345	0.47768	8.29459	0.12056	0.183714	5.44324	0.422316	2.36789
ZNF200	16	ZNF200	200	447	269	374	289	2076	194	345	515		0.403578	2.47783	1.57951	0.63311	0.643777	1.55333	0.811463	1.23234	1.29412	0.772727	1.16725	0.96033	5.90892	0.169236	10.701	0.0934489	0.451163	2.21649	0.669903	1.49275
TRAFD1	16	TRAFD1	1696	2306	1195	1651	1294	5094	3361	1307	3834		0.479082	2.08732	1.58053	0.632697	1.22899	0.813679	0.811545	1.23222	1.27589	0.783767	0.955084	0.689655	1.79746	0.556341	1.51562	0.659796	1.30753	0.764802	0.340897	2.93344
ZNF668	6	ZNF668	220	445	406	235	265	121	307	427	312		1.07695	0.928549	1.58082	0.632584	0.728477	1.37273	1.624	0.615764	0.886792	1.12766	1.63516	0.908271	0.347036	2.88154	0.394137	2.53719	0.830853	1.20358	1.36859	0.730679
AHRR	5	AHRR	33	59	39	43	34	50	46	2346	2838		0.0315152	31.7308	1.58389	0.631356	0.853448	1.17172	1.01299	0.987179	1.26471	0.790698	1.15789	0.84058	0.0286807	34.8667	1.08696	0.92	0.0177469	56.3478	0.826638	1.20972
ZNF487	15	ZNF487	114	180	171	77	91	409	134	27	74		0.786335	1.27172	1.5894	0.629167	1.00885	0.991228	2.03571	0.491228	0.846154	1.18182	1.54276	0.768707	5.22128	0.191524	3.05224	0.327628	2.65347	0.376866	0.364865	2.74074
ZNF256	13	ZNF256	387	402	206	216	200	8	37	148	62		4.42667	0.225904	1.59366	0.627488	1.86656	0.535745	0.990385	1.00971	1.08	0.925926	0.893311	0.52556	0.097166	10.2917	0.216216	4.625	0.352381	2.83784	2.3871	0.418919
TSHZ1	23	TSHZ1	765	3898	3553	2467	2931	91	1142	523	326		5.23112	0.191164	1.60478	0.62314	0.256396	3.90022	1.31641	0.75964	0.841692	1.18808	2.1415	1.27972	0.137117	7.29304	0.0796848	12.5495	2.69022	0.371716	1.60429	0.623327
ESRRA	7	ESRRA	381	665	430	425	419	1053	1352	1084	901		0.422779	2.3653	1.60725	0.62218	0.897174	1.11461	1.01896	0.981395	1.01432	0.985882	1.25227	0.811982	0.946659	1.05635	0.778846	1.28395	1.36222	0.734098	1.20311	0.831181
ZNF888	5	ZNF888	179	216	149	107	102	68	109	263	247		0.876856	1.14044	1.60894	0.621528	1.5	0.666667	1.42584	0.701342	1.04902	0.953271	1.08858	0.604219	0.329564	3.03431	0.623853	1.60294	0.427451	2.33945	1.06478	0.939163
FOXN3	21	FOXN3	7204	13225	9866	7359	8448	8092	7397	4831	2455		1.61939	0.617517	1.60903	0.621493	0.841818	1.1879	1.24831	0.801085	0.871094	1.14798	1.4438	0.837796	1.65334	0.604836	1.09396	0.914113	2.03047	0.492497	1.96782	0.508176
ZNF433	13	ZNF433	69	113	74	63	74	11	26	40	38		2.73391	0.365776	1.61429	0.619469	0.981043	1.01932	1.08029	0.925676	0.851351	1.1746	1.31818	0.772894	0.317308	3.15152	0.423077	2.36364	0.666667	1.5	1.05263	0.95
ZNF282	12	ZNF282	526	890	706	483	490	404	664	544	614		1.11231	0.899031	1.61451	0.619382	0.939845	1.06401	1.45118	0.689093	0.985714	1.01449	1.37826	0.79049	0.665203	1.5033	0.608434	1.64356	1.1468	0.871988	0.885993	1.12868
SMYD3	23	SMYD3	227	443	305	255	307	24	66	88	32		5.85524	0.170787	1.61974	0.617381	0.785467	1.27313	1.08541	0.921311	0.830619	1.20392	1.4592	0.862687	0.387097	2.58333	0.363636	2.75	1.1	0.909091	2.75	0.363636
STAT3	16	STAT3	2130	5389	3618	3974	3540	17179	5991	4676	8587		0.409541	2.44176	1.6254	0.615235	0.574021	1.7421	0.963002	1.03842	1.1226	0.89079	1.37036	0.987011	2.67669	0.373596	2.86747	0.34874	0.903416	1.10691	0.544544	1.8364
ZNF641	15	ZNF641	1044	2299	1687	1440	1482	5211	1880	1193	946		0.689231	1.45089	1.62675	0.614724	0.67954	1.47158	1.15469	0.866034	0.97166	1.02917	1.46753	0.919135	3.88977	0.257084	2.77181	0.360775	1.75783	0.568883	1.2611	0.792959
MTERF2	17	MTERFD3	91	346	245	282	231	153	18	110	60		2.80352	0.356695	1.63015	0.613439	0.360158	2.77656	0.955166	1.04694	1.22078	0.819149	1.46917	1.15637	2.44149	0.409586	8.5	0.117647	0.211765	4.72222	1.83333	0.545455
ARID2	32	ARID2	464	1256	862	976	765	651	554	1095	1540		0.900625	1.11034	1.63808	0.61047	0.534768	1.86997	0.990235	1.00986	1.27582	0.783811	1.33472	1.00891	0.612418	1.63287	1.17509	0.850998	0.420493	2.37816	0.711039	1.40639
ZNF831	17	ZNF831	500	4101	4152	2676	2665	49	3	5	4		184.839	0.0054101	1.64155	0.609181	0.158011	6.32867	1.55477	0.643184	1.00413	0.995889	2.29177	1.3755	12.25	0.0816327	16.3333	0.0612245	0.666667	1.5	1.25	0.8
ATF6B	12	ATF6B	2759	4537	3185	2540	2552	2243	3851	2766	2598		1.08731	0.919701	1.64444	0.608111	1	1	1.25098	0.799372	0.995298	1.00472	1.29257	0.756305	0.730222	1.36945	0.582446	1.7169	1.43587	0.696442	1.06467	0.939262
HMG20A	2	HMG20A	875	1581	944	1002	1012	78	607	1239	958		1.50285	0.665405	1.64988	0.606104	0.887424	1.12686	0.937438	1.06674	0.990119	1.00998	1.25626	0.802932	0.0834522	11.9829	0.128501	7.78205	0.552572	1.80972	1.29332	0.773204
TET3	12	TET3	1156	1896	1074	1096	1228	4240	6477	2572	1359		0.352267	2.83876	1.66535	0.600475	1.0206	0.979815	0.924269	1.08194	0.892508	1.12044	1.24275	0.742246	1.22214	0.818239	0.654624	1.52759	3.29534	0.303458	1.89257	0.528383
TCF7L2	7	TCF7L2	17	172	194	64	138	704	869	267	628		0.189627	5.2735	1.66586	0.600291	0.128788	7.76471	1.92079	0.520619	0.463768	2.15625	4.14815	1.39683	1.19728	0.835227	0.810127	1.23438	1.9419	0.51496	0.425159	2.35206
ZNF276	18	ZNF276	1762	5424	4483	3373	3401	2039	1141	344	388		3.77157	0.265141	1.66649	0.600065	0.469574	2.12959	1.32359	0.755521	0.991767	1.0083	1.72775	1.04435	3.26588	0.306196	1.78703	0.559588	3.11749	0.320771	0.886598	1.12791
IRF1	11	IRF1	3771	5815	5262	2459	2330	14095	4177	1119	6478		0.607275	1.6467	1.68282	0.594239	1.12556	0.888447	2.19754	0.455055	1.05536	0.94754	1.43467	0.699005	3.59139	0.278444	3.37443	0.296346	1.09964	0.909385	0.172738	5.7891
ZKSCAN7	17	ZKSCAN7	105	197	130	94	139	79	36	32	33		2.95556	0.338346	1.68376	0.593909	0.867769	1.15238	1.11588	0.896154	0.676259	1.47872	1.56114	0.801325	2.34653	0.42616	2.19444	0.455696	1.10769	0.902778	0.969697	1.03125
ZNF853	8	ZNF853	334	857	799	226	667	6	6	3	3		128.133	0.00780437	1.692	0.591015	0.592199	1.68862	1.78947	0.558824	0.338831	2.95133	2.76548	0.947103	1.5	0.666667	1	1	2	0.5	1	1
SNAPC2	1	SNAPC2	359	721	499	409	433	56	670	736	670		0.908443	1.10078	1.69647	0.589459	0.803132	1.24513	1.18527	0.843687	0.944573	1.05868	1.4349	0.827778	0.0809249	12.3571	0.0835821	11.9643	0.953058	1.04925	1.09851	0.910326
ZNF205	6	ZNF205	10	42	35	28	26	1	100	128	103		0.339759	2.94326	1.69697	0.589286	0.337079	2.96667	1.2963	0.771429	1.07692	0.928571	1.80702	1.14103	0.00906344	110.333	0.01	100	0.865801	1.155	1.24272	0.804688
ZNF772	1	ZNF772	266	252	53	148	127	16	81	336	229		1.02236	0.978132	1.69697	0.589286	2.43293	0.411028	0.385455	2.59434	1.16535	0.858108	0.695652	0.422136	0.0743034	13.4583	0.197531	5.0625	0.286726	3.48765	1.46725	0.681548
AKNA	21	AKNA	7152	17733	12716	10489	11380	20182	7878	1789	1047		1.53988	0.649403	1.6995	0.588409	0.620385	1.6119	1.16292	0.859901	0.921705	1.08495	1.58075	0.926529	5.65111	0.176956	2.56182	0.390348	5.55571	0.179995	1.70869	0.585243
EBF3	4	MAPRE3	74	118	69	71	61	317	222	433	772		0.180275	5.54707	1.71636	0.582627	1.10448	0.905405	1.04545	0.956522	1.16393	0.859155	1.14023	0.697917	0.666433	1.50053	1.42793	0.700315	0.368465	2.71396	0.560881	1.78291
ZNF468	5	ZNF468	660	1041	751	518	493	280	530	1048	862		1.01853	0.981808	1.71924	0.581652	1.12372	0.889899	1.48566	0.673103	1.05071	0.951737	1.29315	0.690574	0.344262	2.90476	0.528302	1.89286	0.554974	1.80189	1.21578	0.822519
ZNF74	3	ZNF74	269	650	443	389	410	1	205	92	41		5.09971	0.19609	1.72071	0.581154	0.649758	1.53903	1.10889	0.901806	0.94878	1.05398	1.5228	0.900979	0.00887574	112.667	0.00487805	205	3.08271	0.32439	2.2439	0.445652
CEBPB	10	CEBPB	450	1239	1129	617	671	28589	5972	4787	10827		0.0654669	15.2749	1.72864	0.578491	0.558544	1.79037	1.75311	0.570416	0.919523	1.08752	1.89878	0.954016	3.97327	0.251682	4.78717	0.208892	0.764955	1.30727	0.442135	2.26175
SMAD5	1	SMAD5	683	1259	1195	403	614	29	564	1011	683		1.45308	0.688192	1.73955	0.574861	0.926311	1.07955	2.35005	0.425523	0.656352	1.52357	1.88336	0.759355	0.0385297	25.954	0.0514184	19.4483	0.66588	1.50177	1.48023	0.675569
GLMP	9	C1orf85	278	829	600	545	483	297	1939	8782	5556		0.132014	7.57495	1.73977	0.574789	0.512285	1.95204	1.16732	0.856667	1.12836	0.886239	1.54881	0.980428	0.0547398	18.2682	0.153172	6.52862	0.27047	3.69727	1.58063	0.632658
ZNF677	3	ZNF677	79	98	31	55	60	2	14	48	17		3.19012	0.313467	1.74222	0.57398	1.62329	0.616034	0.53913	1.85484	0.916667	1.09091	0.940299	0.549906	0.0759494	13.1667	0.142857	7	0.430769	2.32143	2.82353	0.354167
VENTX	4	VENTX	10	7	3	1	2	15	824	38	12		0.0206974	48.3152	1.75	0.571429	5	0.2	2	0.5	0.5	2	0.727273	0.235294	0.0514874	19.4222	0.0182039	54.9333	32.96	0.0303398	3.16667	0.315789
ZBTB44	17	ZBTB44	3665	8676	7174	4298	4676	2249	2180	989	681		3.73687	0.267603	1.75158	0.570914	0.680889	1.46867	1.59884	0.625453	0.919162	1.08795	1.71845	0.872323	1.75247	0.570624	1.03165	0.96932	2.61078	0.383028	1.45228	0.688574
TIGD2	2	TIGD2	154	260	166	141	127	3	129	149	99		1.78526	0.560142	1.76871	0.565385	1.06452	0.939394	1.23881	0.807229	1.11024	0.900709	1.24972	0.698873	0.0238727	41.8889	0.0232558	43	1.04032	0.96124	1.50505	0.66443
ZNF207	1	ZNF207	3063	6282	3796	3868	3339	1267	4417	3947	5024		1.11077	0.900273	1.78644	0.559774	0.835136	1.19741	1.05342	0.949289	1.15843	0.863237	1.29053	0.784947	0.283911	3.52223	0.286846	3.48619	0.984729	1.01551	0.785629	1.27287
ZNF808	18	ZNF808	594	1249	886	656	653	452	390	321	246		2.29269	0.436169	1.79132	0.558247	0.811845	1.23176	1.35371	0.738713	1.00459	0.995427	1.48693	0.793995	1.41693	0.705752	1.15897	0.862832	1.37566	0.726923	1.30488	0.766355
MXD3	12	MXD3	1496	3029	2224	1406	1636	4594	5342	2382	2813		0.517666	1.93175	1.79178	0.558105	0.85226	1.17335	1.4622	0.683903	0.859413	1.16358	1.58259	0.775838	1.30796	0.764548	0.859978	1.16282	2.05659	0.486241	0.846783	1.18094
TERF1	39	TERF1	558	1138	691	678	585	311	571	561	662		1.38717	0.72089	1.8121	0.551845	0.856704	1.16726	1.09422	0.913893	1.15897	0.862832	1.30205	0.768082	0.520067	1.92283	0.544658	1.83601	0.933769	1.07093	0.847432	1.18004
GATAD2A	15	GATAD2A	1977	6107	4720	3250	3528	4467	1905	2878	2173		1.37141	0.729177	1.81284	0.551621	0.515829	1.93863	1.39274	0.718008	0.921202	1.08554	1.83088	0.94821	1.92654	0.519066	2.34488	0.426461	0.754306	1.32572	1.32444	0.755038
ZNF135	13	ZNF135	156	118	15	37	51	1	4	25	11		7.3561	0.135942	1.82239	0.548729	4.54369	0.220085	0.340909	2.93333	0.72549	1.37838	0.635579	0.250608	0.075	13.3333	0.25	4	0.222222	4.5	2.27273	0.44
ZNF223	6	ZNF223	56	108	32	84	65	6	75	229	187		0.555332	1.80072	1.82278	0.548611	0.928177	1.07738	0.42953	2.32812	1.29231	0.77381	0.97619	0.735772	0.0366599	27.2778	0.08	12.5	0.360577	2.77333	1.2246	0.816594
SNAI3	12	SNAI3	225	521	378	331	203	908	490	522	142		0.643259	1.55458	1.83289	0.545585	0.740132	1.35111	1.41573	0.706349	1.63054	0.613293	1.32134	0.815013	2.36049	0.423642	1.85306	0.539648	1.4759	0.677551	3.67606	0.272031
ZNF415	8	ZNF415	118	86	12	36	21	25	6	20	13		3.4125	0.29304	1.83957	0.543605	5.13043	0.194915	0.421053	2.375	1.71429	0.583333	0.515152	0.22549	1.92308	0.52	4.16667	0.24	0.363636	2.75	1.53846	0.65
FOSL1	28	FOSL1	3	7	8	2	2	3	23	312	403		0.0237517	42.1023	1.86667	0.535714	0.75	1.33333	4	0.25	1	1	2.26667	0.8	0.0121951	82	0.130435	7.66667	0.0643357	15.5435	0.774194	1.29167
ZNF710	4	ZNF710	433	803	514	396	370	2588	2389	2393	2333		0.207441	4.82065	1.87507	0.533313	1.01484	0.985373	1.34204	0.745136	1.07027	0.934343	1.35665	0.690399	1.09122	0.916409	1.0833	0.923107	1.011	0.989117	1.02572	0.974927
IKZF2	8	IKZF2	702	5667	6881	1683	2780	4	10	86	55		91.4219	0.0109383	1.88179	0.53141	0.185649	5.38651	3.08358	0.324299	0.605396	1.65181	4.28456	1.18742	0.0794702	12.5833	0.4	2.5	0.141844	7.05	1.56364	0.639535
ZNF70	2	ZNF70	72	133	93	51	66	3	41	76	55		1.89714	0.527108	1.88652	0.530075	1.02857	0.972222	1.58974	0.629032	0.772727	1.29412	1.58266	0.682927	0.0523256	19.1111	0.0731707	13.6667	0.625954	1.59756	1.38182	0.723684
CREB3L4	2	CREB3L4	257	297	151	99	120	10	133	105	77		2.27446	0.439665	1.89474	0.527778	2.08378	0.479896	1.379	0.725166	0.825	1.21212	1.06367	0.445247	0.0952381	10.5	0.075188	13.3	1.46154	0.684211	1.36364	0.733333
HIVEP3	1	HIVEP3	409	1438	1464	495	666	27	1524	1663	429		0.982048	1.01828	1.89585	0.527469	0.467429	2.13936	2.52196	0.396516	0.743243	1.34545	2.63127	0.947482	0.0224004	44.642	0.0177165	56.4444	1.45698	0.686352	3.87646	0.257968
CREB3L2	6	CREB3L2	1562	2854	2336	1068	1026	316	1678	4480	2721		0.769636	1.29932	1.90521	0.524877	1.05779	0.945369	2.23114	0.448202	1.04094	0.960674	1.57567	0.66878	0.106769	9.36603	0.188319	5.31013	0.466046	2.14571	1.64645	0.607366
HMGN3	2	HMGN3	798	1882	1150	924	1054	2	1318	1049	609		1.56024	0.640926	1.91747	0.52152	0.765345	1.3066	1.16279	0.86	0.87666	1.14069	1.58188	0.778109	0.00201613	496	0.00151745	659	1.58987	0.628983	1.7225	0.580553
TET2	12	TET2	1121	1868	1162	756	835	14336	5611	2183	3987		0.175885	5.68552	1.92876	0.518469	1.22158	0.818614	1.46072	0.684596	0.905389	1.1045	1.37276	0.614029	3.65062	0.273926	2.55498	0.391392	1.8188	0.549813	0.547529	1.82639
ARNTL	11	ARNTL	165	959	741	601	460	1265	356	575	637		0.826262	1.21027	1.95018	0.512774	0.274695	3.6404	1.3968	0.715924	1.30652	0.765391	1.8799	1.0688	2.42028	0.413175	3.55337	0.281423	0.587459	1.70225	0.902669	1.10783
NR1I3	6	NR1I3	31	90	57	48	48	10	54	129	65		0.849612	1.17701	1.95652	0.511111	0.607843	1.64516	1.1875	0.842105	1	1	1.64557	0.842975	0.120968	8.26667	0.185185	5.4	0.556701	1.7963	1.98462	0.503876
HOXB2	3	HOXB2	97	711	525	519	287	1	120	31	69		7.74299	0.129149	1.9916	0.50211	0.218633	4.57388	1.30273	0.767619	1.80836	0.552987	1.64827	1.09818	0.0136364	73.3333	0.00833333	120	2.4	0.416667	0.449275	2.22581
ST18	5	ST18	2	1	0	0	0	0	2	163	91		0.009375	106.667	2	0.5	N.D.	0	N.D.	N.D.	N.D.	N.D.	0.333333	0	0	N.D.	0	N.D.	0.015748	63.5	1.79121	0.558282
HDX	6	HDX	50	55	36	12	11	0	123	82	173		0.34709	2.8811	2.01835	0.495455	2.54237	0.393333	3.13043	0.319444	1.09091	0.916667	1.09677	0.374603	0	N.D.	0	N.D.	0.964706	1.03659	0.473988	2.10976
CASZ1	15	CASZ1	312	522	382	142	193	268	138	126	298		1.49494	0.668923	2.02915	0.492816	1.30544	0.766026	2.2806	0.438482	0.735751	1.35915	1.61087	0.573141	1.4306	0.699005	1.94203	0.514925	0.650943	1.53623	0.422819	2.36508
TFAP2E	3	TFAP2E	58	188	101	112	99	10	95	30	52		2.38717	0.418907	2.03243	0.492021	0.557692	1.7931	0.957346	1.04455	1.13131	0.883929	1.52157	0.845528	0.169492	5.9	0.105263	9.5	2.31707	0.431579	0.576923	1.73333
BHLHE40	32	BHLHE40	1289	9137	12220	1631	2476	2770	2300	6620	8534		1.05827	0.944941	2.0747	0.481996	0.236847	4.22214	5.95082	0.168044	0.658724	1.51809	5.44132	1.04399	0.476109	2.10036	1.20435	0.830325	0.30355	3.29435	0.775721	1.28912
AHDC1	13	AHDC1	588	1526	816	736	762	81	255	437	264		3.41601	0.292739	2.10338	0.475426	0.762316	1.31179	1.08945	0.917892	0.965879	1.03533	1.56294	0.729738	0.254184	3.93416	0.317647	3.14815	0.727532	1.37451	1.6553	0.604119
PLSCR1	4	PLSCR1	424	914	527	342	393	2382	3150	1216	12942		0.105637	9.46635	2.16845	0.46116	1.00792	0.992138	1.43401	0.697343	0.870229	1.14912	1.59617	0.628799	0.412873	2.42205	0.75619	1.32242	0.444978	2.2473	0.0939577	10.6431
ZSCAN9	25	ZSCAN9	209	251	165	30	57	89	172	158	164		0.977015	1.02353	2.17787	0.459163	2.4881	0.401914	3.7931	0.263636	0.526316	1.9	1.31939	0.365217	0.540486	1.85019	0.517442	1.93258	1.06832	0.936047	0.963415	1.03797
ZNF28	1	ZNF28	502	982	534	385	370	129	264	764	526		1.31812	0.758655	2.19319	0.455957	1.16835	0.85591	1.41457	0.706929	1.04054	0.961039	1.41751	0.579066	0.249035	4.0155	0.488636	2.04651	0.409302	2.44318	1.45247	0.688482
RXRA	4	RXRA	265	1189	995	431	472	13904	13002	9726	3398		0.0669898	14.9277	2.1988	0.454794	0.418862	2.38742	2.20377	0.453769	0.913136	1.09513	2.54406	0.870243	1.59657	0.626343	1.06937	0.935127	1.98141	0.504692	2.86227	0.349373
ZNF319	21	ZNF319	768	2434	1528	987	1097	1442	924	479	748		1.51717	0.659121	2.22283	0.449877	0.637874	1.56771	1.46641	0.681937	0.899727	1.11145	1.92175	0.75203	2.01116	0.497226	1.56061	0.640777	1.50611	0.663961	0.640374	1.56159
FOXD2	2	FOXD2	16	88	79	24	38	2	11	24	32		2.84058	0.352041	2.24204	0.446023	0.340426	2.9375	2.54839	0.392405	0.631579	1.58333	3.41667	0.903846	0.0895522	11.1667	0.181818	5.5	0.392857	2.54545	0.75	1.33333
BATF	27	BATF	166	1097	598	587	556	180	345	378	592		1.60749	0.622087	2.301	0.434594	0.286043	3.49598	1.04637	0.955686	1.05576	0.947189	1.99292	0.918976	0.410646	2.43519	0.521739	1.91667	0.71134	1.4058	0.638514	1.56614
ARID5A	16	ARID5A	782	3564	1774	1835	1774	2960	1175	1696	2888		0.892671	1.12023	2.31241	0.432449	0.435816	2.29454	0.983098	1.01719	1.03439	0.966757	1.81174	0.82574	1.54193	0.648536	2.51915	0.396959	0.512653	1.95064	0.587258	1.70283
NFATC2	8	NFATC2	2344	10976	6889	4828	4570	7	39	279	42		64.5384	0.0154946	2.3565	0.424358	0.431755	2.31613	1.46606	0.682102	1.05646	0.946562	2.08542	0.815165	0.0583333	17.1429	0.179487	5.57143	0.242991	4.11538	6.64286	0.150538
ZNF300	3	ZNF300	133	179	51	65	54	2	35	32	32		3.81782	0.261929	2.36304	0.423184	2.34706	0.426065	0.857143	1.16667	1.2037	0.830769	0.956229	0.363248	0.0606061	16.5	0.0571429	17.5	1.09375	0.914286	1	1
ZNF697	20	ZNF697	2	3	1	1	1	81	429	1230	2446		0.00152891	654.062	2.4	0.416667	2	0.5	1	1	1	1	1.11111	0.4	0.0591961	16.893	0.188811	5.2963	0.233406	4.28438	0.502862	1.98862
ZFPM1	24	ZFPM1	245	1002	699	353	358	18	61	58	39		12.0773	0.0828002	2.42175	0.412924	0.521277	1.91837	1.96624	0.508584	0.986034	1.01416	2.29543	0.753809	0.341772	2.92593	0.295082	3.38889	1.25773	0.795082	1.48718	0.672414
ZNF365	27	ZNF365	7	616	454	265	281	0	1	42	36		16.4354	0.0608441	2.44687	0.408685	0.021	47.619	1.663	0.601322	0.94306	1.06038	3.31127	1.07009	0	N.D.	0	N.D.	0.025641	39	1.16667	0.857143
NCOA1	11	NCOA1	2111	7845	4110	3149	3433	13656	4180	1983	2580		0.737461	1.356	2.45099	0.407999	0.592312	1.6883	1.24886	0.80073	0.917274	1.09019	1.95032	0.71595	4.68581	0.21341	3.26699	0.306093	1.83213	0.545813	0.768605	1.30106
ZBTB47	4	ZBTB47	14	122	111	47	24	415	662	657	395		0.119493	8.36871	2.4898	0.401639	0.230769	4.33333	3.12676	0.31982	1.95833	0.510638	2.80874	0.892157	0.726371	1.37671	0.626888	1.59518	1.25856	0.794562	1.66329	0.601218
MYT1	9	PKMYT1	41	83	36	31	24	23	132	453	78		0.250729	3.98837	2.51515	0.39759	1.35165	0.739837	1.30909	0.763889	1.29167	0.774194	1.32407	0.489247	0.104072	9.6087	0.174242	5.73913	0.497175	2.01136	5.80769	0.172185
E2F7	5	E2F7	9	12	3	4	3	0	0	52	182		0.105983	9.43548	2.52632	0.395833	2.7	0.37037	0.857143	1.16667	1.33333	0.75	0.923077	0.31746	0	N.D.	N.D.	N.D.	0	N.D.	0.285714	3.5
HEY1	35	HEY1	5	7	5	0	1	228	2	12	360		0.0239203	41.8056	2.54545	0.392857	2.5	0.4	10	0.1	0	N.D.	1.73333	0.333333	1.82888	0.546784	114	0.00877193	0.0107527	93	0.0333333	30
ZNF718	24	ZNF718	143	356	162	139	114	47	62	79	68		2.85625	0.350109	2.55197	0.391854	1.03373	0.967366	1.28063	0.780864	1.2193	0.820144	1.49409	0.554442	0.674641	1.48227	0.758065	1.31915	0.843537	1.18548	1.16176	0.860759
SOX13	27	SOX13	12	923	917	138	364	53	5	304	143		3.72911	0.268161	2.58001	0.387595	0.02537	39.4167	3.65339	0.273719	0.379121	2.63768	9.79556	1.01176	0.35177	2.84277	10.6	0.0943396	0.0223714	44.7	2.12587	0.470395
XBP1	2	XBP1	3321	9234	4721	3245	2833	179	3596	2529	3483		1.90898	0.52384	2.61586	0.382283	0.922585	1.08391	1.55347	0.64372	1.14543	0.873035	1.70454	0.573424	0.0558909	17.892	0.0497775	20.0894	1.19627	0.835929	0.726098	1.37722
STAT4	42	STAT4	15	2388	1273	1145	1169	1	2	161	1948		2.26894	0.440735	2.65186	0.377094	0.0125453	79.7111	1.10026	0.908877	0.97947	1.02096	2.77586	0.995145	0.00142113	703.667	0.5	2	0.00189663	527.25	0.0826489	12.0994
GFI1	27	GFI1	29	1896	1483	518	805	8	10	97	35		25.232	0.0396322	2.67513	0.373813	0.031005	32.2529	2.24187	0.446055	0.643478	1.55405	5.09933	0.971775	0.169014	5.91667	0.8	1.25	0.151515	6.6	2.77143	0.360825
MXD1	10	MXD1	342	1153	636	392	350	63940	2464	3815	13966		0.0273018	36.6277	2.6814	0.37294	0.744557	1.34308	1.71429	0.583333	1.12	0.892857	1.94278	0.614493	9.47493	0.105542	25.9497	0.0385361	0.27715	3.60816	0.273163	3.66081
ZNF516	7	ZNF516	517	916	167	350	325	7086	2470	2170	1280		0.139935	7.14615	2.6961	0.370906	1.84204	0.542876	0.494815	2.02096	1.07692	0.928571	1.08266	0.391719	3.59088	0.278483	2.86883	0.348575	1.43188	0.698381	1.69531	0.589862
ZNF618	1	ZNF618	201	392	202	84	91	1	202	798	469		0.527891	1.89433	2.7128	0.368622	1.59947	0.625207	2.30857	0.433168	0.923077	1.08333	1.60234	0.423834	0.00204221	489.667	0.0049505	202	0.318863	3.13614	1.70149	0.587719
ZEB2	20	ZEB2	2760	8076	6690	261	2167	3377	9851	16006	20989		0.317846	3.14617	2.71965	0.367694	0.908094	1.10121	5.51071	0.181465	0.120443	8.30268	3.73673	0.56097	0.216262	4.62403	0.342808	2.91709	0.532558	1.87773	0.76259	1.31132
ELF4	12	ELF4	1937	6667	3260	2339	2256	5896	5466	2849	4263		0.712742	1.40303	2.72345	0.367182	0.739784	1.35175	1.41893	0.704755	1.03679	0.964515	1.89944	0.608632	1.40626	0.711104	1.07867	0.927069	1.53712	0.650567	0.668309	1.49631
PROX2	8	PROX2	47	128	23	55	61	3	8	10	6		9.3037	0.107484	2.75269	0.363281	1.01439	0.985816	0.396552	2.52174	0.901639	1.10909	1.38562	0.529524	0.375	2.66667	0.375	2.66667	1	1	1.66667	0.6
MAFF	32	MAFF	138	1154	1175	145	212	731	90	1858	3876		0.344653	2.90147	2.76407	0.361785	0.270235	3.70048	6.58263	0.151915	0.683962	1.46207	5.98587	0.790506	0.376545	2.65572	8.12222	0.123119	0.0313917	31.8556	0.47936	2.08611
ZNF35	6	ZNF35	146	249	110	46	56	10	125	379	228		0.654447	1.52801	2.78212	0.359438	2.06604	0.484018	2.15686	0.463636	0.821429	1.21739	1.44097	0.357806	0.0409836	24.4	0.08	12.5	0.411862	2.428	1.66228	0.601583
CEBPA	4	CEBPA	39	569	573	62	143	1103	5041	5889	892		0.0857872	11.6567	2.7858	0.358963	0.150386	6.64957	5.59024	0.178883	0.433566	2.30645	8.48185	0.85307	0.279902	3.57268	0.218806	4.57026	1.4868	0.672585	6.60202	0.151469
MYBL1	24	MYBL1	93	6203	5897	900	1975	4	11	15	2		376.7	0.00265463	2.79887	0.357287	0.0318057	31.4409	4.10226	0.243768	0.455696	2.19444	9.44948	0.928844	0.428571	2.33333	0.363636	2.75	1.29412	0.772727	7.5	0.133333
ZBTB16	33	ZBTB16	327	1246	1199	99	155	12	173	0	1		13.0151	0.0768341	2.8	0.357143	0.675155	1.48114	9.44094	0.105922	0.63871	1.56566	4.06886	0.615808	0.206897	4.83333	0.0693642	14.4167	346	0.00289017	0	N.D.
HOXB3	23	HOXB3	48	409	241	160	128	0	19	3	4		30.3385	0.0329615	2.83536	0.352689	0.272212	3.67361	1.67361	0.59751	1.25	0.8	2.49359	0.771699	0	N.D.	0	N.D.	5.42857	0.184211	0.75	1.33333
CREM	5	CREM	219	1220	737	364	375	210	217	735	1823		0.78124	1.28002	2.87906	0.347336	0.445122	2.24658	1.99459	0.501357	0.970667	1.03022	2.66667	0.683808	0.227027	4.40476	0.967742	1.03333	0.169664	5.89401	0.403182	2.48027
PCGF2	1	PCGF2	56	327	194	85	112	5	108	201	262		1.075	0.930233	2.92617	0.341743	0.429668	2.32738	1.96954	0.507732	0.758929	1.31765	2.99291	0.680592	0.0262697	38.0667	0.0462963	21.6	0.466523	2.14352	0.767176	1.30348
ZNF704	2	ZNF704	3	22	7	12	8	0	3	210	3		0.192593	5.19231	2.93333	0.340909	0.333333	3	0.7	1.42857	1.5	0.666667	1.64444	0.72	0	N.D.	0	N.D.	0.028169	35.5	70	0.0142857
CXXC5	1	CXXC5	6434	6174	1346	83	437	15	993	2381	2359		2.01447	0.496407	2.97542	0.336087	10.3441	0.0966739	5.17692	0.193165	0.189931	5.26506	0.813974	0.0986675	0.00784929	127.4	0.0151057	66.2	0.418987	2.38671	1.00933	0.99076
NACC2	4	NACC2	24	1108	674	348	441	2257	3167	2517	854		0.236043	4.23651	2.9805	0.335514	0.0492139	20.3194	1.70849	0.585312	0.789116	1.26724	3.98387	0.861602	1.03564	0.965589	0.712662	1.40319	1.87897	0.532207	2.94731	0.339293
JAZF1	21	JAZF1	3021	6441	3459	675	1335	1315	3501	937	369		1.95113	0.512524	3.03463	0.32953	1.65716	0.603443	3.44179	0.290546	0.505618	1.97778	2.02652	0.385331	0.820678	1.2185	0.375607	2.66236	5.36141	0.186518	2.5393	0.39381
SMAD1	9	SMAD1	1	16	2	17	1	0	217	459	541		0.0243221	41.1149	3.04762	0.328125	0.15	6.66667	0.222222	4.5	17	0.0588235	0.703704	0.784314	0	N.D.	0	N.D.	0.434	2.30415	0.848429	1.17865
RAG1	13	RAG1	31	149	83	32	45	3	2	31	11		5.78723	0.172794	3.12042	0.32047	0.58125	1.72043	2.15584	0.463855	0.711111	1.40625	2.93122	0.592593	0.204545	4.88889	1.5	0.666667	0.0952381	10.5	2.81818	0.354839
ZFHX3	9	ZFHX3	225	296	25	85	41	37	1695	2187	1056		0.10806	9.25409	3.14894	0.317568	4.4702	0.223704	0.396825	2.52	2.07317	0.482353	0.778495	0.193218	0.0224787	44.4865	0.0218289	45.8108	1.04533	0.956637	2.07102	0.482853
ZFP92	32	ZFP92	39	265	158	44	93	66	96	234	174		0.840702	1.18948	3.17365	0.315094	0.39661	2.52137	2.30657	0.433544	0.473118	2.11364	4.14458	0.64693	0.392857	2.54545	0.6875	1.45455	0.470588	2.125	1.34483	0.74359
SATB2	9	SATB2	6	24	14	2	8	1	78	81	48		0.207692	4.81481	3.2	0.3125	0.75	1.33333	2.8	0.357143	0.25	4	3.83333	0.533333	0.0144928	69	0.0128205	78	1.2093	0.826923	1.6875	0.592593
RUNX3	26	RUNX3	7928	61437	37806	9114	19358	810	2213	2979	1994		13.5711	0.0736861	3.3117	0.30196	0.358852	2.78666	2.65566	0.376554	0.470813	2.12399	4.63956	0.636998	0.338158	2.9572	0.366019	2.7321	0.890006	1.12359	1.49398	0.669352
E2F1	2	E2F1	73	207	61	63	42	0	10	182	9		1.77512	0.563341	3.46444	0.288647	1.31928	0.757991	1.1619	0.860656	1.5	0.666667	1.51961	0.395238	0	N.D.	0	N.D.	0.104712	9.55	20.2222	0.0494505
TFDP2	2	TFDP2	858	5242	2436	1196	1544	17	135	437	558		7.86469	0.127151	3.47498	0.287772	0.497295	2.01088	1.7781	0.562397	0.774611	1.29097	2.99318	0.565683	0.0451327	22.1569	0.125926	7.94118	0.271357	3.68519	0.783154	1.27689
NFIL3	16	NFIL3	383	2388	1643	159	502	9464	2437	643	2214		0.275105	3.63498	3.55489	0.281302	0.498698	2.00522	4.97126	0.201156	0.316733	3.15723	5.57565	0.554313	5.36305	0.186461	3.88346	0.257502	1.70599	0.586172	0.290425	3.44323
BATF3	4	BATF3	6	26	6	8	9	20	154	8	126		0.142857	7	3.58621	0.278846	0.782609	1.27778	0.705882	1.41667	0.888889	1.125	1.95238	0.479167	0.208333	4.8	0.12987	7.7	2.29851	0.435065	0.0634921	15.75
EBF4	27	EBF4	5	209	124	32	68	0	1	0	24		14.016	0.071347	3.65066	0.273923	0.0669643	14.9333	2.48	0.403226	0.470588	2.125	7.22523	0.697819	0	N.D.	0	N.D.	0.0833333	12	0	N.D.
ZNF600	13	ZNF600	420	2060	994	359	442	24	136	247	175		5.87629	0.170175	3.72009	0.268811	0.70195	1.4246	2.4819	0.402918	0.812217	1.2312	2.99187	0.482527	0.129032	7.75	0.176471	5.66667	0.64455	1.55147	1.41143	0.708502
FOSL2	10	FOSL2	98	14089	11490	828	2682	13218	7672	2978	13479		0.625207	1.59947	3.73268	0.267904	0.0196	51.0204	6.54701	0.152742	0.308725	3.23913	20.3463	0.704871	1.64342	0.608488	1.72289	0.580421	0.932369	1.07254	0.220936	4.52619
OTX1	11	OTX1	1	1	0	0	0	387	0	0	0		0.00413437	241.875	4	0.25	N.D.	0	N.D.	N.D.	N.D.	N.D.	0.666667	0	N.D.	0	N.D.	0	N.D.	N.D.	N.D.	N.D.
L3MBTL4	6	L3MBTL4	218	322	87	6	7	0	57	252	201		1.00392	0.996094	4.05031	0.246894	6.54	0.152905	13.3846	0.0747126	0.857143	1.16667	1.2381	0.123457	0	N.D.	0	N.D.	0.251656	3.97368	1.25373	0.797619
MAFB	20	MAFB	24	97	40	12	15	473	7027	24486	18819		0.00296034	337.799	4.26374	0.234536	1.07463	0.930556	2.96296	0.3375	0.8	1.25	2.81481	0.369146	0.0281928	35.47	0.0673118	14.8562	0.324535	3.08133	1.30113	0.768562
TSHZ3	4	TSHZ3	5	486	277	57	109	1656	1548	919	753		0.15324	6.5257	4.33929	0.230453	0.03386	29.5333	3.33735	0.299639	0.522936	1.91228	9.37634	0.601494	1.54286	0.648148	1.06977	0.934783	1.85167	0.540052	1.22045	0.819369
EOMES	27	EOMES	11	3438	1738	210	1150	0	1	8	8		308.094	0.00324576	4.42329	0.226076	0.010652	93.8788	2.55588	0.391254	0.182609	5.47619	19.083	0.598821	0	N.D.	0	N.D.	0.125	8	1	1
NR1H3	5	NR1H3	42	234	49	61	46	27	162	3260	6452		0.0349056	28.6487	4.72727	0.211538	0.807692	1.2381	0.915888	1.09184	1.32609	0.754098	2.12945	0.376812	0.00820336	121.901	0.166667	6	0.0333608	29.9753	0.50527	1.97914
ZNF469	1	ZNF469	138	546	167	48	106	0	182	287	470		0.85623	1.16791	4.75817	0.210165	1.28972	0.775362	2.16883	0.461078	0.45283	2.20833	2.93548	0.312865	0	N.D.	0	N.D.	0.480845	2.07967	0.610638	1.63763
HOXB4	3	HOXB4	39	496	193	85	81	0	22	12	16		14.304	0.0699105	4.98492	0.200605	0.325905	3.06838	2.3253	0.430052	1.04938	0.952941	4.13978	0.447352	0	N.D.	0	N.D.	1.57143	0.636364	0.75	1.33333
MYRF	27	MYRF	11	310	120	43	68	4	10	32	44		4.90667	0.203804	5.12397	0.195161	0.142857	7	2.16216	0.4625	0.632353	1.5814	6.14815	0.479751	0.139535	7.16667	0.4	2.5	0.263158	3.8	0.727273	1.375
ZNF595	26	ZNF595	295	1107	268	122	163	102	55	120	92		4.23848	0.235934	5.2217	0.191509	1.60036	0.624859	1.8807	0.531716	0.748466	1.33607	2.45883	0.262958	1.14607	0.872549	1.85455	0.539216	0.518868	1.92727	1.30435	0.766667
ZNF660	2	ZNF660	38	114	16	8	25	1	17	14	18		3.216	0.310945	5.24138	0.190789	2.32653	0.429825	0.969697	1.03125	0.32	3.125	2.24638	0.214912	0.0612245	16.3333	0.0588235	17	1.0625	0.941176	0.777778	1.28571
ASCL2	7	ASCL2	24	994	515	30	189	97	317	82	104		2.336	0.428082	5.24538	0.190644	0.0980926	10.1944	4.7032	0.212621	0.15873	6.3	20.963	0.480681	0.578529	1.72852	0.305994	3.26804	3.4086	0.293375	0.788462	1.26829
CEBPD	12	CEBPD	28	1526	847	61	184	13905	9851	562	474		0.0853824	11.712	5.45	0.183486	0.0769231	13	6.91429	0.144628	0.331522	3.01639	19.1536	0.468468	3.83163	0.260985	1.41153	0.70845	19.0174	0.0525835	1.18565	0.843416
IRF6	2	IRF6	42	274	83	26	43	9	9	24	362		0.926733	1.07906	5.64948	0.177007	0.828947	1.20635	2.4058	0.415663	0.604651	1.65385	3.92157	0.320675	0.0683544	14.6296	1	1	0.0466321	21.4444	0.0662983	15.0833
TBX21	24	TBX21	178	12132	5777	402	1742	2	3	67	89		100.527	0.00994761	5.99185	0.166893	0.0674157	14.8333	5.38899	0.185563	0.230769	4.33333	22.5874	0.428974	0.0377358	26.5	0.666667	1.5	0.0384615	26	0.752809	1.32836
HIC1	39	HIC1	18	261	100	19	26	14	32	6	77		2.62946	0.380307	6.40491	0.15613	0.372414	2.68519	4.44444	0.225	0.730769	1.36842	6.97297	0.346476	0.365217	2.7381	0.4375	2.28571	0.771084	1.29688	0.0779221	12.8333
LBX2	6	LBX2	8	94	27	6	17	0	54	118	121		0.415017	2.40954	6.48276	0.154255	0.48	2.08333	2.34783	0.425926	0.352941	2.83333	6.57143	0.326797	0	N.D.	0	N.D.	0.451883	2.21296	0.975207	1.02542
ETV5	32	ETV5	4	16	2	2	1	28	22	4867	2704		0.00262433	381.05	7.11111	0.140625	2.4	0.416667	1.33333	0.75	2	0.5	2.11111	0.166667	0.0110628	90.3929	1.27273	0.785714	0.00581165	172.068	1.79993	0.555578
CREB5	7	CREB5	10	29	2	2	1	12141	2089	607	337		0.00231976	431.08	7.73333	0.12931	6	0.166667	1.33333	0.75	2	0.5	1.77778	0.0854701	12.0089	0.0832716	5.81187	0.172062	4.42585	0.225945	1.80119	0.555189
HOXA10	39	HOXA10	3	192	80	1	8	0	8	4	2		16.2286	0.0616197	8.34783	0.119792	0.101124	9.88889	17.7778	0.05625	0.125	8	46.6667	0.304274	0	N.D.	0	N.D.	2.66667	0.375	2	0.5
MITF	9	MITF	1	7	0	1	1	1	606	4851	3691		0.000874413	1143.62	9.33333	0.107143	1.5	0.666667	0	N.D.	1	1	2.66667	0.166667	0.000327941	3049.33	0.00165017	606	0.141887	7.04785	1.31428	0.760874
HES6	2	HES6	43	456	88	22	33	4	45	177	33		1.98301	0.504283	9.80645	0.101974	0.902098	1.10853	3.2	0.3125	0.666667	1.5	5.91795	0.191049	0.0470588	21.25	0.0888889	11.25	0.428571	2.33333	5.36364	0.186441
NFE2	12	NFE2	5	74	12	6	7	15740	4384	6	6		0.0041319	242.019	9.86667	0.101351	0.6	1.66667	1.84615	0.541667	0.857143	1.16667	5.63636	0.21097	10.7416	0.0930961	3.59033	0.278526	730.667	0.00136861	1	1
OLIG1	4	OLIG1	1	5	0	0	1	174	1040	73	150		0.00389701	256.607	10	0.1	3	0.333333	0	N.D.	0	N.D.	4	0.111111	0.413302	2.41954	0.167308	5.97701	9.32735	0.107212	0.486667	2.05479
ZNF503	9	ZNF503	0	20	3	2	2	0	335	289	98		0.0299169	33.4259	11.4286	0.0875	0	N.D.	1.5	0.666667	1	1	8.33333	0.233333	0	N.D.	0	N.D.	1.73127	0.577612	2.94898	0.3391
EHF	9	EHF	0	6	0	2	0	0	18	138	513		0.00956652	104.531	12	0.0833333	0	N.D.	0	N.D.	N.D.	0	2	0.222222	0	N.D.	0	N.D.	0.0552995	18.0833	0.269006	3.71739
GLI3	26	GLI3	0	131	25	5	12	0	0	7	10		8.14118	0.122832	12.4762	0.0801527	0	N.D.	2.94118	0.34	0.416667	2.4	22.4	0.21374	0	N.D.	N.D.	N.D.	0	N.D.	0.7	1.42857
BNC2	2	BNC2	3	1144	118	1	32	0	0	339	15		2.93333	0.340909	29.7143	0.0336538	0.0596026	16.7778	7.15152	0.139831	0.03125	32	215.667	0.0877652	0	N.D.	N.D.	N.D.	0	N.D.	22.6	0.0442478
MYCL	20	MYCL	3	63	1	1	3	76	4600	452	362		0.0103461	96.6549	31.5	0.031746	1.8	0.555556	0.5	2	0.333333	3	11.1667	0.0505051	0.042113	23.7456	0.0165217	60.5263	11.3022	0.0884783	1.24862	0.800885
ZMAT4	39	ZMAT4	0	460	1	1	0	0	0	0	0		N.D.	0	920	0.00108696	0	N.D.	2	0.5	N.D.	0	307.333	0.00289855	N.D.	N.D.	N.D.	N.D.	N.D.	N.D.	N.D.	N.D.
NFE4	11	NFE4	0	1	0	0	0	548	1	0	0		0.00145719	686.25	N.D.	0	N.D.	N.D.	N.D.	N.D.	N.D.	N.D.	N.D.	0	1644	0.000608273	548	0.00182482	N.D.	0	N.D.	N.D.
ZNF366	9	ZNF366	0	8	0	0	0	3	65	571	733		0.00466472	214.375	N.D.	0	N.D.	N.D.	N.D.	N.D.	N.D.	N.D.	N.D.	0	0.00657414	152.111	0.0461538	21.6667	0.0996933	10.0308	0.77899	1.28371

## Sheet: Not expressed in immune cells
TF Symbol	Gene Symbol (Illumina)
AC008770.3	Not_Determined
AC023509.3	Not_Determined
AC092835.1	Not_Determined
AC138696.1	Not_Determined
AIRE	AIRE
ALX1	ALX1
ALX3	ALX3
ALX4	ALX4
ANHX	ANHX
ARGFX	ARGFX
ARID3C	ARID3C
ASCL1	ASCL1
ASCL3	ASCL3
ASCL4	ASCL4
ASCL5	ASCL5
ATOH1	ATOH1
ATOH7	ATOH7
BARHL1	BARHL1
BARHL2	BARHL2
BARX1	BARX1
BARX2	BARX2
BCL6B	BCL6B
BHLHA15	BHLHA15
BHLHA9	BHLHA9
BHLHE22	BHLHE22
BHLHE23	BHLHE23
BNC1	ASIC2,BNC1
BSX	BSX
CBX2	CBX2
CCDC169-SOHLH2	CCDC169-SOHLH2
CCDC17	CCDC17
CDX1	CDX1
CDX2	CDX2
CDX4	CDX4
CENPA	CENPA
CPEB1	CPEB1
CPXCR1	CPXCR1
CREB3L1	CREB3L1
CREB3L3	CREB3L3
CRX	CRX
CSRNP3	CSRNP3
CTCFL	CTCFL
CUX2	CUX2
CXXC4	CXXC4
DACH1	DACH1
DACH2	DACH2
DBX1	DBX1
DBX2	DBX2
DLX1	DLX1
DLX2	DLX2
DLX3	DLX3
DLX4	DLX4
DLX5	DLX5
DLX6	DLX6
DMBX1	DMBX1
DMRT1	DMRT1
DMRT2	DMRT2
DMRT3	DMRT3
DMRTA1	DMRTA1
DMRTA2	DMRTA2
DMRTB1	DMRTB1
DMRTC2	DMRTC2
DPF1	DPF1
DPRX	DPRX
DRGX	DRGX
DUX1	Not_Determined
DUX3	Not_Determined
DUX4	DUX4L2,DUX4L,DUX4
DUXA	DUXA
DZIP1	DZIP1
E2F8	E2F8
EBF2	EBF2
EGR4	EGR4
ELF3	ELF3
ELF5	ELF5
EMX1	EMX1
EMX2	EMX2
EN1	EN1
EN2	EN2
ERG	ERG
ESRRB	ESRRB
ESRRG	ESRRG
ESX1	ESX1
ETV1	ETV1
ETV2	ETV2
ETV4	ETV4
EVX1	EVX1
EVX2	EVX2
FAM170A	FAM170A
FERD3L	FERD3L
FEV	FEV
FEZF1	FEZF1
FEZF2	FEZF2
FIGLA	FIGLA
FOXA1	FOXA1
FOXA2	FOXA2
FOXA3	FOXA3
FOXB1	FOXB1
FOXB2	FOXB2
FOXC1	FOXC1
FOXC2	FOXC2
FOXD1	FOXD1
FOXD3	FOXD3
FOXD4	FOXD4
FOXD4L1	FOXD4L1
FOXD4L3	FOXD4L3
FOXD4L4	FOXD4L4
FOXD4L5	FOXD4L5
FOXD4L6	FOXD4L6
FOXE1	FOXE1
FOXE3	FOXE3
FOXF1	FOXF1
FOXF2	FOXF2
FOXG1	FOXG1
FOXI1	FOXI1
FOXI2	FOXI2
FOXI3	FOXI3
FOXL1	FOXL1
FOXL2	FOXL2
FOXN1	FOXN1
FOXN4	FOXN4
FOXO6	FOXO6
FOXP2	FOXP2
FOXQ1	FOXQ1
FOXR1	FOXR1
FOXR2	FOXR2
FOXS1	FOXS1
GATA1	GATA1
GATA2	GATA2
GATA4	GATA4
GATA5	GATA5
GBX1	GBX1
GBX2	GBX2
GCM2	GCM2
GFI1B	GFI1B
GLI2	GLI2
GLIS1	GLIS1
GRHL1	GRHL1
GRHL2	GRHL2
GRHL3	GRHL3
GSC	GSC
GSC2	GSC2
GSX1	GSX1
GSX2	GSX2
HAND1	HAND1
HAND2	HAND2
HELT	HELT
HES3	HES3
HES4	HES4
HES5	HES5
HES7	HES7
HEY2	HEY2
HEYL	HEYL
HIF3A	HIF3A
HMGA2	HMGA2
HMX1	HMX1
HMX2	HMX2
HMX3	HMX3
HNF1A	HNF1A
HNF1B	HNF1B
HNF4A	HNF4A
HNF4G	HNF4G
HOXA1	HOXA1
HOXA11	HOXA11
HOXA13	HOXA13
HOXA2	HOXA2
HOXA3	HOXA3
HOXA4	HOXA4
HOXA5	HOXA5
HOXA6	HOXA6
HOXA7	HOXA7
HOXA9	HOXA9
HOXB1	HOXB1
HOXB13	HOXB13
HOXB5	HOXB5
HOXB6	HOXB6
HOXB7	HOXB7
HOXB8	HOXB8
HOXB9	HOXB9
HOXC10	HOXC10
HOXC11	HOXC11
HOXC12	HOXC12
HOXC13	HOXC13
HOXC5	HOXC5
HOXC6	HOXC6
HOXC8	HOXC8
HOXC9	HOXC9
HOXD1	HOXD1
HOXD10	HOXD10
HOXD11	HOXD11
HOXD12	HOXD12
HOXD13	HOXD13
HOXD3	HOXD3
HOXD4	HOXD4
HOXD8	HOXD8
HOXD9	HOXD9
HSF4	HSF4
HSFX1	HSFX1
HSFX2	HSFX2
HSFY1	HSFY1
HSFY2	HSFY2
INSM2	INSM2
IRX1	IRX1
IRX2	IRX2
IRX3	IRX3
IRX4	IRX4
IRX5	IRX5
IRX6	IRX6
ISL1	ISL1
ISX	ISX
KCNIP3	KCNIP3
KLF1	KLF1
KLF14	SP6,KLF14
KLF15	KLF15
KLF17	KLF17
L3MBTL1	L3MBTL1
LBX1	LBX1
LEUTX	LEUTX
LHX1	LHX1
LHX2	LHX2
LHX3	LHX3
LHX4	LHX4
LHX5	LHX5
LHX6	LHX6
LHX8	LHX8
LHX9	LHX9
LIN28A	LIN28A
LIN28B	LIN28B
LMX1A	LMX1A
LMX1B	LMX1B
MECOM	MECOM
MEIS1	MEIS1
MEIS2	MEIS2
MEOX2	MEOX2
MESP1	MESP1
MESP2	MESP2
MIXL1	MIXL1
MKX	MKX
MLXIPL	MLXIPL
MNX1	MNX1
MSANTD1	MSANTD1
MSGN1	MSGN1
MSX1	MSX1
MSX2	MSX2
MYCN	MYCN
MYF5	MYF5
MYF6	MYF6
MYOD1	MYOD1
MYOG	MYOG
MYRFL	MYRFL
MYT1L	MYT1L
NANOG	NANOG
NANOGNB	NANOGNB
NANOGP8	Not_Determined
NEUROD1	NEUROD1
NEUROD2	NEUROD2
NEUROD4	NEUROD4
NEUROD6	NEUROD6
NEUROG1	NEUROG1
NEUROG2	NEUROG2
NEUROG3	NEUROG3
NFATC4	NFATC4
NFIB	NFIB
NHLH1	NHLH1
NHLH2	NHLH2
NKX1-1	Not_Determined
NKX1-2	NKX1-2
NKX2-1	NKX2-1
NKX2-2	NKX2-2
NKX2-3	NKX2-3
NKX2-4	NKX2-4
NKX2-5	NKX2-5
NKX2-6	NKX2-6
NKX2-8	NKX2-8
NKX3-2	NKX3-2
NKX6-1	NKX6-1
NKX6-2	NKX6-2
NKX6-3	NKX6-3
NOBOX	NOBOX
NOTO	NOTO
NPAS1	NPAS1
NPAS3	NPAS3
NPAS4	NPAS4
NR0B1	NR0B1
NR1H4	NR1H4
NR1I2	NR1I2
NR2E1	NR2E1
NR2E3	NR2E3
NR2F1	NR2F2,NR2F1
NR2F2	NR2F1,NR2F2
NR5A1	NR5A1
NR5A2	NR5A2
OLIG3	OLIG3
ONECUT1	ONECUT1
ONECUT2	ONECUT2
ONECUT3	ONECUT3
OSR2	OSR2
OTP	OTP
OTX2	OTX2
OVOL2	OVOL2
OVOL3	OVOL3
PAX1	PAX1
PAX2	PAX2
PAX3	PAX3
PAX4	PAX4
PAX7	PAX7
PAX9	PAX9
PBX1	PBX1
PEG3	PEG3
PGR	PGR
PHOX2A	PHOX2A
PHOX2B	PHOX2B
PITX1	PITX1
PITX2	PITX2
PITX3	PITX3
PKNOX1	Not_Determined
PKNOX2	PKNOX2
POU1F1	POU1F1
POU2F3	POU2F3
POU3F1	POU3F1
POU3F2	POU3F2
POU3F3	POU3F3
POU3F4	POU3F4
POU4F1	POU4F1
POU4F2	POU4F2
POU4F3	POU4F3
POU5F1	POU5F1
POU5F1B	POU5F1B
POU5F2	POU5F2
POU6F2	POU6F2
PRDM12	PRDM12
PRDM13	PRDM13
PRDM14	PRDM14
PRDM16	PRDM16
PRDM6	PRDM6
PRDM9	PRDM9
PROP1	PROP1
PROX1	PROX1
PRRX1	PRRX1
PRRX2	PRRX2
PTF1A	PTF1A
PURG	PURG
RARB	RARB
RAX2	RAX2
RBPJL	RBPJL
RFX4	RFX4
RFX6	RFX6
RFX8	RFX8
RHOXF1	RHOXF1
RHOXF2	RHOXF2
RHOXF2B	RHOXF2B
RORB	RORB
RXRG	RXRG
SALL1	SALL1
SALL3	SALL3
SALL4	SALL4
SCRT1	SCRT1
SCRT2	SCRT2
SCX	SCXB
SEBOX	SEBOX
SHOX	SHOX
SHOX2	SHOX2
SIM1	SIM1
SIM2	SIM2
SIX1	SIX1
SIX2	SIX2
SIX3	SIX3
SIX4	SIX4
SIX6	SIX6
SKOR1	SKOR1
SKOR2	SKOR2
SMAD9	SMAD9
SNAI2	SNAI2
SOHLH1	SOHLH1
SOHLH2	SOHLH2
SOX1	SOX1
SOX10	SOX10
SOX11	SOX11
SOX14	SOX14
SOX15	SOX15
SOX17	SOX17
SOX18	SOX18
SOX2	SOX2
SOX21	SOX21
SOX3	SOX3
SOX30	SOX30
SOX6	SOX6
SOX9	SOX9
SP5	SP5
SP6	SP6
SP7	SP7
SP8	SP8
SP9	SP9
SPDEF	SPDEF
SPIC	SPIC
SPZ1	SPZ1
SRY	SRY
T	T
TAL1	TAL1
TAL2	TAL2
TBPL2	TBPL2
TBR1	TBR1
TBX1	TBX1
TBX10	TBX10
TBX15	TBX15
TBX18	TBX18
TBX2	TBX2
TBX20	TBX20
TBX22	TBX22
TBX3	TBX3
TBX4	TBX4
TBX5	TBX5
TBX6	TBX6
TCF15	TCF15
TCF21	TCF21
TCF23	TCF23
TCF24	TCF24
TCF7L1	TCF7L1
TEAD1	TEAD1
TEAD3	TEAD3
TEAD4	TEAD4
TERB1	CCDC79
TFAP2A	TFAP2A
TFAP2B	TFAP2B
TFAP2D	TFAP2D
TFDP3	TFDP3
TGIF2LX	TGIF2LX
TGIF2LY	TGIF2LY
THAP10	THAP10
TIGD4	TIGD4
TLX1	TLX1
TLX2	TLX2
TLX3	TLX3
TP73	TP73
TPRX1	TPRX1
TWIST2	TWIST2
UNCX	UNCX
VAX1	VAX1
VAX2	VAX2
VSX1	VSX1
VSX2	VSX2
WT1	WT1
YBX2	YBX2
YY2	YY2
ZBED2	ZBED2
ZBED9	SCAND3
ZBTB7C	ZBTB7C
ZBTB8A	ZBTB8A
ZBTB8B	ZBTB8B
ZFHX4	ZFHX4
ZFP2	ZFP2
ZFP42	ZFP42
ZFPM2	ZFPM2
ZIC1	ZIC1
ZIC2	ZIC2
ZIC3	ZIC3
ZIC4	ZIC4
ZIC5	ZIC5
ZIM2	ZIM2
ZIM3	ZIM3
ZNF114	ZNF114
ZNF157	ZNF157
ZNF177	ZNF177
ZNF19	ZNF19
ZNF214	ZNF214
ZNF215	ZNF215
ZNF221	ZNF221
ZNF280A	ZNF280A
ZNF311	ZNF311
ZNF334	ZNF334
ZNF385B	ZNF385B
ZNF385C	ZNF385C
ZNF385D	ZNF385D
ZNF423	ZNF423
ZNF425	ZNF425
ZNF442	ZNF442
ZNF454	ZNF454
ZNF479	ZNF479
ZNF488	ZNF488
ZNF491	ZNF491
ZNF492	ZNF492
ZNF521	ZNF521
ZNF534	ZNF534
ZNF536	ZNF536
ZNF541	ZNF541
ZNF556	ZNF556
ZNF560	ZNF560
ZNF572	ZNF572
ZNF578	ZNF578
ZNF610	ZNF610
ZNF625	ZNF625
ZNF645	ZNF645
ZNF648	ZNF648
ZNF66	Not_Determined
ZNF676	ZNF676
ZNF679	ZNF679
ZNF682	ZNF682
ZNF695	ZNF695
ZNF705A	ZNF705A
ZNF705B	ZNF705B
ZNF705D	ZNF705D
ZNF705E	ZNF705E
ZNF705G	ZNF705G
ZNF713	ZNF713
ZNF716	ZNF716
ZNF724	ZNF724P
ZNF726	ZNF726
ZNF727	ZNF727
ZNF728	ZNF728
ZNF729	ZNF729
ZNF730	ZNF730
ZNF732	ZNF732
ZNF735	ZNF735
ZNF750	ZNF750
ZNF771	ZNF771
ZNF774	ZNF774
ZNF804B	ZNF804B
ZNF843	ZNF843
ZNF878	ZNF878
ZNF98	ZNF98
ZNF99	ZNF99
ZSCAN1	ZSCAN1
ZSCAN10	ZSCAN10
ZSCAN23	ZSCAN23
ZSCAN4	ZSCAN4
ZSCAN5B	ZSCAN5B
ZSCAN5C	Not_Determined
