# Supplementary material for: A transcriptome-based approach to identify functional modules within and across primary human immune cells
Source: PLoS One. 2020 May 29;15(5):e0233543. doi: 10.1371/journal.pone.0233543 (PMC7259617; doi:10.1371/journal.pone.0233543)
Supplement: S6 Table — First sheet: Mean of gene expression read count and percentile values. Second sheet: Standard deviation of gene expression read count. Third sheet: Median of gene expression read count. Fourth sheet: Interquartile range of gene expression read count. (XLSX) [file pone.0233543.s016.xlsx]

## Sheet: ReadCountMean-Perc_TEGs_MRG
Module Number	Gene Symbol	TEG	MRG	PC1 Loading Value	B Cells percentile	B Cells read count	NK Cells percentile	NK Cells read count	gd T Cells percentile	gd T Cells read count	CD4+ T Cells percentile	CD4+ T Cells read count	CD8+ T Cells percentile	CD8+ T Cells read count	Neutrophils percentile	Neutrophils read count	MoNocytes percentile	MoNocytes read count	Macrophages percentile	Macrophages read count	Macrophages LPS percentile	Macrophages LPS read count
1	A1BG-AS1	No	No	0.000866092	34	203	17	62	20	74	24	106	31	178	17	3	30	139	29	187	33	201
1	AAED1	No	Yes	0.0010959	42	306	40	342	43	358	35	238	35	222	11	1	48	424	57	825	55	662
1	AAR2	No	No	0.00102054	59	642	71	1312	65	918	64	867	62	753	40	60	72	1338	71	1487	73	1551
1	AARS	No	Yes	0.00111187	71	1028	72	1363	58	680	70	1104	67	894	22	7	63	861	83	2655	75	1698
1	AARS2	No	No	0.000964946	45	361	39	315	43	352	43	356	43	343	21	5	36	214	40	376	56	719
1	ABCB8	No	No	0.00104106	45	358	52	588	50	491	52	540	50	462	26	12	42	304	57	804	45	410
1	ABCC10	No	No	0.000807206	50	452	55	674	64	864	61	781	58	639	46	98	51	486	60	931	64	998
1	ABCF2	No	No	0.00104457	68	919	70	1260	70	1124	77	1464	75	1256	36	39	71	1272	69	1365	64	1011
1	ABHD10	No	No	0.000957895	65	809	53	618	48	455	57	658	56	572	38	49	58	703	65	1119	51	548
1	ABHD14A-ACY1	No	Yes	0.00106484	35	217	42	378	44	381	37	270	44	347	6	0	34	185	46	488	32	186
1	ABHD17C	No	No	8.216e-05	14	28	31	196	35	231	20	75	26	119	36	39	20	50	20	93	52	589
1	ABL1	No	No	0.00100009	78	1384	79	1927	81	1890	75	1363	79	1483	53	180	74	1464	79	2131	80	2236
1	ABRACL	No	No	0.000395026	62	734	77	1724	78	1604	86	2374	85	2084	63	383	83	2382	78	2091	76	1783
1	AC147651.4	No	No	0.000738579	16	41	20	84	24	101	16	52	19	68	22	7	24	83	25	139	38	282
1	ACAA2	No	No	0.000969615	54	540	86	2854	76	1412	66	947	73	1169	34	32	77	1661	89	4181	83	2594
1	ACADM	No	No	0.0010463	78	1382	63	952	64	864	64	877	68	929	32	24	63	878	80	2312	65	1068
1	ACADS	No	No	0.000961125	27	125	49	514	41	320	40	313	39	274	26	11	45	365	53	688	46	439
1	ACAT1	No	No	0.00102012	49	432	41	352	45	386	55	613	51	484	27	13	50	483	71	1485	55	684
1	ACOT1	No	No	0.00105093	29	146	38	311	36	246	30	173	29	154	3	0	24	78	67	1255	61	899
1	ACOT2	No	Yes	0.00106399	44	336	52	594	51	514	47	432	47	393	8	0	29	128	75	1801	70	1340
1	ACOT7	No	No	0.000959251	21	77	54	632	39	288	32	193	34	207	3	0	18	42	68	1301	57	735
1	ACSF2	No	No	0.000600221	54	538	30	174	26	121	26	125	26	115	31	23	40	264	51	614	40	312
1	ACSL5	No	No	0.000708398	78	1399	88	3239	85	2330	82	1888	85	2064	60	312	76	1603	76	1860	89	4116
1	ACTL6A	No	No	0.00102019	43	329	46	456	41	319	55	603	49	437	34	32	49	458	56	778	45	404
1	ACTR8	No	No	0.000763107	55	563	60	824	54	573	57	655	57	608	51	154	50	475	56	781	64	1042
1	ACVR2A	No	No	0.000861114	23	93	45	428	31	169	49	473	35	226	25	10	41	278	50	595	45	410
1	ACY1	No	Yes	0.00110775	27	130	30	179	30	160	23	97	29	144	6	0	32	155	44	451	31	182
1	ADA	No	No	0.000996153	26	120	71	1308	60	737	50	506	51	479	6	0	38	238	64	1102	81	2299
1	ADCK1	No	No	0.00102118	27	124	28	156	25	115	25	112	27	125	15	2	36	209	39	353	29	160
1	ADCK2	No	Yes	0.00107111	62	745	61	850	60	742	58	693	60	684	23	8	53	561	75	1788	53	613
1	ADCY3	No	No	0.000923019	56	581	35	253	49	463	61	774	57	592	20	5	35	190	90	4448	75	1686
1	ADCY9	No	No	0.00075422	26	116	67	1105	76	1418	45	395	57	603	27	12	64	902	61	968	51	549
1	ADH5	No	Yes	0.00108695	75	1234	86	2916	79	1644	86	2366	82	1814	38	47	75	1496	87	3439	82	2488
1	AFG3L2	No	Yes	0.00111061	72	1113	68	1159	69	1059	73	1249	75	1249	34	32	72	1361	85	2928	76	1832
1	AGA	No	No	0.000984991	50	446	55	658	57	664	55	603	58	639	34	32	56	647	56	784	58	764
1	AGPAT6	No	No	0.000940979	89	2727	82	2328	88	2759	88	2726	87	2447	64	424	84	2644	87	3349	89	4068
1	AHCY	No	No	0.000855998	79	1448	50	533	56	641	67	996	71	1079	37	43	77	1719	89	3861	65	1061
1	AHI1	No	No	0.000878621	20	69	19	72	20	74	17	58	18	60	3	0	13	17	30	201	27	136
1	AHSA1	No	No	0.000625985	77	1361	82	2221	77	1474	79	1658	81	1659	67	541	73	1384	75	1814	76	1824
1	AIFM1	No	No	0.00105445	51	474	58	762	56	621	58	698	60	690	36	38	59	736	76	1834	59	782
1	AK1	No	No	0.000644234	16	40	29	171	28	141	29	155	26	114	8	0	9	5	56	791	41	330
1	AK6	No	No	0.00100996	46	368	43	397	42	345	47	430	47	395	36	39	46	380	50	611	46	431
1	AKIP1	No	Yes	0.00108284	28	132	33	217	38	277	39	297	40	292	10	1	42	303	65	1123	53	626
1	AKR1B1	No	Yes	0.00109357	75	1247	80	2062	79	1680	77	1466	81	1640	14	2	71	1250	85	3010	93	6449
1	AKR7A2	No	No	0.000960259	60	671	64	979	60	741	57	670	59	660	38	46	64	901	71	1453	51	568
1	ALDH16A1	No	No	0.000761123	75	1248	58	762	53	559	60	743	60	682	48	115	65	951	60	905	62	932
1	ALDH1B1	No	No	0.00100598	26	119	41	347	34	224	32	198	33	200	7	0	31	150	52	655	26	127
1	ALDH6A1	No	No	0.00102745	39	272	42	375	38	280	48	464	44	356	31	23	44	345	56	794	44	381
1	ALG1	No	Yes	0.00109013	51	473	57	728	51	525	48	450	51	471	19	4	51	509	63	1035	51	554
1	ALG10	No	No	0.00080577	27	128	26	128	26	123	28	144	26	116	25	9	23	74	30	196	37	256
1	ALG10B	No	No	0.000820361	39	266	31	194	33	209	40	311	37	255	25	10	28	118	40	374	44	382
1	ALG14	No	No	0.000923447	31	169	23	102	25	115	23	97	22	88	23	7	29	122	38	338	32	186
1	ALG3	No	Yes	0.00106965	45	354	47	464	47	433	48	449	49	437	17	3	57	669	61	973	47	447
1	ALG5	No	No	0.00105674	47	391	51	572	50	500	47	437	48	411	24	9	49	455	52	652	44	392
1	ALG8	No	Yes	0.00109112	46	376	42	364	43	350	43	367	45	360	10	1	47	402	57	806	42	348
1	ALG9	No	Yes	0.00107435	40	278	35	248	34	220	40	306	38	256	13	1	31	148	46	491	46	420
1	AMDHD1	No	No	0.000255349	12	18	15	48	14	34	11	18	11	19	19	4	20	48	28	173	13	27
1	AMOTL1	No	No	0.000552917	11	14	34	232	11	18	12	24	9	11	3	0	23	70	21	97	11	20
1	ANAPC10	No	No	0.00100619	44	334	44	415	45	401	48	458	48	415	30	19	42	308	45	484	45	400
1	ANGEL1	No	No	0.00103983	71	1058	65	1031	66	955	73	1260	74	1221	26	11	58	698	74	1688	75	1687
1	ANKRD40	No	Yes	0.00109525	73	1119	78	1831	79	1699	75	1368	78	1412	40	55	73	1415	83	2637	75	1692
1	ANKRD52	No	No	0.000387022	80	1544	76	1669	81	1883	79	1625	80	1623	62	375	56	636	80	2220	83	2572
1	AP1AR	No	No	0.000950466	62	717	54	630	55	611	63	845	63	780	38	47	63	856	62	1020	55	677
1	AP4E1	No	No	0.000705754	69	971	68	1163	72	1207	67	981	70	1041	56	224	62	823	62	996	70	1314
1	AP5S1	No	No	0.00101642	36	229	43	398	42	330	38	284	39	277	33	28	38	244	50	588	49	510
1	APEH	No	No	0.000691034	70	996	77	1767	77	1507	76	1434	77	1387	62	373	76	1633	80	2281	67	1180
1	API5	No	No	0.00100988	89	2822	91	4442	90	3229	93	4273	92	3618	63	408	87	3171	90	4204	87	3492
1	APLF	No	No	0.000755143	25	104	16	53	17	53	25	113	22	85	21	6	23	73	20	89	27	133
1	APOOL	No	No	0.00103087	44	346	37	279	39	294	42	352	41	308	20	4	45	369	55	744	48	462
1	ARFGEF2	No	No	0.00105393	86	2173	78	1864	80	1814	84	2118	83	1892	43	78	72	1328	86	3229	81	2339
1	ARHGAP10	No	No	0.000587647	7	4	44	414	49	472	33	205	47	399	8	0	32	155	69	1325	67	1156
1	ARHGAP11A	No	No	0.000922402	31	162	33	219	39	292	38	276	34	214	23	8	36	208	46	502	34	210
1	ARHGAP35	No	No	0.000537766	72	1071	81	2186	88	2863	81	1804	83	1824	64	439	77	1720	81	2464	75	1704
1	ARL1	No	Yes	0.00109693	68	938	69	1217	67	995	68	1032	68	962	33	28	62	837	78	2039	68	1241
1	ARL2	No	No	0.00103181	46	377	53	605	57	653	54	576	64	798	24	8	47	403	68	1270	56	703
1	ARL2-SNX15	No	No	0.000976421	72	1078	71	1321	70	1118	68	1045	71	1058	49	128	74	1437	68	1290	72	1503
1	ARMC1	No	No	0.00104084	68	924	67	1116	64	852	68	1039	67	917	29	18	62	825	68	1295	61	888
1	ARMC10	No	No	0.000383534	62	724	64	960	66	926	68	1029	68	940	59	290	73	1396	70	1437	56	688
1	ARMCX5	No	No	0.00104806	44	341	48	496	50	499	51	519	50	455	27	12	45	359	48	556	45	407
1	ASB3	No	No	0.000121147	39	273	36	266	36	241	39	287	35	225	48	117	37	216	36	288	39	290
1	ASCC2	No	No	0.000304866	71	1033	75	1568	73	1247	74	1330	75	1263	67	529	76	1620	71	1476	67	1172
1	ASCC3	No	Yes	0.00109623	70	1010	67	1093	71	1163	72	1215	69	971	19	4	61	782	77	1991	70	1334
1	ASIC1	No	No	0.000142754	1	0	1	0	6	3	12	24	28	141	3	0	3	0	35	286	5	5
1	ATN1	No	No	0.000991132	83	1880	73	1414	82	1987	77	1447	75	1264	35	35	59	739	80	2275	88	3660
1	ATP13A1	No	No	0.000663477	85	2048	69	1189	74	1318	78	1561	76	1329	58	265	76	1605	75	1801	81	2358
1	ATP1A1	Yes	No	0.000711654	90	3075	95	7011	97	10050	98	14411	98	11341	74	939	95	8345	98	16228	97	12403
1	ATP1A1OS	No	No	0.000730775	61	705	75	1565	83	2153	89	3104	87	2436	55	207	78	1766	87	3439	83	2641
1	ATP5A1	Yes	No	0.000976615	97	7686	96	8676	96	7483	97	9515	97	8846	72	760	96	11022	98	15171	94	7469
1	ATP5G3	No	No	0.00101681	86	2174	87	3186	86	2521	85	2287	87	2455	51	150	89	3769	95	7447	86	3237
1	ATP5SL	No	No	0.000904039	65	815	70	1247	68	1008	64	878	67	902	55	201	67	1076	66	1185	66	1118
1	ATP8B1	No	No	0.000585813	26	113	13	33	14	37	14	34	13	28	14	2	16	28	60	914	21	79
1	ATRAID	No	No	0.000924561	78	1408	78	1810	79	1692	79	1615	80	1632	57	242	78	1796	80	2225	71	1376
1	AVEN	No	No	0.00102514	28	140	40	336	37	254	30	168	30	165	15	2	29	129	31	219	35	223
1	B3GALNT1	No	No	0.000135878	13	25	27	150	13	30	11	17	13	32	24	8	11	10	23	116	18	55
1	B3GALNT2	No	No	0.000708876	54	530	50	533	55	613	49	481	50	457	45	96	59	716	56	762	49	505
1	B3GNT7	No	No	0.000342461	39	272	86	2858	36	248	7	5	14	34	8	0	9	5	45	474	39	284
1	B4GALT4	No	No	0.00032928	40	279	61	873	51	513	50	495	38	267	48	116	40	266	47	508	54	644
1	B4GALT7	No	Yes	0.00106646	50	450	45	416	45	397	45	397	45	361	23	7	49	451	49	576	44	374
1	BAG3	No	No	0.000791671	24	96	21	87	34	212	69	1058	49	437	20	5	34	181	68	1276	65	1094
1	BBS4	No	No	0.000379191	31	171	39	328	33	200	34	224	35	217	40	56	24	82	43	430	45	416
1	BBS7	No	No	0.000830643	30	159	30	182	31	177	32	202	34	203	35	35	34	184	30	207	35	233
1	BCCIP	No	No	0.00102566	67	894	64	978	64	876	70	1094	70	1002	40	61	68	1109	65	1111	60	858
1	BEND3	No	No	0.00102106	22	81	19	76	20	74	18	64	19	66	14	1	22	64	23	114	25	113
1	BET1	No	No	0.000860421	53	507	41	354	40	313	47	437	43	343	36	37	46	382	49	585	50	526
1	BEX4	No	No	0.000927816	69	967	75	1564	68	1033	76	1432	77	1362	41	62	56	647	75	1750	71	1382
1	BFAR	No	No	0.00096713	71	1070	75	1533	73	1243	73	1239	73	1153	60	309	71	1248	73	1639	72	1511
1	BMS1	No	No	0.00104506	68	940	65	1004	66	948	74	1285	71	1063	19	4	63	885	67	1231	63	955
1	BNIP1	No	No	0.00105494	29	143	33	228	35	227	30	174	32	183	9	0	33	168	31	212	31	177
1	BRF2	No	No	0.000156604	41	298	51	551	56	616	47	431	50	446	53	174	41	280	44	459	56	709
1	BTG3	No	No	0.000877124	29	143	30	179	41	315	33	214	31	178	13	1	19	48	51	618	81	2389
1	BTRC	No	No	0.000773107	45	363	46	449	47	436	55	610	53	510	42	73	40	268	57	818	62	915
1	BYSL	No	No	0.000795202	27	129	38	304	27	128	22	91	25	113	25	10	35	199	35	280	27	133
1	C10orf76	No	No	0.000883939	82	1748	66	1055	71	1137	66	934	67	915	51	149	71	1279	72	1549	72	1513
1	C11orf24	No	No	0.000892384	74	1162	51	576	41	317	38	281	38	264	28	15	55	596	64	1071	56	699
1	C12orf44	No	No	0.000876158	53	517	56	688	52	537	52	543	50	461	46	98	60	741	54	732	56	692
1	C12orf45	No	No	0.00104479	39	273	30	175	33	200	35	236	39	272	6	0	35	194	32	232	34	220
1	C12orf49	No	No	0.000637804	84	2005	86	2792	86	2422	75	1368	80	1612	64	410	70	1225	85	2974	78	2008
1	C12orf73	No	No	0.000875881	18	60	21	90	20	76	20	74	18	63	22	7	22	65	20	88	21	81
1	C16orf87	No	No	0.000841142	43	319	36	272	44	373	39	288	33	192	34	30	46	376	38	340	43	373
1	C19orf10	No	Yes	0.00108512	69	973	71	1304	67	981	58	679	60	686	22	6	72	1326	84	2883	79	2093
1	C19orf52	No	No	0.00080029	33	185	43	394	37	263	38	283	37	245	40	56	37	217	36	292	40	309
1	C19orf82	No	No	0.000963585	18	57	21	87	18	64	19	72	21	83	21	5	21	60	25	135	24	100
1	C1orf115	No	No	0.000597096	49	422	15	44	23	93	21	86	13	30	16	2	30	135	23	117	27	131
1	C1orf162	No	No	0.000213642	86	2197	92	4924	77	1511	82	1948	76	1337	66	505	96	8720	92	5075	72	1513
1	C1orf198	No	No	0.00104849	24	100	26	133	28	146	30	174	30	156	12	1	29	119	50	595	49	513
1	C1orf216	No	No	0.000954006	28	134	67	1106	60	739	42	346	49	435	21	5	45	367	60	931	59	782
1	C1orf233	No	No	0.000807041	18	54	28	155	28	147	29	160	29	144	21	5	40	260	42	407	27	134
1	C22orf46	No	No	0.000891803	42	316	44	402	49	467	52	539	50	458	32	26	37	228	43	430	56	705
1	C2CD2	No	No	0.000894125	32	174	28	151	26	121	35	233	33	193	21	5	41	290	38	331	29	149
1	C2orf43	No	Yes	0.00108322	50	459	51	568	51	512	51	520	51	477	11	1	38	232	58	832	52	582
1	C3orf38	No	No	0.000353699	81	1646	73	1395	76	1452	62	808	65	848	61	336	66	1018	68	1302	74	1606
1	C5orf55	No	No	0.000943481	17	47	17	63	16	50	18	65	20	75	13	1	17	34	18	77	21	82
1	C6orf106	No	No	9.6467e-05	96	6684	96	9364	96	7998	94	5200	95	5630	86	2711	88	3409	94	6730	96	9894
1	C6orf201	No	No	0.00103962	28	134	29	164	29	158	36	252	35	224	9	0	31	147	30	202	28	143
1	C6orf203	No	No	0.00102725	31	163	30	183	29	154	32	195	31	174	24	9	34	179	35	275	29	157
1	C6orf57	No	No	0.000807666	19	60	17	57	17	57	19	72	20	77	26	11	24	81	22	109	21	79
1	C7orf50	No	No	0.000955748	69	978	57	727	63	824	55	618	58	622	38	45	61	796	65	1135	55	666
1	C8orf82	No	No	0.000911197	51	473	38	302	39	288	31	181	37	243	23	7	45	354	38	325	40	321
1	CABLES1	No	No	0.000235046	13	26	26	135	7	5	5	2	6	3	8	0	9	6	27	158	5	4
1	CACNB3	No	No	0.000669276	10	11	15	46	25	115	24	109	19	67	12	1	17	32	18	73	24	100
1	CACYBP	No	No	0.000567124	80	1554	80	2066	78	1633	85	2335	83	1904	68	573	75	1518	83	2655	73	1566
1	CADM1	No	No	0.000461824	22	81	25	119	44	365	20	78	25	113	9	0	5	1	69	1378	52	575
1	CALHM2	No	No	0.000982323	44	344	87	3014	83	2129	65	896	70	1047	15	2	88	3283	86	3259	68	1243
1	CAMSAP1	No	No	0.000914391	67	905	66	1064	72	1215	73	1264	70	1015	54	194	71	1283	77	2003	68	1215
1	CAMTA1	No	No	0.000887435	47	401	40	340	45	394	50	496	44	357	38	49	48	438	46	501	46	430
1	CAND1	No	No	0.000996723	80	1613	80	2051	78	1582	87	2585	84	1932	54	193	77	1657	87	3364	89	4013
1	CARD14	No	No	0.00026176	12	19	12	27	16	51	22	90	19	66	24	8	22	62	29	193	16	46
1	CARM1	No	Yes	0.00105909	73	1143	60	827	70	1099	67	981	67	909	37	43	70	1220	76	1845	73	1522
1	CASC5	No	No	0.000598682	21	75	12	29	9	11	12	22	9	9	6	0	10	8	24	127	13	30
1	CASP7	No	No	0.000895267	55	555	62	903	63	818	51	512	57	591	36	38	64	898	58	835	78	2014
1	CAST	No	No	0.000214128	92	3677	96	8030	94	5686	93	4440	92	3814	81	1626	97	11197	93	6130	90	4355
1	CCAR1	No	No	0.000758451	70	980	70	1243	68	1009	76	1421	72	1098	55	203	69	1182	69	1348	72	1493
1	CCDC102B	No	No	0.000597803	15	35	19	78	17	55	15	45	19	71	9	0	7	3	35	273	34	217
1	CCDC106	No	No	0.000692466	62	742	21	88	15	38	22	92	27	125	17	3	27	101	39	345	28	147
1	CCDC115	No	No	0.000411219	81	1670	82	2243	80	1766	80	1728	80	1626	65	455	78	1804	72	1559	91	5089
1	CCDC124	No	No	0.000833415	59	655	68	1162	68	1002	58	681	63	773	50	136	64	898	63	1032	54	646
1	CCDC127	No	No	0.00101262	36	224	44	411	37	255	42	344	41	312	28	14	34	187	46	501	51	559
1	CCDC132	No	No	0.00104186	52	480	47	457	47	436	52	542	50	450	32	26	49	453	62	995	57	722
1	CCDC152	Yes	No	0.000322997	25	110	32	214	32	186	28	144	33	191	25	10	14	21	99	30557	31	179
1	CCDC50	No	No	0.00079546	96	6424	59	788	65	899	51	514	34	213	18	3	69	1137	70	1409	79	2068
1	CCDC51	No	No	0.00103095	31	170	32	201	29	156	29	155	29	153	27	12	31	144	36	299	34	209
1	CCDC90B	No	No	0.000575709	66	856	62	879	62	792	62	788	60	673	58	275	58	685	59	883	63	954
1	CCNB1	No	No	0.000662335	23	94	17	62	15	41	18	65	16	49	18	3	14	22	35	273	18	54
1	CCNB2	No	No	0.000286271	16	43	10	20	11	18	15	40	11	22	17	3	9	5	28	170	15	37
1	CCNC	No	No	0.00101176	71	1039	60	837	68	1008	73	1229	71	1086	37	43	68	1108	69	1328	66	1122
1	CCNE1	No	No	0.000583632	15	39	7	8	11	16	16	47	15	40	6	0	9	5	23	122	18	56
1	CCT2	No	Yes	0.00107329	83	1866	79	1966	77	1479	83	2058	84	2038	31	21	72	1324	81	2434	72	1516
1	CCT3	No	Yes	0.00107107	91	3121	90	3739	88	2944	92	3953	93	4038	50	140	85	2729	90	4224	88	3714
1	CCT4	No	Yes	0.0010576	87	2299	85	2769	85	2352	91	3534	91	3164	51	155	83	2411	88	3656	83	2618
1	CCT6A	No	No	0.00102151	81	1664	84	2600	79	1665	86	2437	85	2128	52	169	89	3591	90	4378	84	2877
1	CCT8	No	No	0.000980501	89	2778	86	2836	86	2484	91	3428	91	3254	53	178	91	4728	89	3944	88	3677
1	CD2AP	No	No	0.000938742	74	1168	68	1144	70	1118	73	1268	74	1191	39	52	55	616	70	1442	74	1612
1	CD81	Yes	No	0.00105086	96	6601	96	8643	96	7550	90	3332	94	4806	26	11	75	1550	98	21402	97	14229
1	CD81-AS1	No	No	0.00101787	35	216	39	321	39	296	25	118	33	191	9	0	21	56	57	819	50	542
1	CD99	No	No	0.00103193	88	2640	97	12413	97	11590	94	5187	95	6014	25	10	92	5163	96	9601	91	4709
1	CDC16	No	No	0.00101277	69	965	63	920	60	741	63	822	63	770	37	43	60	752	65	1114	61	897
1	CDCA2	No	No	0.000160307	12	19	9	12	8	6	10	13	8	8	12	1	5	1	21	96	9	14
1	CDK4	No	Yes	0.00107767	72	1082	74	1469	71	1177	73	1257	75	1265	38	45	63	872	79	2128	71	1446
1	CDK5RAP1	No	No	0.00101987	45	352	44	411	44	365	49	473	47	389	30	20	47	404	42	414	46	416
1	CDK5RAP2	No	No	0.000177399	69	966	65	1000	65	891	69	1076	70	1027	60	313	49	445	64	1080	82	2518
1	CDK8	No	No	0.000969006	43	320	41	361	46	411	44	371	46	376	37	42	43	328	43	426	51	562
1	CDKN2A	No	No	0.00059543	15	37	11	23	16	49	12	21	12	28	3	0	7	2	25	142	29	152
1	CECR5	No	No	0.000908391	56	576	56	683	59	698	63	833	64	798	35	36	77	1727	69	1370	52	583
1	CELSR1	No	No	0.00039818	75	1244	29	169	38	276	21	86	18	62	20	5	12	13	73	1667	60	832
1	CENPB	No	No	0.00098063	81	1693	88	3274	87	2658	83	1988	84	1990	50	133	86	3004	84	2819	77	1894
1	CENPO	No	No	0.000966169	51	472	48	496	49	467	50	500	49	426	27	12	37	222	81	2384	63	996
1	CENPQ	No	No	0.000390904	29	146	27	142	23	94	27	134	27	123	36	39	28	116	29	190	29	154
1	CEP170B	No	No	0.000474159	11	15	7	7	14	35	28	152	18	62	6	0	8	4	38	325	36	243
1	CEP57L1	No	No	0.00095578	20	70	22	95	21	80	19	74	19	69	24	8	22	64	24	134	25	114
1	CEPT1	No	No	0.000530259	79	1443	66	1049	62	792	67	996	66	866	58	272	66	1013	73	1639	71	1418
1	CHCHD10	No	No	0.000610602	69	960	24	112	47	440	47	433	56	576	30	20	59	737	70	1425	45	395
1	CHCHD2	No	No	0.00016432	92	3664	92	4557	92	4249	91	3614	92	3623	82	1714	90	4073	91	4764	87	3409
1	CHCHD3	No	Yes	0.00108214	64	792	65	1001	65	897	59	712	63	775	38	48	67	1078	72	1518	67	1156
1	CHEK1	No	No	0.000898741	24	96	30	184	23	96	26	125	25	110	14	1	15	25	32	227	27	136
1	CHID1	No	Yes	0.00105922	48	404	50	544	48	449	46	408	49	424	29	16	51	488	63	1043	46	440
1	CHMP6	No	No	0.000287974	46	383	61	862	55	613	50	503	51	478	55	201	57	664	50	594	52	572
1	CHST2	No	No	4.48869e-05	67	904	97	14127	55	615	39	292	43	342	59	298	66	1029	43	426	94	6693
1	CHTF8	No	No	8.20971e-05	93	4154	91	4409	92	3839	93	4206	93	3924	83	1986	91	4573	90	4335	91	4835
1	CISD1	No	No	0.000444663	33	186	39	320	34	219	38	273	38	264	42	67	34	189	45	476	41	324
1	CISD3	No	No	0.000764053	37	234	75	1592	67	966	43	365	54	548	34	31	52	528	59	898	47	461
1	CITED2	No	No	0.000190881	76	1276	89	3476	93	4302	92	3806	93	4130	74	944	91	4750	84	2916	89	4186
1	CKAP2	No	No	0.000451387	61	700	35	245	48	449	56	627	44	351	44	88	61	790	67	1247	47	453
1	CLDN7	No	No	0.000784425	13	22	10	17	14	31	10	13	17	57	6	0	18	38	17	62	26	122
1	CLINT1	No	No	0.00021606	86	2269	88	3371	83	2087	88	2721	85	2124	75	959	89	3753	82	2521	84	2757
1	CLIP4	No	No	0.000890637	30	158	70	1275	77	1504	67	985	70	1040	26	11	65	950	82	2551	65	1087
1	CLOCK	No	No	0.00105001	62	718	65	1026	67	999	66	942	65	841	32	25	53	549	67	1212	63	962
1	CLUH	No	Yes	0.00108666	58	630	51	570	59	698	56	641	60	687	21	5	57	671	73	1615	61	868
1	CMC2	No	No	0.000870804	48	411	54	643	54	580	54	598	53	524	41	63	47	418	50	589	56	713
1	CMTR2	No	No	0.0010204	74	1184	81	2163	65	918	70	1091	67	893	23	7	67	1051	65	1137	68	1201
1	CNTROB	No	No	0.00099182	49	423	49	511	49	476	47	434	48	418	36	40	49	443	50	602	44	386
1	COA3	No	No	0.00102059	48	411	59	774	49	463	47	445	48	421	32	24	60	746	58	829	52	576
1	COA4	No	No	0.00103027	56	587	57	734	53	566	56	642	56	590	19	4	63	876	58	835	49	510
1	COG6	No	No	0.000891068	43	326	46	456	42	343	50	500	45	368	38	45	44	344	46	493	43	366
1	COMMD1	No	No	0.00102851	43	325	49	523	46	402	40	305	42	326	31	23	53	562	54	724	49	502
1	COMMD10	No	No	0.000840673	43	330	52	580	46	408	42	348	41	310	34	30	64	893	58	844	46	426
1	COMMD7	No	No	0.00104053	66	862	86	2832	81	1825	76	1403	78	1461	39	54	72	1348	82	2605	78	1968
1	COPG2	No	No	0.000472645	39	262	41	350	35	228	43	358	44	353	43	80	57	666	46	501	40	303
1	COPS2	No	No	0.000446559	78	1420	71	1336	81	1827	82	1922	80	1620	67	526	80	2010	76	1867	78	2010
1	COPZ2	No	No	0.000572103	8	6	31	190	16	51	8	7	12	23	5	0	19	45	18	76	13	30
1	COQ3	No	No	0.000863683	14	33	18	71	16	45	20	75	19	65	17	3	17	32	28	173	18	58
1	COQ5	No	No	0.00101959	43	322	53	608	42	341	48	458	47	404	34	30	53	545	56	778	55	677
1	COX14	No	No	0.000763349	61	705	61	870	64	855	65	902	67	894	55	200	64	911	66	1183	59	782
1	COX16	No	Yes	0.00105922	63	766	60	803	60	724	60	740	62	730	19	4	61	787	64	1077	56	691
1	COX18	No	No	0.000918334	50	445	41	358	45	395	50	495	48	423	37	41	50	485	55	734	42	355
1	COX6C	No	No	0.00105724	84	1954	85	2664	87	2683	89	2951	90	3015	31	23	78	1805	86	3218	78	2010
1	CPOX	No	No	0.00100989	40	282	43	392	47	425	50	494	45	373	28	15	56	634	57	801	50	536
1	CROT	No	No	0.000759615	20	71	36	266	33	201	34	219	30	157	28	14	25	90	42	401	36	240
1	CSNK2A1	No	No	0.000701184	86	2241	86	2911	83	2062	83	2048	84	2003	71	712	82	2280	81	2373	84	2836
1	CSTF2	No	No	0.00103817	27	122	33	223	29	149	32	196	29	144	19	4	38	238	39	359	45	414
1	CSTF3	No	No	0.000969632	44	340	36	274	40	309	47	438	45	372	35	33	41	283	45	464	44	381
1	CTNNBL1	No	No	0.000890239	75	1204	73	1399	68	1020	66	946	69	963	51	147	72	1306	66	1176	76	1836
1	CTPS2	No	No	0.0010187	35	213	31	188	29	157	35	232	35	217	11	1	32	158	33	240	30	162
1	CTSO	No	No	0.000988797	71	1052	85	2678	72	1230	66	938	72	1114	31	22	85	2786	75	1787	80	2182
1	CUEDC2	No	No	0.000317863	56	575	59	772	57	668	56	628	59	660	57	253	65	952	56	782	57	735
1	CUL1	No	No	0.000955726	80	1541	83	2364	78	1609	84	2094	81	1701	48	118	77	1688	71	1458	83	2695
1	CUL5	No	No	0.00084186	67	889	59	773	64	864	65	895	63	773	48	114	67	1061	68	1306	71	1430
1	CXXC5	No	No	0.000532849	96	6434	94	6174	74	1346	21	83	49	437	28	15	66	993	81	2381	81	2359
1	CYB5A	No	No	0.00102933	56	574	41	355	42	342	40	314	49	435	15	2	33	173	63	1037	67	1196
1	CYB5B	No	No	0.000808349	77	1356	92	4667	85	2333	82	1927	81	1665	57	255	75	1552	84	2774	80	2271
1	CYC1	No	No	0.000953783	72	1085	74	1520	71	1136	62	802	68	930	45	89	79	1941	80	2288	72	1453
1	CYCS	No	No	0.000981721	90	2968	91	4156	90	3365	82	1952	86	2180	46	104	85	2678	94	6788	88	3659
1	CYP4V2	No	No	0.0010293	53	514	74	1524	71	1165	72	1212	70	1026	16	2	47	410	71	1478	66	1101
1	DBT	No	No	0.00081653	43	327	48	490	45	386	49	473	47	405	41	67	40	267	57	820	54	659
1	DCAF13	No	No	0.00103223	53	514	57	736	50	487	54	591	54	535	34	31	52	535	60	907	46	422
1	DCTD	No	Yes	0.00105895	83	1906	85	2700	87	2650	83	2002	85	2126	23	7	77	1672	81	2378	77	1873
1	DDB2	No	No	0.000925196	49	422	57	712	47	433	59	701	51	472	38	48	44	340	67	1254	63	974
1	DDI2	No	No	0.00102059	51	471	45	425	48	442	47	447	48	418	30	19	44	346	54	726	50	527
1	DDOST	No	No	0.000850744	94	4364	96	8254	95	6038	92	3957	94	4456	72	798	94	6715	95	8618	92	5423
1	DDR1	No	No	0.000539219	51	471	17	57	22	91	32	202	31	168	27	13	26	93	42	402	61	882
1	DDX1	No	No	0.00104816	56	584	58	754	55	604	64	857	60	681	34	31	62	827	70	1449	66	1122
1	DDX24	No	No	0.00083653	88	2649	89	3642	90	3402	94	4742	92	3679	67	545	81	2195	88	3738	91	4750
1	DECR2	No	No	0.000710235	17	51	20	79	17	52	18	63	19	68	24	8	25	88	27	164	18	56
1	DENND6B	No	No	0.000660993	15	35	13	34	16	50	13	31	20	78	11	1	44	342	23	117	13	31
1	DEPTOR	No	No	0.000515077	11	14	10	18	12	22	14	32	14	37	5	0	17	32	49	583	5	4
1	DERL1	No	No	0.000411373	90	2886	93	5361	91	3649	86	2394	87	2458	74	919	81	2151	87	3352	88	3711
1	DFFA	No	Yes	0.00105819	46	369	49	522	47	439	43	366	49	427	26	11	46	386	47	530	46	438
1	DHRS11	No	No	0.000963035	16	44	19	74	19	66	19	67	17	59	10	1	17	34	42	405	32	196
1	DHRS4L2	No	No	0.000961318	42	306	44	414	47	440	44	380	47	403	26	11	66	1021	61	959	64	1002
1	DHX30	No	No	0.00102162	68	913	71	1283	68	1038	76	1429	72	1124	50	134	68	1120	68	1308	70	1356
1	DHX36	No	No	0.00058652	63	775	65	1013	65	911	68	1011	66	882	56	235	56	634	65	1141	68	1243
1	DHX57	No	No	0.00102423	51	461	38	297	40	306	44	385	41	304	13	1	66	989	56	769	44	387
1	DISP1	No	No	0.000810969	39	270	28	156	29	150	25	113	26	119	22	6	21	61	35	286	28	142
1	DIXDC1	No	No	0.000247271	8	6	12	27	21	82	22	95	29	149	19	4	14	20	29	195	29	150
1	DLAT	No	Yes	0.00109761	69	945	61	872	63	844	68	1029	66	871	24	9	62	842	75	1753	71	1377
1	DNAJA4	No	No	0.000991871	43	322	59	799	64	856	68	1036	69	966	19	4	45	353	60	906	66	1146
1	DNAJC1	No	No	0.000342103	44	343	72	1391	69	1048	47	434	55	561	52	161	55	597	55	749	59	791
1	DNAJC10	No	No	0.000792848	95	5470	86	2860	84	2204	80	1772	82	1760	55	211	90	3979	90	4359	84	2849
1	DNAJC11	No	Yes	0.00107865	61	715	59	799	56	630	63	820	61	711	35	34	63	888	69	1364	61	883
1	DNAJC15	No	No	0.00100332	70	988	60	830	56	643	58	691	58	630	27	13	64	917	63	1034	57	743
1	DNAJC21	No	No	0.000506654	72	1071	71	1333	72	1183	72	1198	71	1087	65	439	68	1096	70	1382	67	1150
1	DNAJC8	No	No	0.000561392	86	2201	90	3980	86	2498	88	2781	88	2616	74	893	85	2677	86	3152	82	2518
1	DNM1L	No	Yes	0.00106374	63	768	70	1240	68	1003	72	1181	70	1037	30	18	77	1690	79	2178	83	2641
1	DNMT1	No	No	0.00105251	60	661	86	2863	80	1812	89	2914	86	2198	18	3	73	1415	89	3937	81	2365
1	DNPEP	No	Yes	0.00106043	54	526	59	779	59	723	58	696	58	625	27	13	63	877	57	826	59	801
1	DNPH1	No	No	0.000956155	48	406	18	70	30	167	45	390	42	322	10	1	38	232	57	825	35	235
1	DOCK10	No	No	0.00105738	81	1682	90	3741	85	2408	92	3995	91	3153	24	8	77	1720	95	7300	84	2731
1	DOHH	No	Yes	0.00106543	31	168	32	202	31	171	29	155	28	140	12	1	31	145	34	253	35	228
1	DOLPP1	No	No	0.00104918	33	190	42	378	39	298	37	260	37	251	30	18	42	302	44	441	42	344
1	DONSON	No	No	0.000441657	23	90	27	142	26	127	28	145	25	113	34	30	22	63	33	243	30	168
1	DPAGT1	No	No	0.00101861	52	484	49	525	47	434	43	355	44	351	32	25	61	782	63	1040	53	615
1	DPCD	No	No	0.000944181	17	48	14	42	17	55	15	39	15	40	10	1	28	114	25	145	17	50
1	DPP7	No	Yes	0.00110593	73	1154	75	1564	81	1871	79	1645	78	1460	30	19	78	1845	88	3603	79	2092
1	DPY19L4	No	No	0.00104479	33	194	35	261	44	380	48	465	45	371	10	1	35	202	49	563	48	478
1	DRAXIN	No	No	0.000258933	7	4	33	220	19	70	6	4	11	20	11	1	11	10	18	76	17	53
1	DSTN	No	No	0.000405073	64	795	90	3943	90	3219	87	2609	85	2168	65	441	72	1325	90	4270	77	1914
1	DUSP4	No	No	0.000267966	18	56	10	18	29	150	42	346	22	86	15	2	5	1	45	469	76	1759
1	DUSP5	No	No	0.000450917	79	1458	50	535	84	2274	59	725	49	436	40	57	43	316	57	813	92	5362
1	DYNC2LI1	No	No	0.00102283	19	65	17	57	16	47	18	64	17	55	13	1	21	56	24	128	24	104
1	EARS2	No	Yes	0.00108141	35	216	38	303	37	264	39	293	39	276	10	1	36	214	58	830	35	237
1	EBP	No	No	0.000859206	51	462	75	1586	65	911	52	534	58	636	36	39	44	350	70	1446	56	699
1	ECE2	No	No	0.000955293	16	44	18	65	14	35	15	39	14	34	5	0	32	156	26	152	18	56
1	ECHS1	No	No	0.00103179	71	1026	68	1129	67	980	66	953	69	973	38	48	74	1452	83	2618	64	1044
1	ECI1	No	No	0.000690395	47	393	37	282	38	272	41	325	37	250	37	41	52	531	44	445	36	239
1	ECI2	No	No	0.00104708	46	370	48	500	49	467	58	677	59	644	14	1	50	479	52	648	48	465
1	EED	No	No	0.000368294	49	430	38	306	41	317	48	448	42	322	45	93	34	186	47	513	58	752
1	EEF2K	No	No	0.000982048	47	402	41	350	43	356	48	462	51	477	27	12	41	292	74	1730	53	627
1	EFCAB14-AS1	No	No	0.000104675	24	101	32	212	31	182	26	130	27	130	41	66	32	158	29	181	28	139
1	EFTUD1	No	No	0.00105409	54	523	52	580	49	466	53	563	50	452	30	19	51	492	57	799	68	1245
1	EI24	No	Yes	0.00110798	59	657	63	945	65	893	66	954	67	926	35	36	66	1000	74	1692	69	1293
1	EIF2AK4	No	No	0.00101083	65	842	61	873	64	851	62	812	65	830	39	54	75	1517	70	1425	65	1096
1	EIF2B2	No	No	0.000955347	41	298	58	749	47	427	43	365	43	336	37	42	48	425	50	593	49	498
1	EIF2B3	No	Yes	0.00108737	34	199	39	323	35	236	36	254	38	257	11	1	43	330	45	485	40	308
1	EIF2B4	No	No	0.00085952	42	311	41	350	39	287	45	396	43	342	40	58	52	533	49	577	47	456
1	EIF2B5	No	No	0.00101321	65	820	66	1041	59	718	71	1165	67	903	45	95	60	754	66	1204	65	1077
1	EIF3J	No	No	0.000910688	73	1126	77	1726	74	1328	76	1442	76	1318	60	307	76	1650	79	2154	70	1371
1	EIF5A	No	No	0.000829861	95	5511	95	6751	94	5397	95	5683	95	5707	80	1472	93	5894	94	6837	92	5731
1	EIF5B	No	No	0.00101816	70	980	73	1403	72	1233	80	1756	79	1532	46	101	68	1090	83	2712	76	1817
1	ELAC2	No	Yes	0.00106813	63	770	68	1152	57	660	67	988	64	820	36	37	62	815	68	1290	58	749
1	ELAVL1	No	No	0.000664718	83	1823	86	2792	80	1800	83	1972	82	1774	69	604	81	2086	79	2172	77	1862
1	ELK1	No	No	0.000468218	72	1096	64	988	75	1364	80	1712	79	1478	60	309	68	1113	68	1288	84	2798
1	ELP3	No	No	0.000953005	63	767	69	1201	69	1059	68	1019	65	843	39	50	56	626	65	1133	63	950
1	ELP4	No	Yes	0.00106129	37	244	42	367	36	252	43	368	42	316	28	15	44	338	44	448	40	303
1	EMC1	No	Yes	0.00110059	65	841	77	1703	70	1122	70	1098	69	988	29	18	73	1400	79	2184	72	1492
1	ENOPH1	No	Yes	0.00108464	67	907	74	1507	72	1228	72	1193	71	1083	21	6	63	869	78	2045	63	988
1	ENTPD5	No	Yes	0.00106827	24	98	31	193	29	148	25	114	29	144	17	3	25	91	32	224	35	228
1	ENTPD6	No	No	0.0010547	55	544	53	601	64	871	69	1063	69	970	22	6	71	1288	72	1561	69	1296
1	EPB41L2	No	No	0.000876265	80	1577	27	147	25	116	40	307	34	211	15	2	57	663	80	2250	69	1262
1	EPRS	No	Yes	0.00108225	87	2313	85	2624	83	2072	90	3241	90	2962	34	30	83	2451	88	3774	81	2287
1	EPS8L1	No	No	0.000471111	7	4	22	100	16	49	10	12	10	15	9	0	15	24	15	45	20	69
1	ERAL1	No	Yes	0.00107807	55	565	56	702	49	464	53	558	53	519	25	10	59	730	61	968	60	848
1	ERAP1	No	No	0.000200933	84	1998	96	9226	95	6036	94	4830	94	4907	80	1492	93	5460	93	6176	90	4402
1	ERCC3	No	No	0.000636851	64	789	71	1330	63	851	68	1013	66	872	57	258	63	848	60	924	68	1244
1	ERCC4	No	No	0.000975108	37	245	39	316	37	266	43	358	42	321	37	40	41	292	46	504	48	481
1	ERRFI1	No	No	0.000575837	15	35	27	140	35	227	17	55	20	75	23	7	17	34	28	176	30	170
1	ESD	No	No	0.000834036	67	906	51	571	57	664	75	1356	72	1096	43	74	79	1907	76	1822	73	1567
1	ESF1	No	No	0.00105006	38	249	31	196	35	228	43	356	38	267	16	2	37	216	48	542	49	509
1	ESR1	No	No	0.000592432	18	55	6	5	10	13	22	88	10	15	8	0	13	18	38	324	28	141
1	ETFB	No	No	0.00022759	67	898	51	574	61	756	66	944	68	940	60	309	65	944	61	959	63	973
1	ETHE1	No	No	0.00101146	33	184	54	644	57	663	54	579	55	556	22	6	63	876	62	988	61	873
1	EXD2	No	No	0.00101558	41	298	31	196	38	279	46	416	45	361	23	7	42	300	56	782	58	773
1	EXO1	No	No	0.000406585	13	25	11	23	9	11	11	16	9	9	10	1	8	4	20	95	14	36
1	EXOC6B	No	No	0.00103818	34	198	34	242	41	319	41	335	42	325	16	2	30	135	51	622	43	363
1	EXOSC10	No	No	0.00101848	69	946	70	1280	65	896	74	1323	71	1048	48	120	69	1130	68	1273	71	1389
1	EXTL2	No	No	0.000942906	20	74	40	335	33	204	22	95	28	143	12	1	21	57	39	342	29	149
1	EZH2	No	No	0.000888709	30	155	34	240	30	161	34	218	28	142	16	2	25	90	27	168	57	737
1	FAHD1	No	No	0.00105433	38	248	46	439	39	282	41	329	43	337	25	10	48	439	57	814	45	402
1	FAIM	No	No	0.000912572	27	131	33	227	26	124	19	74	26	115	14	2	19	45	44	459	48	486
1	FAM109A	No	No	0.000925005	48	414	32	211	28	142	22	91	23	96	12	1	57	661	72	1570	47	441
1	FAM115A	No	No	0.000976109	52	494	66	1047	60	746	58	684	61	698	33	27	43	315	68	1267	64	998
1	FAM126A	No	No	0.000536551	82	1713	64	961	49	472	55	611	50	455	46	103	64	906	69	1339	61	888
1	FAM173B	No	No	0.000214271	29	150	40	344	33	208	33	209	33	202	43	78	40	269	42	417	29	148
1	FAM178A	No	No	0.000215016	67	886	72	1381	66	948	71	1151	67	915	64	418	65	943	71	1482	63	969
1	FAM179B	No	No	0.000602401	54	527	45	417	52	528	44	382	45	360	42	70	42	305	42	412	64	998
1	FAM213A	No	No	0.000988482	36	229	23	105	31	170	31	187	38	259	8	0	26	95	77	1995	57	739
1	FAM35A	No	Yes	0.00107533	67	896	75	1566	72	1200	71	1169	72	1110	33	29	70	1189	79	2187	62	936
1	FAM35BP	No	No	0.00104967	26	120	32	210	28	144	28	144	28	133	18	3	36	212	38	325	34	220
1	FAM35DP	No	No	0.00103479	30	158	37	280	32	192	32	198	32	182	20	5	41	279	43	430	39	291
1	FAM3C	No	No	0.000965878	86	2228	79	1929	70	1131	47	433	56	571	19	4	55	596	69	1352	80	2251
1	FAM71E1	No	No	0.000799943	32	182	35	253	39	284	32	196	34	210	29	17	39	251	40	368	37	256
1	FAM83H	No	Yes	0.00108168	22	85	36	268	33	202	33	213	31	179	6	0	29	130	46	489	45	400
1	FAM86A	No	No	0.00104722	44	337	49	513	45	383	43	360	45	369	19	4	44	341	52	650	40	319
1	FAM86DP	No	No	0.00101831	28	134	25	123	30	160	31	187	30	162	10	1	23	68	37	320	27	130
1	FAM89A	No	No	0.000973901	22	87	21	91	25	117	26	123	28	138	9	0	26	97	29	190	27	133
1	FARSA	No	Yes	0.00108965	54	533	63	930	53	554	60	746	61	698	27	13	65	959	70	1386	61	880
1	FASTKD1	No	Yes	0.00109932	45	360	41	362	44	376	46	422	46	379	18	3	52	522	59	871	52	586
1	FASTKD2	No	Yes	0.00109146	53	517	47	468	51	523	60	750	56	588	18	3	51	500	64	1088	56	694
1	FASTKD3	No	No	0.000980849	31	167	32	207	34	222	34	226	32	185	27	13	35	192	32	233	35	224
1	FAXDC2	No	No	0.000784276	51	478	45	437	48	448	54	583	52	501	43	77	57	657	61	972	47	455
1	FBXO10	No	No	0.000837967	65	812	23	105	24	107	27	136	21	79	11	1	19	46	41	391	44	391
1	FBXO7	No	No	0.000994935	90	2908	90	4056	91	3499	89	2944	90	2942	66	480	86	2872	88	3603	89	4038
1	FDX1L	No	No	0.000636728	28	134	26	136	30	162	26	123	29	149	32	26	25	86	38	338	29	160
1	FECH	No	No	0.000980078	42	306	72	1368	62	788	52	543	60	683	31	21	57	655	74	1684	57	727
1	FEN1	No	No	0.000710084	45	359	58	745	43	351	39	294	39	270	37	44	37	217	57	822	42	350
1	FGFRL1	No	Yes	0.00107764	31	164	27	147	35	237	36	256	32	181	5	0	32	152	47	530	42	351
1	FH	No	Yes	0.00109028	62	737	52	592	49	474	59	726	58	624	21	5	66	1021	80	2207	70	1334
1	FKBP14	No	Yes	0.00106632	27	131	28	157	26	126	24	104	23	94	11	1	26	93	39	357	30	163
1	FKBP3	No	Yes	0.0010869	61	691	59	791	55	600	64	859	64	795	39	52	58	700	64	1090	62	904
1	FKBP4	No	No	0.00104365	74	1178	66	1056	69	1085	71	1143	74	1216	38	47	67	1052	76	1860	82	2469
1	FN3KRP	No	No	0.000984476	48	419	58	766	50	485	56	628	54	539	35	33	54	578	58	844	47	450
1	FOPNL	No	No	0.000888148	73	1125	72	1349	71	1180	70	1106	71	1050	55	213	69	1176	71	1503	74	1641
1	FOXRED2	No	No	0.00083414	22	85	24	111	18	58	25	117	28	138	17	3	36	203	53	688	24	107
1	FPGS	No	No	0.00103945	68	908	76	1605	75	1392	63	847	70	1038	23	7	49	452	67	1239	78	1952
1	FSTL3	No	No	0.000599097	16	42	18	68	14	32	19	70	18	62	19	4	36	204	19	82	19	67
1	FTO	No	No	0.00104998	61	698	62	903	63	818	71	1133	66	875	18	3	57	671	61	946	57	731
1	FTSJ2	No	No	0.000942183	60	681	53	619	48	447	53	554	52	489	40	56	63	884	72	1531	55	673
1	FUBP3	No	No	0.0010426	70	985	74	1476	73	1276	75	1357	76	1311	50	141	69	1143	74	1698	67	1155
1	FUNDC2	No	Yes	0.00107142	73	1124	77	1734	75	1383	74	1296	76	1324	32	24	73	1422	75	1781	70	1344
1	FXYD6-FXYD2	No	No	0.000281252	2	0	6	6	17	52	13	31	18	62	3	0	22	62	13	38	8	12
1	FYCO1	No	No	0.000570402	52	492	67	1123	80	1754	69	1079	73	1156	53	174	62	833	68	1268	65	1080
1	G3BP1	No	No	0.000840975	91	3168	92	4469	91	3597	93	4666	92	3661	65	467	80	2062	95	8339	94	7136
1	G6PC3	No	No	0.00103315	47	394	55	675	48	446	39	286	46	384	20	5	69	1165	71	1511	61	882
1	GADD45GIP1	No	Yes	0.00108522	58	621	52	584	59	711	57	665	58	630	14	1	48	422	61	951	59	802
1	GART	No	Yes	0.00107174	57	606	59	790	53	548	68	1004	64	805	37	41	62	818	70	1416	66	1141
1	GATAD1	No	No	0.000745465	78	1415	74	1459	71	1136	61	758	68	959	54	195	73	1418	71	1450	70	1348
1	GCH1	No	No	0.000266397	57	603	84	2464	75	1383	70	1125	69	994	53	177	85	2686	47	531	95	9218
1	GCSH	No	No	0.000807535	25	106	26	137	26	124	22	91	28	142	20	5	19	47	41	390	22	83
1	GDAP1	No	Yes	0.00108416	34	202	28	150	28	146	29	157	29	143	10	1	32	153	37	319	38	277
1	GDF9	No	No	0.000287952	32	174	35	248	36	243	33	212	36	235	43	77	41	289	43	437	32	188
1	GEMIN6	No	No	0.00102693	27	131	29	161	22	90	28	146	25	112	15	2	38	242	36	296	28	145
1	GFM1	No	Yes	0.00106266	60	666	63	950	62	789	66	958	66	856	38	48	70	1201	79	2172	64	1008
1	GFOD1	No	No	0.000264339	33	190	69	1214	33	205	10	14	17	54	25	10	25	88	42	404	28	142
1	GFPT1	No	No	0.000732672	58	616	62	907	67	984	66	944	64	794	48	116	48	421	71	1498	71	1409
1	GGCT	No	No	0.00104808	50	447	51	571	50	479	50	495	51	481	23	7	53	544	70	1432	47	447
1	GHDC	No	No	0.00074584	67	900	64	964	63	838	52	538	59	668	45	96	71	1292	66	1183	51	560
1	GINS1	No	No	0.000799671	18	58	17	61	12	22	13	27	12	26	3	0	12	13	34	261	18	55
1	GINS3	No	Yes	0.00107237	21	79	27	150	18	60	18	65	17	59	5	0	22	68	34	254	34	211
1	GLO1	No	No	0.00102615	92	3435	85	2786	85	2420	84	2113	85	2061	40	60	78	1750	87	3440	80	2226
1	GLUD2	No	No	0.000752076	14	31	18	65	15	41	16	46	15	43	20	4	24	81	22	108	16	47
1	GMPPB	No	No	0.000752269	47	394	40	336	38	277	34	227	32	189	37	44	38	239	43	432	37	256
1	GNA12	No	No	0.000938691	95	5391	75	1594	78	1594	73	1262	76	1331	33	27	83	2405	94	6793	96	10209
1	GNAI1	No	No	0.000369473	4	1	17	63	10	12	17	60	19	67	8	0	16	30	16	56	15	40
1	GNE	No	No	0.000706767	63	759	50	532	52	528	59	713	55	550	50	138	52	526	56	779	54	651
1	GNPTAB	No	No	0.000562603	83	1830	98	18056	93	4868	85	2335	91	3165	63	401	83	2441	96	9707	95	8677
1	GORAB	No	No	0.000929705	41	292	32	214	35	234	40	321	37	242	24	8	34	180	37	312	47	448
1	GORASP2	No	Yes	0.00107931	79	1491	80	2024	78	1633	85	2322	82	1778	52	165	78	1837	84	2860	80	2176
1	GOSR2	No	Yes	0.00108587	77	1321	77	1706	76	1425	74	1301	75	1240	35	34	69	1172	74	1731	70	1317
1	GOT1	No	Yes	0.00109774	40	289	51	557	44	367	44	376	44	351	14	2	38	244	62	1010	50	536
1	GOT2	No	Yes	0.00108177	68	938	70	1277	72	1218	77	1500	77	1388	25	10	66	1002	81	2464	68	1237
1	GPAA1	No	No	0.000901457	72	1074	82	2214	78	1570	65	891	72	1098	51	152	70	1220	80	2318	69	1266
1	GPATCH2	No	No	0.000993563	28	132	32	204	31	182	31	184	29	148	25	9	32	159	35	275	39	289
1	GPHN	No	No	0.00103067	26	119	18	67	32	183	34	224	28	133	6	0	25	90	33	241	27	136
1	GPI	No	Yes	0.00109772	87	2309	87	3112	91	3682	89	2986	91	3343	31	23	89	3811	93	6056	86	3283
1	GPR153	No	No	0.000409004	6	3	51	560	44	363	9	9	23	98	3	0	14	20	26	151	23	92
1	GPR180	No	No	0.000992396	46	367	49	520	50	497	49	477	49	435	21	5	38	231	48	546	52	591
1	GPR183	No	No	0.000855675	96	6577	62	902	64	859	94	5228	72	1118	27	13	89	3592	91	4737	92	5568
1	GPR75-ASB3	No	No	0.000173202	38	248	34	242	34	219	37	261	34	207	46	104	35	196	34	269	38	270
1	GPRIN3	No	No	0.000422437	25	108	84	2544	90	3356	88	2745	79	1492	42	71	47	399	91	4902	88	3699
1	GPSM1	No	No	0.000913466	14	34	12	30	18	59	24	106	19	65	5	0	21	57	19	82	16	46
1	GRAMD3	No	No	0.000844328	16	45	44	409	41	317	40	308	41	307	6	0	17	37	28	173	58	750
1	GRSF1	No	No	0.000980073	78	1415	82	2276	80	1798	87	2630	85	2157	55	212	87	3123	85	2936	83	2643
1	GRWD1	No	No	0.00103863	54	535	54	626	49	469	54	591	53	511	17	3	45	365	55	736	46	429
1	GSAP	No	No	0.000524906	79	1500	82	2269	61	768	40	316	48	423	43	77	64	917	60	910	72	1475
1	GSPT1	No	No	0.00103154	87	2381	80	2030	85	2416	91	3429	89	2645	51	156	82	2232	88	3787	79	2149
1	GSS	No	No	0.000954348	33	185	59	793	54	575	53	564	55	570	27	13	60	746	70	1442	69	1260
1	GSTCD	No	No	0.00103233	36	230	30	173	26	124	28	149	30	162	15	2	25	91	40	368	34	215
1	GSTM4	No	No	0.000723444	40	281	44	405	31	178	32	195	35	227	24	9	40	274	62	985	49	497
1	GTF2A2	No	No	0.000390424	65	825	65	1012	66	922	64	868	66	862	60	321	67	1070	66	1184	60	842
1	GTF2H3	No	Yes	0.0010894	60	666	61	866	56	636	65	909	63	771	24	9	54	578	65	1118	68	1232
1	GTF2H5	No	No	0.000993737	52	480	53	611	50	487	56	636	56	575	41	66	50	474	53	694	50	541
1	GTF3C3	No	Yes	0.00108844	52	492	54	628	52	537	61	763	59	650	27	13	55	616	63	1056	62	928
1	GTF3C4	No	No	0.00101453	58	610	52	581	58	679	53	563	53	515	42	72	51	496	56	766	57	738
1	GTF3C5	No	No	0.000403432	61	711	66	1050	60	743	65	916	63	770	61	335	62	840	59	871	59	816
1	GTPBP4	No	No	0.00102268	58	616	58	753	57	648	62	798	61	712	32	26	56	630	63	1039	79	2087
1	GUF1	No	Yes	0.00106188	62	724	57	714	56	630	60	742	60	688	34	30	54	584	71	1454	55	685
1	H2AFY2	No	No	0.000595499	6	2	16	56	28	147	33	209	38	265	6	0	22	68	47	523	47	460
1	HACL1	No	No	0.000955823	42	306	42	378	39	290	46	415	41	313	40	57	43	332	40	380	44	381
1	HAUS2	No	Yes	0.00109736	58	627	56	703	58	691	59	725	59	658	37	41	54	581	66	1164	60	851
1	HBS1L	No	No	0.000659416	60	666	56	702	62	800	66	928	65	837	57	246	56	647	63	1042	62	917
1	HCFC1	No	No	0.000983088	87	2321	83	2415	82	1949	88	2758	86	2300	49	126	84	2526	80	2319	81	2327
1	HCFC1R1	No	No	0.000937971	45	366	51	549	49	469	45	405	46	386	39	53	55	605	63	1023	49	502
1	HDAC11	No	No	0.00041965	15	37	26	133	36	242	32	193	32	181	32	24	34	180	37	312	31	173
1	HDAC8	No	Yes	0.00108103	37	233	37	289	35	231	33	204	33	194	13	1	43	324	43	434	45	394
1	HEATR6	No	No	0.00098594	56	567	42	364	41	315	40	311	40	291	25	9	44	341	49	576	62	932
1	HHAT	No	No	0.000945871	30	153	13	32	34	221	25	120	27	128	6	0	23	74	39	347	36	244
1	HIBADH	No	No	0.00100702	46	373	50	533	54	570	57	665	58	639	38	49	53	561	64	1093	61	882
1	HIBCH	No	No	0.000801833	35	214	34	240	26	121	29	162	29	149	32	26	29	121	38	332	32	194
1	HIC2	No	No	0.000434169	40	284	31	192	37	257	45	406	45	362	42	72	36	210	45	481	49	512
1	HIVEP3	No	No	0.000732059	48	409	73	1438	76	1464	50	495	59	666	33	27	75	1524	73	1663	46	429
1	HLA-DPA1	Yes	No	0.000708427	99	46328	92	5043	93	4720	70	1087	88	2574	34	30	99	32202	99	31762	97	12402
1	HLA-DPB1	No	No	0.000730715	99	29684	89	3562	92	4024	68	1014	89	2653	29	18	97	14982	97	12960	88	3731
1	HMGXB3	No	Yes	0.00106821	71	1038	70	1254	71	1177	71	1140	70	1026	36	38	63	855	80	2275	83	2616
1	HMMR	No	No	0.000396338	14	30	11	20	9	10	11	18	9	9	5	0	4	1	25	145	14	36
1	HN1L	No	No	0.00104502	69	944	67	1095	63	829	72	1195	68	931	34	29	53	540	76	1818	60	822
1	HNRNPAB	No	No	0.000764042	76	1292	85	2625	75	1406	76	1390	77	1367	58	266	82	2332	84	2858	70	1319
1	HOMER2	No	No	0.00026631	28	138	16	54	12	21	13	26	12	25	22	7	22	67	19	79	16	42
1	HPRT1	No	No	0.000780316	51	475	54	626	53	549	57	645	55	554	47	107	59	706	58	859	56	711
1	HRAS	No	No	0.00104433	43	331	42	370	42	343	41	328	40	286	26	12	36	205	44	444	40	304
1	HRSP12	No	No	0.000825594	29	147	25	123	27	131	29	161	30	163	30	19	29	123	35	270	36	247
1	HSP90AB1	Yes	Yes	0.00105902	98	19580	98	17064	98	20097	98	20821	99	23038	64	421	97	12153	98	25029	98	18688
1	HSP90B1	Yes	No	0.000945933	98	16575	98	16832	98	16578	97	10204	98	11228	79	1334	97	11378	98	21307	97	15314
1	HSPA8	Yes	No	0.000843116	98	19976	99	37112	99	36117	99	44250	99	38250	90	4550	98	22188	99	52534	99	39624
1	HSPB1	No	No	0.00101369	54	528	48	502	63	828	73	1271	74	1227	14	1	35	199	82	2534	83	2656
1	HSPH1	No	Yes	0.00110673	72	1108	69	1212	71	1182	78	1519	78	1439	18	3	61	792	88	3544	85	3091
1	HUS1	No	No	0.000738995	57	603	58	743	61	770	59	706	57	612	49	131	55	593	52	670	66	1138
1	HYOU1	No	No	0.000890911	84	1959	93	5102	91	3664	83	1971	86	2218	53	174	80	1962	88	3558	83	2690
1	IAH1	No	No	0.000749956	60	672	63	928	64	856	62	789	62	740	55	207	63	872	64	1069	55	661
1	IARS	No	Yes	0.00106656	78	1405	74	1524	74	1322	80	1714	79	1503	14	2	60	749	89	3894	70	1343
1	IARS2	No	No	0.00104097	84	1929	86	2856	85	2402	89	2920	88	2534	55	209	85	2674	88	3689	80	2184
1	IBA57	No	No	0.000916143	31	170	31	193	34	217	32	198	32	189	27	13	25	91	41	396	34	211
1	IBTK	No	Yes	0.00110503	76	1280	77	1748	74	1296	80	1685	76	1305	22	6	79	1866	84	2806	80	2276
1	ICMT	No	No	0.00100679	65	818	84	2523	83	2088	73	1274	77	1389	41	64	75	1558	88	3649	76	1785
1	ICOSLG	No	No	0.000473795	87	2422	6	5	15	38	36	243	25	111	11	1	41	287	60	931	66	1121
1	ID1	No	No	0.000232944	15	36	31	192	47	437	11	18	22	91	26	11	26	93	28	171	29	149
1	IDH3A	No	No	0.000964269	73	1119	59	777	58	682	62	817	61	698	26	11	78	1782	71	1458	56	716
1	IDH3G	No	No	0.000180122	65	837	72	1381	70	1103	67	992	70	1011	64	421	77	1715	68	1302	61	870
1	IDI2	No	No	0.000886134	16	41	14	38	15	39	16	49	15	44	17	3	19	48	18	77	23	91
1	IER3IP1	No	Yes	0.00105946	71	1060	78	1774	79	1648	72	1198	76	1293	30	18	71	1286	76	1904	73	1533
1	IFI27L1	No	No	0.00093204	18	54	20	85	16	49	16	47	17	54	12	1	14	20	21	99	21	81
1	IFI27L2	No	No	0.00083352	48	406	56	700	53	562	40	318	49	429	37	44	55	604	56	761	45	414
1	IFT43	No	No	0.000768394	22	82	22	94	21	84	21	82	23	92	26	11	20	50	20	90	25	114
1	IFT46	No	No	0.000938711	25	111	26	129	23	96	24	111	24	103	26	11	26	95	33	242	33	201
1	IFT74	No	No	0.000939935	28	136	22	100	24	101	26	129	27	131	26	11	27	104	27	165	33	197
1	IGSF22	No	No	0.000764516	15	34	8	9	13	28	15	42	15	46	3	0	12	13	22	108	11	21
1	IKBKE	No	No	0.000921692	55	561	57	723	59	700	72	1218	71	1076	36	39	71	1261	65	1123	79	2097
1	IL10RA	Yes	No	0.000672148	94	4741	98	20254	98	19813	98	16544	98	15181	72	757	98	22259	96	8762	99	31647
1	IL2RA	Yes	No	0.00028444	50	459	16	56	22	86	70	1095	23	95	18	3	8	4	32	231	98	18862
1	IL6ST	No	No	7.09382e-05	57	590	48	502	66	928	97	9902	93	4372	69	602	88	3356	82	2539	91	4901
1	ILF2	No	Yes	0.00108907	83	1898	84	2541	81	1839	83	1991	82	1741	42	70	82	2204	83	2646	79	2077
1	ILVBL	No	Yes	0.00109608	45	356	49	507	45	398	48	454	51	480	14	1	46	378	59	886	46	439
1	IMPACT	No	No	0.000909295	60	675	53	624	55	606	62	788	61	711	42	72	71	1259	71	1462	57	746
1	INF2	No	No	0.000998773	81	1631	33	223	52	539	81	1799	72	1110	12	1	56	626	82	2557	76	1758
1	INTS2	No	No	0.000994566	42	306	41	348	44	362	47	436	43	341	26	11	35	200	47	516	45	416
1	INTS4	No	No	0.000401544	52	496	55	659	50	495	53	567	52	496	56	220	53	547	50	599	50	516
1	INTS7	No	No	0.00104271	44	348	50	541	41	326	42	341	38	266	27	12	41	280	48	556	50	524
1	INTS9	No	No	0.000741203	58	628	58	752	50	491	50	490	52	497	50	142	54	564	52	659	55	662
1	IPO11	No	No	0.000391586	39	268	49	519	40	309	37	262	38	260	43	79	29	124	51	640	43	370
1	IPO13	No	No	0.000951193	51	474	58	770	54	569	52	534	56	580	46	101	55	592	63	1039	56	690
1	IPO7	No	Yes	0.00105943	83	1841	75	1557	82	1976	88	2819	87	2431	39	54	87	3169	93	5982	86	3252
1	IPO9-AS1	No	No	0.000888964	17	52	17	62	17	53	16	52	16	48	17	3	21	56	19	80	24	101
1	IQCG	No	Yes	0.00108969	24	100	27	138	32	193	27	133	29	148	10	1	29	130	37	307	40	305
1	IRF8	No	No	0.000568796	98	15396	84	2523	33	203	24	109	28	138	20	4	93	5961	88	3765	75	1668
1	ISOC2	No	Yes	0.00107665	43	323	41	361	39	284	33	211	37	251	10	1	40	265	54	725	37	258
1	ITGB1	Yes	No	0.000986643	97	7618	98	17816	98	12701	98	19465	98	11549	67	537	97	11261	98	25062	99	27647
1	ITGB1BP1	No	No	0.000822175	69	952	79	1906	81	1875	72	1187	76	1290	52	164	65	973	85	3062	70	1340
1	ITPA	No	No	0.001036	59	652	67	1116	64	852	58	692	63	766	22	6	61	808	63	1041	52	571
1	IVD	No	No	0.000942073	60	687	65	1002	64	886	58	678	69	986	35	34	68	1109	68	1293	54	642
1	KATNA1	No	No	0.000173609	46	377	48	492	47	433	48	456	45	374	53	171	45	374	41	396	53	615
1	KBTBD8	No	No	0.000696623	78	1417	35	255	41	316	33	204	31	173	25	9	28	115	66	1168	69	1279
1	KCNMB4	No	No	0.00065488	21	76	9	14	13	26	23	96	24	103	3	0	26	94	25	139	31	174
1	KCTD11	No	No	0.000474833	51	471	60	816	37	256	27	133	31	170	37	40	48	439	42	412	47	457
1	KCTD15	No	No	0.000171819	9	8	11	21	15	44	37	268	15	46	17	3	66	1028	26	148	10	17
1	KCTD17	No	No	0.00102244	38	260	43	396	46	414	40	307	41	305	14	1	51	498	44	453	55	671
1	KCTD6	No	No	0.000962832	33	187	32	208	33	209	31	179	29	152	28	16	40	262	38	335	34	221
1	KDM1A	No	No	0.00105549	68	927	65	1039	64	886	73	1243	71	1072	27	13	68	1099	63	1027	65	1088
1	KDSR	No	No	0.000804961	52	489	50	541	63	830	75	1346	68	958	43	79	61	777	73	1620	63	989
1	KIAA0195	No	No	0.000609426	72	1107	74	1472	77	1512	72	1219	75	1276	62	370	70	1226	70	1397	69	1301
1	KIAA1467	No	No	0.000977429	35	211	31	191	28	143	27	134	29	150	21	6	30	138	39	353	37	259
1	KIAA1586	No	No	0.000985857	28	136	28	154	29	152	32	199	29	153	18	3	34	179	34	260	29	153
1	KIAA1919	No	No	0.000740942	34	199	28	153	25	116	26	126	24	103	31	22	32	155	31	215	32	194
1	KIF16B	No	No	0.00090821	42	314	33	225	32	185	48	456	41	305	26	12	43	326	62	1006	59	815
1	KIF3B	No	No	0.000120255	85	2113	67	1117	85	2314	73	1272	77	1394	68	589	73	1411	71	1465	81	2399
1	KIFAP3	No	No	0.000860227	34	197	60	805	44	378	41	335	42	319	28	14	29	126	51	616	52	586
1	KLF11	No	No	0.000614173	88	2584	80	2055	83	2150	56	626	64	794	44	88	89	3721	81	2379	71	1403
1	KNOP1	No	No	0.00100978	30	152	29	167	29	157	37	259	31	176	11	1	34	176	35	272	27	127
1	KPNA6	No	No	0.000206188	81	1636	79	1961	80	1740	82	1867	81	1711	72	794	72	1356	78	2040	78	2003
1	KTN1	No	No	0.000915417	78	1422	75	1594	81	1867	82	1966	80	1626	53	180	77	1658	86	3269	87	3362
1	L1CAM	No	No	0.00023586	34	204	3	1	6	2	12	23	9	9	3	0	5	1	18	71	24	104
1	LACE1	No	No	0.00105174	21	78	17	60	19	65	18	64	16	51	11	1	20	54	30	204	25	115
1	LAIR1	No	No	0.000958739	90	3012	94	5855	87	2682	77	1502	84	1949	38	48	88	3312	95	8073	96	10250
1	LANCL3	No	No	0.000231269	6	3	20	84	15	45	5	2	11	18	3	0	4	0	12	29	13	28
1	LCMT1	No	No	0.000775167	44	342	46	450	50	480	52	536	51	478	46	97	46	385	45	466	49	512
1	LEO1	No	No	0.000913656	37	239	47	465	40	309	48	465	43	334	36	38	41	278	53	680	54	656
1	LETM1	No	No	0.00104907	63	764	63	943	65	918	61	766	62	753	32	24	59	705	68	1306	54	638
1	LGALS8	No	No	0.000191668	83	1912	86	2927	90	3252	93	4308	91	3280	78	1235	91	4452	88	3608	87	3442
1	LGR4	No	No	0.000570226	20	70	9	13	11	18	12	25	11	18	6	0	26	97	39	353	11	20
1	LIMA1	No	No	0.000837318	22	86	67	1093	66	944	69	1078	68	938	15	2	26	96	71	1492	63	973
1	LIMD1	No	No	0.000927997	83	1797	66	1053	54	584	56	642	55	555	34	29	64	921	75	1741	63	990
1	LIMD1-AS1	No	No	0.000888565	61	714	46	449	37	259	40	307	37	253	31	22	46	379	54	718	45	406
1	LIN7C	No	No	0.000280319	56	589	51	563	54	574	57	645	54	544	51	146	51	493	59	870	56	699
1	LINC00116	No	No	0.00104822	26	118	31	191	33	200	36	246	37	253	9	0	33	168	38	335	29	158
1	LINC00888	No	No	0.00101697	22	81	34	241	28	142	18	65	23	93	7	0	25	87	25	137	25	115
1	LINC00998	No	Yes	0.00111489	53	500	44	412	49	463	55	599	53	510	7	0	55	612	77	1907	77	1903
1	LMAN1	No	Yes	0.00106068	87	2406	86	2944	89	3041	87	2506	87	2471	22	6	71	1246	89	4144	84	2858
1	LOC100129518	No	No	0.000351026	18	56	20	81	17	57	19	72	18	63	28	15	18	41	39	355	20	75
1	LOC100287042	No	No	0.00104785	44	346	38	299	37	264	36	246	38	259	24	8	37	223	55	749	52	577
1	LOC100420981	No	No	0.0010327	46	366	40	335	44	378	41	328	41	301	23	7	40	265	41	384	38	282
1	LOC100506603	No	Yes	0.00107745	44	343	43	396	45	394	47	446	48	420	20	5	52	513	68	1303	56	704
1	LOC101060398	No	No	0.000748588	24	97	9	14	13	26	28	144	18	62	5	0	21	57	17	65	49	507
1	LOC101927752	No	No	0.00100078	31	162	35	255	33	210	33	213	35	222	17	3	39	250	39	344	33	198
1	LOC101927765	No	No	0.000597829	18	58	18	68	22	90	24	111	21	80	29	17	25	90	22	105	25	111
1	LOC101928576	No	No	0.000355263	18	57	8	11	10	13	13	28	10	15	14	2	27	100	16	53	13	28
1	LOC101928793	No	No	0.000753502	13	26	17	60	16	47	17	60	18	60	5	0	25	89	22	112	12	22
1	LOC101929005	No	No	0.000431857	17	48	33	225	19	69	14	36	16	48	25	10	17	36	22	111	24	99
1	LOC102723360	No	No	0.000436389	16	46	29	171	22	85	12	23	16	49	3	0	16	28	33	241	27	130
1	LOC102723554	No	No	0.000892058	29	146	47	462	34	222	34	226	35	226	18	3	25	90	49	580	75	1700
1	LOC102723996	No	No	0.000480007	88	2499	6	6	15	40	36	245	25	110	13	1	41	293	60	911	66	1106
1	LOC102724219	No	No	0.000437632	16	46	30	173	22	86	12	23	16	49	3	0	16	28	33	244	27	131
1	LOC102724441	No	No	0.000439557	16	46	30	177	22	89	12	23	16	50	3	0	16	28	33	246	27	133
1	LOC102724843	No	No	0.000449101	17	46	30	174	22	88	12	24	16	50	3	0	16	28	33	245	27	131
1	LOC102724951	No	No	0.000443057	16	46	30	173	22	87	12	23	16	49	3	0	16	28	33	243	27	131
1	LOC102724967	No	No	0.000655479	18	56	21	90	16	52	16	51	17	56	19	4	29	122	23	115	16	45
1	LOC145783	No	Yes	0.00108688	19	62	25	125	24	102	20	74	20	72	7	0	25	89	25	144	25	116
1	LOC388242	No	No	0.00059114	11	15	12	26	24	105	15	41	13	31	8	0	29	128	10	19	17	53
1	LOC389831	No	No	0.000388532	13	26	22	93	17	52	9	11	12	26	3	0	13	17	25	138	20	70
1	LOC550643	No	Yes	0.00106722	63	779	59	779	69	1069	66	936	68	946	12	1	54	567	61	966	66	1134
1	LOC613038	No	No	0.000630279	12	18	12	30	25	119	15	45	14	33	8	0	30	140	11	23	19	64
1	LOC646762	No	No	0.00052108	21	78	30	182	18	59	14	35	13	29	20	5	28	118	23	113	20	74
1	LONP1	No	Yes	0.00108105	65	826	57	728	60	753	65	914	65	844	32	24	63	849	80	2286	70	1353
1	LONP2	No	No	0.000880403	70	989	67	1109	68	1041	78	1514	73	1179	57	250	71	1272	77	1918	72	1505
1	LPAR6	No	No	0.000228652	15	34	80	1984	84	2274	91	3451	73	1167	47	112	89	3751	88	3635	71	1403
1	LRP5	No	No	0.000668811	23	89	9	16	13	25	14	34	14	39	3	0	12	11	40	371	45	404
1	LRP8	No	No	0.00101669	27	129	48	501	43	358	36	245	34	204	15	2	34	176	59	868	54	640
1	LRRC16A	No	No	0.000573581	36	224	7	7	12	20	31	182	29	146	8	0	20	52	34	254	27	131
1	LRRC23	No	No	0.000646967	26	118	20	82	24	101	21	85	24	102	28	15	27	101	28	178	23	96
1	LRRC27	No	No	0.000927745	36	232	33	216	23	97	21	82	23	94	15	2	35	191	27	163	27	131
1	LRRC40	No	No	0.00100098	33	194	39	327	33	202	38	278	33	201	27	14	42	311	44	444	47	457
1	LRRC8D	No	No	0.000641514	81	1687	79	1877	81	1815	88	2845	87	2314	63	388	91	4479	85	3074	78	2022
1	LSM1	No	No	0.000212586	57	603	67	1115	66	937	60	740	63	785	61	349	62	824	60	933	60	833
1	LSM12	No	No	0.000231414	74	1199	75	1570	77	1485	75	1381	76	1303	68	558	77	1692	70	1445	71	1397
1	LSS	No	No	0.000908732	54	520	76	1661	62	807	62	800	65	846	25	10	43	332	79	2173	93	6410
1	LTV1	No	Yes	0.00106976	53	511	48	486	46	406	52	547	50	456	19	4	55	608	58	840	50	542
1	LUZP1	No	No	0.000908426	56	581	73	1413	84	2202	73	1270	73	1139	41	64	59	725	81	2376	85	2926
1	LY6E	Yes	No	0.000389176	94	4321	96	9860	96	7857	94	4895	95	5551	85	2308	90	4240	85	3059	99	27627
1	LZTR1	No	No	0.00095746	52	484	62	878	59	721	57	662	57	604	40	59	61	795	59	879	58	777
1	LZTS2	No	No	0.00105273	50	456	41	354	44	370	54	583	50	465	15	2	36	204	57	818	53	628
1	MAD2L2	No	No	7.23977e-05	44	349	66	1064	59	719	41	335	50	458	56	220	54	566	46	501	57	730
1	MAF	No	No	0.000521908	10	11	76	1650	63	842	88	2747	69	990	16	2	31	152	86	3186	64	1011
1	MAFIP	No	No	0.000778503	47	399	41	361	44	381	46	429	45	368	27	14	46	394	46	488	54	658
1	MAGED2	No	No	0.000840929	71	1053	81	2176	79	1694	80	1732	83	1830	52	162	65	957	74	1717	85	2961
1	MAN2C1	No	No	0.000515389	43	332	61	837	58	671	66	952	61	712	47	105	71	1271	59	898	48	490
1	MANEA	No	No	0.00100791	54	533	45	418	42	334	46	412	41	312	25	10	51	486	66	1169	53	628
1	MANEAL	No	No	0.000617539	27	122	27	141	29	158	17	57	22	87	18	3	13	17	36	302	61	887
1	MAP10	No	No	0.000988692	21	77	26	137	22	88	28	149	25	114	9	0	34	176	22	106	26	123
1	MAP3K7CL	No	No	0.000460508	41	301	33	221	27	136	28	153	28	134	23	7	57	665	18	74	61	860
1	MAP4	No	No	0.00102424	87	2292	88	3418	87	2611	87	2519	85	2178	53	179	80	2011	93	5693	90	4319
1	MBD3	No	Yes	0.00110942	75	1207	77	1747	77	1512	74	1315	78	1461	38	49	74	1430	78	2017	76	1777
1	MBNL2	No	Yes	0.00106316	58	626	54	627	60	730	53	574	55	552	14	1	53	559	61	940	53	623
1	MCAT	No	No	0.000484895	26	117	26	135	27	130	25	118	26	117	35	36	33	166	31	210	24	108
1	MCCC1	No	No	0.000995623	51	470	39	328	41	316	50	490	48	421	28	16	49	447	47	518	44	386
1	MCCC2	No	No	0.0010531	68	919	59	773	56	642	63	845	60	696	21	5	68	1122	70	1428	60	856
1	MCM3AP-AS1	No	No	0.000295998	34	199	38	300	32	189	37	263	36	231	44	86	36	210	33	245	37	268
1	MCOLN2	No	No	0.000597642	33	192	13	37	38	276	27	134	32	190	10	1	14	21	28	172	90	4249
1	MDFIC	No	No	0.00101699	90	2946	79	1930	92	4078	96	7018	92	3833	24	9	84	2536	93	5810	87	3447
1	MDH2	No	No	0.000837909	88	2529	88	3424	89	3004	89	2941	89	2880	66	478	89	3558	89	3853	80	2259
1	ME3	No	No	0.0003518	3	0	13	33	15	39	12	23	11	19	5	0	11	9	32	228	9	13
1	MEA1	No	No	6.64022e-05	75	1203	78	1823	76	1458	73	1230	76	1339	70	667	69	1154	73	1648	71	1426
1	MED24	No	Yes	0.00107995	67	872	74	1513	65	890	69	1078	68	940	29	18	66	1009	68	1269	67	1189
1	MED9	No	No	0.00097851	41	293	37	284	43	358	37	266	37	251	33	27	35	202	47	519	46	424
1	MEGF8	No	No	0.000942758	62	722	51	551	47	442	42	348	46	386	33	27	50	471	72	1567	60	847
1	METAP2	No	Yes	0.00106419	77	1350	73	1395	72	1222	82	1909	80	1577	24	9	78	1770	80	2274	77	1948
1	METTL1	No	No	0.000999411	24	99	19	73	24	108	27	134	28	139	6	0	22	66	47	518	59	788
1	METTL2A	No	Yes	0.00107605	32	175	32	208	33	210	33	208	31	178	19	4	29	128	40	362	40	315
1	METTL2B	No	Yes	0.00107156	38	252	38	303	40	302	40	314	39	273	25	10	39	250	47	508	42	349
1	METTL6	No	No	0.00087197	42	312	41	361	42	333	40	310	39	281	42	68	38	242	40	376	44	382
1	METTL7A	No	No	0.000461828	95	5371	76	1652	42	346	23	98	34	212	30	20	90	4192	86	3243	73	1528
1	MFSD6	No	No	0.00105752	63	770	78	1801	81	1881	74	1326	80	1581	29	17	75	1520	85	3001	78	1976
1	MGC16275	No	No	0.00064558	17	50	13	32	16	48	21	86	19	68	18	3	35	192	15	52	20	68
1	MIEF1	No	Yes	0.00109807	79	1507	79	1911	80	1803	81	1804	82	1744	49	129	73	1391	87	3311	78	2048
1	MINA	No	No	0.00100292	60	685	44	414	53	551	66	954	60	693	24	8	64	918	56	785	58	749
1	MINOS1	No	No	0.000409405	60	663	65	1011	64	873	71	1176	68	956	60	318	69	1149	76	1855	59	815
1	MINOS1-NBL1	No	No	0.000369343	30	151	37	287	43	351	55	613	58	636	43	74	42	302	71	1500	42	354
1	MIOS	No	No	0.000900755	73	1154	58	755	57	667	60	748	62	747	45	91	60	769	70	1448	57	722
1	MIPEP	No	Yes	0.00107061	32	181	28	160	27	133	27	141	27	127	3	0	22	64	47	520	31	177
1	MIPEPP3	No	No	0.000616313	19	63	26	133	20	76	19	70	20	72	26	11	26	94	22	107	22	89
1	MIR3652	No	No	0.000926244	56	581	46	438	48	452	42	349	44	348	37	41	47	417	55	735	50	534
1	MIR4458HG	No	No	0.00102802	15	37	16	54	13	28	19	69	17	57	3	0	16	27	21	99	19	62
1	MIR7703	No	No	0.000241585	26	119	37	281	34	223	29	156	30	157	39	50	37	228	23	117	47	459
1	MKL2	No	No	0.00102416	46	367	37	288	43	357	52	540	46	387	12	1	28	116	59	876	53	615
1	MLST8	No	No	0.00102667	54	526	50	544	52	530	49	479	52	504	30	19	55	606	56	778	47	444
1	MMAA	No	Yes	0.00106217	29	142	36	269	33	204	37	267	34	216	13	1	29	128	39	350	47	454
1	MMD	No	No	0.00099239	56	587	50	539	43	358	44	369	46	378	14	2	34	177	85	2998	51	566
1	MMS19	No	No	0.000898308	57	590	56	688	55	606	64	875	59	656	45	94	56	640	62	1018	53	617
1	MPHOSPH6	No	No	0.000977663	39	267	43	391	48	448	48	465	49	434	25	10	47	410	43	429	51	547
1	MROH7-TTC4	No	Yes	0.00105917	46	378	48	485	45	396	51	523	50	463	30	19	50	480	52	668	59	798
1	MRPL12	No	No	0.00100531	48	420	49	515	47	434	44	377	47	406	26	11	54	571	63	1034	43	360
1	MRPL14	No	Yes	0.00106117	49	438	56	702	54	582	53	565	55	566	16	2	56	622	53	685	62	926
1	MRPL15	No	Yes	0.00107979	52	492	48	480	42	344	51	512	48	418	17	3	62	809	79	2147	67	1158
1	MRPL16	No	No	0.000908889	62	736	61	873	58	683	64	860	64	790	50	143	67	1047	62	994	60	856
1	MRPL18	No	No	0.000950897	64	780	62	886	56	630	65	904	64	796	48	114	65	951	63	1056	58	776
1	MRPL19	No	Yes	0.00108652	62	735	67	1110	63	825	67	968	65	833	23	8	68	1099	72	1580	64	1029
1	MRPL22	No	No	0.000981149	38	257	38	296	37	257	38	280	39	273	38	46	39	252	38	329	40	308
1	MRPL30	No	No	0.000836042	59	653	61	853	60	731	63	827	62	758	53	180	66	999	68	1264	55	687
1	MRPL32	No	No	0.000970779	49	440	47	466	44	373	54	587	50	446	40	57	54	570	53	676	55	669
1	MRPL35	No	Yes	0.00107789	50	454	49	516	44	374	57	666	52	496	26	12	51	509	71	1478	63	968
1	MRPL36	No	No	0.00068584	40	286	45	429	39	292	41	338	43	331	43	76	45	372	43	428	38	284
1	MRPL39	No	Yes	0.00107435	40	278	33	223	31	174	39	302	34	212	16	2	32	157	42	417	40	302
1	MRPL4	No	No	0.00101988	57	609	54	649	57	663	57	655	59	656	24	8	57	662	59	898	49	511
1	MRPL40	No	Yes	0.00107461	58	623	51	575	50	499	49	475	53	520	28	15	51	501	65	1132	64	1018
1	MRPL41	No	No	0.00100504	50	445	52	582	55	598	56	634	54	534	34	32	51	505	56	778	47	457
1	MRPL50	No	No	0.00101857	45	352	42	364	42	333	52	546	47	398	32	26	41	290	52	660	53	613
1	MRPL52	No	No	0.000924235	51	471	39	326	41	315	43	362	44	354	35	36	46	379	45	470	49	511
1	MRPS11	No	No	0.000708986	49	442	57	714	54	570	49	478	51	479	50	140	54	583	51	613	47	447
1	MRPS16	No	No	0.000993399	80	1574	77	1754	76	1426	79	1630	78	1460	57	256	73	1388	82	2516	70	1343
1	MRPS17	No	No	0.0010173	29	142	34	242	29	158	32	196	31	176	20	4	32	156	35	275	30	163
1	MRPS18A	No	No	0.000747864	58	634	55	662	51	508	51	514	52	495	47	112	51	509	47	525	54	630
1	MRPS18C	No	No	0.000289877	50	449	47	461	41	323	53	570	50	454	53	175	52	513	45	464	51	559
1	MRPS23	No	Yes	0.00106078	49	438	54	627	46	421	55	603	54	532	35	35	57	665	61	971	53	612
1	MRPS28	No	No	0.00101882	37	234	42	373	40	309	41	334	41	309	33	27	47	415	54	720	45	414
1	MRPS33	No	No	0.00102891	53	515	50	531	53	552	65	905	64	795	21	6	52	533	54	710	52	576
1	MRPS35	No	No	0.00105225	69	967	63	920	63	844	72	1202	70	1018	20	4	72	1339	74	1707	60	858
1	MRPS7	No	Yes	0.00108842	61	689	65	1016	62	793	63	852	64	802	30	19	69	1139	75	1805	64	1022
1	MRRF	No	No	0.00103137	53	510	42	370	45	389	46	426	49	440	28	15	50	482	50	603	44	380
1	MRTO4	No	No	0.00104948	55	551	49	518	49	477	54	598	55	567	16	2	49	446	66	1169	48	484
1	MSANTD3	No	No	0.000864599	41	295	48	498	56	627	45	394	48	414	17	3	23	70	77	1918	90	4518
1	MSANTD3-TMEFF1	No	No	0.000823752	23	93	30	181	34	223	26	129	28	141	12	1	14	22	51	634	73	1531
1	MT1F	No	No	0.000485945	13	26	22	95	27	131	22	91	35	228	17	3	21	60	18	70	86	3231
1	MT1X	No	No	0.000711387	11	17	24	112	28	142	28	152	32	179	5	0	26	96	18	78	80	2211
1	MTAP	No	Yes	0.00108671	48	404	40	343	46	411	49	474	46	386	9	0	50	479	65	1114	45	399
1	MTDH	No	No	0.00093396	95	5617	94	5828	94	5267	94	5078	94	4908	70	669	95	7236	94	6875	91	4793
1	MTERFD1	No	No	0.000993244	35	210	35	249	36	243	37	257	35	219	19	4	35	191	35	274	32	192
1	MTHFD1	No	Yes	0.00109747	67	888	53	611	51	512	55	616	57	608	10	1	53	562	76	1881	67	1171
1	MTIF2	No	No	0.000940948	53	516	50	532	50	490	54	583	53	521	44	87	55	590	58	829	56	692
1	MTMR2	No	No	0.00099181	51	464	66	1075	62	810	49	468	58	639	30	18	41	292	74	1697	70	1348
1	MTPAP	No	No	0.000932415	58	628	47	472	49	469	54	598	52	494	40	56	52	523	54	704	50	529
1	MTUS1	No	No	0.000286366	10	10	6	6	11	16	31	186	34	213	8	0	7	2	34	254	25	109
1	MTX2	No	Yes	0.00111576	38	254	35	246	35	238	36	255	37	246	6	0	34	182	47	529	49	500
1	MVD	No	No	0.000878421	50	456	76	1610	57	669	44	376	50	450	33	28	42	301	66	1189	61	862
1	MVK	No	No	0.00100857	38	247	48	483	42	341	36	249	36	236	18	3	31	145	49	585	34	214
1	MYL6B	No	No	0.000908894	30	152	18	69	22	88	20	75	18	60	14	2	23	72	37	304	44	386
1	MYO19	No	No	0.000879148	42	309	43	400	46	409	43	363	43	331	35	35	34	183	49	562	45	396
1	NAA25	No	No	0.000988614	54	521	42	369	44	369	56	623	52	504	24	9	48	429	54	730	50	518
1	NADK2	No	No	0.000967518	41	292	48	482	47	422	46	414	44	352	33	26	43	316	42	417	46	436
1	NAF1	No	Yes	0.00107884	33	187	30	174	32	185	35	232	33	197	11	1	30	133	33	246	39	295
1	NAGPA	No	No	0.00104417	48	409	46	454	45	385	46	414	46	377	18	3	67	1048	66	1183	59	809
1	NARFL	No	No	0.000693541	41	295	36	262	33	209	37	271	35	222	40	59	39	244	41	399	39	287
1	NBAS	No	Yes	0.0010722	60	662	56	692	62	786	68	1025	66	855	26	11	58	703	62	1008	58	780
1	NCAM1	No	No	0.000424577	13	26	95	7230	63	840	12	20	31	177	13	1	15	26	52	667	63	986
1	NCAM1-AS1	No	No	0.000135377	3	1	39	317	15	38	3	0	8	8	5	0	5	1	12	27	17	52
1	NCAPH	No	No	0.000485029	16	40	20	81	20	73	19	69	16	50	14	2	8	4	84	2846	36	239
1	NCBP1	No	No	0.000942364	55	555	58	756	56	620	64	879	59	665	46	97	60	743	69	1359	63	961
1	NCBP2	No	Yes	0.00108664	80	1587	73	1440	75	1357	83	2034	80	1599	43	77	78	1842	82	2518	78	2037
1	NDUFA11	No	No	0.000689365	70	1013	69	1206	72	1201	73	1226	73	1153	59	286	72	1337	72	1552	62	945
1	NDUFA4	No	No	0.0010248	82	1706	82	2323	85	2302	85	2356	87	2374	55	214	84	2589	87	3448	81	2284
1	NDUFA9	No	Yes	0.00108718	68	936	71	1339	68	1045	67	1000	68	957	32	26	68	1092	74	1725	73	1559
1	NDUFAB1	No	No	0.00101597	52	496	54	640	53	554	56	632	55	569	39	53	61	782	67	1216	56	704
1	NDUFB2	No	No	0.00101379	61	704	79	1901	72	1201	65	892	70	1003	31	22	68	1107	77	2001	58	768
1	NDUFB9	No	No	0.000902842	77	1349	78	1770	83	2126	85	2243	84	2040	54	188	79	1909	87	3314	71	1436
1	NDUFS4	No	No	0.00104079	46	383	44	408	44	373	51	508	50	465	19	4	57	664	56	788	54	639
1	NDUFS5	No	No	0.000957856	68	922	71	1333	80	1734	85	2262	84	2012	45	91	77	1667	83	2665	75	1695
1	NDUFS6	No	No	0.000406835	47	402	56	705	52	533	51	530	54	538	54	186	59	706	59	887	49	493
1	NDUFS8	No	No	0.00104943	56	568	65	1000	62	805	58	697	62	754	30	19	60	755	67	1253	57	739
1	NEK3	No	No	0.000848986	27	122	19	78	15	44	25	113	12	27	11	1	38	240	30	198	34	212
1	NENF	No	Yes	0.00107814	49	424	39	315	50	479	50	486	52	493	13	1	46	378	75	1750	68	1204
1	NF2	No	No	0.000984559	53	505	58	757	56	630	51	524	51	476	44	82	51	494	61	951	52	588
1	NICN1	No	No	0.000968386	42	313	41	362	38	268	38	276	38	260	30	20	38	235	38	330	40	319
1	NIF3L1	No	No	0.00100435	42	314	45	426	41	326	48	457	44	355	39	53	45	354	46	498	44	379
1	NIT2	No	Yes	0.00108133	41	296	38	299	35	237	39	288	38	263	13	1	37	228	46	502	44	375
1	NLRP2	No	No	0.000334581	21	75	41	346	23	98	19	68	21	81	19	4	13	16	32	234	46	419
1	NMB	No	No	0.000380046	16	43	27	141	22	85	16	48	16	48	23	7	12	12	36	295	28	143
1	NME1	No	No	0.0010504	52	491	49	508	50	495	45	402	52	495	9	0	44	345	62	989	37	259
1	NMNAT3	No	No	0.000605986	17	49	13	31	14	34	22	91	20	78	18	3	27	100	18	70	18	57
1	NMT1	No	No	0.00086095	90	2999	90	4060	90	3207	91	3545	91	3330	75	970	89	3600	89	3977	89	3869
1	NNT	No	No	0.00103483	81	1660	83	2447	82	1989	83	1999	83	1884	44	82	82	2286	88	3707	72	1509
1	NNT-AS1	No	Yes	0.00107785	30	161	28	160	29	150	33	212	31	179	8	0	27	104	34	254	33	203
1	NOL6	No	No	0.00103285	67	873	61	851	62	812	72	1191	70	1019	27	12	59	733	70	1401	54	650
1	NRCAM	No	No	0.000232995	15	37	1	0	11	19	28	143	67	911	9	0	4	0	43	429	75	1679
1	NRIP1	No	No	0.000881725	88	2608	81	2140	71	1141	82	1892	86	2285	50	144	81	2084	81	2342	78	1994
1	NRL	No	No	0.00068374	27	122	17	58	18	62	17	59	18	62	26	11	23	71	21	103	26	118
1	NRSN2	No	No	0.000806716	28	136	32	214	18	62	13	27	15	42	7	0	15	26	18	76	35	230
1	NSUN2	No	No	0.000752789	79	1503	77	1755	73	1238	78	1514	76	1331	60	321	78	1799	73	1615	71	1427
1	NTPCR	No	No	0.00089575	42	308	49	523	46	404	50	490	50	465	38	49	45	369	58	843	48	479
1	NUDT15	No	No	0.000907467	43	318	42	379	52	526	39	296	43	334	34	31	47	398	47	511	42	345
1	NUDT19	No	No	0.000953889	35	207	40	339	48	449	39	293	42	321	28	15	54	574	55	756	43	368
1	NUDT7	No	No	0.000534265	24	98	23	108	23	98	29	158	26	122	35	36	34	181	30	201	24	105
1	NUP107	No	No	0.000920515	41	302	51	557	42	332	49	483	45	364	39	51	43	317	45	468	51	552
1	NUP188	No	Yes	0.00109181	66	870	70	1245	66	951	78	1523	75	1235	27	13	63	852	76	1884	76	1751
1	NUP205	No	No	0.0010469	69	967	68	1134	67	974	76	1409	71	1052	23	8	57	651	67	1250	70	1371
1	NUP37	No	No	0.000953643	40	274	35	254	34	215	39	302	37	247	36	37	41	282	37	320	37	253
1	NUP54	No	No	0.000997694	53	513	55	680	52	544	60	748	55	555	45	94	55	593	53	678	55	674
1	NUP93	No	No	0.000776348	59	649	65	1029	60	736	62	791	67	898	51	154	73	1377	62	1008	61	881
1	NUS1	No	No	0.00103803	88	2650	90	3751	91	3710	89	2968	91	3148	49	130	89	3561	92	5239	94	7183
1	OAS2	Yes	No	0.00029399	90	3007	92	4619	89	3167	93	4474	90	3065	83	1938	94	6584	78	2030	98	22310
1	OCIAD1	No	No	0.000249013	87	2438	87	3040	86	2431	89	3061	89	2828	78	1253	85	2714	86	3128	85	2926
1	OGFOD1	No	No	0.000911293	60	686	64	985	61	772	74	1306	70	1014	47	113	53	555	65	1118	65	1054
1	OIP5-AS1	No	No	0.00103258	69	950	65	1021	67	962	66	962	68	947	48	121	62	817	67	1232	60	837
1	ORC5	No	No	0.00103975	37	239	36	265	35	232	42	345	39	281	17	3	33	169	39	347	36	240
1	OSTC	No	No	0.00101017	77	1348	80	2044	80	1796	77	1503	79	1524	42	74	82	2294	85	2952	68	1216
1	OTUD6B	No	No	0.000571365	43	321	42	374	43	349	39	295	40	284	41	66	46	387	43	438	44	376
1	OXSM	No	No	0.000993016	32	174	29	163	28	142	32	198	30	166	23	8	25	90	32	228	32	194
1	P2RY11	No	No	0.000910154	56	581	76	1621	64	882	65	912	68	930	38	48	56	627	78	2020	55	667
1	PAAF1	No	Yes	0.00106173	31	162	35	247	26	125	34	220	31	174	17	3	35	194	37	305	33	205
1	PACRGL	No	No	0.00097873	20	73	20	85	22	85	23	102	23	96	20	5	29	129	24	131	22	89
1	PACS2	No	No	0.00103948	52	489	59	802	61	765	63	818	61	707	29	16	60	764	69	1367	51	554
1	PAK1IP1	No	Yes	0.00107556	27	123	30	183	27	133	33	206	31	176	12	1	40	268	44	447	35	232
1	PALB2	No	No	0.00104603	45	359	42	376	47	423	45	388	45	365	14	1	44	343	48	556	39	297
1	PALD1	No	No	0.000228474	23	89	9	16	8	7	7	5	6	3	6	0	10	8	42	410	4	3
1	PALLD	No	No	0.000475555	9	9	72	1358	35	225	14	37	30	158	14	1	51	486	33	248	50	539
1	PANX1	No	Yes	0.00109181	73	1121	74	1488	74	1305	62	799	68	938	15	2	70	1215	81	2455	85	2999
1	PARVB	No	No	0.000962133	66	862	29	169	35	228	33	212	29	148	6	0	63	869	74	1735	54	638
1	PBDC1	No	No	0.000958898	42	304	57	730	53	559	51	528	52	501	34	32	44	347	69	1335	68	1214
1	PCBD2	No	No	0.000869454	43	318	34	238	38	280	42	342	39	274	36	39	44	352	42	407	36	246
1	PCCA	No	No	0.000993534	21	80	31	197	24	107	23	99	23	95	10	1	38	231	41	389	22	86
1	PCDHG@	No	No	0.000529364	35	210	59	777	31	178	21	88	24	103	20	5	14	19	58	860	47	460
1	PCGF2	No	No	0.000860866	18	56	39	327	32	194	21	85	25	112	20	5	27	108	30	201	37	262
1	PCNA	No	No	0.000679141	62	746	79	1949	69	1067	70	1108	66	872	53	180	57	659	81	2434	70	1344
1	PCNA-AS1	No	No	0.00069242	33	189	48	489	38	275	39	287	36	230	37	40	32	160	51	620	41	336
1	PCNXL4	No	No	0.000326247	65	822	81	2087	70	1132	68	1004	69	972	62	375	68	1109	70	1417	69	1265
1	PCYOX1	No	No	0.000738332	53	516	76	1645	71	1138	75	1362	73	1150	51	148	69	1173	85	2932	63	951
1	PDIA3P1	No	No	0.000808657	39	269	57	731	50	482	38	278	41	300	39	51	43	324	46	505	48	466
1	PDIA4	No	No	0.000976912	92	3542	93	5503	88	2961	84	2203	85	2145	51	146	85	2688	93	6335	87	3316
1	PDIA5	No	No	0.000707757	27	130	9	12	18	58	18	64	20	73	3	0	41	293	23	116	14	32
1	PDIK1L	No	No	0.00102545	42	304	33	216	39	290	45	405	42	318	19	4	38	238	49	579	40	320
1	PDSS2	No	Yes	0.00105852	54	520	47	460	51	524	46	422	50	465	34	30	49	453	56	768	48	481
1	PELI3	No	No	0.000494219	30	152	17	59	28	143	34	216	27	132	28	16	53	557	31	210	33	198
1	PEPD	No	Yes	0.00108947	60	664	72	1362	69	1048	65	896	66	886	16	2	79	1882	92	5214	78	2009
1	PER3	No	No	0.000640293	29	148	52	596	55	602	47	443	46	379	35	36	42	295	68	1306	34	218
1	PES1	No	No	0.00104947	63	777	59	800	58	676	66	944	65	842	23	8	70	1197	66	1167	57	726
1	PET112	No	Yes	0.00109913	37	237	31	186	28	144	34	222	34	212	9	0	44	342	56	775	48	463
1	PEX11A	No	No	0.000661943	15	37	31	188	20	72	17	60	17	59	21	6	17	36	23	114	20	75
1	PEX14	No	No	0.00104239	39	262	51	550	46	404	47	436	48	410	29	17	42	308	51	627	57	734
1	PEX19	No	No	0.00038787	84	2000	86	2808	84	2238	86	2499	86	2260	74	913	80	2044	84	2763	82	2569
1	PEX7	No	No	0.000991294	23	93	18	70	21	82	23	102	21	83	20	5	25	85	27	162	30	164
1	PFDN1	No	Yes	0.00107148	75	1241	76	1668	76	1409	77	1501	77	1351	45	91	71	1272	75	1816	79	2055
1	PFDN2	No	No	0.000613384	52	480	50	547	49	475	49	471	50	459	51	148	56	624	51	615	50	529
1	PFKM	No	No	0.000819001	36	232	20	80	23	92	31	186	24	103	24	9	36	204	41	401	36	246
1	PGM2L1	No	No	0.00027597	38	252	32	207	43	348	52	533	39	275	41	61	23	74	50	600	47	450
1	PGM3	No	No	0.000744475	54	521	42	366	47	440	53	560	49	436	40	57	40	263	61	959	61	890
1	PGPEP1	No	No	0.000445181	56	582	78	1817	74	1312	66	930	72	1134	58	271	61	788	76	1841	67	1154
1	PHACTR4	No	No	0.000785351	69	964	69	1202	71	1145	68	1028	68	955	51	156	70	1217	63	1029	72	1506
1	PHF6	No	No	0.000869264	71	1042	66	1060	56	627	65	907	61	704	43	79	52	521	62	1023	62	929
1	PHKG1	No	Yes	0.00108634	68	920	76	1688	73	1271	74	1307	75	1231	38	45	66	1015	80	2276	69	1284
1	PHPT1	No	No	0.00105454	49	431	68	1141	65	907	49	469	57	596	22	7	63	880	79	2197	63	975
1	PHYH	No	No	0.00104228	28	135	24	116	34	213	34	221	37	246	13	1	42	312	58	831	38	284
1	PIGM	No	No	0.000789087	28	135	34	233	32	188	36	252	34	203	34	31	39	256	37	317	40	315
1	PIGP	No	No	0.00104304	38	258	31	197	36	248	38	273	38	259	16	2	36	215	40	371	42	355
1	PIGU	No	No	0.000982702	30	152	39	312	32	186	35	234	33	193	28	15	31	150	40	362	43	371
1	PIK3R2	No	No	0.000978713	55	550	64	990	64	852	58	691	61	708	44	84	60	755	63	1057	54	634
1	PIK3R3	No	No	0.000740025	12	20	43	388	40	314	15	43	26	117	8	0	16	32	31	215	24	103
1	PITRM1	No	No	0.00102908	66	853	71	1326	67	996	75	1377	73	1162	38	49	67	1056	76	1829	68	1227
1	PLEKHA5	No	No	0.000498589	4	1	23	109	40	313	29	163	30	165	3	0	18	37	26	150	28	145
1	PLEKHA7	No	No	0.00036476	24	99	6	5	15	38	19	72	17	54	18	3	13	16	27	159	23	93
1	PLEKHA8	No	No	0.00100847	41	290	44	411	50	499	45	389	45	365	32	24	46	381	47	512	44	383
1	PLRG1	No	No	0.0010225	65	839	64	972	60	735	71	1140	69	966	51	155	62	813	66	1207	66	1115
1	PLXNA1	No	No	0.000891492	40	289	21	92	43	352	51	525	45	362	10	1	21	56	76	1874	78	2026
1	PMPCA	No	No	0.000948855	58	620	56	687	54	582	60	733	59	656	49	127	57	653	65	1149	54	643
1	PNO1	No	No	0.00103064	47	393	46	439	47	423	49	473	50	454	21	5	47	411	50	595	44	390
1	PNP	No	No	0.00105434	71	1031	72	1374	75	1361	77	1465	73	1181	28	14	78	1796	86	3170	89	3917
1	PNPT1	No	No	0.000657782	56	578	48	500	54	575	60	730	59	663	48	118	51	495	47	530	68	1212
1	POFUT1	No	No	0.000872065	75	1216	73	1438	76	1469	76	1390	77	1343	51	150	83	2366	70	1420	78	2041
1	POGK	No	No	0.00105299	83	1803	75	1597	80	1758	83	2015	82	1774	53	171	82	2205	86	3196	83	2679
1	POLD1	No	Yes	0.00106451	43	332	40	331	39	285	42	342	41	308	28	16	42	295	51	617	40	320
1	POLR1A	No	Yes	0.00106047	44	340	55	656	50	491	46	427	49	444	14	2	43	316	60	915	46	436
1	POLR2D	No	No	0.000979116	64	788	62	915	62	804	62	805	62	757	51	151	61	790	58	858	59	800
1	POLR2K	No	No	0.000881301	61	697	69	1187	67	996	62	789	63	778	53	174	61	806	65	1143	67	1172
1	POLR2L	No	No	0.000717854	61	702	78	1835	75	1365	65	914	73	1143	49	133	73	1429	77	1997	55	669
1	POLR3B	No	No	0.000641837	23	93	24	116	24	105	28	153	26	122	32	24	24	81	32	225	27	128
1	POLR3C	No	No	0.00104052	59	651	52	594	52	527	55	605	55	560	36	37	58	692	53	695	59	811
1	POLR3F	No	No	0.000910835	35	214	36	273	37	264	40	314	39	278	39	51	40	266	37	306	41	324
1	POLR3H	No	No	0.000963008	88	2504	83	2378	84	2233	84	2084	86	2196	59	292	83	2358	89	4133	78	2040
1	POMGNT1	No	No	0.001042	47	398	63	917	61	760	52	534	55	553	17	3	39	254	58	831	63	951
1	POMT1	No	No	0.000708166	32	181	36	276	45	396	48	454	42	319	37	40	35	195	50	603	55	684
1	POP1	No	No	0.000996747	23	89	28	151	21	82	24	112	22	90	18	3	25	88	36	290	37	259
1	PPARA	No	No	0.00100079	60	665	65	1026	73	1245	55	615	64	821	41	66	63	852	73	1590	67	1175
1	PPARGC1B	No	No	0.000921981	55	544	21	92	31	179	36	242	47	399	11	1	62	844	72	1536	56	699
1	PPIA	Yes	No	0.00105393	98	21959	99	26964	98	22139	98	21109	98	20812	70	683	98	16120	99	28789	98	16934
1	PPIL1	No	No	0.00105709	35	214	43	397	45	386	47	441	51	484	16	2	36	205	58	839	50	532
1	PPIP5K1	No	No	0.00103186	47	385	41	354	45	395	44	381	45	370	25	9	35	199	50	595	42	354
1	PPM1L	No	No	0.000389782	19	60	75	1567	40	308	17	56	28	137	26	12	44	341	45	479	31	173
1	PPP1R14B	No	No	0.000975896	60	678	46	452	57	663	53	574	52	500	33	26	52	531	76	1893	57	724
1	PPP1R37	No	No	0.00057598	45	355	42	370	47	437	42	341	44	348	43	77	38	238	53	695	46	416
1	PPP2R1B	No	No	0.000989707	61	690	59	777	61	781	63	841	61	707	43	79	56	641	63	1059	67	1178
1	PRADC1	No	No	0.000687059	28	135	42	379	35	232	33	215	34	209	28	15	41	279	50	607	23	95
1	PRC1	No	No	0.000469187	24	101	21	88	21	79	21	83	16	53	25	11	19	48	42	414	23	94
1	PRDX6	No	No	0.000244356	86	2252	86	2867	89	3015	89	2957	93	4038	77	1196	89	3642	90	4577	84	2836
1	PREP	No	Yes	0.00106927	52	488	77	1693	67	966	69	1054	68	946	22	6	75	1511	73	1646	68	1230
1	PRIM2	No	No	0.000991292	32	178	35	249	31	172	33	205	31	168	28	15	27	108	36	297	38	281
1	PRNP	Yes	No	0.00099862	88	2491	94	6024	95	6282	91	3424	92	3705	40	60	95	7418	98	15284	87	3522
1	PRRC1	No	No	0.0010085	73	1141	77	1769	74	1322	82	1936	78	1420	51	148	72	1338	81	2456	71	1415
1	PRSS21	No	No	0.000442561	14	29	11	23	16	48	12	21	14	36	5	0	20	54	22	111	19	64
1	PSKH1	No	No	0.000287402	62	731	71	1312	70	1130	63	843	68	957	63	402	64	922	69	1333	61	882
1	PSMD14	No	Yes	0.0011087	55	547	64	977	60	749	59	704	60	672	18	3	53	555	77	1994	77	1845
1	PSME2	No	No	0.000250315	81	1667	90	3873	89	3159	84	2143	86	2294	71	700	87	3204	73	1661	93	6379
1	PSMG1	No	Yes	0.00106816	33	192	36	262	35	232	43	358	38	262	21	5	37	222	44	461	35	234
1	PTDSS2	No	No	0.000989071	37	237	35	249	37	259	32	200	36	231	31	21	40	274	42	414	42	352
1	PTGES2	No	Yes	0.0010746	52	490	55	659	56	641	50	506	54	534	30	20	55	614	56	791	53	608
1	PTGES3	No	No	0.000205564	95	5229	94	5727	94	5334	96	7802	96	6190	85	2542	95	7380	95	7536	93	5964
1	PTGR2	No	No	0.000947267	20	73	16	57	17	54	24	107	26	120	11	1	26	98	37	306	34	220
1	PTK2	No	No	0.000679246	61	699	26	128	10	14	38	281	18	62	15	2	44	335	45	476	39	297
1	PTPLAD1	No	Yes	0.00110704	44	347	58	752	52	537	58	680	54	539	11	1	45	355	84	2872	67	1159
1	PTPN23	No	No	0.000519774	76	1279	70	1276	73	1254	70	1126	73	1159	63	382	71	1284	68	1284	73	1550
1	PTPN9	No	No	0.000765773	70	1007	87	3140	86	2548	78	1568	80	1592	56	226	83	2394	78	2073	84	2783
1	PYROXD1	No	No	0.000854713	78	1426	82	2319	80	1752	84	2119	80	1585	58	270	68	1128	79	2178	77	1885
1	QDPR	No	Yes	0.00108743	35	213	42	370	48	454	49	474	50	453	8	0	51	486	65	1120	46	422
1	QPCTL	No	No	0.000972456	33	184	26	129	26	122	22	93	25	106	17	3	26	99	28	175	30	169
1	QSER1	No	No	0.000914089	57	591	45	435	47	431	51	523	48	421	31	22	71	1279	69	1339	58	758
1	RAB23	No	No	0.000930975	19	61	20	83	22	88	22	88	19	68	15	2	20	51	36	295	31	179
1	RAB2B	No	No	0.000527346	52	482	55	681	51	513	51	515	50	445	47	106	41	283	49	569	63	968
1	RAB30-AS1	No	No	0.000467171	22	86	16	56	15	39	20	76	17	56	27	13	27	100	18	76	20	69
1	RAB4A	No	No	0.000659857	57	595	58	754	63	827	58	680	60	678	49	129	71	1272	68	1286	51	545
1	RABL3	No	No	0.000840698	53	510	61	854	59	724	65	898	65	835	48	123	50	474	62	1006	56	695
1	RABL6	No	No	0.000830097	79	1444	80	2026	82	1977	79	1622	81	1650	65	473	79	1872	81	2416	74	1597
1	RACGAP1	No	No	0.000763199	33	184	38	311	32	193	39	303	34	212	35	34	31	146	49	566	40	308
1	RAD1	No	No	0.000989082	43	332	50	542	45	386	45	393	45	364	38	45	42	314	48	548	45	414
1	RAD23A	No	Yes	0.00108668	87	2392	85	2676	87	2634	86	2440	88	2562	45	90	83	2420	85	3076	88	3574
1	RAD50	No	No	0.00103553	65	819	64	973	66	920	68	1014	67	916	27	12	62	809	68	1292	64	1032
1	RAMP1	No	No	0.000156637	4	1	40	338	17	52	8	6	7	4	6	0	2	0	21	98	21	75
1	RAN	No	Yes	0.00106354	92	3632	91	4069	90	3466	94	4954	93	3954	61	341	89	3674	93	5995	88	3755
1	RANGAP1	No	No	0.00101083	62	730	71	1313	67	993	73	1266	72	1134	47	111	65	935	71	1455	67	1168
1	RAP1GDS1	No	No	0.00105682	74	1180	80	1979	72	1220	71	1142	68	937	36	38	69	1180	81	2354	67	1191
1	RASA4	No	No	0.000269397	80	1569	56	691	80	1755	88	2768	87	2426	69	610	87	3133	86	3232	78	2040
1	RBBP9	No	Yes	0.00106025	52	493	55	674	54	572	52	542	52	489	21	6	47	411	51	639	64	1005
1	RBM19	No	Yes	0.00106418	55	558	55	669	54	589	57	654	57	607	15	2	46	379	56	781	63	948
1	RBM28	No	No	0.00026935	35	217	41	352	38	275	38	276	37	248	46	97	39	257	39	350	39	292
1	RBM41	No	No	0.00096996	54	522	46	450	48	446	51	508	49	427	33	28	50	485	48	558	53	627
1	RBM45	No	Yes	0.00108865	29	150	32	204	29	151	33	210	30	164	23	7	33	173	33	251	36	244
1	RCC2	No	No	0.00102401	84	1940	85	2789	75	1400	75	1342	79	1534	36	38	90	4023	89	4141	84	2730
1	RFPL1S	No	No	0.000703681	11	15	13	35	21	82	14	31	15	46	17	3	20	50	19	86	19	59
1	RFTN1	No	No	0.00102945	85	2129	94	6201	85	2352	83	1992	85	2118	20	4	76	1629	84	2869	94	7314
1	RGCC	No	No	0.000678468	27	131	27	144	64	884	73	1238	71	1061	23	7	32	156	88	3629	74	1652
1	RHOBTB3	No	No	0.000261799	22	86	66	1077	31	180	21	82	13	32	24	8	13	15	25	144	49	507
1	RIMBP3	No	No	0.000971851	15	35	18	66	18	60	26	127	22	89	5	0	19	48	25	136	18	54
1	RIMBP3B	No	No	0.000966217	15	36	17	60	17	53	25	115	21	85	5	0	19	45	24	124	17	48
1	RIMS3	No	No	0.00048975	25	105	24	110	35	238	28	148	29	151	22	6	13	17	51	633	45	402
1	RIOK2	No	No	0.000823568	49	427	48	495	48	454	58	673	53	508	46	101	53	556	52	653	49	514
1	RMDN3	No	No	0.000980084	41	296	80	2074	63	838	49	484	53	527	21	5	46	394	82	2605	67	1166
1	RMND1	No	No	0.000888864	32	183	31	197	32	185	36	251	36	230	33	27	43	321	44	458	38	275
1	RNF115	No	No	0.000972079	47	389	60	813	58	688	49	473	52	503	39	50	51	490	48	560	55	687
1	RNF170	No	No	0.000870827	54	534	49	509	46	412	50	495	47	403	45	93	50	479	58	864	51	557
1	RNF219	No	No	0.000836735	57	605	54	638	51	525	59	723	56	571	45	96	44	347	56	772	56	702
1	RNF219-AS1	No	No	0.000836198	42	308	39	323	36	253	43	367	40	286	37	43	33	172	40	375	42	352
1	RNLS	No	No	0.00100257	22	81	24	114	23	95	20	80	19	70	18	3	27	100	30	198	24	107
1	RNMT	No	No	0.000823393	77	1339	69	1220	72	1200	80	1702	77	1365	53	170	58	681	78	2027	71	1443
1	ROMO1	No	No	0.000687208	47	389	48	497	50	496	43	367	48	412	47	107	48	433	47	530	45	402
1	RPF2	No	Yes	0.00110118	38	256	36	274	36	242	42	343	42	316	9	0	42	309	53	697	40	318
1	RPL7L1	No	Yes	0.00109762	84	1967	85	2671	82	2005	86	2442	85	2121	57	240	84	2494	87	3515	84	2719
1	RQCD1	No	No	0.000880209	71	1034	75	1551	72	1190	75	1343	74	1189	58	278	65	936	73	1632	77	1857
1	RRM1	No	No	0.00104229	48	416	50	533	51	512	65	903	56	573	27	14	44	339	67	1233	59	793
1	RRP1	No	No	0.00105106	41	292	40	330	39	285	42	353	42	322	23	8	36	211	51	634	52	581
1	RSC1A1	No	No	0.00103929	53	511	46	453	50	492	50	491	50	449	31	21	46	388	56	782	52	572
1	RSU1	No	No	0.000360552	82	1744	91	4266	91	3551	88	2777	90	3133	75	959	83	2487	91	5016	81	2337
1	RTEL1	No	No	0.000961065	32	183	37	278	38	270	37	267	37	245	21	6	41	281	35	278	34	213
1	RTEL1-TNFRSF6B	No	No	0.000947917	32	177	36	262	37	255	37	256	36	239	21	5	40	264	34	263	46	424
1	RUFY3	No	No	0.000991603	71	1033	47	474	49	466	47	443	52	494	13	1	68	1116	52	669	67	1173
1	RUSC1	No	No	0.000932559	36	232	54	647	50	494	44	370	44	359	33	28	52	519	44	454	49	506
1	RWDD2A	No	No	0.00101097	28	140	19	73	29	150	35	234	32	189	8	0	23	75	30	195	38	269
1	S100A10	No	No	0.000969736	82	1751	90	3724	95	6026	94	5180	94	4496	37	42	97	13585	96	10193	94	7206
1	SAAL1	No	No	0.0010494	34	197	29	168	31	174	31	188	30	164	6	0	31	144	30	203	27	131
1	SAC3D1	No	No	0.0010147	25	109	27	141	23	96	30	168	26	118	17	3	35	196	33	248	28	138
1	SAR1B	No	No	0.000530574	69	956	70	1258	72	1229	74	1291	72	1138	62	373	67	1056	74	1724	66	1141
1	SAT2	No	No	0.000838561	57	603	58	752	58	683	56	632	59	657	39	54	79	1856	61	942	58	781
1	SAV1	No	No	0.000798607	91	3319	39	323	60	732	55	606	53	506	24	8	43	324	57	812	77	1867
1	SCAMP3	No	Yes	0.00109338	70	1025	74	1476	73	1285	74	1324	75	1273	37	44	64	889	76	1823	74	1666
1	SCAMP5	No	No	0.000599743	25	106	14	42	12	23	17	54	16	53	5	0	18	40	32	226	11	22
1	SCML1	No	No	0.000161535	26	119	16	57	16	45	50	488	46	382	34	30	30	135	37	307	41	326
1	SCOC	No	No	0.000447269	67	907	67	1110	68	1006	74	1297	75	1250	58	260	62	834	79	2125	78	1982
1	SCP2	No	No	0.000895256	80	1558	92	4554	88	2842	82	1954	85	2093	56	229	89	3610	93	5745	84	2774
1	SDHA	No	No	0.0010426	84	1974	86	2954	86	2474	88	2836	88	2514	58	275	81	2101	88	3546	83	2668
1	SEC22C	No	No	0.000883459	68	929	72	1388	78	1637	80	1722	76	1341	52	169	60	755	80	2323	74	1635
1	SEC31A	No	No	0.00102265	89	2680	90	3952	88	2769	91	3528	90	2958	62	379	90	4160	90	4438	86	3295
1	SEC61G	No	No	0.000891434	56	582	58	755	62	794	55	602	58	622	44	87	55	598	51	619	57	726
1	SEH1L	No	No	0.00102107	51	473	45	425	37	264	53	554	50	455	30	20	56	624	66	1180	61	876
1	SEMA3G	No	No	0.000171645	16	41	2	1	8	8	21	84	6	3	3	0	5	1	16	56	12	25
1	SEPT11	No	No	0.00100666	54	538	86	2944	79	1656	69	1054	82	1774	21	6	48	430	90	4331	82	2533
1	SERBP1	No	No	0.000764456	95	5056	96	7985	94	5442	95	6460	95	5986	78	1282	95	7952	95	8321	90	4582
1	SERPINH1	No	No	0.000950325	14	31	36	272	34	211	30	174	30	161	5	0	27	102	52	662	66	1147
1	SFXN4	No	No	0.000892531	31	172	25	125	27	133	30	177	32	182	24	8	38	241	41	394	29	150
1	SGCB	No	No	0.000865645	40	274	14	39	41	327	40	306	38	270	9	0	33	174	41	396	45	414
1	SGPP2	No	No	0.000485477	43	320	15	48	29	152	57	652	36	237	19	4	13	17	56	763	85	2982
1	SGSH	No	No	0.000796634	55	564	68	1139	75	1377	79	1659	74	1220	48	122	80	2047	77	1993	70	1360
1	SH3PXD2A	No	No	0.00066139	66	859	49	521	50	496	67	967	57	607	34	29	38	238	90	4313	58	771
1	SH3TC1	No	No	0.000831159	85	2084	50	532	44	377	55	609	43	335	18	3	87	3241	80	2275	62	912
1	SHANK1	No	No	9.75884e-05	3	0	3	1	7	4	2	0	27	128	3	0	2	0	13	36	7	9
1	SHCBP1	No	No	0.000264202	28	134	14	43	11	16	12	24	10	15	19	4	18	38	36	300	13	29
1	SHFM1	No	Yes	0.00106387	58	610	61	857	65	888	64	874	64	798	23	8	65	971	66	1154	69	1253
1	SHPK	No	No	0.000967372	39	266	38	310	37	253	39	289	37	255	32	25	39	257	49	576	44	385
1	SIK2	No	No	0.000924872	60	669	55	680	62	809	57	667	60	679	45	91	63	854	58	848	64	1024
1	SLC10A7	No	No	0.00100976	41	291	50	544	47	430	42	347	43	330	17	3	45	359	43	431	47	444
1	SLC12A7	No	No	0.00100996	66	857	78	1810	79	1716	81	1834	81	1641	14	1	87	3046	90	4506	74	1609
1	SLC16A13	No	No	0.000910639	23	94	24	113	21	84	19	72	19	70	24	8	23	76	26	149	26	126
1	SLC20A2	No	No	0.000954048	43	321	65	1014	59	706	55	607	57	606	39	51	48	431	59	866	54	659
1	SLC22A23	No	No	0.000549894	18	58	15	44	18	58	52	552	31	177	17	3	15	23	32	238	55	686
1	SLC25A1	No	No	0.000584525	70	1015	63	919	59	707	58	679	57	616	54	197	58	704	66	1184	57	737
1	SLC25A17	No	No	0.000939332	41	301	44	415	40	309	40	304	38	261	40	56	38	239	45	483	47	445
1	SLC25A25	No	No	0.000837269	55	558	53	603	59	704	67	971	67	916	45	96	54	574	60	914	67	1196
1	SLC25A33	No	Yes	0.00108046	40	278	38	298	42	333	35	233	41	302	14	1	39	248	42	418	41	325
1	SLC25A39	No	Yes	0.00107259	75	1220	77	1707	79	1684	76	1411	81	1655	29	16	65	964	81	2391	66	1109
1	SLC25A43	No	Yes	0.00106634	57	595	51	551	40	314	34	226	39	272	8	0	58	694	75	1761	52	597
1	SLC25A5	No	No	0.000731517	96	7060	95	7314	95	6003	94	5176	95	5448	72	807	96	10166	97	10902	89	4059
1	SLC26A11	No	No	0.000672437	22	86	33	224	59	698	60	741	60	682	28	15	37	228	83	2691	57	739
1	SLC35A4	No	No	0.000582935	85	2028	92	4517	89	3060	89	3002	90	3065	74	884	86	2938	86	3184	87	3357
1	SLC35B4	No	Yes	0.00111069	55	547	57	736	62	796	56	642	59	654	13	1	51	485	71	1487	67	1186
1	SLC35D2	No	No	0.00088017	37	240	52	585	61	760	56	638	63	780	33	28	57	672	50	601	53	621
1	SLC35G1	No	No	0.000766442	11	14	9	14	15	43	21	82	14	38	5	0	12	14	16	55	19	65
1	SLC37A4	No	No	0.000683821	38	260	33	228	38	279	41	327	39	274	36	37	29	122	60	906	47	444
1	SLC4A7	No	No	0.000718052	72	1094	60	804	76	1412	79	1674	71	1085	42	68	51	510	91	4759	80	2258
1	SLC50A1	No	No	0.000656927	75	1206	55	676	51	515	50	500	51	475	47	111	55	596	58	847	62	946
1	SLC52A2	No	No	0.000982307	65	842	70	1274	68	1039	60	735	64	789	48	117	61	778	68	1304	65	1063
1	SLC7A1	No	No	0.00103224	71	1038	58	746	72	1213	77	1467	75	1242	13	1	52	532	74	1684	58	773
1	SMAD5	No	No	0.000863384	60	683	70	1259	72	1195	45	403	57	614	33	29	54	564	62	1011	55	683
1	SMAD7	No	No	0.00018183	30	159	83	2415	92	4024	49	484	66	865	51	148	48	435	69	1334	74	1664
1	SMARCA1	No	No	0.000270907	7	5	5	4	7	5	13	25	11	16	6	0	4	1	8	12	21	81
1	SMARCA4	No	No	0.000830068	72	1113	77	1712	79	1688	81	1849	82	1744	59	304	78	1778	77	1995	78	1964
1	SMARCAL1	No	No	0.000981417	59	640	61	840	56	643	58	677	58	619	41	64	54	583	53	686	60	838
1	SMC2	No	Yes	0.00105884	38	256	53	620	35	236	43	367	41	311	15	2	37	227	57	821	41	323
1	SMIM13	No	No	0.00103005	40	276	49	520	53	552	43	365	46	388	30	20	45	368	59	874	58	756
1	SMIM4	No	No	0.00105405	29	141	25	124	27	138	30	171	30	160	13	1	37	218	48	552	34	213
1	SNAPC2	No	No	0.00091308	45	359	57	721	50	499	46	409	49	433	40	56	57	670	55	736	55	670
1	SNAPC3	No	No	0.000995003	60	669	55	679	51	501	49	478	50	447	35	33	61	802	54	720	60	825
1	SND1	No	No	0.0010271	92	3464	89	3493	88	2927	87	2614	88	2562	47	111	92	5079	93	6177	86	3129
1	SNORD14C	No	No	0.00077955	16	42	20	85	21	83	22	95	21	82	25	10	18	41	21	98	20	75
1	SNRNP25	No	No	0.000423198	60	675	35	258	33	207	32	193	35	225	40	57	43	321	52	650	35	234
1	SNRNP40	No	No	0.000904025	46	380	55	657	45	392	56	628	52	500	42	71	52	522	49	571	48	479
1	SNRPB2	No	No	0.000787145	74	1181	76	1656	74	1312	74	1324	74	1190	59	302	75	1539	69	1358	71	1433
1	SNRPC	No	No	0.00104093	73	1131	72	1343	70	1105	71	1138	73	1148	44	88	68	1113	69	1358	65	1054
1	SNRPG	No	No	0.000723847	54	529	52	585	53	566	57	650	57	605	52	169	56	645	53	686	55	674
1	SNX15	No	No	0.000677931	67	882	65	1005	61	780	60	747	59	651	49	124	71	1238	52	652	66	1143
1	SNX5	No	No	0.00101978	81	1673	71	1309	71	1141	68	1003	64	813	33	29	79	1890	88	3780	67	1180
1	SNX9	No	No	0.000957321	64	798	37	291	39	287	70	1119	61	702	18	3	51	505	90	4257	89	4147
1	SORBS3	No	No	0.00102388	45	351	49	517	75	1369	80	1772	77	1394	11	1	57	663	78	2104	62	916
1	SPATA20	No	No	0.00101115	47	402	42	378	43	362	36	248	41	304	12	1	55	607	65	1150	49	504
1	SPATA7	No	No	0.000725434	13	27	16	54	20	76	19	68	19	67	18	3	23	70	22	107	16	43
1	SPIN1	No	No	0.000989429	76	1267	86	2947	80	1788	81	1790	81	1685	52	162	73	1376	83	2683	78	2036
1	SPRYD4	No	No	0.00100091	33	192	31	189	33	206	29	156	31	173	18	3	34	177	39	359	41	337
1	SPRYD7	No	No	0.000962829	37	234	35	244	32	186	29	160	30	157	23	8	29	128	39	349	34	219
1	SPTAN1	No	No	0.000319103	90	3097	93	5407	92	4267	96	7830	94	4656	75	987	75	1522	93	5924	96	12002
1	SREBF2	No	No	0.000950484	96	5862	92	4868	90	3465	88	2745	89	2677	59	296	89	3636	93	6334	91	4971
1	SRFBP1	No	Yes	0.00110165	44	340	37	283	41	323	38	279	40	294	10	1	40	272	49	562	47	454
1	SRGAP3	No	No	0.000571489	13	27	18	68	10	13	18	67	14	33	12	1	25	91	32	228	9	14
1	SRI	No	No	0.000268499	69	969	74	1470	76	1428	72	1216	74	1187	64	416	68	1085	62	986	76	1812
1	SRP68	No	No	0.00103412	75	1232	72	1393	73	1256	81	1835	78	1454	47	110	77	1735	74	1714	75	1745
1	SRP9	No	No	0.00012615	92	3673	94	6140	93	4894	94	5520	94	4823	84	2066	94	6346	94	6442	90	4481
1	SRR	No	Yes	0.00108514	46	380	49	509	44	367	50	498	49	425	21	5	47	403	56	761	51	559
1	SRRD	No	No	0.000916961	35	216	39	314	33	203	35	230	33	191	36	37	34	176	43	426	39	295
1	SS18	No	No	0.000874577	81	1670	81	2175	79	1688	80	1695	79	1517	59	295	79	1872	75	1761	80	2265
1	SSB	No	No	0.00102823	78	1376	76	1668	78	1570	85	2262	83	1888	45	92	80	1961	81	2449	89	3965
1	ST3GAL5	No	Yes	0.00107337	77	1323	67	1118	73	1248	63	823	70	1018	16	2	72	1353	79	2150	76	1770
1	ST6GALNAC4	No	No	0.00104936	64	802	42	377	47	423	41	325	53	510	15	2	41	277	62	989	53	611
1	ST7L	No	No	0.000764927	31	163	29	171	31	180	34	221	33	193	34	31	29	129	34	260	38	283
1	STARD4	No	No	0.000990347	68	920	79	1947	74	1318	55	618	66	855	19	4	44	352	73	1652	71	1412
1	STARD7	No	No	0.00103156	94	4599	93	5148	91	3796	89	3123	90	3074	58	278	92	5355	95	7394	91	4746
1	STIL	No	No	0.000775097	21	79	18	70	17	55	17	58	16	50	14	2	12	14	29	188	25	114
1	STRADB	No	No	0.000923309	75	1238	47	464	48	446	51	513	55	563	34	30	49	456	64	1067	57	730
1	STRAP	No	No	0.000942897	80	1572	83	2438	82	1919	83	1988	83	1902	65	451	81	2090	84	2916	77	1887
1	STT3B	No	No	0.000240061	92	3567	93	5564	94	5093	96	6853	94	4872	83	1900	94	6688	95	7937	90	4305
1	STX18	No	Yes	0.00107135	50	458	54	628	56	631	52	548	52	491	34	31	56	622	58	842	55	669
1	STXBP1	No	No	0.000566859	7	4	10	18	21	81	24	106	30	162	3	0	10	7	40	370	34	219
1	SUCLG1	No	No	0.00033907	63	750	71	1301	64	877	70	1123	71	1053	61	343	74	1458	70	1441	59	785
1	SUGT1	No	No	0.00101581	46	370	50	528	45	392	47	435	46	378	28	15	53	536	51	633	57	737
1	SUMF2	No	Yes	0.0010918	85	2130	90	3912	89	2997	89	3040	90	2914	43	75	82	2334	92	5294	85	2978
1	SV2B	No	No	0.000178481	9	8	2	1	4	1	10	12	8	8	5	0	7	3	27	158	5	5
1	SYMPK	No	No	0.000142234	76	1273	64	958	66	935	69	1056	69	981	64	410	74	1460	59	893	74	1621
1	SYNGR1	No	No	0.000619495	25	107	63	942	44	379	15	42	42	321	20	5	50	479	53	691	35	232
1	SYNJ2BP	No	Yes	0.00107786	52	495	49	505	54	578	60	737	58	623	15	2	52	528	71	1494	57	737
1	SYNJ2BP-COX16	No	Yes	0.00107369	60	681	57	713	56	642	57	670	59	650	18	3	58	690	62	1018	56	691
1	SYT11	No	No	0.000145684	37	240	90	3938	81	1863	64	882	76	1298	58	264	68	1111	66	1188	85	2886
1	TACO1	No	No	0.000880593	38	254	38	306	34	218	44	378	38	260	38	48	38	243	47	518	47	440
1	TAF1B	No	No	0.00104967	29	142	36	270	36	247	32	192	33	198	13	1	36	206	32	230	39	291
1	TAF5L	No	No	0.00103222	69	976	71	1311	70	1134	68	1012	67	918	53	175	69	1134	68	1277	66	1118
1	TAF6L	No	No	0.00093687	35	218	32	207	29	148	31	191	32	184	25	10	35	197	31	220	33	206
1	TAF9	No	No	0.000685877	75	1225	65	1018	68	1031	76	1437	75	1238	59	283	78	1805	78	2086	67	1186
1	TARBP2	No	No	0.00105251	41	289	44	405	43	357	45	404	47	402	28	15	43	326	47	525	40	306
1	TARS	No	No	0.000955155	66	853	73	1419	66	940	68	1039	69	971	43	78	69	1141	73	1592	83	2582
1	TARS2	No	No	0.0010307	52	488	50	541	39	298	48	457	47	402	34	31	47	402	52	665	51	552
1	TBC1D24	No	No	0.00103837	36	221	41	361	42	340	31	183	40	284	14	1	39	250	45	474	34	209
1	TBCE	No	No	0.000951462	36	227	38	301	38	279	39	287	38	261	37	40	42	307	47	527	40	310
1	TBCEL	No	No	0.00100442	48	417	61	839	50	490	53	559	52	490	26	12	60	761	55	744	52	571
1	TBRG4	No	No	0.00102771	65	809	63	942	64	866	72	1217	74	1200	36	39	61	789	65	1130	62	926
1	TCEAL1	No	Yes	0.00109055	37	240	40	341	34	215	34	228	38	264	10	1	33	168	41	400	42	344
1	TCEAL3	No	No	0.000976705	35	211	46	438	41	320	37	272	45	360	27	13	36	204	49	563	49	507
1	TCEAL4	No	No	0.000997535	48	420	35	254	43	354	50	492	50	455	23	8	53	548	70	1382	56	716
1	TCEAL8	No	Yes	0.00107103	54	520	75	1570	61	753	71	1129	64	794	22	7	58	688	72	1544	73	1526
1	TCF12	No	Yes	0.00105819	88	2508	81	2189	83	2140	83	2018	83	1854	35	36	76	1584	85	3007	75	1740
1	TCTN3	No	Yes	0.0011084	59	647	59	802	60	726	62	808	62	739	18	3	55	606	70	1401	62	916
1	TDRD3	No	No	0.0010272	45	351	45	437	47	433	52	541	52	494	17	3	42	305	77	1981	61	899
1	TEF	No	No	0.000664488	41	300	48	497	52	526	55	610	53	526	45	89	44	342	61	967	48	483
1	TEKT4P2	No	No	0.000833343	34	201	30	184	32	191	33	203	32	182	19	4	34	187	31	214	38	283
1	TEN1	No	No	0.00017979	49	426	49	511	47	424	38	278	41	307	51	146	47	409	41	385	51	547
1	TESK1	No	No	0.000867042	71	1064	77	1711	75	1372	61	776	65	844	48	116	58	677	68	1294	67	1149
1	TEX264	No	No	0.000965786	70	995	77	1690	76	1423	74	1310	74	1197	51	157	70	1192	76	1833	64	1037
1	TFCP2L1	No	No	0.00023323	13	22	14	38	69	1057	7	4	18	64	18	3	13	18	27	163	18	56
1	TGDS	No	No	0.000873074	30	152	29	170	30	163	34	219	31	170	34	30	30	136	32	237	36	238
1	THAP3	No	No	0.00097499	58	619	55	670	53	552	59	700	57	598	49	127	57	652	57	801	54	643
1	THBS2	No	No	0.000716702	13	22	15	49	11	18	11	16	10	16	7	0	16	27	20	90	16	45
1	THOP1	No	No	0.00103574	51	479	45	437	49	471	45	396	49	437	17	3	37	217	51	620	46	419
1	THTPA	No	No	0.00105602	44	347	45	434	41	330	39	303	41	304	25	10	49	444	46	504	45	402
1	THUMPD3	No	Yes	0.00107598	56	583	65	996	60	726	66	943	64	811	41	63	62	825	70	1415	65	1087
1	TIMELESS	No	No	0.000834583	73	1125	50	539	35	230	33	210	32	180	21	5	30	137	48	533	45	396
1	TIMM10	No	No	0.000902222	39	268	36	264	37	258	38	275	39	282	30	20	43	331	46	500	35	235
1	TIMM10B	No	No	0.000863754	65	813	73	1402	74	1304	63	852	68	945	53	176	59	720	76	1831	67	1155
1	TIMM13	No	No	0.00101825	56	584	56	688	57	650	56	638	60	683	25	10	64	926	63	1054	46	439
1	TIMM21	No	No	0.000979625	33	187	31	198	31	178	32	197	32	184	19	4	37	221	57	816	34	221
1	TIMM50	No	No	0.00105425	44	344	46	452	46	413	45	405	47	402	27	13	48	434	51	614	42	342
1	TIPIN	No	No	0.00102144	23	88	23	104	20	75	22	95	21	81	10	1	19	45	22	108	22	87
1	TLN2	No	No	0.000687147	11	15	11	22	12	20	9	11	11	17	3	0	9	5	28	175	12	25
1	TMCO4	No	No	0.00102193	52	489	50	543	52	531	53	568	51	467	15	2	45	367	49	560	46	434
1	TMED10	No	No	0.00065145	95	5203	98	15299	97	9970	96	7330	96	7033	81	1567	93	5847	97	14115	94	7253
1	TMED10P1	No	No	0.000168918	18	59	18	71	18	61	16	46	15	47	31	23	22	66	20	94	17	51
1	TMED3	No	Yes	0.00109926	70	982	72	1389	74	1312	68	1008	72	1115	18	3	67	1077	87	3457	75	1714
1	TMEFF1	No	No	0.000598151	10	11	14	39	16	52	12	21	12	22	6	0	8	4	19	79	33	206
1	TMEM102	No	No	0.001025	34	195	41	356	38	279	37	257	36	230	22	7	44	342	43	427	47	450
1	TMEM126A	No	No	0.00102619	44	347	45	428	46	413	45	397	48	407	25	10	45	367	52	668	47	442
1	TMEM126B	No	No	0.000704276	48	415	63	920	57	662	59	712	58	634	50	138	55	615	62	988	54	634
1	TMEM128	No	No	0.000660619	52	485	58	748	56	616	59	710	59	664	51	154	54	578	52	669	60	833
1	TMEM135	No	No	0.000999235	38	253	52	580	51	504	45	396	46	388	23	8	38	242	47	516	52	577
1	TMEM147	No	No	0.00105481	61	693	53	619	62	809	57	650	60	673	23	7	63	880	71	1498	56	691
1	TMEM14B	No	No	0.000413161	70	983	55	674	67	992	73	1260	73	1167	59	302	67	1045	72	1539	63	962
1	TMEM150A	No	No	0.000978017	32	177	32	203	34	222	32	192	31	178	24	9	47	418	45	484	39	301
1	TMEM163	No	No	0.000241664	15	37	22	98	15	43	8	6	9	10	12	1	4	1	26	156	30	170
1	TMEM19	No	No	0.00103273	86	2181	71	1286	66	949	56	628	65	826	23	7	60	765	82	2567	75	1749
1	TMEM214	No	No	0.000946178	73	1148	74	1518	72	1211	67	984	68	951	54	195	73	1363	76	1902	68	1206
1	TMEM242	No	No	0.00103594	49	438	58	742	53	562	50	486	51	468	32	26	55	592	54	721	48	474
1	TMEM245	No	Yes	0.00106823	72	1102	73	1422	77	1498	85	2327	82	1812	30	19	71	1250	83	2664	73	1530
1	TMEM254	No	No	0.00103081	48	410	50	535	45	390	50	489	48	415	32	24	62	831	59	895	53	615
1	TMEM41A	No	No	0.00101728	43	326	54	646	55	596	48	449	48	412	25	9	37	221	53	696	65	1098
1	TMEM44	No	No	0.000326584	16	41	16	51	15	42	11	17	15	40	21	5	10	8	20	90	27	127
1	TMOD1	No	No	0.000842959	43	319	49	522	41	316	42	350	41	300	31	22	31	148	42	407	60	820
1	TMTC3	No	No	0.000505613	34	199	31	193	34	213	38	276	35	226	36	37	26	97	36	300	50	530
1	TMX3	No	No	0.000629538	77	1314	82	2288	80	1725	82	1865	80	1627	60	310	79	1890	78	2039	73	1531
1	TNFAIP8L1	No	No	0.000971658	69	964	57	714	53	550	65	903	63	779	39	51	56	629	67	1216	65	1050
1	TNFRSF10A	No	No	0.000655662	40	277	15	49	29	157	44	385	31	173	23	8	34	175	39	349	54	644
1	TNFRSF10D	No	No	0.000107634	32	175	11	23	16	46	67	990	54	532	37	45	61	799	58	864	35	224
1	TNFRSF6B	No	No	0.00028604	11	17	9	13	11	19	12	20	12	23	12	1	12	12	8	11	37	252
1	TOM1L1	No	No	0.00101858	21	79	20	82	22	90	26	124	24	103	8	0	17	36	28	169	27	137
1	TOMM34	No	No	0.000681957	58	611	43	397	39	289	45	391	45	360	41	64	42	306	46	503	56	695
1	TOMM40	No	Yes	0.0010952	55	566	55	674	56	623	57	656	59	651	12	1	58	687	78	2043	56	718
1	TOMM5	No	No	0.000998486	67	907	73	1394	74	1317	69	1061	71	1088	28	15	61	800	68	1300	63	978
1	TOMM70A	No	Yes	0.00109165	74	1200	71	1289	74	1288	82	1882	80	1612	36	36	66	1008	80	2268	74	1612
1	TP53RK	No	No	0.000940292	47	393	58	751	53	556	54	583	53	518	39	53	44	339	52	662	56	708
1	TPCN1	No	No	0.000674208	84	1944	31	194	48	445	79	1599	69	985	29	17	89	3692	93	6036	65	1080
1	TPGS2	No	No	0.00076195	64	785	71	1297	74	1291	68	1045	70	1039	52	162	59	724	74	1731	66	1112
1	TRAF1	No	No	0.000557034	36	222	54	641	76	1470	82	1953	79	1479	29	18	32	154	69	1350	97	14609
1	TRAM1	No	No	0.000589578	95	5138	96	8035	96	7056	96	6715	96	6194	79	1378	95	7430	96	9276	95	8167
1	TRAM2-AS1	No	No	0.000364325	34	205	25	126	19	67	19	72	19	65	30	20	32	158	24	126	24	101
1	TRIAP1	No	No	0.00105183	59	639	65	1017	66	928	58	678	62	727	27	12	60	745	64	1064	53	608
1	TRIM14	No	No	0.000688837	73	1116	90	3755	90	3291	91	3581	91	3158	62	370	84	2511	83	2706	87	3402
1	TRIM16	No	No	0.00101438	23	91	19	73	24	107	33	209	27	132	8	0	28	116	38	333	53	620
1	TRIM16L	No	No	0.00104027	18	56	16	55	19	68	20	78	21	80	3	0	21	55	20	90	32	196
1	TRIM2	No	No	0.000251334	23	93	4	2	9	8	32	192	13	30	14	1	20	53	21	102	22	87
1	TRIM47	No	No	0.000390873	22	86	12	27	30	160	33	209	25	110	14	1	6	2	66	1182	49	512
1	TRIM58	No	No	0.000251528	30	154	26	135	10	12	12	23	10	15	20	4	27	107	37	321	12	22
1	TRMT10C	No	No	0.000376732	61	693	51	564	62	806	56	625	57	602	54	189	45	353	60	923	57	725
1	TRMT5	No	No	0.00102615	33	186	21	92	26	120	40	308	35	218	13	1	33	172	58	851	49	507
1	TRNT1	No	No	0.00062523	33	185	36	276	36	241	42	350	38	263	41	65	36	214	38	328	40	314
1	TRUB2	No	Yes	0.00107468	38	250	40	336	35	226	39	298	39	279	8	0	37	223	44	444	36	241
1	TSPAN17	No	No	0.000981259	50	444	68	1138	71	1182	57	651	63	770	36	40	60	756	78	2057	68	1232
1	TSR1	No	Yes	0.00109518	59	648	60	807	56	637	64	885	62	747	20	5	61	786	68	1300	60	828
1	TSTD2	No	No	0.000923941	52	481	58	753	51	516	55	604	53	516	36	37	39	252	54	730	64	1014
1	TTC28	No	No	0.000744175	26	115	35	247	19	67	29	160	31	168	15	2	14	19	47	531	49	495
1	TTC37	No	Yes	0.0010986	67	903	64	976	62	807	73	1224	66	884	26	11	64	921	81	2403	72	1454
1	TTC4	No	Yes	0.00106327	48	413	50	528	47	428	53	570	52	501	30	19	52	515	53	695	60	854
1	TTC5	No	No	0.000869334	38	260	44	408	36	240	37	272	36	234	36	38	45	362	39	348	36	246
1	TTC7A	No	No	0.000269211	93	4108	60	811	70	1112	74	1287	72	1098	58	274	93	5720	84	2861	69	1269
1	TTF2	No	No	0.000947867	38	247	34	237	34	216	41	335	38	262	28	14	45	362	47	511	38	281
1	TUBGCP5	No	No	0.0010543	33	193	32	214	33	196	42	342	36	236	7	0	29	120	42	419	33	203
1	TULP4	No	No	0.00105077	67	906	58	747	64	881	59	720	58	641	25	10	50	472	65	1117	59	797
1	TWISTNB	No	No	0.00099994	58	625	48	484	54	571	49	478	50	451	21	5	38	232	56	760	65	1072
1	TXN2	No	No	0.000610648	75	1233	77	1751	77	1507	77	1449	81	1641	64	426	80	2048	82	2528	70	1373
1	TXNDC11	No	No	0.000660014	88	2513	77	1727	81	1910	81	1804	79	1469	65	461	78	1774	80	2296	80	2232
1	TXNRD2	No	No	0.000958316	39	266	43	382	39	292	39	293	39	278	26	11	65	970	56	781	47	447
1	TXNRD3	No	No	0.0007158	9	9	11	21	11	16	14	37	19	67	3	0	13	16	34	256	13	28
1	TYW3	No	No	0.00104571	59	643	55	676	59	699	61	772	62	741	15	2	58	683	54	731	53	629
1	UBE2D4	No	No	0.00105722	44	344	39	313	42	331	45	405	44	348	25	10	42	314	61	966	58	777
1	UBE2F	No	No	0.00021845	61	716	91	4235	84	2246	73	1279	71	1076	64	434	74	1464	74	1730	73	1555
1	UBE2N	No	No	0.000803325	89	2787	84	2587	84	2235	89	2972	86	2290	69	609	82	2259	84	2845	84	2815
1	UBE2Q2	No	No	0.000994443	61	712	78	1870	78	1618	77	1448	71	1056	33	28	60	760	75	1771	66	1128
1	UBE2V2	No	No	0.000255004	73	1138	79	1905	75	1383	74	1301	76	1292	67	517	76	1589	76	1852	69	1277
1	UBE3A	No	Yes	0.0010832	87	2367	84	2522	86	2439	86	2380	86	2249	54	191	82	2325	88	3754	83	2604
1	UBE3C	No	No	0.000839294	83	1887	86	2890	89	2984	89	2919	89	2732	71	750	85	2804	87	3415	83	2634
1	UBL4A	No	No	0.000770663	60	672	75	1551	74	1306	72	1217	71	1059	53	182	66	988	77	1916	63	971
1	UBQLN4	No	No	0.00103076	72	1072	71	1306	81	1828	74	1303	77	1402	37	42	65	955	70	1417	68	1236
1	UBR1	No	No	0.000267865	60	669	66	1041	64	879	64	854	63	766	57	247	45	360	63	1054	73	1525
1	UCHL3	No	No	0.000830902	32	178	31	189	30	164	34	227	32	183	32	25	44	338	46	498	34	210
1	UCK2	No	No	0.000966816	40	288	56	695	42	342	24	105	31	172	15	2	41	288	53	683	49	492
1	UFL1	No	No	0.000965339	61	698	60	808	55	610	69	1082	64	793	44	86	64	917	71	1459	69	1288
1	UGDH	No	No	0.00101384	45	353	51	578	46	409	39	293	43	341	31	22	46	390	52	652	48	490
1	ULK2	No	No	0.000934658	24	101	61	854	58	671	60	736	60	678	14	1	72	1305	54	704	78	1997
1	UMPS	No	No	0.00105292	54	527	51	574	48	455	58	699	55	558	17	3	46	376	58	863	49	499
1	UPRT	No	No	0.00104976	52	480	53	625	50	493	53	570	51	487	30	19	48	421	48	535	51	559
1	UQCC1	No	Yes	0.00106931	44	339	46	451	37	260	45	391	43	341	19	4	43	332	60	931	57	735
1	UQCC2	No	Yes	0.00110188	34	195	32	214	35	226	35	237	36	239	7	0	34	180	45	478	35	236
1	UROS	No	No	0.0010445	50	445	57	732	56	622	51	520	56	589	10	1	47	401	56	763	42	343
1	USP12	No	No	0.000906633	90	3103	78	1825	83	2054	81	1801	82	1797	51	157	74	1480	89	3953	90	4516
1	USP18	No	No	0.000447338	24	102	40	345	39	284	35	235	36	232	42	73	28	117	33	249	90	4250
1	USP40	No	No	0.00105561	49	434	37	280	36	246	42	342	42	320	17	3	40	260	58	836	60	852
1	USP46	No	Yes	0.00109881	41	290	39	327	42	336	54	584	40	283	5	0	42	311	55	742	45	404
1	USP5	No	Yes	0.00107641	69	957	75	1582	73	1252	79	1675	79	1505	26	11	71	1261	76	1887	71	1438
1	USP51	No	No	0.000605804	17	53	10	18	11	19	16	47	15	41	10	1	9	6	25	136	27	131
1	UTP18	No	No	0.000943407	66	866	56	686	58	676	68	1018	66	877	48	123	62	820	69	1342	66	1102
1	UTP3	No	Yes	0.00108864	76	1262	73	1445	70	1130	73	1245	71	1052	42	72	72	1342	76	1850	77	1873
1	UXS1	No	No	0.000874578	60	675	65	1017	60	746	79	1628	76	1336	39	51	62	816	68	1271	89	3893
1	VANGL1	No	No	0.000863742	19	60	71	1286	49	467	28	151	33	191	8	0	27	99	42	404	31	180
1	VAV2	No	No	0.000545984	88	2469	18	65	19	70	16	49	15	44	13	1	63	881	46	486	56	689
1	VEZT	No	Yes	0.00109016	61	709	60	832	62	795	66	958	62	754	26	11	65	947	71	1461	73	1555
1	VGLL4	No	No	0.000870526	67	887	83	2355	83	2154	72	1200	78	1446	49	132	65	968	78	2067	67	1159
1	VMA21	No	No	0.000907606	60	687	58	759	61	781	63	827	61	717	41	66	64	904	66	1156	53	621
1	VPS45	No	Yes	0.0010621	51	464	60	832	51	523	54	587	54	532	20	4	66	1002	65	1139	55	676
1	VPS4A	No	No	0.000317283	81	1626	85	2677	86	2453	84	2127	85	2111	74	917	79	1854	81	2377	79	2160
1	VWA9	No	Yes	0.00109008	50	446	59	785	53	558	55	620	56	589	22	6	49	457	60	938	67	1200
1	WARS2	No	No	0.00103105	30	156	27	147	30	159	31	184	30	160	13	1	40	266	35	270	32	185
1	WASF1	No	No	0.000424089	51	476	9	13	9	9	9	11	15	44	10	1	25	89	17	66	25	115
1	WBSCR16	No	Yes	0.00109263	60	665	62	898	56	624	58	696	59	662	36	38	55	607	64	1107	62	938
1	WDR12	No	No	0.0010565	32	181	33	219	30	167	33	206	33	193	19	4	39	249	48	544	34	217
1	WDR17	No	No	0.000196518	19	61	2	1	5	2	12	21	10	15	6	0	21	57	15	46	9	12
1	WDR36	No	No	0.00105473	58	632	51	556	51	502	60	732	57	600	22	6	49	451	72	1543	56	709
1	WDR43	No	No	0.00103084	68	931	55	656	61	782	75	1338	70	1028	19	4	56	637	67	1239	57	721
1	WDR62	No	No	0.000568051	13	22	13	33	12	20	12	22	10	15	12	1	9	6	25	141	12	26
1	WDR70	No	No	0.00102481	43	329	41	364	39	297	44	369	41	310	31	21	50	467	48	532	48	487
1	WDR81	No	No	0.00104565	83	1822	81	2180	79	1681	80	1760	81	1648	47	109	82	2220	90	4255	83	2647
1	WDSUB1	No	No	0.000758898	48	404	54	650	43	349	29	166	35	217	32	26	46	393	41	384	45	397
1	WFS1	No	No	0.000987566	33	190	31	196	23	96	26	128	24	104	5	0	17	34	46	491	44	388
1	WIBG	No	No	0.000877986	52	499	47	472	47	426	59	705	52	491	42	73	51	495	51	627	55	660
1	WWTR1	No	No	0.000340302	11	15	9	15	17	57	13	27	12	24	3	0	1	0	29	187	21	82
1	XPNPEP1	No	Yes	0.00107367	46	380	66	1065	54	583	51	520	51	487	19	4	66	1013	69	1350	74	1638
1	XPO5	No	Yes	0.00107453	49	434	52	583	52	545	53	573	54	532	28	16	55	593	60	909	65	1098
1	YAE1D1	No	Yes	0.0010822	21	76	21	88	19	66	27	139	24	104	3	0	20	50	27	168	30	165
1	YARS	No	No	0.000876815	70	997	91	4250	85	2339	79	1602	83	1856	51	149	77	1718	82	2588	78	2043
1	YARS2	No	No	0.00105277	46	373	41	354	45	391	42	342	41	313	23	7	41	290	43	424	41	330
1	YBX1	Yes	No	0.000869759	98	13616	97	11749	98	13482	98	11722	98	12122	79	1363	98	17505	99	28062	96	9636
1	YIF1A	No	No	0.000967535	52	486	44	415	48	456	41	332	47	394	33	28	52	528	58	844	43	361
1	YIPF2	No	Yes	0.00110317	40	274	46	454	46	416	41	327	43	340	29	16	47	398	52	665	50	523
1	ZACN	No	No	0.000115095	54	538	63	934	60	736	60	738	63	766	61	341	58	693	55	754	61	862
1	ZBED3	No	No	0.000692013	9	9	13	34	13	25	11	16	17	57	6	0	24	77	26	147	10	17
1	ZBED5-AS1	No	No	0.00011525	51	468	19	75	28	145	41	338	40	286	44	83	40	265	47	521	39	287
1	ZBTB11-AS1	No	No	0.000500451	30	160	33	219	33	205	29	158	29	151	39	53	36	203	30	200	29	153
1	ZC2HC1A	No	No	0.000466199	34	202	7	7	9	11	29	158	11	20	7	0	42	298	27	163	25	111
1	ZC3H15	No	No	0.000255407	77	1334	75	1550	75	1375	80	1697	79	1505	70	670	79	1902	76	1857	71	1436
1	ZC3HC1	No	Yes	0.0010638	35	209	33	218	33	199	36	250	34	203	17	3	31	146	42	402	46	421
1	ZCCHC17	No	No	0.000471127	54	522	74	1470	58	687	57	650	59	654	55	216	59	712	59	900	60	854
1	ZCRB1	No	No	0.000856119	64	804	61	847	62	796	57	672	61	720	52	165	54	563	61	965	60	853
1	ZDHHC24	No	No	0.000875723	39	263	48	495	45	385	32	196	37	247	34	31	37	216	45	485	44	378
1	ZDHHC4	No	Yes	0.00106442	63	754	60	827	60	729	56	642	62	739	29	17	56	635	59	902	59	794
1	ZFP30	No	No	0.000781862	25	111	24	111	21	80	22	92	20	77	17	3	15	24	32	235	28	142
1	ZFYVE19	No	No	0.000881362	45	355	45	419	44	379	42	339	41	312	42	69	44	335	42	412	41	336
1	ZKSCAN2	No	No	0.000987748	40	278	33	228	34	220	33	208	34	206	25	10	32	156	37	320	44	392
1	ZMIZ2	No	No	0.00032899	93	4062	77	1715	80	1773	81	1791	77	1400	63	405	74	1438	76	1895	91	4834
1	ZMYM4	No	No	0.00103727	70	1003	67	1123	65	906	69	1065	67	925	38	49	73	1378	70	1393	76	1797
1	ZNF207	No	No	0.000495655	90	3063	94	6282	91	3796	92	3868	91	3339	78	1267	91	4417	89	3947	91	5024
1	ZNF234	No	No	0.000677973	29	146	31	197	26	128	30	170	26	117	31	22	25	89	29	188	30	168
1	ZNF259	No	No	0.00102306	55	562	52	592	55	610	54	576	53	523	37	41	57	656	52	668	54	637
1	ZNF268	No	No	0.000767638	50	454	39	325	43	352	48	459	47	401	39	53	35	193	54	724	53	616
1	ZNF28	No	No	0.000361905	53	502	64	982	52	534	44	385	45	370	49	129	40	264	56	764	50	526
1	ZNF331	No	No	0.000962283	55	547	38	300	58	688	58	695	54	531	24	9	39	249	70	1412	60	836
1	ZNF37A	No	No	0.000917827	52	489	44	402	52	538	55	602	51	468	34	31	40	268	50	588	53	606
1	ZNF469	No	No	0.000937647	28	138	50	546	30	167	16	48	24	106	8	0	34	182	36	287	48	470
1	ZNF497	No	No	0.000889838	34	202	18	69	21	81	25	114	33	193	15	2	30	130	27	161	31	174
1	ZNF513	No	No	9.62381e-05	44	348	48	501	52	530	43	358	43	342	53	179	51	490	42	402	48	489
1	ZNF526	No	No	0.000997468	39	273	40	339	40	314	40	320	40	295	34	32	34	189	46	498	42	348
1	ZNF532	No	No	0.00082353	69	946	26	137	36	247	26	122	24	106	13	1	53	558	44	448	45	408
1	ZNF542	No	No	0.000959252	41	300	42	365	29	153	32	198	31	170	18	3	26	94	40	376	37	263
1	ZNF547	No	No	0.000164936	22	87	18	67	15	38	18	63	17	56	32	24	16	31	23	115	22	82
1	ZNF562	No	No	0.000981269	55	551	53	618	53	550	50	486	51	482	40	58	51	502	60	915	58	775
1	ZNF565	No	No	0.000540229	18	57	20	81	21	78	20	81	19	66	31	21	21	56	19	84	21	77
1	ZNF618	No	No	0.000970675	34	201	43	392	33	202	21	84	22	91	11	1	35	202	57	798	48	469
1	ZNF649	No	No	0.000934169	43	322	42	379	39	294	40	310	39	280	33	27	32	162	39	354	46	417
1	ZNF689	No	No	0.0010065	47	398	47	459	50	500	46	410	45	374	30	19	51	494	45	463	45	397
1	ZNF703	No	No	0.000434301	45	365	14	41	21	85	9	10	11	16	9	0	66	1019	40	371	20	72
1	ZNF772	No	No	0.000543811	39	266	35	252	17	53	28	148	27	127	29	16	24	81	38	336	35	229
1	ZP3	No	No	0.000157327	23	94	17	61	17	55	23	100	24	101	31	23	33	174	16	58	39	286
1	ZSCAN20	No	No	0.000967604	17	47	15	44	18	64	18	64	18	61	10	1	17	37	26	153	35	234
1	ZSCAN5A	No	No	0.0010239	19	65	20	85	21	84	20	76	19	69	14	2	29	123	30	201	26	127
1	ZWILCH	No	No	0.0010344	36	230	44	403	36	246	37	260	37	248	19	4	31	146	41	391	48	484
1	ZWINT	No	No	0.000867345	19	61	24	112	18	59	28	146	24	104	12	1	15	23	45	472	31	172
2	A1BG	No	No	0.000559883	33	191	16	56	24	109	28	154	40	294	16	2	34	176	29	187	20	73
2	AAAS	No	No	0.00069016	52	488	50	537	48	443	52	549	53	526	33	26	49	460	47	517	34	219
2	AACS	No	No	0.000551499	37	245	50	543	44	376	44	374	47	394	40	59	39	252	42	412	34	222
2	AAGAB	No	No	0.000164652	63	772	76	1676	73	1263	71	1150	70	1043	64	435	67	1056	64	1104	62	904
2	AARSD1	No	Yes	0.000748948	43	329	37	289	39	283	41	322	42	322	8	0	36	204	31	216	22	83
2	AASDH	No	No	0.000591405	53	519	43	394	48	454	54	599	51	486	39	54	43	329	38	330	46	429
2	AASS	No	No	0.000485446	31	164	22	96	26	123	25	120	23	92	6	0	11	11	9	13	17	51
2	ABCA3	No	No	0.000655323	22	85	47	462	45	390	36	244	36	241	10	1	18	38	24	134	16	46
2	ABCB10	No	No	0.000626856	64	803	69	1225	66	937	68	1015	64	795	43	77	68	1103	65	1114	53	598
2	ABCB7	No	No	0.000662742	59	635	47	467	48	458	55	602	55	553	30	18	62	839	49	577	49	494
2	ABCB9	No	No	0.000363981	33	194	9	13	10	13	15	44	13	32	10	1	11	10	26	156	15	40
2	ABCC4	No	Yes	0.00073716	41	290	41	361	44	367	41	322	40	286	6	0	29	128	50	595	33	198
2	ABCD4	No	No	0.000673708	53	505	54	648	55	595	53	557	52	494	40	56	45	366	50	608	51	568
2	ABCE1	No	Yes	0.000734437	81	1623	76	1622	78	1631	86	2445	85	2088	16	2	75	1516	86	3230	65	1074
2	ABHD1	No	No	0.000230034	31	167	32	204	29	156	27	136	28	135	39	53	33	164	30	206	27	132
2	ABHD14B	No	No	0.000725241	90	2899	83	2374	89	3124	92	3736	91	3270	19	4	74	1444	64	1077	47	440
2	ABHD15	No	Yes	0.000726986	70	1006	83	2405	75	1353	61	783	69	964	19	4	55	606	57	801	45	404
2	AC007551.3	No	No	0.000334109	27	124	9	15	14	36	17	58	18	64	19	4	18	40	14	43	13	29
2	AC091729.9	No	No	0.000311061	20	74	17	57	15	42	18	66	19	69	22	7	19	45	16	56	15	37
2	AC104134.2	No	No	0.000551693	66	866	38	310	37	264	37	257	35	226	28	14	33	168	32	228	37	256
2	AC104655.2	No	Yes	0.000741849	20	73	24	118	21	79	24	108	21	84	6	0	23	73	19	78	18	59
2	ACACA	No	No	0.000709715	50	449	58	753	54	580	51	531	55	569	20	5	47	402	67	1217	38	280
2	ACAD10	No	No	4.18643e-09	53	515	44	409	48	450	51	511	50	464	57	249	53	556	49	586	39	286
2	ACAD8	No	No	1.11747e-07	43	320	51	557	50	490	51	510	52	502	58	260	49	445	48	548	47	446
2	ACBD6	No	No	0.000714169	52	498	50	527	55	615	52	550	56	586	25	10	46	386	41	392	33	197
2	ACCS	No	No	0.000287764	31	172	27	144	26	122	29	163	24	105	30	19	36	213	22	111	18	58
2	ACP1	No	Yes	0.000753282	88	2585	90	3757	88	2855	88	2784	90	2939	43	79	79	1852	80	2284	69	1305
2	ACSM3	No	No	0.000586689	19	61	23	106	26	127	32	198	38	258	20	5	29	126	26	151	25	113
2	ACTR5	No	No	0.000695274	35	216	39	328	38	274	39	294	39	273	22	6	36	213	28	179	25	111
2	ACTR6	No	No	0.000547057	53	514	58	746	56	616	64	886	62	751	46	98	46	385	47	524	56	703
2	ACVR2B	No	No	0.000498471	21	76	31	194	40	314	63	836	55	566	20	5	17	34	33	246	32	190
2	ACYP2	No	No	0.000543545	36	219	26	133	28	144	29	155	27	128	28	15	33	170	26	155	24	101
2	AD000090.2	No	Yes	0.000730807	36	225	27	143	31	173	31	181	33	196	13	1	31	150	31	223	24	106
2	ADAL	No	Yes	0.000737831	29	144	31	194	31	178	28	149	31	179	15	2	24	78	29	185	26	118
2	ADARB1	No	No	0.000639435	89	2800	64	954	79	1705	78	1539	76	1287	21	5	29	128	58	832	64	1022
2	ADCK5	No	No	0.000618577	22	80	17	58	20	74	20	74	17	58	14	2	23	71	17	63	15	39
2	ADSL	No	No	0.000598851	59	645	57	725	61	766	77	1498	72	1124	43	80	66	983	60	913	58	782
2	AEN	No	No	0.000656674	78	1390	51	553	61	759	68	1013	65	853	27	12	35	195	62	1016	54	655
2	AGK	No	No	0.000682072	53	500	82	2298	63	842	61	776	60	695	19	4	44	343	47	529	65	1053
2	AGL	No	No	0.000221538	58	613	56	700	52	541	62	816	57	591	52	165	40	272	59	865	49	514
2	AGPAT5	No	No	0.000501955	80	1571	43	382	41	320	48	463	48	412	32	24	48	439	57	799	35	233
2	AHNAK	Yes	No	0.000665269	99	35504	99	82707	99	96883	99	63859	99	51518	56	230	99	113033	99	89555	98	21223
2	AIDA	No	No	0.000375566	96	7359	85	2685	90	3287	91	3529	90	3069	68	580	78	1780	85	3094	86	3299
2	AIMP1	No	Yes	0.000731695	77	1367	71	1284	75	1348	80	1719	79	1488	36	37	74	1457	65	1116	62	924
2	AK2	No	No	0.000277104	90	2960	91	4320	89	3008	89	2928	90	2934	72	764	93	5457	83	2696	78	1996
2	AK3	No	No	0.000663339	66	850	73	1406	75	1406	74	1325	79	1488	43	78	56	635	73	1606	68	1215
2	AKAP1	No	Yes	0.000735169	60	681	44	408	54	574	67	995	65	848	14	1	51	489	56	792	45	415
2	AKAP11	No	No	0.000614207	92	3671	84	2485	86	2468	92	3889	89	2855	59	284	77	1701	88	3616	78	1958
2	AKAP2	Yes	No	0.000396948	98	14002	71	1329	54	568	75	1369	48	419	22	6	18	40	80	2223	91	5028
2	AKAP6	No	No	0.000161448	43	323	3	1	8	6	19	68	17	55	5	0	3	0	43	434	16	42
2	AKT3	No	No	0.000654689	60	676	73	1430	78	1594	74	1298	72	1133	24	8	49	441	50	613	77	1910
2	ALAD	No	No	0.000326806	73	1128	75	1554	71	1177	76	1434	76	1294	62	364	80	1992	75	1739	61	888
2	ALDH5A1	No	No	0.000459293	58	632	44	403	40	300	53	573	55	560	13	1	9	6	57	796	21	75
2	ALG13	No	No	0.000489673	72	1080	54	635	64	858	65	902	64	800	48	119	62	825	53	690	54	636
2	ALG6	No	No	1.4207e-06	39	267	42	378	39	286	39	304	38	264	52	157	43	320	33	250	38	272
2	ALKBH3	No	No	0.000700084	40	280	47	462	45	396	44	387	46	380	29	17	42	305	41	387	37	251
2	ALKBH8	No	Yes	0.000753837	49	423	46	452	48	443	53	575	54	531	12	1	36	207	35	274	32	196
2	ALS2CL	No	No	0.000126126	4	1	4	2	11	19	57	656	21	79	3	0	21	61	11	25	7	9
2	AMER1	No	Yes	0.000725989	48	405	39	313	42	336	43	364	43	339	14	2	35	193	27	165	31	183
2	AMT	No	No	0.000232859	24	98	27	149	19	66	24	110	22	89	28	14	24	82	19	80	16	43
2	ANAPC2	No	No	0.000215288	56	589	56	689	55	596	57	672	57	592	55	215	60	751	49	586	47	457
2	ANAPC4	No	No	0.000318436	50	458	51	571	51	507	57	669	53	518	51	151	47	401	46	496	46	427
2	ANKH	No	No	0.000364382	74	1196	84	2464	88	2805	92	4103	90	3030	47	112	46	383	95	8157	47	459
2	ANKLE1	No	No	2.1598e-06	27	131	7	8	11	18	13	30	13	32	25	10	30	131	9	14	23	92
2	ANKMY2	No	No	0.000399145	44	335	56	683	45	400	45	389	46	388	45	93	36	209	43	439	42	345
2	ANKRD13C	No	Yes	0.00074253	63	769	59	779	66	933	65	898	64	798	30	18	52	521	57	825	59	788
2	ANKRD26	No	No	0.000517667	32	179	29	165	33	197	35	237	35	218	27	13	28	114	25	142	30	164
2	ANKRD36BP1	No	No	0.00012794	41	290	44	414	39	287	33	215	34	211	42	72	39	246	41	392	38	273
2	ANKRD37	No	No	0.000519298	29	149	24	115	32	188	26	127	26	114	29	16	24	81	27	160	25	115
2	ANKRD39	No	No	0.000665437	29	147	36	275	40	313	32	197	33	203	24	9	25	90	26	154	25	110
2	ANKRD54	No	No	0.000347039	37	243	36	271	37	267	38	273	36	238	42	73	38	239	34	256	33	197
2	ANO8	No	No	0.000581796	17	52	36	264	40	309	42	346	40	297	15	2	44	334	30	196	35	232
2	AP3M2	No	No	0.000339124	36	220	43	385	44	365	65	918	41	310	37	42	24	83	47	514	41	324
2	AP4S1	No	No	0.000583745	42	317	33	224	39	290	46	415	45	362	33	28	30	137	33	242	41	325
2	APEX1	No	No	0.000717115	93	3864	86	2969	88	2888	92	3968	93	3943	23	7	91	4293	88	3686	66	1113
2	APITD1	No	No	0.000656861	23	93	18	65	19	68	21	87	20	75	14	2	15	23	21	100	18	58
2	APITD1-CORT	No	No	0.000640269	21	76	16	53	17	57	20	75	17	59	14	1	13	18	19	80	16	44
2	APOA1BP	No	Yes	0.000747388	63	772	69	1192	67	980	60	730	64	808	23	8	52	522	62	999	50	517
2	APOBEC3C	No	No	0.000629733	86	2252	91	4293	84	2158	66	943	78	1422	35	35	70	1217	70	1406	66	1143
2	APOL3	No	No	0.000430628	79	1504	84	2589	90	3366	92	3716	91	3384	40	57	89	3661	44	451	94	7020
2	APOM	No	No	1.636e-06	28	135	23	101	23	98	23	102	24	104	40	58	31	150	21	98	22	86
2	APOPT1	No	No	0.000352108	50	448	52	588	50	492	50	489	50	465	51	149	52	516	51	624	43	359
2	APPL1	No	No	0.000534965	91	3372	80	2051	76	1465	78	1578	78	1420	53	173	79	1916	84	2745	68	1218
2	APRT	No	No	0.000684129	88	2599	87	3098	91	3560	92	3958	92	3499	30	20	84	2634	78	2033	56	710
2	ARFGAP2	No	No	1.93745e-07	84	1976	85	2674	81	1902	86	2368	85	2096	77	1167	81	2145	78	2075	79	2140
2	ARFIP2	No	No	0.000675013	61	694	59	791	60	730	65	894	63	787	53	171	56	636	55	743	53	610
2	ARFRP1	No	No	0.000375546	58	610	63	946	66	930	66	950	69	968	54	190	54	563	48	534	61	878
2	ARHGAP12	No	No	0.000276468	57	606	57	738	61	780	61	772	60	675	51	156	41	294	50	600	58	750
2	ARHGAP32	No	No	0.000588775	56	581	25	122	35	228	49	480	39	278	15	2	49	456	29	190	38	280
2	ARHGAP5	No	No	0.00051938	87	2286	63	954	76	1437	87	2642	80	1605	45	93	52	517	78	2059	79	2122
2	ARHGEF10	No	No	0.000388751	18	57	31	188	14	35	28	147	14	35	10	1	14	19	15	50	15	42
2	ARHGEF12	No	No	0.000586542	66	848	88	3234	76	1413	49	473	62	725	24	9	37	217	63	1036	65	1072
2	ARHGEF39	No	Yes	0.000726087	52	480	67	1124	69	1062	58	688	60	682	28	15	43	332	49	561	45	411
2	ARHGEF7	No	No	0.000168655	82	1711	77	1769	68	1015	75	1379	71	1057	65	472	67	1055	70	1445	71	1430
2	ARID5B	No	No	0.000440661	94	4745	78	1803	91	3684	89	3027	78	1439	32	25	30	136	63	1061	93	6295
2	ARL14EP	No	No	0.000699732	70	1004	60	830	68	1028	72	1195	68	943	31	21	57	667	50	606	53	605
2	ARL2BP	No	No	0.000662014	87	2338	88	3449	89	3028	90	3268	91	3170	64	409	84	2494	81	2434	82	2542
2	ARL4D	No	No	0.000590524	23	91	34	231	34	215	16	47	21	82	10	1	16	26	14	45	16	43
2	ARL5A	No	No	0.000206564	83	1867	83	2449	84	2178	73	1236	77	1356	62	354	83	2477	81	2384	65	1080
2	ARL6	No	No	0.000669827	21	74	20	81	23	92	26	121	24	100	11	1	17	36	19	87	23	98
2	ARMC5	No	No	0.00054134	44	344	59	792	53	556	42	341	44	346	38	47	42	304	35	272	44	378
2	ARMC6	No	No	0.00061625	56	568	68	1169	61	757	55	610	60	671	41	66	58	701	55	753	43	371
2	ARMCX2	No	No	0.000661071	34	206	18	70	19	65	27	138	33	197	7	0	16	26	16	54	21	76
2	ARMCX5-GPRASP2	No	No	0.000697391	22	81	28	151	29	150	34	223	33	194	15	2	25	84	24	128	22	89
2	ARMCX6	No	No	0.000693691	63	762	62	910	58	693	62	784	60	685	34	32	48	423	61	975	50	534
2	ARSK	No	No	0.000663379	32	181	41	357	40	306	44	373	40	288	18	3	20	51	26	152	26	120
2	ARV1	No	No	0.000723317	45	355	43	385	40	307	44	373	45	372	31	22	40	265	42	419	36	251
2	ARVCF	No	No	0.000457103	14	32	53	619	19	70	16	46	16	52	8	0	14	22	18	74	15	40
2	ASB14	No	No	0.00045777	44	340	28	153	26	122	27	134	26	117	27	14	28	114	26	147	20	69
2	ASB2	No	No	0.000505669	18	59	25	123	19	68	16	51	17	55	13	1	15	26	16	55	13	28
2	ASF1A	No	No	0.000699477	61	701	59	801	66	933	75	1358	69	993	37	42	50	468	52	669	50	521
2	ASPHD2	No	No	9.5244e-06	50	450	30	176	32	183	29	166	29	144	44	84	55	620	19	82	32	190
2	ASPSCR1	No	No	0.000684407	38	255	37	280	37	262	38	282	38	260	25	10	42	314	37	317	32	186
2	ASUN	No	No	0.000715768	45	358	42	375	48	450	52	536	48	417	31	22	40	265	45	486	42	346
2	ATAD2	No	No	0.000494689	44	336	45	437	41	316	48	462	41	304	38	46	34	184	47	512	36	250
2	ATAD3A	No	No	0.000722498	44	336	43	384	44	371	39	296	42	319	22	7	42	297	38	328	28	140
2	ATAD5	No	No	0.000441421	27	128	22	100	24	103	24	108	23	96	22	7	18	42	20	89	18	54
2	ATE1	No	No	0.00047809	67	874	76	1625	76	1463	74	1323	75	1279	59	285	62	824	63	1024	62	946
2	ATG10	No	No	0.000197618	24	102	30	173	28	146	27	136	28	142	38	47	30	134	27	165	26	118
2	ATIC	No	Yes	0.000770661	75	1228	69	1190	74	1291	80	1699	80	1573	10	1	56	646	69	1317	49	499
2	ATL1	No	No	0.000467416	24	98	12	29	17	52	16	51	20	75	3	0	9	6	29	195	35	236
2	ATMIN	No	No	0.00062838	88	2600	91	4235	92	3946	90	3326	91	3353	67	526	84	2606	82	2487	82	2544
2	ATP10A	No	No	0.000403658	10	11	80	2009	58	691	77	1499	74	1224	12	1	39	258	22	110	30	161
2	ATP11C	No	No	9.18046e-06	74	1159	56	701	62	795	62	789	65	848	63	385	56	638	57	798	67	1158
2	ATP13A2	No	No	0.000707598	58	621	66	1065	69	1082	66	943	66	867	31	21	63	852	56	767	58	771
2	ATP5G1	No	No	0.000716275	61	696	55	661	54	585	53	562	59	651	15	2	57	652	57	819	38	279
2	ATP5O	No	No	0.00052292	89	2811	80	2058	85	2349	90	3183	90	3089	62	377	85	2824	85	3033	73	1553
2	ATP5S	No	No	0.000644214	47	388	44	413	42	336	38	283	41	302	33	29	45	367	37	315	38	279
2	ATP6V0A2	No	No	9.41851e-05	64	800	69	1178	69	1046	66	929	67	921	62	371	55	597	59	901	70	1320
2	ATP6V0E2	No	No	0.000716691	61	690	75	1577	83	2129	89	2955	91	3216	13	1	42	297	58	858	39	292
2	ATPAF1	No	No	0.000571317	59	638	62	887	68	1036	67	983	67	913	49	129	59	708	65	1117	47	458
2	ATXN10	No	No	0.000723288	78	1405	80	2060	72	1233	76	1418	77	1362	20	4	79	1856	74	1683	62	933
2	B3GALT6	No	No	0.00059561	57	597	68	1166	58	697	56	622	59	660	43	75	57	676	52	668	46	421
2	B3GALTL	No	No	0.000509216	31	171	53	620	46	402	38	279	42	329	28	15	24	79	37	317	22	84
2	B3GAT2	No	No	0.000242333	24	102	34	229	32	192	35	229	31	175	38	49	32	153	28	177	25	117
2	B3GAT3	No	No	0.00064685	66	869	76	1663	75	1385	72	1215	75	1245	54	190	62	819	66	1176	65	1090
2	B3GNT1	No	No	0.000716918	27	124	36	270	41	320	39	299	39	273	7	0	24	82	41	401	33	202
2	B4GALT2	No	No	0.000253851	25	103	23	108	27	135	15	39	18	60	23	7	12	12	30	200	17	49
2	B4GALT6	No	No	0.000258356	10	12	67	1096	23	99	13	30	15	44	14	2	25	89	18	72	18	55
2	B9D1	No	No	0.000575229	19	64	28	157	19	66	13	27	14	37	11	1	16	28	13	33	11	20
2	BABAM1	No	No	0.000652613	76	1294	77	1723	76	1448	75	1360	75	1279	54	188	74	1438	71	1512	69	1281
2	BAHD1	No	No	0.000440679	73	1128	82	2271	78	1611	80	1721	80	1591	60	323	60	742	67	1218	71	1381
2	BANF1	No	No	0.000662238	84	1968	88	3450	81	1852	79	1629	83	1898	46	101	82	2308	82	2559	69	1298
2	BARD1	No	No	0.000456529	44	343	31	198	30	168	31	185	26	121	28	14	22	62	35	274	35	223
2	BAZ1B	No	No	0.000458327	87	2380	85	2695	88	2897	89	3105	88	2634	68	594	74	1467	79	2205	82	2468
2	BBS2	No	No	0.000453366	46	374	48	482	52	538	66	937	63	764	45	94	54	580	50	602	55	670
2	BCAT2	No	No	0.000724261	44	333	35	260	36	250	40	312	39	274	9	0	43	322	44	441	29	147
2	BCDIN3D-AS1	No	No	0.000162783	23	91	21	92	19	69	24	108	23	92	33	27	18	41	21	99	24	100
2	BCKDHB	No	Yes	0.000752763	42	316	42	378	44	378	46	426	49	432	9	0	27	103	32	235	20	73
2	BCL7A	No	No	0.000414283	95	4914	13	34	25	119	35	239	38	265	10	1	20	50	29	182	36	247
2	BCS1L	No	No	0.000698299	51	466	38	305	44	379	45	394	46	386	25	10	35	202	35	279	29	151
2	BDH1	No	Yes	0.00073227	46	375	44	412	49	472	57	652	55	563	11	1	25	86	39	359	31	176
2	BDH2	No	No	0.000723193	34	202	43	394	43	353	45	402	47	396	14	2	30	132	37	320	38	275
2	BHLHB9	No	No	0.000521695	14	27	20	85	20	74	22	94	20	72	13	1	11	9	14	38	10	16
2	BIRC3	Yes	No	0.000136238	98	19150	50	531	81	1846	96	7382	88	2511	59	293	66	1008	65	1124	95	8967
2	BIVM	No	No	0.000711606	26	119	59	776	57	644	42	352	50	455	3	0	21	61	36	297	26	127
2	BLMH	No	Yes	0.000730582	51	472	73	1415	71	1170	75	1374	77	1402	14	1	60	756	68	1268	55	665
2	BLOC1S5	No	No	0.000658589	58	616	60	832	54	588	62	789	60	682	43	75	50	475	57	813	52	592
2	BLOC1S5-TXNDC5	Yes	No	0.000334791	99	24892	75	1545	75	1367	70	1106	69	982	44	81	80	2006	92	5190	74	1659
2	BMP8A	No	No	0.000571302	29	141	18	69	19	70	21	85	19	66	14	2	19	45	18	73	19	64
2	BMPR1A	No	No	0.000627173	39	268	40	338	55	613	45	401	44	354	16	2	15	25	29	188	31	183
2	BMS1P2	No	No	0.00059481	15	37	14	43	16	50	19	73	17	56	3	0	13	17	13	33	10	15
2	BMS1P20	No	No	0.000215291	92	3686	51	562	50	486	44	373	43	343	45	95	46	384	51	639	49	504
2	BMS1P6	No	No	0.000666679	25	109	25	122	27	134	34	215	30	158	9	0	22	67	19	84	17	50
2	BNC2	No	No	9.73911e-05	6	3	68	1144	25	118	5	1	13	32	3	0	2	0	38	339	10	15
2	BNIP3	No	No	0.000269013	33	191	38	304	45	385	60	729	55	562	39	52	30	132	48	549	58	756
2	BOD1	No	No	0.000719332	52	480	49	512	52	530	57	647	57	596	32	25	50	474	41	384	43	364
2	BOLA2	No	No	0.000238528	75	1228	74	1513	77	1516	67	980	71	1078	60	321	77	1668	62	1009	59	785
2	BOLA2B	No	No	0.000233354	75	1214	74	1494	77	1497	67	968	71	1064	60	320	76	1651	62	997	58	775
2	BOLA3	No	No	0.000659021	25	103	32	213	38	276	35	240	35	229	11	1	19	45	44	452	33	207
2	BOP1	No	Yes	0.000731309	54	540	56	703	54	567	51	530	55	552	15	2	52	517	41	392	28	146
2	BPHL	No	No	0.000711942	29	146	23	101	24	105	26	132	28	133	6	0	27	102	37	306	19	59
2	BPNT1	No	Yes	0.000735352	61	705	54	636	52	527	51	524	53	508	29	17	47	417	49	582	47	449
2	BRF1	No	No	0.000710958	47	401	56	701	54	570	54	586	54	533	34	32	46	386	44	459	40	312
2	BRIX1	No	Yes	0.0007503	50	456	48	499	50	489	56	637	54	527	17	3	38	242	39	347	36	246
2	BTBD6	No	No	0.000554538	58	631	77	1694	78	1617	73	1232	74	1187	49	132	53	549	62	1009	56	691
2	BUB1	No	No	0.000267413	24	96	11	21	10	13	17	54	12	27	9	0	5	1	29	191	14	36
2	BUB1B	No	No	0.00014554	13	24	9	16	7	4	9	11	8	8	7	0	4	0	26	151	6	5
2	C10orf2	No	Yes	0.000744365	58	623	42	377	52	528	59	720	63	780	5	0	32	158	30	208	25	110
2	C10orf25	No	No	0.000616549	21	76	29	170	21	81	14	33	22	91	10	1	28	116	16	57	18	55
2	C10orf32	No	No	0.000282323	70	1011	69	1189	71	1146	66	946	69	1001	57	243	74	1492	63	1025	60	854
2	C10orf32-ASMT	No	No	0.000406611	31	169	32	205	33	208	31	185	32	186	37	44	39	248	27	163	28	140
2	C10orf88	No	No	0.000691274	35	209	38	299	36	243	39	302	37	243	27	13	34	177	32	233	38	270
2	C11orf1	No	No	0.000685272	33	188	28	155	41	323	48	455	51	469	13	1	26	99	27	157	22	84
2	C11orf31	No	No	0.000706165	82	1775	67	1106	72	1197	75	1385	78	1456	35	33	74	1433	72	1560	56	707
2	C11orf49	No	No	0.000699435	40	276	42	368	38	276	39	289	40	297	32	26	34	182	38	340	38	283
2	C11orf57	No	No	0.000417438	66	866	63	946	65	897	69	1080	67	921	59	280	68	1113	57	806	60	858
2	C11orf58	No	No	0.000411641	93	4164	92	5054	93	4642	94	4816	94	4589	77	1198	91	4298	88	3771	90	4308
2	C11orf63	No	No	0.000643128	29	150	20	82	37	265	29	162	33	200	10	1	18	38	27	161	25	111
2	C11orf84	No	No	0.000658269	39	263	49	516	45	394	33	215	37	248	19	4	26	94	32	224	41	330
2	C12orf23	No	No	0.000541285	65	840	68	1172	63	835	74	1324	73	1152	27	13	22	66	52	645	55	669
2	C12orf29	No	Yes	0.000745202	41	290	41	358	47	439	51	529	48	418	13	1	31	144	34	255	27	136
2	C12orf43	No	No	0.000696051	50	457	57	724	56	619	57	661	58	637	38	47	49	444	44	449	43	374
2	C12orf66	No	Yes	0.000748811	44	350	31	198	35	239	43	360	42	316	6	0	26	97	25	145	21	82
2	C14orf1	No	No	0.000549343	55	550	67	1094	66	940	63	828	64	821	42	68	38	239	65	1118	49	503
2	C14orf166	No	No	0.000618854	83	1893	76	1616	81	1916	86	2372	85	2154	55	201	83	2375	73	1641	71	1397
2	C14orf169	No	No	0.000592485	47	403	55	655	60	744	63	832	60	692	36	38	37	223	59	899	59	784
2	C16orf45	No	No	4.46855e-06	25	103	39	323	47	436	25	117	38	259	49	131	14	20	34	258	45	412
2	C16orf58	No	Yes	0.000745826	73	1151	70	1238	67	962	74	1329	73	1156	35	33	62	821	67	1262	52	593
2	C16orf91	No	No	0.000135769	35	212	43	386	39	289	33	213	36	235	45	95	38	232	32	235	31	182
2	C17orf51	No	No	0.000604225	30	156	30	175	32	184	35	239	36	240	24	8	27	101	38	340	30	168
2	C17orf75	No	No	0.000688001	31	164	35	259	31	170	32	194	32	180	17	3	31	144	22	105	21	77
2	C17orf89	No	No	0.000629744	39	265	41	351	43	361	40	306	45	361	27	12	37	230	41	393	22	90
2	C17orf97	No	No	2.05852e-05	17	52	16	53	16	50	20	81	22	87	40	56	26	93	17	68	16	42
2	C18orf54	No	No	0.000544432	23	88	24	114	21	79	19	69	20	73	20	5	18	39	19	78	20	75
2	C19orf12	No	No	0.000601876	62	719	86	2850	82	1921	71	1174	78	1458	40	55	48	433	61	957	65	1066
2	C19orf24	No	No	0.000673261	58	634	57	738	63	831	59	723	61	718	36	39	55	609	53	678	39	301
2	C19orf47	No	No	0.000191882	39	272	46	440	45	383	43	356	43	340	49	124	43	329	36	286	41	325
2	C19orf48	No	Yes	0.000752215	61	707	45	433	52	528	55	608	58	623	13	1	35	199	45	463	34	212
2	C19orf70	No	No	0.000667424	53	508	51	557	56	616	54	591	57	600	36	38	51	485	53	694	38	284
2	C19orf84	No	No	4.45898e-06	3	1	25	118	9	10	2	0	5	2	13	1	9	6	4	2	13	30
2	C1orf109	No	No	0.000699808	48	416	45	423	49	464	50	489	49	431	28	15	35	197	40	362	39	299
2	C1orf123	No	No	0.000203583	47	396	60	804	54	581	55	609	56	571	54	184	58	696	47	509	42	339
2	C1orf167	No	No	0.000365291	47	398	39	319	34	215	32	195	33	199	38	49	40	269	36	300	31	180
2	C1orf21	No	No	0.000279826	11	17	93	5353	91	3572	27	136	70	1013	9	0	14	22	64	1102	73	1562
2	C1QBP	No	Yes	0.000748455	84	2018	74	1514	79	1705	85	2290	85	2168	30	20	73	1412	71	1454	68	1245
2	C1QL3	No	No	0.000485587	16	40	16	53	17	52	17	54	15	42	13	1	18	41	17	68	10	17
2	C20orf27	No	No	0.000514339	53	519	48	499	53	556	52	547	57	610	21	5	85	2726	64	1082	26	125
2	C20orf96	No	No	0.000668658	23	88	16	55	15	45	17	58	18	61	7	0	24	78	19	86	15	38
2	C21orf119	No	No	0.000503549	20	67	26	137	24	101	21	86	24	100	25	9	26	96	17	63	18	59
2	C21orf2	No	Yes	0.000745814	63	778	54	649	60	745	59	724	61	709	27	13	45	372	44	460	40	320
2	C21orf33	No	No	0.000615121	76	1307	74	1525	68	1040	77	1500	74	1217	48	122	76	1641	77	1913	63	988
2	C21orf59	No	Yes	0.000732054	59	646	55	676	58	678	59	719	59	668	33	27	51	485	44	443	41	327
2	C22orf26	No	No	7.83562e-05	22	83	22	98	18	64	22	90	19	67	34	29	22	68	21	97	17	49
2	C22orf34	No	No	1.66625e-05	23	91	35	256	24	102	20	81	20	77	34	30	29	128	23	113	21	77
2	C2orf44	No	Yes	0.000729278	46	369	45	429	43	353	42	346	43	334	14	1	25	85	36	300	36	250
2	C2orf69	No	No	0.000132599	65	809	54	648	72	1200	65	898	68	935	58	268	54	581	57	808	62	907
2	C2orf74	No	No	0.000631777	42	309	43	384	40	311	41	335	44	344	32	25	32	158	37	317	35	228
2	C3orf17	No	No	0.000483955	73	1140	73	1428	74	1319	83	1994	79	1520	63	381	69	1143	67	1252	69	1254
2	C3orf33	No	No	0.000688893	16	43	18	68	23	97	22	94	22	91	9	0	14	22	19	84	14	36
2	C4orf27	No	No	0.000567044	35	216	47	466	41	317	47	438	44	350	38	47	42	298	34	263	36	248
2	C5orf28	No	No	0.000719596	45	362	40	341	41	320	43	359	43	330	23	8	34	184	35	273	35	232
2	C5orf42	No	No	0.000691384	41	300	48	497	47	440	38	277	41	300	17	3	24	84	36	298	34	222
2	C7orf13	No	No	0.000337744	34	204	11	22	11	18	20	77	18	63	16	2	21	59	19	83	19	64
2	C7orf31	No	No	0.000622673	62	734	46	447	46	401	43	362	49	443	31	23	50	481	36	298	40	313
2	C8orf33	No	Yes	0.0007382	75	1218	76	1616	76	1423	76	1394	78	1455	33	28	65	944	68	1268	52	583
2	C8orf37	No	No	0.000549082	36	230	15	47	18	62	19	67	21	79	15	2	16	30	18	75	19	64
2	C9orf3	No	No	0.000137545	20	67	22	97	17	57	17	57	16	49	31	21	20	52	16	52	16	45
2	C9orf85	No	No	0.000379848	30	155	32	210	31	176	31	186	30	158	38	48	35	195	26	157	27	137
2	CA13	No	No	0.000426273	20	70	22	101	13	28	11	17	11	21	11	1	24	82	14	39	13	27
2	CA5BP1	No	No	0.000418448	34	200	30	183	32	190	31	186	31	178	33	27	45	363	29	184	26	126
2	CAAP1	No	No	0.000692358	49	435	50	529	49	467	50	495	49	439	27	13	46	376	45	475	48	488
2	CACFD1	No	No	0.000245001	54	538	29	163	25	110	18	67	25	109	29	18	36	204	25	139	22	89
2	CAMK2D	No	No	0.00068639	89	2662	67	1089	69	1070	71	1130	68	959	12	1	61	800	45	463	26	119
2	CAPN15	No	No	0.000666666	74	1197	91	4442	85	2420	77	1484	80	1546	30	20	70	1207	56	778	56	709
2	CAPN2	No	No	0.00069652	91	3321	97	11268	97	11741	96	6581	96	6961	26	11	96	10694	90	4560	80	2182
2	CAPN5	No	No	0.000374395	8	5	70	1264	37	266	29	162	41	311	11	1	18	42	28	169	20	71
2	CARKD	No	No	0.000666775	60	666	50	544	58	692	66	952	63	784	38	46	54	568	57	801	58	770
2	CASD1	No	No	0.000696512	68	920	67	1124	67	979	65	902	66	866	20	4	44	333	47	530	40	318
2	CASP10	No	No	8.8382e-05	68	917	86	2857	65	908	75	1359	71	1093	64	429	71	1286	59	904	69	1288
2	CASP6	No	No	0.000536761	29	149	22	99	33	196	56	640	46	387	24	9	33	166	40	361	35	231
2	CBLB	No	No	0.000577778	72	1077	88	3221	91	3526	80	1716	86	2294	35	36	40	270	71	1454	69	1272
2	CBR3	No	No	0.000392144	24	95	11	24	12	20	31	190	26	114	14	1	11	10	25	142	27	128
2	CBR3-AS1	No	No	0.000191686	19	61	11	22	12	22	20	76	15	46	24	8	18	42	18	74	15	38
2	CBR4	No	No	9.86324e-06	51	465	58	743	42	336	48	452	45	371	55	208	43	325	45	471	41	322
2	CBX5	No	No	0.000718955	86	2224	79	1944	81	1865	89	2953	87	2448	24	8	50	468	76	1824	61	888
2	CCAR2	No	No	0.000358806	79	1511	87	3113	81	1902	88	2830	86	2301	70	670	79	1928	79	2172	77	1940
2	CCDC104	No	No	0.000220294	34	196	33	216	44	375	65	891	53	512	40	58	26	95	36	292	48	481
2	CCDC107	No	Yes	0.000730266	47	398	63	918	65	898	54	584	56	577	27	12	41	290	45	481	43	357
2	CCDC109B	No	No	0.000699551	84	1935	59	801	80	1772	91	3504	89	2719	14	2	81	2127	59	885	46	434
2	CCDC117	No	No	5.31382e-05	74	1178	74	1518	65	891	63	822	63	781	63	406	65	933	57	804	68	1215
2	CCDC122	No	No	8.40899e-05	27	131	15	44	17	57	17	57	17	58	30	20	21	56	19	82	19	62
2	CCDC14	No	Yes	0.000732933	49	434	50	529	50	498	58	680	54	528	17	3	38	236	39	360	40	317
2	CCDC144A	No	No	8.71066e-07	9	9	15	46	15	44	23	96	17	58	29	18	21	57	8	13	9	12
2	CCDC144B	No	No	1.88819e-06	15	35	28	158	30	159	41	330	33	196	41	62	36	209	15	52	17	48
2	CCDC167	No	No	0.000708616	40	284	40	337	52	536	49	481	45	363	17	3	24	81	36	288	28	141
2	CCDC176	No	No	0.00069828	26	118	30	177	32	186	32	198	33	198	20	4	22	63	28	177	23	91
2	CCDC22	No	No	0.000617574	53	518	50	546	49	464	54	581	54	543	33	28	64	909	50	593	48	482
2	CCDC34	No	No	0.000631552	20	73	19	74	20	71	25	120	25	110	3	0	10	8	20	92	12	23
2	CCDC42B	No	No	0.000725082	41	294	40	341	40	306	40	317	41	299	17	3	43	315	34	253	30	171
2	CCDC53	No	No	0.00037017	53	506	47	461	46	418	50	505	51	468	51	157	47	411	44	443	46	423
2	CCDC58	No	Yes	0.000730467	25	106	23	109	23	93	30	166	28	140	9	0	21	59	26	149	21	81
2	CCDC6	No	No	0.000714163	92	3632	71	1290	79	1710	78	1561	80	1543	16	2	79	1949	81	2352	71	1445
2	CCDC73	No	No	0.000569455	42	312	34	244	40	313	47	447	47	401	32	24	50	470	33	246	31	172
2	CCDC86	No	No	0.00071808	51	472	45	437	50	498	51	508	54	536	12	1	56	643	53	681	38	273
2	CCDC91	No	Yes	0.000739893	64	793	64	989	68	1021	68	1038	68	954	33	29	53	542	54	709	49	503
2	CCDC92	No	No	0.000656289	71	1065	83	2344	82	2006	75	1376	77	1357	42	72	51	505	69	1331	62	919
2	CCDC94	No	No	0.000558726	56	584	54	649	51	503	55	609	53	507	48	122	47	405	45	481	49	502
2	CCNA2	No	No	0.000394657	27	121	23	105	23	97	28	146	25	112	27	12	21	58	38	326	19	67
2	CCNE2	No	No	2.0816e-05	21	77	17	58	17	55	24	104	20	75	40	58	22	63	31	213	17	52
2	CCNF	No	No	0.000590415	27	122	37	286	24	106	24	105	21	82	16	2	17	36	30	203	22	86
2	CCT7	No	No	0.000709709	91	3424	91	4141	91	3724	92	3981	93	4008	66	476	84	2649	87	3410	84	2850
2	CD226	No	No	0.000366677	15	37	90	3786	87	2662	77	1446	72	1096	14	2	13	16	34	264	76	1771
2	CD38	No	No	5.19537e-05	63	756	78	1786	17	55	25	118	20	74	30	18	26	99	12	29	90	4542
2	CD52	Yes	No	0.000670141	99	34627	96	8018	99	26596	99	24500	98	20411	42	67	97	14074	98	22561	96	10150
2	CD70	No	No	0.000112279	27	127	4	3	12	20	12	24	13	28	3	0	1	0	4	3	29	152
2	CD72	No	No	0.000314357	87	2413	33	223	21	83	11	18	14	34	12	1	14	21	16	60	19	63
2	CDC20	No	No	0.000148904	20	71	12	27	11	18	13	26	11	21	14	1	5	1	27	165	6	6
2	CDCA5	No	No	0.00017083	19	60	24	112	15	39	15	44	14	34	21	6	9	5	33	246	15	40
2	CDK1	No	No	0.000243364	15	35	16	51	13	26	14	36	12	23	8	0	6	1	43	429	15	37
2	CDK2	No	No	0.000161126	44	347	58	746	46	414	42	351	49	434	49	130	37	229	38	328	49	493
2	CDK20	No	No	0.000283948	10	11	16	53	22	91	31	188	29	147	19	4	17	34	17	68	17	51
2	CDK6	No	No	0.00045996	72	1075	86	2853	88	2909	86	2479	86	2297	47	110	49	456	83	2635	57	726
2	CDKAL1	No	No	0.00070353	49	425	47	462	48	454	48	464	48	415	25	10	32	163	41	394	47	452
2	CDKN2AIPNL	No	No	0.000693842	52	487	47	470	49	462	48	459	52	496	29	17	43	327	35	280	33	198
2	CDKN2C	No	No	0.000191047	20	69	44	412	28	147	27	139	24	102	29	16	31	141	36	298	17	50
2	CDT1	No	No	0.000386746	15	36	22	98	14	37	16	48	14	36	13	1	11	9	19	83	8	11
2	CEBPZ	No	No	0.000700609	73	1139	70	1237	72	1185	80	1754	76	1341	52	158	67	1069	69	1323	67	1175
2	CEBPZ-AS1	No	No	0.000582517	74	1186	73	1442	74	1304	77	1495	76	1308	53	178	66	1020	71	1492	57	740
2	CENPF	No	No	0.000388776	18	59	18	66	14	33	29	162	19	68	13	1	10	7	41	384	12	25
2	CENPJ	No	No	0.000611692	40	277	32	214	28	146	28	152	28	133	20	5	25	90	31	211	33	205
2	CENPL	No	No	0.000523084	30	152	33	228	33	207	27	141	29	152	24	9	17	32	29	187	26	124
2	CENPU	No	No	0.000266373	28	139	32	203	26	121	26	129	25	112	33	28	24	78	34	256	20	73
2	CEP128	No	No	0.000719101	26	119	20	80	27	129	27	136	22	87	8	0	17	37	21	102	19	61
2	CEP250	No	No	0.000590703	77	1319	78	1844	77	1539	74	1303	76	1299	48	121	54	579	65	1115	64	1005
2	CEP290	No	No	0.000697511	43	327	36	264	43	355	47	436	43	333	13	1	26	98	30	207	30	168
2	CEP41	No	Yes	0.000727471	27	129	48	490	39	296	41	335	58	619	10	1	29	119	39	358	30	164
2	CEP55	No	No	0.000252064	14	28	15	44	13	25	16	48	12	26	9	0	6	2	37	320	13	28
2	CEP76	No	No	0.000666465	29	146	28	151	27	137	31	190	29	152	25	10	25	90	27	162	31	172
2	CEP78	No	No	0.000491868	35	206	82	2304	59	702	43	369	55	566	22	7	24	81	29	181	22	85
2	CEP85	No	No	0.00058551	45	350	49	519	48	455	53	566	51	469	34	29	61	804	47	519	40	314
2	CEP89	No	No	0.000151346	28	135	24	118	25	116	23	101	21	83	36	37	25	84	23	122	23	95
2	CETN3	No	No	0.000670751	34	199	32	207	27	134	39	292	35	221	24	9	31	149	29	182	34	215
2	CFH	No	No	0.000208108	2	0	17	63	38	270	41	328	34	204	3	0	8	4	16	58	20	68
2	CFL2	No	No	0.000600819	58	630	47	460	51	512	36	246	41	313	23	7	32	156	50	613	47	456
2	CHAC2	No	No	2.0077e-05	24	99	18	70	15	40	18	64	17	54	39	51	11	10	19	84	18	59
2	CHADL	No	No	0.000626166	18	58	21	90	19	65	22	93	21	82	23	7	21	59	19	81	19	65
2	CHAF1A	No	No	1.06516e-05	37	243	42	370	37	255	35	236	33	199	48	121	48	435	36	294	34	213
2	CHCHD5	No	No	0.000116679	34	203	41	360	40	310	36	247	38	265	46	98	44	333	34	265	31	182
2	CHD1L	No	No	0.000686878	75	1244	63	946	62	790	60	728	63	774	28	14	58	685	69	1327	55	686
2	CHD9	No	No	0.00022156	88	2623	80	2030	81	1908	68	1021	72	1133	63	387	70	1184	81	2364	69	1274
2	CHEK2	No	No	0.000659671	36	223	28	151	18	62	24	109	22	86	11	1	31	142	29	188	21	81
2	CHI3L2	No	No	0.000311021	72	1091	70	1231	54	586	63	824	59	660	14	1	21	56	7	9	89	4038
2	CHML	No	No	0.000582528	74	1192	44	407	52	529	53	561	57	594	29	17	59	727	41	398	50	542
2	CHN2	No	No	0.000324405	10	13	63	937	74	1315	18	65	47	403	12	1	65	944	39	350	23	95
2	CHORDC1	No	No	0.000500564	65	808	58	757	61	768	67	964	63	762	47	112	53	550	56	790	60	822
2	CHPF	No	No	0.000318343	39	273	42	375	34	216	29	164	28	134	9	0	2	0	32	234	48	474
2	CHST12	No	No	0.000587249	60	665	92	4947	86	2578	56	622	74	1188	23	7	47	406	36	300	47	452
2	CHST14	No	No	0.000363109	50	446	67	1125	49	460	42	350	44	346	39	53	56	634	39	355	31	177
2	CIAPIN1	No	No	0.000602488	56	572	70	1236	59	712	69	1062	75	1259	46	103	63	868	63	1023	62	929
2	CIRH1A	No	Yes	0.000758434	61	693	56	703	59	706	66	960	67	890	14	1	50	475	53	689	46	429
2	CIZ1	No	No	0.000688225	84	1931	81	2179	85	2342	83	2079	85	2098	51	150	76	1641	68	1280	68	1237
2	CKS1B	No	No	0.000689418	54	529	45	437	37	261	38	282	40	285	19	4	32	158	40	380	33	203
2	CLCF1	No	No	0.00023981	41	298	24	112	37	266	18	65	26	118	27	12	25	88	22	106	48	476
2	CLCN6	No	No	0.000305637	78	1379	50	546	48	455	40	317	45	369	43	74	61	788	53	686	48	470
2	CLECL1	No	No	0.000478653	59	643	15	48	25	110	24	110	24	103	13	1	22	65	23	114	22	89
2	CLIC6	No	No	0.000153325	8	5	6	5	16	49	12	22	17	57	3	0	1	0	16	57	10	18
2	CLNS1A	No	No	0.00070473	84	1923	75	1574	80	1775	85	2296	86	2226	27	13	85	2704	67	1220	63	990
2	CLUAP1	No	No	0.000632544	31	166	38	298	47	429	62	785	57	598	20	5	25	89	33	245	28	138
2	CLYBL	No	No	0.000687282	31	165	23	108	28	143	36	255	33	195	8	0	19	43	34	263	21	80
2	CMC1	No	No	0.000282799	26	116	81	2197	70	1092	32	202	62	733	34	31	37	216	41	400	44	378
2	CMC4	No	No	0.000708725	43	326	44	416	49	473	46	429	49	443	28	16	40	264	44	456	34	216
2	CMPK1	No	No	0.000652964	96	6274	94	6403	96	7985	97	8914	97	7905	63	387	91	4323	92	5192	87	3347
2	CNNM2	No	No	0.000608482	35	217	35	246	40	305	32	202	35	219	34	31	31	150	31	213	33	200
2	CNOT11	No	No	2.96087e-06	74	1172	77	1697	78	1581	80	1766	80	1578	73	829	75	1533	70	1384	72	1512
2	CNPY2	No	Yes	0.0007339	67	884	72	1340	72	1200	69	1065	70	1016	41	65	64	898	62	985	58	779
2	COG2	No	Yes	0.000728809	64	785	63	918	60	750	69	1052	66	872	22	6	64	927	61	948	51	546
2	COG4	No	No	0.000392168	69	945	63	946	66	920	71	1129	71	1060	60	314	66	986	65	1119	63	948
2	COG8	No	No	0.000338501	65	822	63	951	59	702	64	875	63	781	60	305	56	632	58	830	55	684
2	COIL	No	No	0.000476331	60	675	49	511	51	522	57	662	53	510	49	133	45	359	49	565	50	537
2	COLGALT2	No	No	0.000181843	8	5	67	1124	30	166	14	35	23	97	10	1	9	5	31	213	17	48
2	COMMD3-BMI1	No	No	0.000690319	87	2343	84	2600	87	2668	87	2668	87	2316	45	96	72	1336	72	1544	65	1054
2	COMTD1	No	No	0.000443463	16	41	26	131	27	132	24	108	22	91	21	6	22	63	20	94	12	23
2	COPS6	No	No	0.000390171	68	924	74	1479	73	1263	71	1148	72	1137	60	320	71	1270	63	1032	59	794
2	COPS8	No	No	0.000669982	59	659	73	1408	68	1040	66	927	65	831	45	94	61	800	65	1112	58	762
2	COPZ1	No	No	0.000515188	89	2831	92	4546	91	3725	90	3229	90	3055	69	638	90	3999	88	3660	79	2091
2	COQ4	No	No	0.000694021	51	466	53	604	55	593	53	557	53	513	29	16	46	392	38	338	31	178
2	COQ6	No	No	0.000689903	41	292	36	273	40	314	46	412	43	341	30	19	38	239	36	293	32	190
2	COX10	No	Yes	0.000740655	55	544	56	692	62	796	60	747	62	756	17	3	51	505	47	519	46	419
2	COX11	No	No	0.000718562	78	1417	73	1445	79	1717	82	1936	82	1812	28	15	57	659	57	821	49	512
2	COX4I1	No	No	0.000380632	97	8306	94	6436	96	7895	97	9182	97	9523	82	1745	96	8648	95	8014	90	4420
2	COX7A2L	No	No	0.000315031	86	2139	84	2602	86	2532	88	2728	89	2772	69	620	87	3095	79	2117	72	1455
2	COX7C	No	No	0.000697987	96	6239	91	4126	95	6171	96	7688	96	7337	54	192	92	5193	91	4720	84	2863
2	CPSF4	No	No	0.000713062	57	595	53	614	54	588	55	610	57	596	40	55	48	424	43	436	45	397
2	CREB3L4	No	No	0.000537962	38	257	38	297	29	151	23	99	26	120	25	10	30	133	22	105	21	77
2	CRELD1	No	No	0.000647251	49	428	65	1026	56	622	52	532	54	546	33	28	44	340	49	573	59	786
2	CRELD2	No	No	0.00028937	51	474	64	983	62	801	46	412	51	474	48	120	45	370	49	578	39	298
2	CRLS1	No	No	0.000692328	52	493	56	708	57	650	59	711	59	653	20	5	64	918	54	713	41	330
2	CRTAM	No	No	0.000291862	6	2	49	516	65	904	22	91	78	1413	10	1	36	203	42	421	36	246
2	CRY1	No	No	0.000310286	31	168	70	1240	63	825	63	821	62	742	42	72	40	268	41	397	46	421
2	CRYZ	No	Yes	0.000740764	55	565	68	1173	59	717	58	683	58	639	10	1	37	217	51	624	51	565
2	CSNK2A2	No	No	0.000677893	52	487	46	454	50	489	55	611	56	578	34	33	46	385	46	494	51	548
2	CSRP2BP	No	Yes	0.000765574	66	849	66	1056	66	943	71	1142	71	1082	21	5	56	645	54	714	48	474
2	CTPS1	No	Yes	0.000753952	39	267	45	430	42	336	37	271	39	276	6	0	39	244	43	437	29	153
2	CTSF	No	No	0.000655227	27	125	47	472	51	503	42	348	46	384	13	1	17	36	41	398	25	115
2	CUL4A	No	No	0.000591326	79	1456	85	2628	86	2546	86	2471	85	2161	64	416	81	2168	80	2316	78	1954
2	CWC27	No	Yes	0.000729417	51	464	53	620	53	560	56	630	56	586	30	19	52	528	44	442	42	355
2	CYB5RL	No	Yes	0.000744353	24	102	22	98	23	96	24	104	22	91	6	0	19	47	25	146	18	55
2	CYCSP24	No	Yes	0.000730428	36	230	25	118	30	161	34	220	35	217	12	1	25	84	31	216	25	110
2	CYP20A1	No	No	0.000679967	51	479	51	554	55	601	59	709	55	563	41	64	49	455	52	654	47	452
2	CYTH3	No	No	3.7942e-05	39	271	73	1400	76	1458	48	450	59	655	55	216	49	443	58	855	44	388
2	DAAM1	No	No	0.000652745	59	638	42	378	36	253	47	447	37	247	27	13	37	219	35	274	33	202
2	DAB2IP	No	No	7.47128e-05	8	5	7	8	13	29	4	1	22	85	18	3	11	9	10	18	3	2
2	DARS	No	No	0.000582536	82	1739	67	1118	70	1130	82	1956	81	1662	54	198	70	1198	75	1739	73	1538
2	DBF4	No	No	0.000702899	49	436	46	449	53	549	53	562	49	434	28	15	33	171	39	354	42	353
2	DBF4B	No	No	3.64216e-05	32	176	23	105	23	92	24	107	25	112	38	48	25	87	21	102	31	182
2	DCAF4	No	No	0.000680366	49	429	29	171	33	210	36	246	35	218	13	1	21	57	36	293	21	77
2	DCLRE1A	No	No	0.000678785	33	194	55	669	54	584	44	372	47	395	19	4	29	120	47	521	44	389
2	DCP1B	No	Yes	0.00074335	40	285	36	274	47	437	50	499	49	426	12	1	35	197	36	291	39	290
2	DCTPP1	No	No	0.000718342	67	900	57	711	51	501	56	634	54	537	23	7	47	414	53	699	43	359
2	DCUN1D4	No	No	0.000417674	48	413	43	395	48	449	56	640	53	510	41	66	37	227	45	476	41	329
2	DCXR	No	No	0.000408579	49	437	59	782	50	492	55	614	55	555	48	123	48	419	57	795	43	371
2	DDHD1	No	No	0.000456075	72	1074	68	1167	75	1378	74	1303	73	1173	51	154	50	468	67	1226	64	1046
2	DDHD2	No	Yes	0.000729429	86	2270	80	2077	84	2208	83	2063	84	1946	21	5	47	405	59	868	50	537
2	DDX10	No	Yes	0.0007635	53	503	49	517	54	575	50	500	52	505	6	0	45	362	41	390	32	193
2	DDX11	No	No	0.000493553	53	504	41	363	41	324	46	429	44	356	20	4	28	115	33	241	37	258
2	DDX11L2	No	No	2.54428e-06	23	91	26	137	26	127	26	127	26	121	35	34	24	84	18	71	14	33
2	DDX18	No	No	0.00069023	87	2417	87	3168	85	2408	92	3926	91	3224	58	260	85	2802	81	2452	77	1870
2	DDX19A	No	Yes	0.000742383	77	1322	79	1923	77	1498	79	1673	81	1695	43	80	75	1502	72	1584	63	952
2	DDX19B	No	No	0.00067886	68	910	73	1446	72	1196	69	1052	71	1048	47	113	67	1055	59	877	58	769
2	DDX20	No	No	8.67822e-07	61	706	47	459	53	549	55	617	53	506	59	300	43	328	54	717	51	560
2	DDX21	No	No	0.000487633	89	2708	88	3278	89	3042	92	4011	92	3434	65	469	93	5824	87	3331	82	2491
2	DDX28	No	No	0.000274814	51	469	64	957	49	476	59	718	58	632	52	160	62	810	54	733	43	366
2	DDX31	No	Yes	0.000746506	46	381	34	233	34	218	43	364	42	319	11	1	30	136	36	290	29	158
2	DDX47	No	No	0.000658795	69	965	63	918	58	688	71	1181	68	933	41	61	62	836	60	940	61	882
2	DDX49	No	No	8.67295e-05	51	473	59	799	53	549	51	510	52	499	54	199	64	895	49	572	39	290
2	DDX54	No	Yes	0.000745062	74	1171	73	1412	72	1194	74	1336	75	1237	22	7	71	1294	64	1104	58	756
2	DDX56	No	No	0.000623168	57	602	52	582	52	533	63	850	58	636	44	81	57	650	53	677	49	513
2	DEGS2	No	No	6.49155e-05	12	19	25	120	5	2	5	2	6	2	7	0	7	2	10	20	8	11
2	DENND4C	No	No	0.000444121	73	1123	87	3084	88	2778	86	2424	86	2251	57	258	67	1041	91	4710	79	2129
2	DET1	No	No	0.000630182	32	182	27	145	27	129	33	209	30	161	27	13	33	171	26	150	24	104
2	DEXI	No	No	0.000714884	73	1154	60	822	65	891	64	861	64	811	33	27	49	455	63	1058	47	459
2	DGCR6	No	No	0.000489654	22	84	32	212	35	229	34	221	36	239	29	16	34	175	32	226	21	75
2	DGCR8	No	No	0.000672569	57	592	66	1047	68	1038	66	930	72	1121	41	66	57	656	50	591	51	563
2	DHCR7	No	No	0.000548847	44	337	52	597	51	518	44	371	49	437	28	14	26	98	59	870	39	299
2	DHRS3	No	No	0.000346749	9	8	79	1939	59	701	58	682	53	517	7	0	9	6	54	705	37	262
2	DHRS4-AS1	No	No	0.000713057	66	856	69	1199	66	942	65	904	67	909	31	21	69	1155	58	848	53	616
2	DHX33	No	No	0.000500697	54	540	47	459	54	578	51	528	54	547	45	92	56	632	48	556	45	415
2	DHX35	No	No	0.000693416	38	254	38	305	39	282	45	395	43	339	28	15	38	242	41	398	36	246
2	DHX37	No	Yes	0.000729694	62	726	53	619	58	696	55	618	60	673	21	5	52	511	47	510	45	412
2	DIEXF	No	Yes	0.000733989	71	1035	54	635	60	743	66	961	64	793	17	3	43	324	51	617	57	744
2	DIS3L	No	Yes	0.000761721	66	861	67	1119	69	1058	72	1196	69	991	18	3	59	733	55	737	44	384
2	DIS3L2	No	Yes	0.000731718	58	625	53	616	60	741	60	748	60	677	18	3	46	395	41	396	38	281
2	DLGAP5	No	No	0.00015545	13	25	9	14	10	14	11	20	9	12	6	0	1	0	22	110	5	4
2	DLL1	No	No	0.000370923	16	42	36	270	13	25	18	65	26	118	3	0	7	2	28	176	39	284
2	DNAJA3	No	No	0.000724856	68	931	60	817	63	835	69	1077	69	994	37	41	56	645	53	689	46	432
2	DNAJB9	No	No	2.87144e-05	88	2466	79	1968	89	3140	79	1604	82	1763	71	740	64	923	72	1564	79	2115
2	DNAJC16	No	No	0.000542343	70	998	53	608	56	644	64	883	62	726	47	113	55	594	49	585	55	679
2	DNAJC17	No	No	0.000532419	27	130	36	262	28	145	27	138	27	126	33	27	29	128	26	155	28	145
2	DNAJC18	No	No	0.000647022	31	164	28	153	33	202	32	194	34	212	18	3	22	68	23	114	37	265
2	DNAJC19	No	No	0.000721385	52	491	46	455	52	535	54	594	56	590	27	13	42	308	36	303	36	247
2	DNAJC2	No	No	0.000698977	45	362	44	404	44	377	52	546	49	441	35	33	47	410	42	408	40	320
2	DNAJC24	No	Yes	0.000735199	47	388	52	600	53	564	56	641	58	620	19	4	37	227	42	404	40	308
2	DNAJC30	No	No	0.000719897	47	395	39	321	40	300	43	362	44	348	17	3	40	263	35	278	36	240
2	DNAL1	No	No	0.000620251	36	232	42	378	44	366	40	309	42	325	32	25	30	138	36	294	32	191
2	DNM3	No	No	0.000256172	13	22	15	44	13	28	17	58	13	31	17	3	11	10	33	246	12	23
2	DOK2	No	No	0.000245612	41	296	96	9634	94	5155	89	3130	88	2560	45	94	95	7146	76	1843	44	391
2	DOPEY1	No	No	0.000597543	69	945	61	862	62	810	68	1016	66	860	46	98	53	536	50	610	58	773
2	DPH1	No	Yes	0.000728162	73	1117	74	1471	73	1274	75	1344	74	1183	49	129	67	1055	63	1039	64	1020
2	DPH2	No	Yes	0.000739669	65	834	60	818	62	790	61	765	65	832	17	3	52	518	46	502	36	250
2	DPH6	No	Yes	0.00073344	27	130	34	232	31	182	34	221	32	183	10	1	33	170	26	155	22	82
2	DPM2	No	No	0.000657389	56	581	63	940	63	832	51	523	57	600	43	77	52	534	54	721	50	530
2	DPYSL4	No	No	0.000131535	6	2	12	30	9	10	24	111	12	26	7	0	7	3	8	12	8	9
2	DRG1	No	No	0.000609171	72	1089	68	1150	69	1061	71	1163	71	1088	54	187	67	1062	60	934	62	907
2	DRG2	No	No	0.000721351	60	685	65	1021	62	794	60	733	61	708	34	30	59	705	49	582	46	422
2	DROSHA	No	Yes	0.000726868	52	481	56	690	55	610	60	746	58	623	29	16	46	376	53	689	54	643
2	DTD2	No	Yes	0.000749327	50	444	44	411	47	438	51	510	53	512	15	2	42	301	38	325	31	177
2	DTL	No	No	0.000300131	17	48	26	130	15	41	14	34	14	37	6	0	4	1	27	167	7	9
2	DTWD1	No	No	0.000684185	45	361	39	320	43	350	45	396	46	384	28	15	44	338	36	298	30	161
2	DTYMK	No	No	0.000689364	39	271	43	386	41	320	39	299	40	294	22	6	36	209	40	367	27	136
2	DUS3L	No	No	0.000659167	47	402	41	358	44	373	47	433	48	408	30	19	45	374	37	314	32	193
2	DUS4L	No	Yes	0.000730829	32	182	28	153	31	169	35	230	32	187	18	3	28	113	25	139	20	73
2	DUSP14	No	No	0.00047827	27	123	51	554	45	382	38	286	46	375	19	4	17	35	55	757	50	524
2	DUSP7	No	No	1.17149e-06	31	170	58	760	64	863	72	1181	66	864	61	346	77	1669	70	1409	42	350
2	DVL1	No	No	0.000444636	45	355	42	366	51	508	48	459	49	432	45	94	43	329	40	366	42	350
2	DYM	No	No	0.000136318	67	893	68	1136	69	1053	64	872	66	868	62	365	73	1423	63	1024	60	820
2	DYNC2H1	No	No	0.000462427	12	22	19	71	23	99	16	49	19	66	13	1	17	34	14	42	13	28
2	DYRK4	No	Yes	0.000739281	50	448	37	294	39	295	39	303	40	296	11	1	39	248	43	422	33	206
2	E2F1	No	No	0.000450595	20	73	32	207	18	61	18	63	15	42	9	0	11	10	29	182	8	9
2	EBAG9	No	No	0.000644261	67	893	49	508	55	608	61	777	60	679	40	60	51	510	47	513	46	426
2	EBNA1BP2	No	No	0.000710204	52	497	54	628	48	447	53	554	53	510	32	24	52	533	53	692	43	355
2	ECH1	No	No	0.000618671	87	2414	88	3324	84	2262	86	2362	87	2400	52	159	86	2984	75	1807	66	1130
2	ECSIT	No	No	0.000664542	61	704	52	601	58	678	58	683	60	688	31	21	58	690	44	454	36	240
2	EDA	No	No	0.000140577	6	2	1	0	12	23	33	205	23	94	3	0	8	4	22	112	10	16
2	EDC3	No	No	0.000636387	65	808	69	1184	67	962	70	1087	71	1058	51	155	54	571	56	777	61	866
2	EEF1E1	No	No	0.000720003	44	334	38	306	41	322	47	434	46	384	17	3	41	277	41	393	34	208
2	EEF1E1-BLOC1S5	No	No	0.000697322	64	791	65	1006	61	776	68	1014	66	884	43	76	56	636	62	1021	56	700
2	EEFSEC	No	No	0.00071328	47	394	55	667	48	454	56	636	56	578	16	2	56	638	49	567	34	219
2	EFCAB13	No	No	0.000506887	38	252	11	22	13	29	20	74	19	70	10	1	19	47	16	58	16	44
2	EFCAB14	No	No	4.6627e-05	94	4736	96	9401	96	8266	95	5668	95	5659	87	2876	94	6629	95	7350	92	5200
2	EID1	No	No	0.000581631	94	4756	95	7293	95	6894	96	6798	95	5437	63	388	94	6953	86	3272	85	3102
2	EIF1AX	No	No	0.000518407	83	1814	78	1790	82	1977	85	2325	85	2064	59	303	77	1744	82	2607	76	1786
2	EIF2A	No	No	0.000658673	85	2073	77	1734	84	2201	90	3147	89	2792	44	84	88	3506	80	2315	75	1709
2	EIF2AK3	No	No	0.000585125	91	3210	68	1140	66	951	65	891	65	828	37	43	54	571	57	814	61	889
2	EIF2B1	No	No	0.000559013	66	870	73	1440	65	912	71	1151	68	951	50	135	76	1642	66	1168	59	803
2	EIF3B	No	No	0.000723872	84	2009	85	2790	80	1745	87	2658	87	2320	38	46	84	2652	84	2812	73	1533
2	EIF3C	No	No	0.000613167	95	5194	94	6277	93	4825	95	6365	95	5821	61	339	96	9984	94	7226	89	3980
2	EIF3CL	No	No	0.000613926	95	5005	94	6004	93	4690	95	6138	95	5602	60	326	96	9584	94	6905	88	3805
2	EIF3I	No	No	0.000680195	88	2500	86	2932	86	2503	88	2810	88	2578	53	181	87	3019	82	2601	78	2034
2	EIF3M	No	No	0.000585206	87	2392	79	1958	86	2441	91	3481	91	3138	53	174	90	4203	78	2099	73	1540
2	EIF5A2	No	No	0.000443688	30	152	64	982	58	680	45	393	50	447	28	15	21	59	37	313	32	191
2	ELAC1	No	Yes	0.000731672	37	234	45	428	35	237	43	367	41	306	22	6	33	173	33	240	32	192
2	ELL3	No	No	0.000391497	40	280	25	119	19	66	17	60	17	57	24	8	20	49	23	115	20	71
2	ELOVL6	No	No	0.000284701	8	6	57	712	34	218	15	45	25	108	10	1	9	6	14	41	15	40
2	ELP2	No	No	0.000670837	64	784	50	538	54	568	68	1017	63	768	40	56	55	592	53	694	50	519
2	ELP5	No	No	0.000714345	62	746	62	908	61	780	57	651	63	767	38	45	55	608	48	539	48	481
2	ELP6	No	No	0.000712	44	337	53	611	47	421	44	376	45	371	22	7	40	270	40	380	41	327
2	EMC4	No	No	1.78114e-06	76	1270	78	1795	79	1718	76	1418	78	1449	72	778	74	1466	73	1618	72	1522
2	EMG1	No	Yes	0.000740088	51	475	52	586	49	460	55	599	53	524	33	28	44	350	49	561	48	466
2	EML2	No	No	0.000525919	47	389	63	953	57	667	50	504	52	490	42	68	52	535	45	463	53	607
2	ENC1	No	No	0.000109108	48	420	80	1986	85	2371	36	247	65	827	50	139	64	918	76	1888	42	340
2	ENDOD1	No	Yes	0.00073327	74	1197	73	1432	69	1046	59	717	63	767	13	1	38	236	48	557	54	634
2	ENDOG	No	No	0.000720568	42	316	47	457	47	429	47	446	48	420	29	18	44	341	38	327	33	199
2	ENDOV	No	No	0.000266647	28	135	19	74	18	59	17	61	18	64	28	15	27	104	20	93	18	57
2	ENGASE	No	No	0.000453116	54	530	48	485	51	514	61	759	59	655	38	49	55	617	42	415	44	378
2	ENO2	No	No	0.000338303	46	380	38	303	67	973	72	1197	69	985	16	2	6	2	50	596	62	907
2	ENOSF1	No	No	0.000603817	32	182	47	461	46	420	49	481	48	416	14	2	19	46	65	1110	35	231
2	ENOX2	No	No	0.000656945	55	564	60	804	54	574	56	632	54	542	37	44	62	817	50	612	47	455
2	ENPP4	No	No	0.000390769	56	568	90	3722	83	2096	52	545	71	1073	35	34	32	153	63	1043	79	2092
2	EPM2A	No	No	0.000707923	49	428	34	240	33	206	36	247	39	270	13	1	34	189	38	338	27	127
2	EPT1	No	No	0.00062267	68	932	62	908	68	1016	67	990	68	961	39	52	44	339	66	1194	65	1084
2	ERCC1	No	No	0.000441263	76	1266	68	1142	75	1368	68	1013	72	1113	52	163	79	1884	68	1296	56	696
2	ERCC2	No	No	0.000686458	35	214	35	252	32	184	34	226	34	207	14	2	42	311	36	294	24	100
2	ERCC8	No	No	0.000714023	31	163	34	229	33	207	32	199	33	201	15	2	37	219	31	219	24	106
2	ERGIC3	No	No	0.000589293	87	2411	81	2089	88	2755	88	2772	89	2803	61	330	85	2744	82	2594	77	1860
2	ERH	No	No	0.000199979	81	1677	80	2051	78	1620	82	1882	81	1683	70	661	82	2200	78	2027	74	1631
2	ERI3	No	No	0.000719416	55	555	57	726	54	586	53	566	57	614	20	5	52	513	49	578	37	266
2	ERMARD	No	No	0.00066424	32	182	30	177	29	156	33	209	30	164	26	12	31	145	30	201	31	181
2	ERMP1	No	No	0.000388592	55	549	89	3597	76	1430	63	846	67	914	44	83	48	435	85	3072	60	856
2	ERP29	Yes	No	0.0005062	98	10639	92	4502	96	7433	97	8702	97	7855	70	663	96	10223	96	8786	88	3719
2	ESYT1	No	No	0.00071674	91	3268	95	7077	94	5159	96	7815	96	6980	49	132	85	2734	93	6360	82	2563
2	ETAA1	No	No	0.000682979	49	423	44	416	48	459	49	475	47	400	25	10	33	171	36	292	38	278
2	EVI5L	No	No	0.000253355	40	281	43	384	42	337	37	269	37	254	45	91	42	304	36	292	35	234
2	EXD3	No	No	0.000578894	22	86	25	126	23	94	24	111	21	83	22	6	23	74	17	69	17	48
2	EXO5	No	No	1.7141e-06	34	196	40	343	34	214	34	220	33	195	49	133	30	138	34	261	34	212
2	EXOC2	No	No	0.000668346	65	827	70	1250	70	1110	75	1344	71	1092	46	98	58	683	65	1149	68	1240
2	EXOG	No	Yes	0.000729985	39	264	39	318	38	273	42	350	39	279	14	1	26	95	31	214	35	226
2	EXOSC1	No	No	0.000389479	46	372	46	456	46	404	50	492	49	427	46	104	54	576	42	404	44	379
2	EXOSC7	No	Yes	0.000760407	45	350	53	611	47	425	53	565	51	473	14	1	41	289	40	362	34	210
2	EXOSC9	No	No	0.000644063	51	471	54	627	51	522	61	758	56	578	39	51	46	395	39	358	48	473
2	FAHD2A	No	Yes	0.00075307	39	272	43	383	46	411	47	441	47	407	12	1	38	244	40	379	31	178
2	FAHD2CP	No	No	0.000603858	15	37	18	70	22	90	21	83	22	86	3	0	11	10	18	75	11	18
2	FAM120C	No	Yes	0.000763784	42	314	33	216	35	231	39	297	40	295	7	0	28	112	28	177	25	112
2	FAM136A	No	No	0.000702052	67	905	65	1002	63	833	61	768	66	880	40	57	65	960	63	1045	54	648
2	FAM149B1	No	No	0.000177492	56	569	49	517	49	463	50	506	51	476	55	205	52	512	48	549	48	478
2	FAM156A	No	No	3.5931e-05	45	360	43	394	42	344	47	439	43	342	51	147	61	794	40	378	36	250
2	FAM156B	No	No	3.10804e-05	47	384	45	420	44	362	50	485	45	371	52	160	63	859	41	401	37	264
2	FAM160B2	No	No	0.000608168	62	731	62	913	68	1024	65	919	63	777	43	75	46	390	59	896	58	749
2	FAM161B	No	No	0.000299498	25	106	27	141	28	139	25	120	25	109	32	26	29	129	20	89	28	141
2	FAM162A	No	No	0.000671248	49	427	44	401	47	438	55	613	58	633	30	20	38	234	52	644	47	449
2	FAM173A	No	No	0.000589435	36	224	40	336	50	498	26	121	47	406	22	7	36	209	30	209	22	84
2	FAM189B	No	No	0.000153344	48	417	42	365	48	453	45	401	50	456	50	141	52	516	37	310	43	362
2	FAM203A	No	Yes	0.000751705	50	449	59	782	56	618	54	594	58	620	15	2	47	398	47	527	37	264
2	FAM207A	No	No	0.000690953	33	189	31	192	32	191	31	178	31	179	21	5	32	156	26	147	26	118
2	FAM20B	No	No	0.000713583	78	1374	81	2131	81	1883	76	1428	79	1521	49	129	74	1452	73	1623	64	1008
2	FAM210A	No	Yes	0.000756946	52	496	51	568	48	453	51	531	52	498	23	7	42	303	47	510	38	274
2	FAM212A	No	No	0.000120582	32	172	6	6	8	7	9	11	11	19	16	2	12	13	14	40	5	4
2	FAM220A	No	No	9.63027e-06	66	854	59	772	57	662	55	612	60	691	62	363	52	514	59	880	48	477
2	FAM221A	No	No	0.000667112	22	81	21	92	21	84	25	112	23	93	15	2	22	62	16	54	20	69
2	FAM227B	No	No	0.000391824	31	165	32	209	34	214	33	205	33	198	39	50	30	132	30	205	32	186
2	FAM50B	No	No	0.00048868	27	131	30	185	21	82	31	182	24	106	29	16	28	118	26	148	20	68
2	FAM57A	No	No	0.000251121	15	35	22	93	26	122	11	20	23	93	19	4	9	5	21	102	18	58
2	FAM58A	No	No	0.000502296	63	751	49	522	52	536	55	619	52	492	46	100	49	461	50	602	40	321
2	FAM69A	No	No	0.000641097	67	906	55	663	51	510	51	516	46	388	19	4	24	79	47	524	47	460
2	FAM73A	No	No	0.00056969	56	581	51	565	60	736	60	751	60	689	43	77	48	427	47	512	47	449
2	FAM83G	No	No	0.000578295	38	251	33	224	38	271	36	251	33	202	6	0	10	8	30	203	33	197
2	FAM86C1	No	Yes	0.000726811	23	91	23	104	25	118	26	131	27	129	10	1	22	64	24	134	16	45
2	FAM86FP	No	No	0.000178011	15	37	9	13	12	23	14	37	12	24	19	4	24	77	14	41	11	20
2	FANCC	No	No	0.000709137	27	132	37	289	29	157	27	138	29	150	10	1	19	45	32	225	30	165
2	FARP2	No	No	0.000319217	47	394	23	107	24	101	24	104	23	96	29	17	24	78	28	174	30	166
2	FARS2	No	Yes	0.00075558	49	438	46	456	52	528	48	465	50	446	13	1	39	258	34	260	32	188
2	FARSB	No	Yes	0.000738907	58	620	50	541	53	561	61	766	61	713	13	1	50	481	50	590	33	197
2	FASN	No	Yes	0.000733075	60	668	77	1697	74	1337	76	1401	75	1236	17	3	57	666	80	2321	55	683
2	FASTK	No	No	0.000655594	65	828	61	869	68	1038	66	945	66	864	44	88	56	646	56	785	46	427
2	FBXL15	No	No	0.000439111	39	265	44	406	44	380	42	344	41	312	42	71	43	327	37	312	38	270
2	FBXO21	No	Yes	0.000749289	60	683	57	719	58	685	66	945	62	738	30	20	54	587	53	702	52	575
2	FBXO25	No	Yes	0.000727992	64	780	62	895	62	808	63	822	62	736	29	16	48	427	44	460	48	488
2	FBXO4	No	Yes	0.000727291	40	285	41	352	35	232	40	319	39	271	15	2	33	164	28	169	28	145
2	FBXO41	No	No	0.000717832	78	1392	52	598	68	1039	66	956	74	1222	15	2	60	741	47	525	37	252
2	FBXO44	No	No	0.000649089	57	607	62	885	58	685	54	595	55	553	26	11	29	126	34	269	41	325
2	FBXO5	No	No	0.000644875	43	320	42	367	39	296	36	246	35	216	22	6	26	98	28	180	27	134
2	FCER1A	No	No	9.78458e-06	14	31	46	446	10	15	13	27	13	30	27	13	66	1030	32	232	3	1
2	FCF1	No	No	0.000268984	71	1045	73	1438	69	1047	73	1236	73	1156	65	440	68	1114	70	1418	60	857
2	FCRLB	No	No	5.30238e-05	26	112	39	320	25	116	13	25	17	54	31	21	12	11	24	130	29	160
2	FDXACB1	No	No	0.00072439	31	163	33	226	34	216	31	185	33	202	21	6	25	87	33	251	28	138
2	FIBP	No	No	0.000491965	68	936	69	1206	67	994	58	685	63	760	50	137	68	1120	55	736	53	619
2	FIGNL1	No	No	0.000545846	52	487	39	326	40	311	44	384	42	329	25	10	28	110	37	312	58	780
2	FIZ1	No	No	0.000583286	42	312	34	235	39	288	41	327	40	289	38	45	34	185	33	246	37	259
2	FKTN	No	Yes	0.000739597	49	429	44	416	46	404	54	589	52	492	12	1	38	236	48	542	40	308
2	FLNB	No	No	0.000668617	82	1707	66	1052	58	681	85	2262	85	2110	27	13	49	455	72	1527	65	1049
2	FLYWCH1	No	Yes	0.000739721	60	684	60	809	65	890	70	1088	65	833	28	15	51	486	50	604	52	588
2	FLYWCH2	No	No	0.000566226	40	282	43	393	40	314	45	396	44	359	39	50	42	295	41	389	35	223
2	FMNL3	No	No	0.000532501	87	2298	91	4419	89	3075	84	2202	87	2349	43	75	52	524	87	3386	92	5611
2	FN3K	No	No	0.000402226	7	4	16	50	15	40	19	69	17	55	3	0	11	10	19	79	9	14
2	FOXD2	No	No	0.000401034	11	16	21	88	21	79	12	24	14	38	14	2	11	11	11	24	14	32
2	FOXD2-AS1	No	No	0.000427262	14	32	36	266	31	174	23	102	26	118	19	4	14	22	16	53	12	25
2	FOXH1	No	No	0.000634168	20	70	16	52	19	68	20	76	17	59	13	1	21	61	18	71	12	25
2	FOXM1	No	No	0.000380567	27	128	25	120	23	98	27	141	27	124	19	4	15	24	38	322	12	25
2	FOXP4	No	No	0.000624445	80	1526	61	869	64	860	45	399	45	364	22	6	63	849	52	659	54	639
2	FOXRED1	No	No	0.00039743	49	430	46	440	42	332	45	407	48	415	45	96	44	346	45	483	37	259
2	FRG1B	No	No	0.000438782	38	258	41	355	42	346	40	304	42	322	41	67	34	184	34	269	41	334
2	FTSJ1	No	No	0.000709328	66	852	75	1567	71	1156	69	1076	72	1103	34	32	60	767	55	754	44	377
2	FTSJ3	No	No	0.000678429	69	962	70	1272	68	1030	73	1267	73	1161	50	142	70	1185	64	1091	62	931
2	FUK	No	No	0.000612827	38	258	41	362	41	327	46	410	42	318	38	47	42	298	36	291	36	246
2	FUT11	No	No	0.000350522	39	274	75	1550	66	928	38	280	50	457	39	53	37	223	49	562	48	467
2	FUT8	No	No	0.000706204	63	753	35	244	43	350	46	423	45	363	12	1	29	119	38	341	40	311
2	FYTTD1	No	No	0.000491492	82	1707	92	4499	89	2988	88	2833	89	2665	66	490	84	2541	81	2369	83	2645
2	FZD4	No	No	0.00016169	5	2	48	481	26	125	8	7	15	45	3	0	7	2	15	45	10	15
2	FZD6	No	No	0.00050178	20	68	31	186	20	73	31	189	22	86	7	0	10	9	19	84	22	88
2	G2E3	No	No	6.81856e-07	48	420	48	490	50	493	51	529	49	433	57	244	42	303	49	573	49	503
2	GABPB1	No	No	2.57587e-06	59	656	58	763	49	474	51	514	49	444	59	280	44	339	47	531	55	685
2	GABPB2	No	No	0.000479684	24	98	31	193	32	186	32	200	33	195	31	22	26	96	22	104	28	140
2	GALNT11	No	No	0.000280646	52	489	80	2032	85	2377	68	1042	81	1727	56	224	59	722	74	1708	54	649
2	GALNT12	No	No	0.000417622	26	113	43	387	46	414	49	476	47	392	10	1	6	2	53	702	29	154
2	GAN	No	No	0.000502639	18	56	25	125	25	117	21	87	22	86	25	10	20	54	18	73	22	83
2	GANAB	No	No	0.000290165	95	5676	97	14141	96	8698	96	7594	97	8095	86	2566	95	7678	96	9570	94	6896
2	GAREML	No	No	0.00049169	14	31	33	215	30	164	24	108	25	109	6	0	10	8	13	32	25	111
2	GCDH	No	No	0.000706411	40	278	48	488	44	371	46	425	49	438	31	23	44	336	36	299	36	239
2	GCFC2	No	Yes	0.000761567	56	569	48	500	56	641	59	715	59	659	11	1	41	289	36	294	34	210
2	GCHFR	No	No	0.000468973	30	157	60	830	52	530	41	330	41	300	27	14	40	266	64	1107	31	172
2	GCN1L1	No	No	0.000716015	84	1930	78	1859	81	1898	86	2458	84	2013	44	88	69	1180	80	2246	74	1601
2	GCOM1	No	Yes	0.000743914	87	2426	84	2510	87	2600	85	2353	85	2096	36	37	73	1404	71	1472	72	1512
2	GDPD5	No	No	0.000612691	42	314	36	270	53	547	51	520	44	347	23	8	48	429	32	238	29	152
2	GEMIN2	No	No	0.000692817	27	128	23	104	23	98	26	122	24	105	13	1	28	109	19	80	17	54
2	GEMIN4	No	No	0.000717547	69	959	54	649	53	563	67	971	64	820	24	8	53	549	46	489	44	386
2	GEMIN5	No	No	0.000725029	47	402	43	384	39	296	50	487	45	370	29	17	41	285	42	403	42	352
2	GEMIN8	No	No	0.000685205	40	289	35	261	36	241	47	435	40	293	26	11	36	214	33	238	28	141
2	GFER	No	No	0.000691857	52	490	55	655	58	670	48	464	51	472	31	21	47	399	35	284	36	249
2	GGA2	Yes	No	0.000664512	98	12616	83	2401	86	2450	87	2656	87	2428	30	20	84	2546	91	4751	72	1486
2	GGACT	No	No	0.000710245	27	125	49	510	38	273	32	194	33	202	8	0	36	212	37	306	25	112
2	GGT7	No	No	0.000643474	36	226	29	171	35	234	50	485	47	401	20	5	30	137	25	142	32	193
2	GIMAP1	No	No	0.000224756	19	66	92	4470	92	4168	96	7106	95	5917	39	53	91	4296	56	774	49	508
2	GIMAP1-GIMAP5	No	No	0.000284357	14	32	91	4123	92	4153	97	9613	95	6051	30	19	83	2462	64	1072	71	1445
2	GIMAP5	No	No	0.000293853	12	19	87	3170	90	3324	97	8132	94	4819	25	9	73	1374	59	889	69	1311
2	GIMAP6	No	No	6.66323e-05	17	48	97	11554	95	6660	97	8399	96	7146	58	272	91	4688	72	1525	79	2055
2	GIMAP7	No	No	0.000283092	11	17	91	4302	83	2081	95	5571	90	2937	18	3	88	3451	40	373	36	241
2	GINS4	No	No	0.000399713	27	123	27	142	21	82	25	116	23	98	26	11	16	29	29	186	28	144
2	GIPC1	No	No	0.000640442	35	215	71	1297	73	1260	72	1201	69	986	17	3	31	148	66	1202	61	881
2	GIPC3	No	No	0.000284316	15	36	21	92	32	196	30	177	43	343	7	0	4	0	43	429	49	512
2	GK5	No	No	0.000421665	38	252	88	3210	74	1343	47	445	59	658	28	14	42	299	37	315	66	1114
2	GLG1	No	No	3.07554e-05	90	2920	96	9729	94	5493	96	7632	96	6289	86	2585	93	5464	93	6299	93	6587
2	GLIDR	No	No	0.000488971	39	262	25	126	23	94	15	45	18	63	17	3	23	74	15	47	14	35
2	GLMN	No	No	0.000688922	22	81	27	146	24	104	26	132	25	107	15	2	20	51	21	102	20	75
2	GLOD4	No	Yes	0.000751055	72	1088	78	1785	73	1273	81	1846	79	1507	30	21	69	1153	73	1597	61	867
2	GLRX5	No	No	0.000220973	61	710	68	1144	69	1076	64	876	67	917	59	286	62	809	63	1048	48	473
2	GLS	No	No	0.000183336	88	2613	87	3203	88	2752	90	3260	89	2753	72	802	68	1094	88	3546	85	2951
2	GMPS	No	Yes	0.000736709	63	767	71	1307	73	1255	74	1324	73	1180	35	35	63	862	58	846	53	600
2	GNGT2	No	No	0.000264824	23	95	72	1352	54	578	21	84	40	294	29	17	38	237	37	309	24	103
2	GNL3	No	Yes	0.000748476	68	934	61	840	57	650	71	1178	67	923	26	11	59	738	58	841	47	449
2	GNPDA2	No	Yes	0.000725402	63	749	57	728	58	671	61	764	60	672	22	6	39	251	40	367	38	277
2	GNPNAT1	No	No	0.000717815	53	515	51	572	49	478	61	764	56	579	26	11	40	274	56	764	49	508
2	GOLM1	No	No	0.000277553	30	152	81	2169	57	667	36	252	44	358	32	24	78	1817	43	431	39	288
2	GOPC	No	No	0.000451653	74	1198	80	2021	75	1347	82	1924	79	1522	58	264	62	816	64	1068	68	1231
2	GPALPP1	No	No	0.000711708	48	404	45	427	43	347	48	452	47	397	31	21	43	314	36	294	39	288
2	GPAM	No	Yes	0.000729828	41	300	37	292	41	319	39	303	39	272	12	1	23	76	41	396	25	115
2	GPAT2	No	No	0.000577142	25	103	28	152	29	154	25	120	28	134	3	0	18	38	49	566	24	101
2	GPATCH4	No	Yes	0.000765136	54	535	50	547	55	596	60	747	62	755	9	0	39	251	49	579	37	259
2	GPC1	No	No	0.000392227	16	42	12	29	14	33	13	27	11	21	5	0	7	3	22	109	15	40
2	GPN1	No	No	0.000716473	61	697	73	1404	66	951	66	927	66	872	39	53	61	806	60	907	55	675
2	GPR125	No	No	0.000293907	7	4	47	462	14	32	31	184	27	124	3	0	13	16	21	97	6	6
2	GPR146	No	No	0.000445279	14	29	10	18	15	38	38	278	18	60	9	0	10	9	17	66	11	21
2	GPR89A	No	Yes	0.000728309	50	456	57	710	58	691	52	552	55	565	33	27	42	299	45	470	44	391
2	GPR89B	No	No	0.000705862	52	481	57	721	59	710	54	596	56	586	35	33	40	274	43	426	42	349
2	GPRASP2	No	No	0.000620729	13	24	16	53	19	65	27	142	26	119	10	1	15	25	17	65	17	49
2	GPRC5B	No	No	3.79594e-05	1	0	0	0	4	1	25	118	8	8	5	0	10	8	10	18	4	3
2	GPS1	No	No	0.000597972	74	1193	81	2190	81	1818	76	1400	79	1477	54	188	77	1717	69	1356	61	868
2	GPT2	No	No	0.000330826	43	332	13	33	11	20	11	16	9	10	6	0	25	86	18	74	12	24
2	GRHPR	No	No	0.000405119	72	1114	64	994	63	838	65	890	66	857	52	161	73	1387	67	1210	52	583
2	GSPT2	No	Yes	0.00075565	55	545	55	658	49	466	49	484	48	415	7	0	27	107	41	397	42	342
2	GSTM1	No	No	0.000145793	36	232	45	432	27	137	44	382	43	341	26	12	39	260	36	299	20	73
2	GTF2H4	No	Yes	0.000743847	37	244	36	278	36	249	36	247	35	227	10	1	35	196	31	210	33	200
2	GTPBP3	No	No	0.000713725	42	316	33	220	39	292	48	453	46	386	12	1	33	169	24	129	22	84
2	GTPBP6	No	Yes	0.000741374	70	1015	69	1183	73	1276	71	1166	73	1162	27	13	63	866	56	793	46	437
2	GTPBP8	No	No	0.000658084	31	161	37	288	38	270	41	327	37	253	32	23	34	176	31	214	31	182
2	GTSE1	No	No	1.49214e-05	13	23	13	34	10	13	10	15	9	9	30	19	2	0	26	150	7	9
2	H2AFX	No	No	0.000343115	51	475	65	1000	76	1408	41	333	50	447	43	74	44	348	53	679	47	444
2	HACE1	No	Yes	0.000730416	40	285	39	319	41	327	40	313	39	279	18	3	33	173	28	175	32	190
2	HADH	No	No	0.000689599	58	612	52	586	45	388	52	543	53	511	15	2	43	326	68	1297	25	113
2	HAGHL	No	No	0.000610872	29	146	22	99	32	189	18	62	30	156	6	0	14	21	31	221	15	37
2	HARS	No	No	0.00037143	62	734	74	1482	71	1141	74	1292	75	1266	61	333	60	772	63	1025	65	1076
2	HAS3	No	No	4.07037e-05	62	723	57	727	57	653	60	739	60	692	61	329	60	756	54	711	59	782
2	HAUS1	No	No	0.000709678	51	471	44	408	44	364	45	404	45	364	26	12	47	418	41	393	41	334
2	HAUS7	No	No	0.000478388	33	184	37	287	35	230	36	242	34	213	31	21	43	320	31	216	20	74
2	HAX1	No	No	0.00021337	78	1433	72	1344	77	1486	81	1826	81	1706	66	510	67	1068	68	1306	76	1787
2	HCFC2	No	No	0.000667698	44	342	47	471	48	453	49	484	48	413	33	28	43	323	40	371	38	280
2	HCN2	No	No	0.000518665	13	25	14	43	19	68	20	80	16	51	5	0	11	11	19	81	7	9
2	HDGFRP3	No	No	0.000196022	13	23	54	630	59	715	22	92	26	118	24	9	19	48	25	142	38	284
2	HDHD2	No	No	0.000703336	71	1044	70	1250	67	1000	66	941	69	980	38	47	68	1088	65	1119	60	850
2	HEATR1	No	No	0.000401666	79	1518	78	1788	82	2014	87	2678	85	2123	66	490	81	2157	78	2049	70	1371
2	HEATR2	No	No	0.000661177	46	376	37	283	43	357	50	490	48	422	32	24	46	387	47	519	36	240
2	HECTD2	No	No	0.000391421	25	106	12	28	25	110	18	61	19	67	5	0	9	5	34	256	29	152
2	HEG1	No	No	0.00068232	52	498	92	4722	86	2476	74	1297	76	1303	15	2	55	616	70	1409	70	1340
2	HEIH	No	No	4.20272e-06	81	1648	71	1305	71	1177	76	1429	78	1407	70	674	80	2004	66	1191	76	1802
2	HERC2	No	No	0.000677283	81	1670	80	1998	82	1935	82	1905	81	1710	39	54	55	607	74	1731	65	1091
2	HERC2P3	No	No	0.000641317	50	447	42	374	46	417	45	395	45	370	19	4	33	175	27	164	29	153
2	HERC2P7	No	No	0.000477169	23	89	15	47	14	37	18	67	16	49	3	0	10	8	10	18	9	14
2	HES6	No	No	0.000259497	16	43	46	456	22	88	12	22	13	33	19	4	19	45	28	177	14	33
2	HHLA3	No	No	0.000694283	28	134	27	140	27	137	28	144	31	168	9	0	18	39	29	182	30	163
2	HIGD2A	No	No	0.000521288	87	2389	83	2409	88	2836	89	2970	90	3087	60	308	90	4024	84	2810	78	1999
2	HINT1	No	No	0.000668765	96	6830	90	3994	95	5985	97	8902	96	7401	59	302	87	3187	90	4424	88	3586
2	HINT2	No	No	0.000724392	41	296	46	445	41	320	39	290	40	294	17	3	39	252	32	224	27	134
2	HJURP	No	No	0.000114467	12	21	11	22	9	11	10	13	8	8	8	0	4	1	24	124	5	4
2	HLA-DOA	Yes	No	0.000392427	98	14478	37	288	47	440	27	139	79	1518	19	4	67	1039	54	731	23	97
2	HLA-DQB1	No	No	1.10915e-05	97	9573	53	618	60	736	29	164	35	220	63	409	94	6968	91	4867	74	1609
2	HLA-DQB2	No	No	4.40255e-05	42	308	10	16	11	18	7	5	8	8	11	1	22	66	15	46	9	13
2	HLCS	No	Yes	0.000730335	50	444	70	1247	67	997	53	575	61	720	11	1	31	145	53	679	47	450
2	HLTF	No	No	0.00067902	42	310	47	459	38	279	49	469	47	397	22	7	28	113	50	606	33	206
2	HMBS	No	No	0.000707923	33	185	27	148	30	164	29	161	32	184	5	0	41	290	34	260	23	98
2	HMG20A	No	No	0.000695902	67	875	75	1581	66	944	68	1002	70	1012	43	78	55	607	67	1239	63	958
2	HMGA1	No	No	0.000552728	91	3382	76	1680	87	2641	92	3972	92	3486	57	243	84	2495	91	4832	84	2735
2	HMGN3	No	No	0.000716105	64	798	79	1882	71	1150	65	924	71	1054	14	2	72	1318	63	1049	53	609
2	HOMER1	No	No	0.000366296	20	71	22	95	27	134	17	55	24	100	16	2	9	6	28	178	31	182
2	HPS3	No	No	2.88333e-05	87	2350	84	2495	80	1768	76	1404	78	1415	72	811	78	1786	76	1849	76	1805
2	HPS4	No	No	0.000581318	73	1116	61	859	60	735	70	1113	68	935	51	146	56	638	65	1122	60	854
2	HSBP1L1	No	No	0.000496453	15	40	23	102	27	134	33	203	31	176	20	4	23	71	21	101	18	57
2	HSCB	No	No	0.00063366	42	311	43	394	35	239	33	212	36	240	25	10	41	290	28	175	36	245
2	HSD17B10	No	No	0.000626686	69	943	73	1442	71	1177	65	925	71	1058	41	63	74	1452	62	994	50	532
2	HSD17B7	No	No	0.000190183	37	245	39	320	34	224	35	241	36	229	45	92	31	149	37	318	34	210
2	HSPB11	No	No	0.000431274	39	263	45	420	41	327	39	302	42	322	44	83	36	210	35	283	38	278
2	HSPBP1	No	Yes	0.000746115	48	404	56	687	53	555	49	479	54	543	14	1	45	356	40	372	37	254
2	HSPE1	No	No	0.000723709	66	855	61	876	67	982	71	1144	75	1245	32	24	55	609	73	1631	56	714
2	HSPG2	No	No	0.000423263	18	58	10	20	7	5	26	126	23	96	5	0	14	20	23	120	10	15
2	HYLS1	No	No	0.000513006	34	205	28	160	29	158	27	140	23	92	26	11	23	72	28	176	29	153
2	HYPK	No	No	0.000610041	50	458	51	554	49	474	49	471	51	472	42	71	51	502	45	479	45	397
2	ICT1	No	No	0.000712301	42	306	40	335	39	293	47	443	45	361	24	9	46	382	39	347	34	208
2	IDH3B	No	No	0.00047403	76	1281	78	1870	76	1467	75	1380	77	1368	61	341	78	1782	70	1438	64	1020
2	IDNK	No	No	0.000598987	37	236	45	417	39	293	35	239	37	256	27	12	27	108	24	134	30	161
2	IDUA	No	No	0.000666863	24	100	28	158	28	140	32	203	28	139	11	1	37	219	30	202	22	90
2	IFNLR1	No	No	0.000212151	76	1287	13	36	43	349	24	106	38	262	10	1	4	1	56	786	70	1344
2	IFRD2	No	Yes	0.000749583	53	506	47	474	56	641	53	566	57	613	17	3	41	285	46	498	30	170
2	IFT140	No	No	0.000636897	23	89	20	79	24	103	34	224	40	292	14	1	22	66	23	116	24	101
2	IFT172	No	No	0.000499692	21	76	25	119	22	88	19	71	21	84	18	3	26	95	25	139	14	36
2	IFT27	No	No	0.000485732	31	163	33	225	31	179	29	158	29	148	35	34	34	182	31	211	27	130
2	IFT88	No	No	1.77212e-06	31	167	30	179	25	113	30	174	30	160	45	94	28	109	26	156	33	202
2	IGFBP4	No	No	0.000404207	46	377	48	495	47	423	25	120	28	137	10	1	11	9	81	2479	53	614
2	IGHMBP2	No	No	2.17189e-05	53	510	51	556	51	512	53	562	51	478	56	232	51	497	43	440	53	621
2	IGSF8	No	No	0.000674239	71	1036	72	1353	73	1233	74	1294	79	1539	31	21	51	490	52	666	76	1767
2	IKBKAP	No	No	0.000619609	55	545	65	1000	58	694	68	1035	64	790	47	109	58	689	57	820	51	555
2	IL17RB	No	No	0.000348281	19	65	21	88	17	52	25	112	19	70	28	14	18	39	16	56	18	55
2	IL21R	No	No	0.000655764	81	1619	76	1668	82	1960	76	1400	77	1362	16	2	25	89	76	1861	67	1194
2	IL21R-AS1	No	No	0.000636611	60	665	56	688	62	815	53	563	55	555	13	1	18	40	54	718	48	476
2	IL23A	No	No	0.000175448	26	120	6	6	25	111	36	246	30	167	17	3	16	28	7	8	43	365
2	IL27RA	No	No	0.000693396	68	920	78	1857	74	1313	81	1789	76	1297	16	2	84	2566	67	1247	61	882
2	ILF3	No	No	0.000703839	94	4774	93	5551	94	5612	95	6520	95	5913	61	338	91	4668	89	3915	83	2576
2	IMMP1L	No	Yes	0.000728415	30	154	34	229	33	198	33	210	35	218	9	0	18	41	22	106	20	68
2	IMMP2L	No	No	0.000694033	21	76	14	37	16	51	22	95	21	84	6	0	19	47	18	71	16	42
2	IMP4	No	Yes	0.000735624	59	646	57	723	56	633	56	628	58	631	30	19	53	562	48	560	45	401
2	INO80	No	No	0.000563132	80	1603	72	1349	74	1343	74	1306	74	1196	57	255	69	1163	67	1225	68	1244
2	INPP5F	No	No	0.000289647	60	686	40	338	29	149	40	304	28	143	37	41	39	255	37	319	44	380
2	INTS4L1	No	No	7.35604e-05	18	57	19	72	17	52	19	68	17	58	32	24	21	60	18	73	18	59
2	INTS5	No	No	0.000432163	65	827	70	1228	66	928	73	1270	73	1166	57	252	57	657	61	977	61	866
2	INVS	No	No	0.00061259	47	386	48	484	49	461	43	368	49	425	38	49	35	197	38	330	43	360
2	IPO11-LRRC70	No	No	1.60115e-05	28	140	46	445	30	168	28	151	29	144	44	88	23	71	37	314	32	185
2	IPO5	No	Yes	0.000738641	86	2169	81	2171	84	2156	89	2998	89	2643	23	7	81	2125	82	2494	69	1290
2	IPO9	No	Yes	0.000735581	78	1388	74	1479	78	1606	80	1694	80	1568	42	69	69	1134	73	1596	72	1486
2	IQCB1	No	No	0.000490615	74	1174	45	432	55	615	54	578	54	531	36	39	46	385	36	295	40	320
2	IQCH-AS1	No	No	0.000672349	32	181	36	273	40	310	34	227	38	268	10	1	32	162	25	143	13	28
2	IRF4	No	No	0.000198904	92	3756	29	163	40	311	50	493	31	178	34	29	47	415	28	170	85	2902
2	IRF6	No	No	3.21704e-05	16	42	36	274	21	83	13	26	15	43	24	9	11	9	11	24	43	362
2	ITGA2	No	No	0.000344448	13	23	11	21	14	37	18	63	14	39	10	1	9	6	19	82	22	86
2	ITGA3	No	No	0.000333698	35	218	15	46	32	195	34	226	30	159	3	0	5	1	79	2158	39	291
2	ITGAE	No	No	0.000238526	58	628	42	366	44	364	38	283	43	341	41	62	47	413	56	776	44	378
2	ITGB7	No	No	0.000710109	93	3933	97	10586	96	7072	94	5464	95	5232	24	8	65	935	82	2576	74	1667
2	JAG2	No	No	0.000256364	6	3	26	136	12	21	10	15	9	11	6	0	12	12	9	15	9	14
2	JMJD4	No	No	0.000711428	56	568	47	473	49	478	49	476	51	480	24	9	42	301	40	379	37	265
2	JMJD7	No	No	0.000358675	36	222	40	342	49	466	45	407	44	353	38	49	39	251	29	181	51	547
2	JOSD1	No	No	0.000420471	90	2980	92	4471	95	5951	90	3283	92	3468	72	792	80	2074	84	2801	84	2776
2	KANSL3	No	No	0.000376576	72	1088	82	2303	81	1820	80	1707	80	1607	62	359	67	1081	65	1142	76	1789
2	KARS	No	No	0.000609598	91	3358	89	3686	93	4934	93	4680	94	4541	66	480	90	4014	85	3098	85	2982
2	KATNAL1	No	No	0.00072081	64	807	60	812	68	1005	47	432	49	444	13	1	30	140	51	623	45	405
2	KCNAB2	Yes	No	2.26318e-06	84	1978	98	14542	97	9316	96	6907	96	7531	88	3185	95	7471	97	13722	87	3465
2	KCNC4	No	No	0.000299945	21	79	12	28	17	57	23	100	22	87	23	8	16	28	29	193	21	77
2	KCTD1	No	No	0.000722928	18	59	26	131	25	116	23	99	23	92	6	0	18	40	16	56	20	75
2	KCTD7	No	No	0.000376026	63	775	65	999	72	1189	69	1050	68	928	43	76	29	125	72	1521	54	634
2	KDELC2	No	No	0.000686712	37	246	74	1465	67	999	63	843	65	844	9	0	25	90	52	663	58	779
2	KDM2B	No	No	0.00065607	91	3278	79	1930	80	1809	81	1783	82	1758	48	123	80	2051	80	2284	77	1846
2	KDM8	No	No	0.000689151	28	132	30	174	31	169	32	198	31	169	22	6	22	64	24	126	28	146
2	KHK	No	No	0.000612095	18	60	22	94	18	63	24	105	24	103	6	0	26	93	25	141	11	20
2	KIAA0020	No	Yes	0.000753421	48	406	44	403	47	425	48	458	48	423	13	1	41	287	42	418	36	250
2	KIAA0391	No	No	0.000165444	57	595	62	879	72	1183	79	1610	73	1178	63	386	52	533	73	1593	63	948
2	KIAA0947	No	No	0.000460909	80	1560	78	1798	80	1777	86	2488	84	1995	64	439	72	1361	73	1629	74	1598
2	KIAA1191	No	No	0.00064545	85	2044	83	2357	86	2573	84	2156	85	2175	61	343	78	1772	75	1770	81	2326
2	KIAA1430	No	No	0.000724953	87	2383	88	3270	91	3658	90	3367	90	2916	21	5	54	585	63	1035	53	604
2	KIAA1524	No	No	0.000532093	25	108	17	58	18	59	17	61	19	65	18	3	19	45	22	112	20	73
2	KIF11	No	No	0.000486803	29	147	23	108	20	71	27	139	20	74	17	3	15	26	40	371	17	53
2	KIF20B	No	No	0.000639338	53	514	33	225	35	227	42	344	36	235	20	5	26	94	35	278	21	80
2	KIF2C	No	No	0.00032018	13	24	11	25	11	18	12	24	11	18	6	0	7	2	22	105	7	7
2	KIFC1	No	No	9.53034e-05	17	49	18	69	13	26	15	42	12	24	22	7	9	6	28	173	10	18
2	KIFC2	No	No	0.000673308	37	240	31	186	36	243	38	281	34	216	19	4	35	192	33	246	21	80
2	KLC2	No	No	0.000593381	43	329	33	224	45	384	39	296	43	329	19	4	19	48	24	130	41	335
2	KLF8	No	No	0.000497419	81	1623	41	348	28	146	37	260	18	61	10	1	16	32	28	177	31	175
2	KLF9	No	No	0.000684856	94	4466	91	4195	94	5522	95	6001	95	5413	37	41	72	1303	88	3623	92	5432
2	KLHDC10	No	No	0.000418828	74	1166	64	978	68	1026	69	1080	70	1023	61	328	63	888	68	1282	64	1034
2	KLHDC3	No	No	2.35836e-05	75	1224	84	2556	81	1830	82	1897	83	1826	73	838	82	2273	74	1719	68	1221
2	KLHL20	No	No	0.000590386	46	375	48	494	53	553	57	661	57	600	44	83	41	293	47	521	48	465
2	KLHL42	No	Yes	0.000732444	51	478	53	609	60	730	64	858	61	718	25	10	50	483	48	555	48	484
2	KLHL7	No	No	1.46534e-05	49	442	60	834	57	667	57	662	58	630	60	308	53	551	54	717	50	521
2	KRIT1	No	No	0.000390289	48	417	49	515	50	490	52	538	49	432	48	117	43	330	44	457	48	490
2	L3HYPDH	No	No	0.000621659	29	146	21	92	22	88	24	108	21	82	16	2	24	78	22	112	16	44
2	L3MBTL2	No	No	0.00069223	61	705	67	1107	60	735	67	987	66	877	45	92	60	772	61	951	59	797
2	LAGE3	No	Yes	0.000735231	41	298	39	322	38	280	43	358	43	342	16	2	36	205	36	292	29	159
2	LANCL1	No	Yes	0.000757503	68	938	78	1773	74	1324	79	1608	78	1459	23	8	56	624	61	952	54	644
2	LAPTM4B	No	No	0.000271415	12	19	18	65	23	99	33	208	29	143	22	6	16	29	26	148	26	124
2	LARGE	No	No	0.000233894	74	1178	25	119	17	53	9	9	11	22	7	0	7	3	18	69	12	22
2	LARP1	No	No	0.000617457	94	4443	90	3889	93	4497	94	5341	94	4925	67	546	92	5129	92	5466	90	4268
2	LARP1B	No	No	0.000705041	44	348	39	328	44	370	44	371	40	290	26	11	42	312	40	372	34	209
2	LARS	No	Yes	0.000743978	85	2060	77	1746	78	1603	88	2733	86	2281	33	27	77	1731	79	2118	61	863
[truncated: 12,339 more rows]

## Sheet: ReadCounts_StandardDeviation
Module Number	Gene Symbol	B Cells SD	NK Cells SD	gd T Cells SD	CD4+ T cells SD	CD8+ T cells SD	Neutrophils SD	Monocytes SD	Macrophages SD	Macrophages LPS SD
1	A1BG-AS1	43.61	23	41.59	37.9	28.46	2.54	37.71	52.87	69.63
1	AAED1	81.86	51.96	85.22	50.47	63.85	1.33	67.81	150.5	119.75
1	AAR2	109.62	195.44	170.91	109.48	120.3	16.52	185.62	198.32	293.96
1	AARS	305.64	266.23	128.53	220.85	118.37	5.67	146.93	400.55	574.95
1	AARS2	114.78	113.07	130.51	132.17	98.95	4.07	65.48	66	448.98
1	ABCB8	96.53	104.63	107.39	124.94	60.11	6.87	50.56	202.55	149.51
1	ABCC10	122.28	198.76	276.43	295.1	140.25	23.51	139.49	172.27	218.25
1	ABCF2	152.07	234.54	232.23	241.81	219.78	13.92	156.85	176.22	159.56
1	ABHD10	135.88	87.86	70.67	130.86	72.47	14.79	145.2	310.28	207.83
1	ABHD14A-ACY1	30.77	71.79	66.15	46.38	73.36	0.4	31.62	94.27	63.94
1	ABHD17C	13.21	25.3	62.4	25.08	46.7	49.73	14.18	47.39	689.65
1	ABL1	196.25	339.11	287.02	261.1	252.81	33.33	293.89	382.39	904.7
1	ABRACL	171.14	423.05	313.5	524.34	451.22	160.64	537.66	535.99	670.94
1	AC147651.4	10.82	20.36	34.5	11.73	17.34	10.29	27.8	82.78	141.07
1	ACAA2	61.05	488.33	232.34	210.14	278.31	10.99	293.71	1648.95	1189.67
1	ACADM	328.25	160.03	136.31	184.97	176.06	8.48	186.56	948.36	376.78
1	ACADS	33.41	87.97	71.08	61.25	43.77	5.31	59.65	255.89	164.77
1	ACAT1	100.34	82.96	120.81	143.82	142.62	7.97	80.1	328.94	220.72
1	ACOT1	32.33	43.5	57.31	34.32	19.83	0	32.97	807.01	452.25
1	ACOT2	66.4	81.07	77.72	67.22	44.74	0.67	40.4	1043.99	628.2
1	ACOT7	16.69	119.68	108.12	52.71	74.66	0	15.73	563.25	486.22
1	ACSF2	142.11	21.26	18.34	31.66	17.82	15.94	39.44	151.9	68.58
1	ACSL5	193.86	538.74	426.65	251.2	530.31	92.34	195.53	303.76	1865.06
1	ACTL6A	65.27	88.52	42.74	106.29	61.15	12.68	56.97	115.41	85.45
1	ACTR8	123.51	140.46	72.25	105.7	72.2	45.53	86.62	148.09	179.04
1	ACVR2A	23.44	99.67	86.42	159.67	50.6	4.61	86.24	215.79	106.26
1	ACY1	21.02	35.98	32.16	24.25	24.09	0.4	28.87	86.34	65.52
1	ADA	51.9	252.98	144.77	117.55	128.05	0.4	93.35	455.71	697.79
1	ADCK1	26.45	25.07	15.02	30.46	20.37	1.68	49.24	79.91	72.24
1	ADCK2	118.28	157.29	134.87	136.31	124.75	3.52	108.11	423.49	179.08
1	ADCY3	155.86	65.6	97.1	237.39	125.05	2.69	72.57	1910.92	1071.88
1	ADCY9	35.51	474.95	615.14	130.96	232.46	6.65	226.6	245.73	291.47
1	ADH5	136.09	336.96	106.72	310.84	263.63	13.58	236	639.52	378.41
1	AFG3L2	187.06	177.57	174.23	188.57	167.94	13.63	256.68	519.28	497.12
1	AGA	70.63	157.11	150.24	119.51	138.97	17.68	146.07	168.01	188.77
1	AGPAT6	344.23	240.82	391.77	506.82	332.05	91.38	428.94	582.23	942.69
1	AHCY	264.9	114.73	210.87	169.29	162.05	9.72	257.77	620.77	371.74
1	AHI1	36.79	39.24	46.21	33.32	31.53	0	12.27	73.11	83.88
1	AHSA1	128.86	283.93	217.58	198.85	292.61	99.19	163.81	241.09	238.4
1	AIFM1	107.61	103.99	100.61	105.19	111.69	11.27	122.65	363.57	243.61
1	AK1	12.63	85.92	92.77	95.33	46.04	0.81	3.67	274.06	172
1	AK6	65.53	78.96	51.51	75.34	81.58	13.99	67.81	135.05	95.42
1	AKIP1	45.65	52.55	23.19	51.48	42.52	1.04	41.55	237.45	164.92
1	AKR1B1	116.63	404.66	402.93	204.35	332.07	2.25	258.6	721.95	3114.47
1	AKR7A2	123.37	178.47	175.13	110.47	132.54	21.6	118.22	362.49	247.58
1	ALDH16A1	203.82	142.77	100.29	124.93	95	32.32	217	180.57	218.94
1	ALDH1B1	41.66	76.66	30.54	42.4	39.79	0.47	30.51	149.54	88.75
1	ALDH6A1	60.38	62.93	62.18	120.01	34.95	14.36	70.74	199.61	93.42
1	ALG1	96.96	120.32	84.7	60.15	95.42	2.87	65.99	147.45	113.28
1	ALG10	47.66	46.55	43.63	68.98	42.53	4.67	24.59	57.26	91.44
1	ALG10B	96.05	91.47	102.98	181.48	115.68	4.29	48.12	122.97	143.32
1	ALG14	44.05	24.53	37.23	16.13	27.86	3.95	20.82	90.78	58.29
1	ALG3	77.95	67.36	89.65	98.25	55.1	2	102	172.19	121.75
1	ALG5	89.46	92.65	79.64	59.09	60.87	5.76	52.24	119.21	81.43
1	ALG8	69.57	54.45	64.79	70.23	66.06	1.03	69.94	136.63	132.39
1	ALG9	67.28	44.05	55.11	102.07	49.91	1.1	42.22	102.66	72.97
1	AMDHD1	8.35	18.86	15.67	9.3	6.54	2.9	29.03	86.41	18.61
1	AMOTL1	11.43	62.42	9.68	5.88	6.86	0	25.97	58.09	14.42
1	ANAPC10	37.31	53.5	47.7	57.63	58.18	9.13	34.74	84.64	74
1	ANGEL1	157.39	161.58	100.84	230.28	138.53	10.62	213.09	621.14	623.57
1	ANKRD40	161.07	192.94	266.93	251.65	313.7	16.05	223.45	456.24	331.45
1	ANKRD52	436.2	391.67	680.42	575.55	307.31	91.95	269.17	378.41	632.31
1	AP1AR	179.91	148.55	178.99	262.35	176.24	15.85	212.92	279.41	216.7
1	AP4E1	199.98	202.45	237.1	207.4	218.05	65.78	219.98	281.75	410.37
1	AP5S1	29.81	54.42	52.57	47.91	43.05	11.27	41.31	85.71	103.1
1	APEH	185.41	256.74	261.82	218.85	207.82	94.67	254.92	363.25	273.8
1	API5	449.18	733.23	478.2	718.3	591.56	130.7	480.64	794.11	758.73
1	APLF	32.8	14.63	10.76	34.8	18.38	4.88	26.67	23.76	49.22
1	APOOL	82.76	65.59	93.6	90.37	73.74	3.7	84.1	173.48	166.87
1	ARFGEF2	511.89	371.49	566.12	621.68	323.77	24.64	429.86	893.52	915.2
1	ARHGAP10	6.65	147.32	113.92	62.08	107.82	0.67	60.8	355.64	626.84
1	ARHGAP11A	95.69	121.62	75.17	95.29	66.88	4.55	56.03	326.94	61.19
1	ARHGAP35	154.44	511.06	579.56	405.55	432.56	111.49	339.67	647.71	581.73
1	ARL1	141.65	240.06	151.39	133.02	198.24	17.77	141.56	336.84	228.41
1	ARL2	84.53	138.61	188.43	103.87	162.77	6.17	63.72	226.21	125.89
1	ARL2-SNX15	223.97	216.41	260.72	129.42	216.31	29.79	156.98	186.17	336.18
1	ARMC1	201.47	293.95	208.77	287.54	253	10.64	167.47	329.68	253.73
1	ARMC10	125.43	167.39	181.07	199.37	247.06	76.78	234.59	264.24	170.02
1	ARMCX5	61.83	78.94	81.09	111.94	66.69	5.95	68.2	91.44	84.76
1	ASB3	73.86	39.34	42.36	63.21	30.54	17.56	41.76	63.88	65.83
1	ASCC2	176.01	251.71	147.61	289.03	150.02	135.13	265.26	225.19	217.68
1	ASCC3	239.91	270.62	356.69	330.02	185.32	2.97	191.37	391.19	424.53
1	ASIC1	0	0.49	1.93	9.67	69.64	0	0.62	96.37	3.1
1	ATN1	270.22	226.18	485.84	336.88	170.2	20.04	255.23	494.33	871.54
1	ATP13A1	779.71	325.35	417.26	638.87	317.38	56.53	408.82	359.81	577.5
1	ATP1A1	727.69	1395.96	1938.58	2372.05	1744.81	272.92	1250.78	4094.31	4293.38
1	ATP1A1OS	160.27	315.6	428	476.76	368.41	71.99	295.04	811.98	930.97
1	ATP5A1	1251.92	1379.45	1714.59	1454	1539.61	130.01	1648.75	2889.12	2795.42
1	ATP5G3	392.2	459.82	507.85	304.41	468.92	42.83	578.29	1762.75	1453.67
1	ATP5SL	99.13	188.65	213.03	110.63	155.48	51.49	142.65	209.89	276.1
1	ATP8B1	31.95	11.6	10	10.92	6.92	2.2	11.94	430.14	136.79
1	ATRAID	185.11	299.24	319.22	223.54	330.06	57.3	293.57	477.08	332.11
1	AVEN	47.21	43.89	65.75	29.27	50.93	1.14	20.21	56.53	56.04
1	B3GALNT1	18.14	74.63	31.03	10.33	16.53	5.47	5.37	57.19	45.75
1	B3GALNT2	194.82	151.53	137.73	114.5	113.56	54.17	278.91	165.25	141.73
1	B3GNT7	81.38	1152.19	225.08	8.27	18.87	0.92	5.77	202.5	305.71
1	B4GALT4	67.09	123.5	120.04	131.32	67.23	30.03	53.19	106.51	117.15
1	B4GALT7	74.33	74.51	72.21	84.13	40.35	3.51	72.43	105.58	53.66
1	BAG3	52.97	32.42	81.85	307.44	96.4	10.19	50.13	418.18	246.42
1	BBS4	32.5	46.48	39.92	60.95	22.67	14	19	74.82	71.64
1	BBS7	37.69	40.82	39.61	48.55	35.66	13.71	33.63	46.97	50.25
1	BCCIP	110.12	164.96	122.31	167.17	118.25	25.67	145.05	161.88	174.72
1	BEND3	22.75	21.11	10.11	20.48	14.53	1.8	16.62	24.82	26.41
1	BET1	127.39	99.02	87.71	140.15	79.25	17.01	96.38	191.64	152.33
1	BEX4	291.16	398.13	389.31	388.61	323.44	42.47	183.01	375.59	509.48
1	BFAR	128.62	189.37	135.55	163.95	158.94	54.74	181.13	237.69	273.38
1	BMS1	226.9	219.73	213.54	273.12	92.03	3.41	241.11	192.24	210.33
1	BNIP1	30.3	38.61	58.45	37.22	30.35	0.69	28.89	33.73	28.33
1	BRF2	58.7	92.05	190.39	68.38	79.96	61.12	58.94	54.72	164.4
1	BTG3	33.89	29.17	45.11	42.58	46.54	1.58	14.82	137.49	537.22
1	BTRC	64.25	61.84	64.41	101.16	76.64	26.63	58.94	198.64	185.59
1	BYSL	32.65	111.02	32.78	34.89	21.66	11.8	34.78	58.45	43.85
1	C10orf76	389.81	125.38	136.23	147.82	126.86	39.67	172.54	239.97	278.92
1	C11orf24	225.73	77.19	59.92	58.63	40.75	8.63	116.75	189.36	165.56
1	C12orf44	106.32	86.6	88.05	80.92	87.77	24.79	108.99	145.95	135.85
1	C12orf45	56.86	33.23	70.98	55.35	47.8	0.6	40.38	56.56	45.08
1	C12orf49	346.65	546.1	462.76	229.17	478.32	243.83	213.14	625.78	392.95
1	C12orf73	16.87	16.33	22.16	20.74	16.08	5.41	14.86	19.45	19.82
1	C16orf87	86.25	61.26	73.88	57.9	53.08	12.02	72.89	61.59	79.45
1	C19orf10	651.24	215.6	182.45	119.05	155.12	4	198.61	695.7	556.81
1	C19orf52	29.27	74.14	45.05	55.88	38.69	11.42	38.55	44.83	59.02
1	C19orf82	20.91	16.97	17.9	15.34	13.37	4.08	13.88	26.96	29.78
1	C1orf115	265.66	21.05	63.38	27.34	13.62	2.23	52.02	113.29	81.29
1	C1orf162	467.13	843.81	563.73	446.94	261.39	147.79	1314.84	1689.66	741.99
1	C1orf198	17.65	37.37	51.43	31.97	23.29	1.51	23.05	157.88	134.65
1	C1orf216	50.08	279.37	117.69	71.71	155.19	4.09	66.03	147.48	142.22
1	C1orf233	24.35	35.07	49.72	51.83	43.87	3.98	52.84	115.22	98.36
1	C22orf46	88.85	78.9	144.58	177.47	90.03	10.18	68.99	91.9	204.77
1	C2CD2	78.08	52.31	35.3	93.83	69.27	3.8	103.76	116.3	62.8
1	C2orf43	89.88	89.95	59.5	86.31	59.82	1.4	41.03	149.63	150.84
1	C3orf38	491.67	263.29	230.16	144.59	225.82	72.38	178.09	205.85	311.42
1	C5orf55	12.56	19.85	11.45	9.66	13.33	1.47	10.96	24.29	33.07
1	C6orf106	888.78	1765.57	1684.2	748.72	1577.31	616.09	514.13	1122.63	2443.05
1	C6orf201	34.25	26.45	18.21	54.22	24.38	0.93	20.8	40.39	36.24
1	C6orf203	42.03	54.01	32.74	49.49	33.76	3.87	30.07	46.05	37.32
1	C6orf57	13.28	10.19	11.2	16.83	16.58	5.32	13.19	21.15	24.69
1	C7orf50	209.17	192.54	148.15	149.35	125.22	26.28	118	257.59	139.44
1	C8orf82	109.14	61.27	78.69	48.2	40.21	3.96	52.84	67.39	65.7
1	CABLES1	14.3	61.34	3.46	1.48	1.36	0.81	2.38	50.52	3.41
1	CACNB3	8.23	21.09	37.39	26.64	35.91	0.94	19.17	25.92	109.26
1	CACYBP	256.4	331.08	198.63	312.52	299.6	161.31	237.47	473.36	332.66
1	CADM1	68.32	139.27	184.16	44.15	79.06	0.69	1.04	787.96	419.21
1	CALHM2	107.16	497.17	232.59	287.86	356.55	1.41	708.7	947.02	399.69
1	CAMSAP1	171.63	201.65	250.59	304.89	155.99	51.86	336.36	546.03	256.51
1	CAMTA1	93.41	62.85	74.46	102.15	96.09	18.13	89.65	103.9	103.54
1	CAND1	307.52	326.61	279.11	447.65	247	45.28	332.42	529.52	1092.27
1	CARD14	13.71	13.73	27.64	54.41	30.7	5.32	38.22	140.25	29.18
1	CARM1	233.4	156.12	184.42	191.64	177.94	11.51	198.06	276.38	267.7
1	CASC5	53.15	13.55	11.37	10.75	5.23	0.6	5.73	137.15	14.18
1	CASP7	105.12	199.25	92.94	104.22	142.1	25.12	166.69	169.66	754.81
1	CAST	830.01	1343.11	1423.37	910.95	889.89	489.33	2521.43	1154.56	641.15
1	CCAR1	443.97	389.17	455.25	599.65	271.78	29.83	327.66	340.08	345.85
1	CCDC102B	10.03	18.97	16.9	11.01	14.4	1.51	2.75	154.28	162.56
1	CCDC106	130.48	18.97	14.48	26.33	20.23	1.8	31.21	87.12	51.8
1	CCDC115	214.18	325.83	292.6	283.66	321.87	94.89	164.16	264.14	2539.73
1	CCDC124	74.47	216.17	197.61	94.6	137.89	28.08	123.53	137.83	110.79
1	CCDC127	37.08	86.29	23.27	64.52	44.81	5.69	53.31	100.59	111.59
1	CCDC132	102.54	101.96	145.54	158.71	77.49	15.3	97.69	187.71	176.13
1	CCDC152	41.62	64.44	63.45	61.03	67.33	10.57	13.38	31975.2	279.65
1	CCDC50	2110.98	311.25	462.04	228.57	117.53	3.54	380.9	380.9	1055.59
1	CCDC51	38.06	32.23	35.12	26.79	26.27	5.39	25.57	57.13	58.83
1	CCDC90B	110.8	125.17	84.1	125.19	98.15	64.41	101.29	189.86	194.59
1	CCNB1	49.99	20.47	17.16	18.54	15.67	1.4	7.76	255.35	19.38
1	CCNB2	46.77	11.86	22.42	29.52	21.87	2	2.5	160.26	15.47
1	CCNC	330.84	173.59	225.23	325.13	266.74	12	243.65	320.76	302.42
1	CCNE1	20.97	5.61	5.82	15.49	18.67	0.6	3.56	49.29	21.8
1	CCT2	237.88	282.05	167.37	267.96	244.44	12.86	165.93	370.97	282.44
1	CCT3	440.94	562.45	575.01	677.94	611.43	35.01	359.85	676.54	647.8
1	CCT4	275.7	405.9	412.72	433.09	476.2	44.68	293.19	588.55	468.36
1	CCT6A	246.98	401.85	194.65	332.24	334.26	55.31	491.34	658.42	482.33
1	CCT8	656.88	541.52	651.96	1101.21	1049.44	56.51	1300.74	462.29	657.32
1	CD2AP	342.39	338.68	311.81	389.98	279.3	79.18	160.54	473.52	409.12
1	CD81	1110.5	1801.45	1941.46	603.15	1784.35	6.05	337.22	4999.03	2507.98
1	CD81-AS1	37.53	76.99	82.08	29.97	77.57	0.69	13.98	202.81	108.52
1	CD99	505.18	2708.82	2642.22	1458.8	2015.14	6.81	1070.63	2632.9	905.35
1	CDC16	204.97	173.95	159.28	188.15	119.93	32.92	124.96	179.14	137.92
1	CDCA2	31.59	7.31	5.69	8.32	5.8	0.89	2	108.97	8.57
1	CDK4	169	283.22	213.18	204.93	255	20.19	141.36	284.64	286.65
1	CDK5RAP1	87	67.85	126.1	102.9	52.9	11.87	67	79.63	79.69
1	CDK5RAP2	285.02	231.45	247.82	318.99	155.27	62.07	105.43	305.16	1583.19
1	CDK8	63.66	65.11	58.99	101.51	70.19	15.6	80.35	95.52	168.89
1	CDKN2A	11.13	21.3	23.22	9.81	13.91	0	2.02	63.93	79.8
1	CECR5	96.39	100.97	109.39	120.08	108.77	10.8	226.98	188.82	129.64
1	CELSR1	489.57	92.02	222.35	90.18	42.8	3.07	7.15	680.76	328.52
1	CENPB	266.39	549.91	695.05	315.92	553.08	44.41	302.3	421.41	360.34
1	CENPO	120.21	87.02	79.41	136.85	87.53	5.43	55.78	851.29	519.02
1	CENPQ	38.32	37.89	27.83	40.46	41.56	21.47	29.91	82.18	64.64
1	CEP170B	15.27	4.92	10.24	80.97	32.38	0.6	3.43	90.75	94.43
1	CEP57L1	18.37	26.22	25.37	20.13	19.1	3.78	12.92	38.36	38.78
1	CEPT1	299.07	266.77	201.46	319.66	206.8	70.61	222.68	363.97	297.04
1	CHCHD10	190.45	61.59	117.3	81.48	113.4	5.47	135.49	366.13	277.77
1	CHCHD2	452.1	794.27	923.87	589.37	680.12	347.42	460.82	552.64	543.01
1	CHCHD3	130.63	143.73	129.82	103.58	123.19	23.02	115.84	251.47	266.39
1	CHEK1	48.95	41.85	30.15	31.63	38.85	1.37	4.12	90.71	60.19
1	CHID1	86.01	115.75	102.88	63.06	83.22	5.32	77.02	199.61	169.4
1	CHMP6	43.67	146.06	118.26	90.54	104.35	51.45	84.45	105.3	119.75
1	CHST2	143.84	2783.17	522.05	80.66	117.45	199.4	330	199.44	1438.47
1	CHTF8	563.83	731.27	661.8	692.62	812.64	428.35	503.76	774.1	1148.18
1	CISD1	48.27	74.53	47.09	52.54	63.03	45.71	47.34	75.25	73.08
1	CISD3	42.79	287.68	222.14	65.33	146.17	9.14	69.83	194.7	70.74
1	CITED2	220.21	741.07	451.65	839.56	809.35	222.64	1117.05	987.41	2094.43
1	CKAP2	143.5	63.17	111.96	136.57	62.43	38.78	190.93	627.48	102.29
1	CLDN7	10.84	9.32	12.5	5.73	14.53	0.6	15.8	36.97	54.23
1	CLINT1	687.99	645.28	356.09	483.88	288.68	236.98	677.17	672.48	1024.01
1	CLIP4	66.89	219.56	391.55	296.6	221.49	8.19	167.64	1086.95	396.81
1	CLOCK	188.41	187.52	289.14	294.3	180.78	10.01	133.25	318.55	268.89
1	CLUH	184.1	164.74	262.1	171.41	116.92	3.33	161.48	316.15	391.19
1	CMC2	67.3	80.31	131.75	97.57	124.87	37.22	84.93	97.83	223.66
1	CMTR2	246.99	886.95	198.12	209.42	164.92	5.52	247.75	271.9	299.31
1	CNTROB	124.45	100.04	133.64	130.16	64.7	15.4	124.53	110.03	88.38
1	COA3	60.42	136.06	114.51	65.94	108.53	10.27	105.17	117.09	105.97
1	COA4	78.53	120.18	83.64	117.14	88.79	3.14	103.62	89.12	101.52
1	COG6	45.43	95.95	71.65	91.22	52.53	15.39	105.61	151.02	93.18
1	COMMD1	47.35	71.42	91.42	44.1	72.51	9.87	66.95	120.07	95.01
1	COMMD10	91.5	167.03	92.88	93.64	97.32	8.88	208.24	209.55	133.58
1	COMMD7	99.96	438.13	347.38	208.88	278.39	19.26	178.9	514.37	488.41
1	COPG2	43.55	76.58	29.83	55.45	48.45	25.36	129.85	106.78	94.36
1	COPS2	330.5	269.14	164.15	448.6	364.32	145.32	349.89	363.99	437.75
1	COPZ2	2.57	57.56	28.36	5.15	10.83	0.3	19.13	16.37	14.63
1	COQ3	14.14	14.98	9.06	25.28	10.39	2.69	7.83	25.53	27.45
1	COQ5	60.23	101.37	71.13	77.1	73.65	16.9	98.23	176.4	154.83
1	COX14	102.66	156.14	194.27	144.73	191.86	40.47	114.93	184.13	183.22
1	COX16	111.44	126.48	149.23	102.33	130.71	2.53	95.98	116.21	106.14
1	COX18	100.08	95.66	74.41	150.39	92.51	14.84	127.07	168.57	131.46
1	COX6C	295.45	397.04	687.22	448.38	554.78	8.89	282.75	498.22	468.67
1	CPOX	84.48	118.13	140.14	180.9	86.05	5.18	161.41	265.23	213.84
1	CROT	26.96	78.7	81.41	83.5	35.91	6.67	23.09	70.82	46.55
1	CSNK2A1	286.24	433.06	149.02	258.7	247.02	101.46	290.19	369.82	511
1	CSTF2	29.88	46.27	30.02	49.28	25.17	2.32	38.82	56.45	76.69
1	CSTF3	65.67	62.28	69.22	116.56	54.07	6.36	55.61	101.36	108.2
1	CTNNBL1	189.26	201.22	194.72	137.5	193.63	35.8	188.77	225.72	318.13
1	CTPS2	41.2	37.54	21.35	41.33	29.53	1.25	34.99	58.99	29.6
1	CTSO	213.55	493.23	326.59	186.63	249.56	13.23	418.76	342.98	713.29
1	CUEDC2	60.17	115.34	104.73	102.7	103.71	56.58	124.47	147	193.93
1	CUL1	213.57	273.84	140.94	333.47	168.61	22.93	258.57	225.63	1045.17
1	CUL5	259.67	212.63	309.77	331.2	205.5	36.55	307.78	386.24	307.35
1	CXXC5	891.74	1134.39	492.3	22.54	186.68	6.31	215.11	947.07	909.81
1	CYB5A	172.43	70	61.74	48.81	88.5	3	39.9	414.91	563.38
1	CYB5B	209.69	853.35	617.98	283.38	435.83	78.59	179.24	411.37	365.82
1	CYC1	187.5	214.36	235.31	111.14	170.79	26.13	284.55	324.73	452.62
1	CYCS	1049.41	1242.61	808.84	578.49	700.81	34.96	686.76	2380.44	1587.39
1	CYP4V2	144.15	401.52	263.01	277.38	269.83	1.97	133.53	605.09	475.19
1	DBT	83.65	104.64	121.74	142.65	87.39	17.13	86.45	189.35	181.45
1	DCAF13	78.99	126.63	68.61	91.87	80.74	12.77	65.83	155.21	85.44
1	DCTD	280.55	331.25	566.1	263.64	343.94	4.55	207	387.89	314.6
1	DDB2	74.06	109.18	67.53	153.06	50.2	12.35	72.89	385.52	427.61
1	DDI2	105.41	93.94	117.41	104.54	52.29	8.08	90.69	295.69	195.7
1	DDOST	1268.37	1223.78	1252.71	629.77	1054.07	179.25	834.57	1217.52	1077.84
1	DDR1	171.33	24.76	43.95	103.79	63.2	27.99	102.2	310.52	642.98
1	DDX1	110.94	126.1	71.14	126.84	65.06	24.19	132.06	243.94	199.05
1	DDX24	466.97	573.87	560.62	804.79	416.3	200.95	337.18	608.53	1085.62
1	DECR2	15.01	30.71	23.97	18.02	18.53	5.05	15.41	26.42	28.24
1	DENND6B	17.52	14.67	11.73	11.97	13.2	1.1	57.95	35.62	12.23
1	DEPTOR	9.19	8.4	9.38	16.35	9.67	0.3	21.61	243.38	1.93
1	DERL1	304.6	815.16	605.91	311.56	658.51	139.85	264.6	481.42	533.84
1	DFFA	64.99	77.01	71.07	64.36	85.22	5.6	67.12	112.49	94.52
1	DHRS11	9.19	12.2	13.86	15.89	16.08	0.82	8.25	260.27	198.17
1	DHRS4L2	64.25	64.67	111.98	55.25	70.63	7.67	150.35	162.18	132.96
1	DHX30	208.3	231.86	227.39	346.96	132.02	38.77	248.21	222.98	312.85
1	DHX36	203.53	229.09	306.68	311.02	213.58	57.95	169.27	237.52	286.76
1	DHX57	109.6	73.1	41.59	85.79	32.95	1.27	279.77	151.84	75.21
1	DISP1	54.86	34.33	40.94	28.67	29.01	4.85	17.82	56.52	44.91
1	DIXDC1	14.75	27.67	72.21	49.6	79.39	2.46	28.71	150.1	69.79
1	DLAT	190.63	174.7	128	200.93	199.17	4.46	158.54	419.06	436.21
1	DNAJA4	102.5	139.81	144.35	240.14	171.26	5.41	74.43	254.25	288.64
1	DNAJC1	103.62	235.39	155.21	103.6	163	59.15	102.7	101.92	152.74
1	DNAJC10	897.67	482.24	468.48	305.69	387.97	75.56	641.41	785.27	703.81
1	DNAJC11	162.6	153.41	171.51	229.25	98.27	13.73	158.72	210.7	188.98
1	DNAJC15	200.93	130.42	142.21	100.18	123.45	20.24	152.09	215.99	110.27
1	DNAJC21	170.64	160.29	185.05	213.53	135.91	88.61	221.55	402.77	323.08
1	DNAJC8	289.84	573.29	432.61	363.88	439.65	165.22	270.4	460.33	497.92
1	DNM1L	248.04	206.82	332.59	349.99	165.48	7.17	278.99	475.78	608.39
1	DNMT1	237.67	706.27	433.48	694.26	228.45	2.57	447.22	1092.7	994.88
1	DNPEP	75.96	133.81	76.76	113.04	109.42	5.48	125.08	165.39	237.53
1	DNPH1	47.18	19.08	80.99	60.59	52.22	1.21	63.36	220.26	157.04
1	DOCK10	365.39	841.3	757.74	1121.63	461.01	7.17	459.82	1834.33	998.09
1	DOHH	28.45	30.6	27.23	32.62	23.32	1.04	33.05	44.42	54.84
1	DOLPP1	32.07	79.61	77.33	43.8	44.79	5.73	36.14	72.02	83.61
1	DONSON	36.57	40.08	31.06	53.21	33.97	8.32	19.76	71.55	57.89
1	DPAGT1	105.28	75.99	78.41	67.59	59.16	12.36	108.4	192.63	118.47
1	DPCD	14.85	12.97	17.34	12.57	13.01	0.67	25.77	32.48	9.5
1	DPP7	207.3	250.76	356.17	252.56	249.45	12.83	306.75	625.5	484.02
1	DPY19L4	79.16	97.29	177.16	225.67	138.45	1.43	106.61	208.89	158.71
1	DRAXIN	4.66	133.06	32.98	3.85	15.33	0.87	3.75	65.04	37.69
1	DSTN	160.04	848.69	771.78	477.33	565.54	99.63	259.72	835.43	519
1	DUSP4	57.35	11.14	191.63	130.91	48.12	1.9	1.48	187.52	1856.71
1	DUSP5	358.96	190.81	495.59	194.78	197.07	32.08	129.42	391.69	2404.83
1	DYNC2LI1	17.1	15.58	11.19	18.64	11.64	1.4	19.08	24.56	33.4
1	EARS2	51.44	82.9	50.75	79.69	49.12	0.93	43.08	188.08	125.4
1	EBP	77.78	368.01	149.24	112.55	138.08	25.49	82.43	466.92	316.66
1	ECE2	18.61	15.76	16.69	12.89	14.08	0.3	29.4	33.11	22.56
1	ECHS1	149.55	195.91	209.23	143.2	209.53	15.74	154.97	488.25	409.33
1	ECI1	63.47	49.42	79.73	62.54	51.85	13.57	91.6	80.05	94.94
1	ECI2	67.75	90.75	65.17	82.05	116.69	1.13	82.53	106.37	111
1	EED	124	70.2	112.42	131.41	62.21	18.18	57.97	78.71	154.05
1	EEF2K	118.12	101.65	126.88	168.47	132.03	7.22	97.54	442.89	224.89
1	EFCAB14-AS1	22.75	39.57	23.58	27.65	22.05	24.2	20.49	38.12	40.47
1	EFTUD1	67.81	90.29	39.28	68.35	69.27	9.81	91.31	120.23	272.72
1	EI24	113.8	118.01	148	153.99	80.37	12.68	128.38	195.28	207.69
1	EIF2AK4	174.83	200.2	111.42	185.1	166.17	16.94	359.69	236.32	236.82
1	EIF2B2	54.62	145.67	76.35	63.97	67.9	8.44	63.53	139.51	123.66
1	EIF2B3	33.11	43.11	41.89	52.48	34.09	0.98	48.71	82.53	101.77
1	EIF2B4	86.48	67	66.95	119.3	48.23	11.45	88.67	119.4	91.09
1	EIF2B5	226.64	197.3	228.05	298.3	112.89	22.59	168.74	171.95	253.09
1	EIF3J	212.31	299.52	177.49	258.45	219.32	64.4	273.95	389.53	293.46
1	EIF5A	897.29	974.37	1000.96	826	1046.24	261.74	690.91	1076.37	1174.16
1	EIF5B	325.86	285.43	255.44	407.16	342.87	32.16	216.38	472.01	370.75
1	ELAC2	149.64	209.17	62.61	151.99	139.11	12.29	132.94	204.89	128.87
1	ELAVL1	244.91	492.63	317.99	261.88	369.58	138.19	240.24	395.65	332.56
1	ELK1	150.88	194.99	333.54	268.05	228.94	60.9	134.99	342.78	1172.93
1	ELP3	110.93	188.63	146.77	128.88	126.7	40.44	92.82	184.2	235.82
1	ELP4	47.56	54.41	28.28	43.03	48.04	6.33	40.92	82.12	67.23
1	EMC1	176.02	380.24	255.98	286.31	216.73	5.8	247.48	339.08	316.53
1	ENOPH1	163.64	323.51	164.68	245.04	201.13	4.45	159.98	383.21	198.54
1	ENTPD5	30.52	31.84	33.66	28.71	33.7	1.44	18.27	52.08	75.92
1	ENTPD6	142.13	104.06	167.72	180.06	142.49	4.34	266.67	339.64	151.51
1	EPB41L2	550.37	36.41	20.61	71.08	46.74	2.26	196.23	662.01	411.21
1	EPRS	512.46	439.97	269.41	484.82	461.35	15.59	437.48	646.94	585.52
1	EPS8L1	6.78	29.75	15.56	5.71	5.8	0.93	16.34	22.15	28.9
1	ERAL1	110.55	111.42	72.75	101.4	63.03	6.38	93.19	148.44	209.87
1	ERAP1	500.94	2236.32	1211.14	1026.46	1345.09	325.66	1254.14	2006.2	1184.44
1	ERCC3	198.17	215.54	235.21	283.36	103.81	50.05	181.69	144.09	267.73
1	ERCC4	57.21	65.84	69.48	90.75	62.45	15.05	71.27	109.14	144.04
1	ERRFI1	7.45	58	119.92	18.94	25.41	4.11	8.43	59.96	62.28
1	ESD	172.66	88.36	189.16	298.19	200.46	17.92	313.05	273.09	323.69
1	ESF1	64.38	61.32	89.1	142.47	83.35	2.77	79.73	144.28	131.02
1	ESR1	22.28	3.89	4.14	33.54	4.08	0.67	8.2	123.94	76.24
1	ETFB	173.66	115.32	194.57	169.42	149.52	70.25	145.63	145.22	216.58
1	ETHE1	34.98	117.26	134.88	110.51	98.09	2.25	136.74	144.08	269.71
1	EXD2	58.41	67.55	69.97	96.06	44.8	3.72	64.95	158.07	189.72
1	EXO1	24.26	14.21	5.89	6.83	7.5	0.82	2.83	106.93	25.12
1	EXOC6B	45.04	58.2	69.92	87.75	48.72	3.86	40.23	162.28	92.95
1	EXOSC10	228.6	211.76	177.96	282.66	176.04	34.27	208.53	251.93	311.64
1	EXTL2	17.6	83.62	58.8	25.89	37.79	1.26	13.46	97.72	102.41
1	EZH2	87.88	87.06	42.52	70.23	30.21	2.66	33.68	69.71	360.24
1	FAHD1	45.49	84.55	45.88	53.02	69.57	7.89	81.88	142.66	87.32
1	FAIM	37.21	37.43	12.87	15.79	24.04	1.43	11.89	321.87	341.49
1	FAM109A	151.72	41.52	39.55	20.01	22.73	1.04	133.93	419.01	169.7
1	FAM115A	114.38	200.74	149.57	182.54	141.02	11.84	63.51	281.84	280.5
1	FAM126A	518.31	230.85	114.19	145.95	84.25	42.55	206.69	535.38	465.45
1	FAM173B	36.6	72.24	50.33	47.52	46.24	20.63	35.47	79.68	40.95
1	FAM178A	325.99	356.96	335.99	378.56	165.73	127.85	266.8	347.15	274.18
1	FAM179B	130.4	91.46	91.55	103.34	46.41	21.69	109.62	97.52	360.76
1	FAM213A	79.42	35.4	46.38	44.86	45.62	0.5	44.85	932.79	400.32
1	FAM35A	183.43	273.17	205.63	254.38	170.8	10.01	174.89	449.69	209.1
1	FAM35BP	33.24	45.54	36.27	46.22	32.35	3.95	41.24	76.91	52.23
1	FAM35DP	43.59	59.6	50.31	71.96	46.77	5.2	56.24	97.17	71.78
1	FAM3C	845.85	567.37	448.44	140.51	189.38	2.12	161	426.57	1073.76
1	FAM71E1	55.8	117.77	115.87	59.16	77.21	6.63	98.21	155.96	77.05
1	FAM83H	26.77	60.75	95.65	54.98	34.17	0.6	44.4	94.85	79.08
1	FAM86A	73.11	69.41	56.86	54.19	85.57	3.5	47.35	86.51	65.14
1	FAM86DP	36.96	34.68	25.11	42.73	25.41	0.93	32.05	126.99	40.69
1	FAM89A	35.98	24.09	44.66	36.23	43.26	0.82	62.94	109.08	55.62
1	FARSA	108.52	147.64	99.47	124.73	131.74	6.43	145.78	236.63	275.87
1	FASTKD1	97.79	78.52	71.37	94.19	60.9	2.54	117.48	210.41	196.91
1	FASTKD2	112.39	76.98	88.5	166.4	84.23	2.93	84.66	164.55	193.14
1	FASTKD3	45.59	33.96	73.46	71.33	46.7	6.59	39.74	46.15	47.17
1	FAXDC2	132.14	131.85	120.48	136.44	81.73	34.38	172.73	347.45	121.82
1	FBXO10	181.4	30.46	45.52	43.99	15.69	1.19	8.63	82.08	127.7
1	FBXO7	336.11	625.54	500.95	429.17	516.99	103.06	423.28	564.75	639.36
1	FDX1L	26.3	30.61	34.83	24.99	26.39	6.46	21.47	77.72	75.32
1	FECH	62.62	202.93	153.88	91.32	101.57	10.51	140.52	270.61	225.01
1	FEN1	154.61	163.26	78.35	68.08	72.5	20.37	37.48	480.93	67.88
1	FGFRL1	60.35	35.54	73.38	76.57	47.33	0.3	86.04	262.33	197.39
1	FH	142.11	103.85	72.32	117.57	108.14	3.03	158.97	664.49	452.58
1	FKBP14	79.76	44.22	57.43	47.91	21.05	1.49	21.67	88.06	44.9
1	FKBP3	114.63	139.11	101.45	153.42	159.73	13.08	76.98	176.13	95.05
1	FKBP4	259.65	220.29	254.03	147.23	250.93	11.03	180.66	506.9	901.46
1	FN3KRP	93.86	163.93	188.79	203.26	107.72	12.09	124.19	211.36	120.25
1	FOPNL	229.95	275.03	163.89	246.34	259.82	62.49	225.25	356.75	423.22
1	FOXRED2	27.37	66.55	18.35	47.2	57.8	3.41	93.8	273.74	61.17
1	FPGS	148.54	211.8	223.45	153.44	93.24	4.67	80.2	212.54	422.56
1	FSTL3	13.74	16.6	13.99	22.58	11.21	2.63	65.23	23.6	59.6
1	FTO	94.81	136.81	44.96	135.55	135.3	2.8	131.14	183.08	135.45
1	FTSJ2	85.03	87.18	59.64	103.45	63.92	19.68	131.68	340.78	171.78
1	FUBP3	180.83	208.45	251.45	279.1	167.74	37.65	197.31	339.82	241.64
1	FUNDC2	165.69	364.51	324.07	226.66	283.73	7.92	160.11	326.71	400.59
1	FXYD6-FXYD2	0.45	6.1	33.07	18.63	33.49	0	18.85	12.3	6.93
1	FYCO1	182.49	320.5	760.33	399.35	274.6	69.23	291.85	239.51	280.06
1	G3BP1	692.41	876.7	890.08	1330.64	705.85	109	440.79	2143.83	1662.4
1	G6PC3	60.94	123.95	108.01	55.18	95.46	4.27	192.79	262.09	167.89
1	GADD45GIP1	89.07	108.22	188.83	99.81	114.72	1.91	72.23	160.25	166.32
1	GART	141.43	164.32	67.53	199.75	113.59	10.57	133.89	263.3	231.05
1	GATAD1	300.66	309.55	203.23	215.51	196.71	37.85	282.09	363.53	342.92
1	GCH1	165.9	646.77	362.84	231.29	357.73	130.16	853.52	267.59	2869.71
1	GCSH	33.59	40.53	27.33	20.57	26.5	4.02	14.96	101.9	50.77
1	GDAP1	44.31	39.32	29.3	48.18	31.03	1.21	38.56	68.95	58.3
1	GDF9	42.31	56.91	70.27	40.52	49.73	15.66	60.49	91.55	58.35
1	GEMIN6	21.93	36.16	17.35	24.5	22.47	2.33	43.38	45.06	39.41
1	GFM1	103.88	181.43	105.95	154.85	112.12	16.74	203.85	470.21	253.35
1	GFOD1	52.4	314.08	152.5	11.28	29.34	5.18	26.45	137.42	57.7
1	GFPT1	206.39	242.8	267.48	233.62	214.49	38.48	126.82	475.3	437.88
1	GGCT	62.81	115.14	87.67	68.63	75.13	4.23	100.16	258.95	224.26
1	GHDC	120.72	151.33	158.35	97.59	139.41	26.35	203.94	254.81	134.04
1	GINS1	35.45	26.02	16.28	10.81	9.03	0	7.84	136.96	65.52
1	GINS3	26.16	43.43	10.19	21.21	20.55	0.3	15.57	87.42	71.87
1	GLO1	721.3	535.39	518.22	440.69	646.71	12.48	288.05	657.15	584.63
1	GLUD2	10.07	19.77	15.98	10.1	16.31	4.03	20.32	14.64	14.87
1	GMPPB	221.78	49.33	82.74	50.69	25.08	13.67	41.23	70.17	57.12
1	GNA12	922.14	259.35	290.36	179.6	281.2	8.11	435.76	2237.65	3281.76
1	GNAI1	1.75	41.01	7.09	25.89	31.3	0.5	15.62	46.32	38.61
1	GNE	142.86	55.7	42.63	126.72	76.72	33.77	62.12	185.49	235.49
1	GNPTAB	246.1	3131.77	1415.34	388.59	792.08	59.43	363.77	1967.27	2202.08
1	GORAB	102.56	78.21	124.23	142.51	100.9	5.06	70.6	91.16	143.18
1	GORASP2	316.32	305.61	186.77	315.93	268.94	40.41	208.6	377.7	350.34
1	GOSR2	214.58	209.31	120.82	232.33	166.6	12.68	138.79	314.84	183.96
1	GOT1	53.39	128.66	45.76	64.27	59.47	2.07	66.7	135.28	126.95
1	GOT2	168.76	280.88	256.94	226.45	314.49	5.63	193.39	465.43	429.39
1	GPAA1	195.34	400.99	268.32	159.56	200.62	35.55	203.46	400.06	252.03
1	GPATCH2	36.46	57.44	44.52	65.45	31.7	5.48	48.54	59.22	66.29
1	GPHN	27.5	26.02	36.03	62.12	28.88	0.4	26.28	76.62	66.23
1	GPI	341.21	619.69	886.4	593.6	797.05	6.19	548.72	1302.56	884.64
1	GPR153	3.95	197.91	241.35	6.18	65.77	0	6.09	87.79	43.92
1	GPR180	106.56	131.25	134.75	174.13	118.58	3.5	65.93	181.96	193.54
1	GPR183	3553.92	740.26	343.34	995.46	418.06	13.38	1724.89	2123.2	2784.6
1	GPR75-ASB3	67.42	34.27	36.1	56.61	26.01	18.2	36.44	59.13	59.59
1	GPRIN3	90.59	743.55	1328.74	1158.8	386.35	33.27	143.68	1378.82	1582.29
1	GPSM1	19.42	11.51	38.3	44.78	15.76	0.3	21.75	24.58	19.66
1	GRAMD3	21.5	72.01	105.65	81.08	54.97	0.4	11.78	57.38	306.02
1	GRSF1	215.94	467.09	109.35	449.37	306.58	52.37	519.43	508.68	469.95
1	GRWD1	111.92	131.28	77.13	149.33	97.14	2.61	55.05	100.33	127.1
1	GSAP	442.23	858.09	363.61	133.9	118.66	60.61	235.54	160.93	473.07
1	GSPT1	551.98	287.58	304.47	639.36	342.56	52.69	297.7	540.27	441.82
1	GSS	41.13	132.42	93.29	95.2	89.82	8.44	110.96	297.78	247.39
1	GSTCD	62.05	65.83	40.99	55.44	29.98	1.22	36.33	78.42	69.42
1	GSTM4	130.21	233.68	147.61	156.28	154.3	12.4	157.01	366.27	330.31
1	GTF2A2	144.58	219.07	219.73	203.79	217.09	77.78	201.73	204.73	161.1
1	GTF2H3	108.53	168.55	102.62	159.47	127.67	2.59	126.9	290.13	462.46
1	GTF2H5	85.3	85.17	75.01	119.73	64.55	15.93	97.37	93.21	83.24
1	GTF3C3	97.98	115.84	109.35	176.56	78.23	9.03	120.2	149.17	180.53
1	GTF3C4	112.51	112.91	95.94	97.34	67.67	16.89	105.04	131.32	190.06
1	GTF3C5	149.98	159.53	143.65	208.18	88.78	77.15	164.39	123.03	145.63
1	GTPBP4	110.2	171.91	110.36	134.67	111.59	15.11	111.9	190.26	572.77
1	GUF1	175.74	164.55	140.85	211.86	110	7.65	109.88	313.23	183.45
1	H2AFY2	2.02	17.32	39.34	39.02	38.89	0.6	28.73	136.65	258.49
1	HACL1	40.81	41.45	36.53	64.28	35.72	20.67	58.84	56.96	86.59
1	HAUS2	102.55	109.53	61.89	146.79	92.77	10.29	110.85	236.15	190.39
1	HBS1L	122.81	114.25	84.08	220.46	137.83	42.85	120.19	191.56	164.11
1	HCFC1	555.16	652.98	616.45	722.42	375.28	40.26	663.91	560.78	519.59
1	HCFC1R1	58.39	106.66	86.68	50.76	79.27	19.31	85.47	202.18	108.49
1	HDAC11	13.44	23.25	71.34	40.58	40.36	6.31	54.01	55.48	41.72
1	HDAC8	45.96	44.57	39.38	36.16	24.08	1.38	58.29	82.87	79.08
1	HEATR6	83.29	53.68	77.72	61.81	65.17	6.36	93.43	116.54	224.07
1	HHAT	49.56	22.58	86.5	37.16	60.12	0.6	15.32	158.44	79.51
1	HIBADH	56.97	82.68	54.02	89.28	92.45	19.19	81.43	323.67	286.3
1	HIBCH	90.29	45	20.59	22.76	23.69	11.29	25.66	113.93	65.09
1	HIC2	62.14	49.18	85.33	150.38	79.34	18.82	65.64	200.31	159.56
1	HIVEP3	143.18	283.73	437.02	194.74	313.43	16.85	508.92	416.46	130.96
1	HLA-DPA1	10011.2	2962.91	1326.94	586.04	1306.03	25.06	8743.63	14322	6040.28
1	HLA-DPB1	9757.92	2454.27	1877.66	765.59	1372.05	17.94	6328.71	6438.65	2111.81
1	HMGXB3	195.09	268.66	240.51	256.76	141.47	7.57	247.55	434.96	829.43
1	HMMR	35.7	12.06	10.73	11.31	9.48	0.3	0.65	192.85	25.6
1	HN1L	132	156.47	97.93	210.65	175.64	10.04	104	295.52	190.83
1	HNRNPAB	261.15	501.81	197.52	207.73	247.18	50.36	308.51	387.52	336.8
1	HOMER2	60.87	21.29	11.3	13.83	11.76	3.98	58.33	36.57	32.8
1	HPRT1	82.83	160.36	141.95	152.67	157.72	42.44	146.02	227.08	233.76
1	HRAS	69.48	74.44	58.31	62.81	29.55	5.61	49.22	91.04	54.67
1	HRSP12	39.1	31.77	41.22	45.38	48.03	7.57	28.89	46.32	64.64
1	HSP90AB1	2843.22	3168.64	2730.17	2844.54	2873.19	84.63	1786.5	4544.59	3767.68
1	HSP90B1	11335	2071.9	1936.25	1580.24	1538.63	401.81	1722.67	5036.31	3903.48
1	HSPA8	3546.82	6881.57	6320.39	6947.75	7208.53	1439.96	3900.62	13712.9	8734.07
1	HSPB1	85.9	117.75	183.22	263.29	198.33	1.37	47.03	822.58	700.22
1	HSPH1	205.21	191.02	203.53	293.37	187.67	1.7	154.8	929.53	1051.93
1	HUS1	104.01	73.19	78.43	153.02	110.98	53.58	72.68	159.87	402.76
1	HYOU1	1446.43	826.87	651.16	365.65	551.64	73.04	342.22	1097.21	541.77
1	IAH1	66.02	105.24	65.95	117.01	115.73	52.2	120.99	190.97	143.81
1	IARS	325.23	336.79	298.47	354.53	174.95	1.86	178.82	1600.45	796.11
1	IARS2	241.74	365.58	286.12	363.93	436.55	66.66	341.91	857.92	517.5
1	IBA57	40.57	45.72	46.62	65.01	46.44	4.47	30.29	70.91	47.57
1	IBTK	308.45	302.91	217.86	292.79	194.97	3.71	357.77	583.25	531.23
1	ICMT	173.4	476.22	500.26	217.87	367.44	26.72	253.11	729.51	478.77
1	ICOSLG	482.73	3.55	22.29	99.34	50.78	1.25	82.2	281.66	796.44
1	ID1	22.1	102.37	199.27	7.15	59.03	5.24	52.36	81.24	92.82
1	IDH3A	237.51	147.96	75.16	137.43	86.9	8.11	322.08	290.28	267.62
1	IDH3G	106.67	172.94	205.29	130.26	161.36	76.48	249.66	246.11	179.93
1	IDI2	8.57	9.29	11.96	9.79	13.72	2.77	7.15	27.98	42.95
1	IER3IP1	255.51	502.13	527.85	341.58	439.3	6.84	280.22	539.97	413.28
1	IFI27L1	35.95	26.8	23.46	9.11	20.7	1.45	6.14	38.63	26.79
1	IFI27L2	53.59	155.62	162.32	92.45	120.27	20.01	89.27	147.69	88
1	IFT43	15.67	11.56	15.74	19.27	18.63	4.39	12.31	14.17	35.19
1	IFT46	23.68	27.69	25.32	27.92	17.6	6.47	22.11	38.53	72.48
1	IFT74	37.59	19.37	19.65	32.61	16.7	4.1	28.03	45.44	51.59
1	IGSF22	22.86	4.29	17.69	12.02	13.86	0	5.03	51.29	9.92
1	IKBKE	143.63	152.74	144.47	233.11	131.07	21.13	257.53	213.85	440.92
1	IL10RA	1112.28	3586	3923	3338.39	4385.76	235.88	4886.51	2222.19	8883.96
1	IL2RA	188	23.57	74.27	333.85	62.3	3.07	3.44	299.52	10972.2
1	IL6ST	158.94	122.01	176.56	3580.89	1644.4	252.51	1029.63	968.54	1696.04
1	ILF2	344.81	306.76	269.98	316.55	200.4	22.35	236.8	380.92	465.91
1	ILVBL	75.1	97.39	59.96	89.43	63.78	1.03	57.14	179.35	102.81
1	IMPACT	111.49	122.35	88.49	161.8	117.68	26.37	240.82	270.25	168.96
1	INF2	440.61	106.49	182.56	731.69	358.02	2.07	215.57	705.85	607.46
1	INTS2	104.79	107.07	162.82	145.19	103.41	6.13	66.21	113.01	108.55
1	INTS4	77.91	85.97	57.42	97.65	68.97	59.76	102.4	153.12	97.91
1	INTS7	74.7	73.8	95.88	31.24	66.52	6.47	46.45	108.88	110.2
1	INTS9	114.79	108.84	72.28	80.45	61.51	30.12	99.87	112.33	113.61
1	IPO11	55.23	97.48	55.21	63.35	57.32	42.29	25.69	134.16	93.74
1	IPO13	96.81	127.78	103.08	97.65	101.72	29.03	93.01	201.09	214.18
1	IPO7	338.26	281.39	398.69	613.75	381.93	19.22	571.95	1236.41	868.44
1	IPO9-AS1	20.57	14.82	17.94	16.56	10.39	2.25	17.71	14.48	27.65
1	IQCG	32.14	26.79	56.55	33.05	27.13	0.82	24.08	69.74	83.47
1	IRF8	2488.37	577.38	108.46	27.68	23.97	3.83	808.93	1079.59	480.1
1	ISOC2	91.83	74.76	84.16	32.47	53.25	1.21	32.48	186.13	134.52
1	ITGB1	2237.44	3969.24	4909.14	4209.27	4203.94	137.77	1754.02	7030.81	6628.19
1	ITGB1BP1	199.23	284.87	340.18	183.46	287.26	30.49	138.65	1409.19	641.25
1	ITPA	117.22	213.87	236.15	122.89	163.42	3.38	132.46	169.71	149.38
1	IVD	185.16	243.25	170.82	158.33	145.46	21.41	289.58	439.97	325.01
1	KATNA1	40.22	74.25	32.94	63.74	50.99	33.22	65.64	93.72	300.96
1	KBTBD8	341.26	61.6	84.88	51.47	51.66	3.2	34.42	345.83	632.85
1	KCNMB4	25.21	6.98	25.4	26.52	39.71	0	63.89	140.92	232.03
1	KCTD11	95.7	138.85	47.22	53.76	53.05	12.41	69.04	58.85	101.43
1	KCTD15	6.85	21.65	29.34	153.3	24.67	1.99	226.31	53.78	15.37
1	KCTD17	39.27	77.79	52.61	58.05	67.63	1.81	75.51	134.82	197.82
1	KCTD6	46.15	42.52	50.47	50.97	22.17	6.46	56.38	85.28	68.18
1	KDM1A	153.29	146.63	119.53	204.37	109.25	3.59	154.11	175.51	292.7
1	KDSR	106.07	181.98	351.48	269.37	259.69	26.55	172.37	313.75	176.41
1	KIAA0195	290.2	278.17	393.83	374.35	239.12	117.71	362.52	292.31	295.57
1	KIAA1467	45.44	50.05	43.67	24.58	54.09	4.82	30.97	74.28	95.35
1	KIAA1586	31.49	46.72	55.79	66.29	46.89	2.68	48.85	52.4	46.35
1	KIAA1919	33.76	19.61	24.2	31.66	22.93	4.89	28.46	92.77	96.63
1	KIF16B	55.44	89.04	80.06	105.63	80.8	11.21	91.87	307.64	255.45
1	KIF3B	390.9	245.03	507.64	206.19	290.49	118.1	285.48	256.96	901.7
1	KIFAP3	54.47	175.48	63.06	68.48	63.62	8.51	26.77	133.25	121.52
1	KLF11	1028.59	652.19	589.14	178.89	317.36	29.25	744.55	641.26	330.37
1	KNOP1	62.89	70.76	63.01	116.8	57.33	0.9	72.62	48.83	32.23
1	KPNA6	291.23	276.12	387.72	465.56	248.18	141.5	299.06	368.47	345.73
1	KTN1	503.62	463.53	683.7	704.99	308.5	51.66	634.65	782.63	1097.86
1	L1CAM	73.74	1.16	2.51	15.45	8.39	0	1.68	43.43	65.93
1	LACE1	16.1	15.09	18.03	20.32	10.89	1.17	14.14	47.32	30.58
1	LAIR1	893.9	1633.28	891.16	275.76	294.64	30.09	619.42	1927.09	5528
1	LANCL3	2.34	26.75	22.43	2.66	11.44	0	0.9	17.97	14.3
1	LCMT1	40.85	78.91	117.65	73.15	84.84	23.56	63.2	67.87	97.15
1	LEO1	64.27	103.51	94.73	104.48	47.9	15.54	76.59	173.57	124.69
1	LETM1	177.56	189.95	221.55	198.7	118.25	12.06	152.46	288.53	192.1
1	LGALS8	405.24	605.42	645.05	1170.07	544	454.77	913.48	621.97	583.03
1	LGR4	24.6	8.34	14.75	11.45	7.95	0.6	39.54	127.9	12.15
1	LIMA1	22.88	224.03	177.89	172.51	167.06	2.24	36.84	415.5	745.04
1	LIMD1	517.75	231.81	157.97	205.28	120.46	9.61	299.26	428.7	292.47
1	LIMD1-AS1	214.65	88.03	76.68	88.44	48.71	6.79	108.04	179.84	117.03
1	LIN7C	240.41	238.42	256.11	305.91	230.45	53.54	168.37	377.02	261.32
1	LINC00116	21.27	58.44	49.32	68.7	58.84	1.21	45.58	59.66	47.04
1	LINC00888	30.28	33.64	49.3	14.73	20.53	0.65	22.05	46.2	26.31
1	LINC00998	131.65	84.87	98.19	126.11	128.78	0.47	121.21	349.25	553.44
1	LMAN1	1255.15	605.74	782.79	636.95	650.86	4.58	389.08	1467.21	977.36
1	LOC100129518	13.9	12.74	12.92	16.39	17.71	5.7	8.24	179.67	56.55
1	LOC100287042	63.99	40.2	55.14	54.09	42.63	3.6	32.55	221.26	111.94
1	LOC100420981	73.83	49	57.37	64.87	46.04	3.62	48.13	76.82	59.03
1	LOC100506603	83.55	69.7	66.31	83.75	56.88	3.32	274.23	265.27	156.53
1	LOC101060398	31.6	5.88	9.53	63.3	18.85	0.3	15.87	16.33	271.21
1	LOC101927752	37.23	42.67	67.39	72.95	42.27	2.95	52.61	109.13	53.36
1	LOC101927765	12.49	15.25	20.67	29.3	11.78	6.99	26.35	34.32	40.09
1	LOC101928576	22.17	6.12	7.85	14.76	7.78	1.57	32.29	23.37	21.92
1	LOC101928793	19.22	40.77	32.36	33.34	39.02	0.3	53.57	47.86	9.85
1	LOC101929005	21.71	42.73	22.6	9.47	16.2	4.72	9.48	24.75	26.17
1	LOC102723360	44.89	173.74	81.46	21.78	72.98	0	21.19	186.37	106.08
1	LOC102723554	43.32	140.21	87.56	79.83	67.38	2.72	33.61	143.6	399.49
1	LOC102723996	557.71	2.96	22.74	83.06	40.89	1.85	92.07	252.75	727.96
1	LOC102724219	46.04	175.71	82.51	20.93	73.52	0	21.37	188.61	107.43
1	LOC102724441	45.24	178.76	83.61	22.37	75.54	0	21.28	191.17	110.6
1	LOC102724843	46.81	175.42	82.89	20.16	73.48	0	21.5	189.37	107.97
1	LOC102724951	46.05	175.47	82.6	20.9	73.53	0	21.5	187.52	107.01
1	LOC102724967	24.67	29.96	22.21	19.95	23.29	2.83	42.33	38.55	18.43
1	LOC145783	19.37	27.63	14.97	18.2	21.79	0.65	12.53	27.82	19.52
1	LOC388242	10.71	14.75	34.99	15.76	11.35	0.5	40.17	9.79	28.29
1	LOC389831	20.73	87.34	43.62	10.74	28.59	0	14.1	98.82	50.33
1	LOC550643	138.18	122.26	270.61	163.33	139.38	1.34	81.1	198.47	236.62
1	LOC613038	11.89	17.57	42.06	17.03	12.36	0.5	42.71	11.48	31.62
1	LOC646762	57.75	59.86	49.21	24	22.11	4.65	43.04	37.12	27.13
1	LONP1	178.86	140.03	168.67	211.47	127.58	11.49	155.51	685.42	389.45
1	LONP2	204.14	190.8	210.28	428.66	156.07	59.22	252.19	361.24	360.85
1	LPAR6	19.56	879.61	946.53	1242.74	507.72	88.32	833.25	1456.71	915.26
1	LRP5	66.97	9.57	15.53	16.49	16.67	0	9.67	328.45	398.72
1	LRP8	41.69	168.59	177.02	100.69	49.86	1.4	78.11	217.83	225.01
1	LRRC16A	174.41	7.55	7.36	68.35	45.16	0.92	26.48	94.78	60.22
1	LRRC23	32.24	29.42	46.94	30.02	29.28	10.2	25.85	50.19	26.89
1	LRRC27	43.83	51.9	27.09	22.6	20.3	4.43	41.6	49.41	48.21
1	LRRC40	64.82	65.53	63.86	85.23	49.34	8.5	70.17	116.77	124.8
1	LRRC8D	259.3	247.97	162.14	434.46	307.68	113.48	996.75	736.97	534.13
1	LSM1	90.41	158.79	178.11	97.85	152.79	100.05	102.22	137.99	136.91
1	LSM12	250.96	222.15	238.97	226.48	308.27	80.97	240.91	215.12	254.79
1	LSS	150.7	512.18	284.3	252.36	238.34	5.63	134.47	494.27	1534.56
1	LTV1	110.35	95.86	95.9	138.74	75.66	2.37	108.33	106.66	159.51
1	LUZP1	110.39	271.32	522.16	285.95	219.03	17.08	192.18	494.73	934.41
1	LY6E	996.99	2586.29	2482.17	903.97	1558.63	5968.82	1404.74	1802.61	7690.78
1	LZTR1	149.78	158.01	246.75	235.26	125.49	19.42	224.65	187.34	150.96
1	LZTS2	106.72	80.51	77.2	153.4	51.62	2.17	62.04	205.22	121.7
1	MAD2L2	38.77	205.49	137.03	65.97	111.62	68.59	137.79	136.83	102.77
1	MAF	11.13	361.14	238.73	904.16	463.66	2.66	85.72	1283.81	856.09
1	MAFIP	169.2	175.39	179.32	233.45	159.6	12.82	203.5	243.84	354.14
1	MAGED2	162.35	354.72	325.88	245.69	340.84	37.5	115.42	319.99	809.75
1	MAN2C1	118.96	181.33	311.1	381.92	147.96	38.42	348.51	190.3	145.73
1	MANEA	300.07	116.6	108.02	150.56	80.43	4.52	187.72	387.1	202.57
1	MANEAL	40.9	48.37	38.61	23.31	39.26	2.57	7.94	69.19	438.39
1	MAP10	22.22	47.92	20.25	37.87	30.13	0.93	50.23	32.78	30.49
1	MAP3K7CL	124.24	85.57	47.54	69.24	30.95	4.03	359.84	51.76	600.58
1	MAP4	457.69	545.01	417.28	598.43	599.89	49.14	377.5	1172.9	876.56
1	MBD3	178.42	201.69	330.94	262.66	259.39	16.38	170.45	291.05	360.87
1	MBNL2	138.88	110.96	187.63	145.59	136.79	1.43	104.54	258.35	144.2
1	MCAT	23.56	24.99	29.42	21.44	24.35	16.38	29.26	32.77	33.75
1	MCCC1	68.21	60.78	66.58	99.19	67.42	6.39	92.27	102.66	138.52
1	MCCC2	214.16	176.96	120.31	235.29	95.67	3.34	182.56	213.97	311.91
1	MCM3AP-AS1	59.19	71.24	65.95	71.19	51.64	31.9	55.37	30.93	44.81
1	MCOLN2	73.01	34.5	50.31	50.65	75.66	0.92	7.76	58.91	2316.27
1	MDFIC	907.79	604.28	1248.73	2343.58	1283.61	10.93	607.64	2068.41	1455.75
1	MDH2	402.14	637.03	648.06	469.07	568.36	125.62	532.22	674.74	643.32
1	ME3	0.9	19.03	26.9	19.68	13.34	0.3	4.96	156.88	12.02
1	MEA1	219.09	358.64	389.12	219.45	304.42	161.05	162.08	314.56	214.72
1	MED24	208.94	208.74	161.02	218.81	146.65	9.36	171.73	172.14	199.78
1	MED9	55.82	49.61	62.65	44.18	32.42	12.43	42.4	67.96	57.38
1	MEGF8	243.19	100.1	144.54	126.11	81.52	6.88	128.26	184.53	180.34
1	METAP2	209.12	242.33	118.77	280.89	223.1	9.81	263.65	373.78	388.96
1	METTL1	21.75	18.52	38.1	39.15	24.16	0.6	19.15	223.47	174.57
1	METTL2A	36.22	34.86	22.27	41.56	32.57	3.7	21.45	67.62	65.53
1	METTL2B	60.78	63.07	62.83	79.99	51.06	6.3	67.94	92.14	68.27
1	METTL6	49.08	47.48	42.28	56.98	39.05	14.1	48.44	78.11	117.4
1	METTL7A	1005.79	293.12	254.14	43.69	79.29	12.47	883.34	1171.69	1073.54
1	MFSD6	133.2	314.33	230.3	286.94	323.64	8.24	393.85	1255.49	1008.1
1	MGC16275	5.49	9.56	16.56	15.81	15.55	1.67	43.64	11.38	26.56
1	MIEF1	231.8	227.68	192.74	310.44	236.9	51.14	243.02	524.91	474.23
1	MINA	140.72	65.95	106.63	174.6	69.23	5.28	195.53	112.9	178.76
1	MINOS1	105.74	155.34	165.4	180.99	145.37	66.78	144.53	267.19	236.95
1	MINOS1-NBL1	34.63	57.84	117.6	227.72	244.92	18.32	53.05	787.29	88.88
1	MIOS	166.44	109.77	84.76	142.32	55.58	23.39	137.4	282.75	181.35
1	MIPEP	21.77	33.48	16.49	28.47	27.23	0	19.99	155.07	101.49
1	MIPEPP3	29.23	67.66	29.66	42.81	33.24	10.45	26.37	39.17	38.99
1	MIR3652	435.3	82.72	69.13	67.32	53.85	11.58	82.44	189.9	159.21
1	MIR4458HG	12.39	13.45	8.66	18.06	21.43	0	11.4	31.31	28.11
1	MIR7703	26.25	52.68	55.69	22.44	30.13	30.29	45.26	21.85	206.82
1	MKL2	83.01	61.06	116.81	175.43	85.34	2	55.56	276.44	234
1	MLST8	58.27	80.33	93.89	75.01	33.37	8.1	101.95	140.13	100.81
1	MMAA	30.61	52.48	53.55	34.09	33.81	1.38	32.41	60.86	106.58
1	MMD	187.24	186.31	112.75	121.06	105.37	1.36	64.52	1054.47	287.99
1	MMS19	196.16	150.61	241.47	304.8	151.62	22.9	171.1	194.86	143.16
1	MPHOSPH6	61.71	125.76	100.19	132.64	102.47	7.42	92.3	127.89	201.41
1	MROH7-TTC4	72.33	98.91	71.4	117.9	82.2	9.51	74.55	118.07	170.33
1	MRPL12	106.77	97.88	141.52	60.58	96.69	8.58	94.78	141.72	128.42
1	MRPL14	63.34	110.27	129.54	89.25	107.72	2.24	110.15	69.49	194.26
1	MRPL15	68.04	73.45	39.61	76.68	72.33	2.69	120.21	376.2	442.98
1	MRPL16	87	138.3	105.42	117.77	115.5	38.2	126.2	154.4	165.85
1	MRPL18	100.55	106.96	87.17	155.34	108.53	42.22	125.65	180.62	124.09
1	MRPL19	128.58	210.12	137.1	194.5	160.03	4.23	168.4	269.18	210.4
1	MRPL22	39.62	27.55	38.84	41.77	49.84	15.62	31.58	60	60.89
1	MRPL30	91.73	151.95	117.24	137.45	111.32	33.53	165.08	218.38	137.85
1	MRPL32	68.37	89.79	59.92	104.5	62.55	12.32	86.17	122.62	147.75
1	MRPL35	61.97	90.8	68.41	142.19	68.7	6.07	83.7	173.21	204.91
1	MRPL36	46.65	73.29	66.54	52.39	67.24	23.19	76.01	74.6	63.55
1	MRPL39	43.56	33.07	16.23	57.39	28.11	1.49	32.4	87.81	86.54
1	MRPL4	126.58	87.35	110.6	127.71	67.26	6.31	118.43	188.96	174.17
1	MRPL40	100	109.84	104.43	85.53	70.65	7.1	93.4	199.85	394.61
1	MRPL41	83.4	146.9	210.57	88.23	126.96	9.53	107.79	79.83	82.78
1	MRPL50	54.39	52.16	32	113.39	62.69	10.07	49.81	89.64	129.72
1	MRPL52	75.62	42.21	58.05	55.24	59.97	17.22	64.1	83.61	136.19
1	MRPS11	45.29	98.98	110.16	74.14	72.2	39.04	77.7	58.37	83.87
1	MRPS16	185.61	241.75	160.11	181.84	217.15	50.02	144.05	394.01	305.95
1	MRPS17	30.44	37.91	30.49	28.15	31.35	4.52	18.01	42.72	34.91
1	MRPS18A	111.76	104.17	96.78	73.43	104.99	22.91	79.55	72.69	118.1
1	MRPS18C	70.09	67.89	60	104.21	66.63	40.27	73.83	80.4	99.35
1	MRPS23	46.54	96.5	47.42	88.89	94.9	15.38	89.36	146.2	118.19
1	MRPS28	36.7	59.56	60	41.65	46.03	11.63	53.98	99.45	128.23
1	MRPS33	91.3	88.41	131.65	179.57	100.35	3.33	88.12	85	134.36
1	MRPS35	125.86	182.38	109.22	202.15	166.32	2.68	224.34	319.25	229.56
1	MRPS7	96.37	183.11	162.87	102.17	126.38	5.31	139.9	349.34	331.12
1	MRRF	70.34	61.7	52.07	84.04	61.55	5.79	95.43	104.64	80.82
1	MRTO4	100.3	97.64	97.13	106.61	74.93	2.89	76.04	376	267.68
1	MSANTD3	47.79	112.3	78.23	72.67	87.72	2.69	23.63	636.29	1682.02
1	MSANTD3-TMEFF1	19.79	46.89	39.02	27.86	32.69	1.34	8.66	236.03	587.12
1	MT1F	16.2	51.11	88.37	32.11	89.59	3.53	17.24	31.98	1412.87
1	MT1X	9.81	31.75	42.2	48.75	46.38	0.3	33.05	22.22	921.27
1	MTAP	90.25	109.91	125.83	128.57	75.53	0.52	108.86	193.55	135.98
1	MTDH	1577.82	1132.77	944.65	965.55	931.65	122.95	1304.14	1523.52	1267.73
1	MTERFD1	36.53	36.9	38.55	65.25	26.86	5.37	40.76	65.57	61.92
1	MTHFD1	160.01	154.09	116.88	93.57	124.24	1.21	123.68	399.63	576.94
1	MTIF2	120.13	97.8	99.34	138.48	80.71	29.09	144.89	177.81	180.43
1	MTMR2	64.84	188.54	132.67	97.45	121.51	9.98	64.49	329.87	307.65
1	MTPAP	136.54	112.24	93.06	202.58	109.47	22.61	113.19	115.86	121.63
1	MTUS1	12.21	7.35	17.02	103.08	90.55	0.92	2.42	158.38	67.17
1	MTX2	31.51	30.39	31.46	45.07	29.74	0.4	31.64	105.42	93.83
1	MVD	90.05	324.4	148.96	75.96	81.35	15.01	54.96	267.23	214.74
1	MVK	36.6	89.27	71.68	46.67	39.15	3.56	33.61	102.97	54.5
1	MYL6B	26.99	14.91	77.86	16.17	20.6	1.96	42.53	79.21	109.91
1	MYO19	77.61	119.98	118.05	122.57	57.46	9.33	60.43	124.56	113.64
1	NAA25	175.43	132	167.67	239.77	140.06	7.97	171.84	167.11	249.93
1	NADK2	74.38	91.76	105.94	114.34	103.33	7.94	86.22	95.35	138.8
1	NAF1	31.85	35.15	25.38	53.87	31.49	0.4	29.09	67.49	97.51
1	NAGPA	48.6	74.72	48.66	65.28	85.07	2.91	176.7	168.73	122.98
1	NARFL	57.09	70.42	58.36	67.28	54.99	19.25	78.06	62.38	68.78
1	NBAS	110.14	120.02	106.12	197.2	88.02	4.76	159.53	154.45	181.28
1	NCAM1	39.41	1475.48	464.88	18.77	104.96	1.64	13.65	431.07	685.31
1	NCAM1-AS1	2.3	97.84	21.72	0.67	7.64	0.3	1.27	23.79	41.08
1	NCAPH	36.27	24.45	39.08	31.35	21.59	1.57	2.2	1964.22	191.17
1	NCBP1	180.22	178.36	223.04	287.55	154.12	25.33	116.87	223.67	175.67
1	NCBP2	251.77	189.65	199.39	346.96	157.63	19.86	249.28	400.1	438.95
1	NDUFA11	154.5	223.33	251.63	216.61	212.73	76.92	183.85	220.71	186.43
1	NDUFA4	245.97	401.34	496.45	321.98	441.04	62.44	370.88	327.45	357.68
1	NDUFA9	133.75	201.38	172.46	137.93	180.84	11.81	143.39	295.19	400.76
1	NDUFAB1	95.58	107.27	127.97	69.45	122.28	15.42	123.82	195.64	174.66
1	NDUFB2	108.87	310.93	296.7	157.25	211.05	12.17	181.6	225.19	213.11
1	NDUFB9	222.62	358.42	532.8	368.65	373.88	46.14	318.25	1086.17	342.36
1	NDUFS4	58.01	68.3	83.15	92.91	71.24	3.36	100.43	138.94	119.95
1	NDUFS5	192.09	296.1	514.2	341.82	344.3	39.43	323.6	622.11	467.62
1	NDUFS6	81.46	121.63	150.33	65.15	104.47	50.57	113.59	117.2	112.38
1	NDUFS8	86.8	187.41	199.14	116.93	143.91	8.32	117.29	262.65	182.08
1	NEK3	28.32	18.92	8.19	46.81	10.54	1.08	90.82	98.8	81.36
1	NENF	77.6	100.28	137.67	87.79	114.72	1.6	60.29	431.73	441.47
1	NF2	93.8	94.52	85.71	96.91	56.25	29.33	115.32	180.75	153.83
1	NICN1	95.62	70.78	77	100.69	53.06	9.81	45.18	55.26	75.67
1	NIF3L1	49.62	69.81	48.48	57.59	30.91	17.85	48.41	96.97	113.17
1	NIT2	46.83	49.73	37.6	40.42	40.51	0.98	44.68	83.6	142.09
1	NLRP2	58.24	143.07	71.69	51.52	51.05	3.11	14.31	154.5	295.34
1	NMB	9.26	35.53	19.21	19.64	16.3	4.71	5.95	313.2	147.6
1	NME1	188.85	135.09	139.55	111.97	103.52	0.82	107.38	193.61	111.39
1	NMNAT3	26.6	12.99	16.37	18.58	21.71	3.7	26.09	25.44	37.76
1	NMT1	503.57	572.16	328.27	549.1	534.75	228.94	588.41	643.19	643.72
1	NNT	317.99	498.19	277.44	398.74	330.77	25.03	474.07	1105.9	551.11
1	NNT-AS1	37.39	31.21	40.05	51.18	39.02	0.67	25.55	75.16	65
1	NOL6	204.22	173.33	195.73	313.29	130.73	6.19	184.71	211.39	208.78
1	NRCAM	31.08	0.65	14.86	152.98	481.67	0.69	0.67	328.33	1252.47
1	NRIP1	533.5	472.99	383.46	433.86	569.77	30.44	437.98	658.22	606.48
1	NRL	24.86	11.79	9.13	12.78	16.38	3.8	12.85	25.89	27.11
1	NRSN2	24.84	45.22	12.52	8.59	10.05	0.65	13.92	22.11	76.3
1	NSUN2	395.25	368.04	381.73	469.88	245.27	74.61	382.43	228.04	305
1	NTPCR	47.81	109.38	131.02	113.5	130.71	17.26	53.12	155.43	103.3
1	NUDT15	111.23	105.68	118.41	73.2	88.77	13.24	55.39	113.96	105.41
1	NUDT19	78.57	71.46	92.61	81.12	72.62	7.22	124.04	138.45	102.04
1	NUDT7	23.31	36.36	18.83	37.96	22.85	73.27	92.31	81.69	51.93
1	NUP107	78.56	96.83	86.14	111.66	32.5	10.63	98.59	97.81	169.07
1	NUP188	236.01	230.59	234.51	356.2	183.95	6.15	158.3	474.71	759.4
1	NUP205	249.11	219.97	248.42	318.47	152.57	10.59	176.18	172.92	232.62
1	NUP37	38.78	41.57	37.32	34.64	31.87	13.64	40.56	46.51	36.93
1	NUP54	90.17	119.7	78.59	133.95	72.21	25.85	99.72	133.72	144.27
1	NUP93	91.8	170.24	92.06	121.14	145.26	34.08	158.13	152.6	215.83
1	NUS1	671.5	858.3	753.74	734.26	853.6	40.65	818.91	1735.98	2109.38
1	OAS2	551.16	762.09	330.13	648.75	480.09	4736.11	1775.73	523.85	7824.06
1	OCIAD1	274.78	438.01	314.65	492.85	469.07	204.14	327.81	496.14	470.51
1	OGFOD1	67.23	138.27	76.26	153.95	143.22	38.83	77.23	207.91	206.08
1	OIP5-AS1	157.8	171.82	146.81	186.04	158.32	19.27	133.2	228.03	219.37
1	ORC5	33.2	42.46	23.04	63.96	27.65	2.61	36.89	42.02	47.43
1	OSTC	450.73	313.33	327.36	208.37	308.99	20.63	307.65	542.29	202.3
1	OTUD6B	93.49	116.41	98.61	106.71	78.93	28.03	111.2	149.56	130.41
1	OXSM	27.24	31.61	23.02	39.93	18.87	3.29	25.58	48.4	36.61
1	P2RY11	51.86	426.01	149.08	168.71	98.6	14.71	86.75	1087.41	210.82
1	PAAF1	29.74	42.69	19.35	47.18	30.76	2.57	38.23	51.4	36.98
1	PACRGL	15.75	17.68	18.73	29.21	22.86	2.59	27.85	23.27	20.21
1	PACS2	107.9	162.52	170.24	221.76	99.23	7.48	216.5	254.27	133
1	PAK1IP1	17.24	43.07	23.74	30.46	19.55	1.55	42.16	98.05	56.18
1	PALB2	60.08	73.11	114.45	87.66	63.87	1.91	107.9	99.52	85.1
1	PALD1	57.25	8.04	4.12	3.28	2.59	0.4	6.54	274.96	2.66
1	PALLD	8.28	537.01	169.17	36.75	103.86	2.58	252.85	146.93	280.46
1	PANX1	211.64	305.3	201.81	155.1	279.68	2.37	216.34	547.65	886.1
1	PARVB	204.56	98.73	127.41	67.56	82.74	0.4	158.49	320.37	190.68
1	PBDC1	42.71	105.21	77.62	69.98	57.78	10.73	87.44	429.94	366.08
1	PCBD2	55.11	51.69	38.99	71.01	48.09	10.35	55.02	70.12	72.59
1	PCCA	32.73	29.08	15.76	24.49	20.34	0.82	50.05	80.7	42.81
1	PCDHG@	55.97	432.96	175.04	54.98	60.04	2.77	8.78	343.56	159.21
1	PCGF2	11.25	70.41	65.6	24.73	29.41	2.25	24.8	62.32	82.57
1	PCNA	209.4	410.64	236.24	182.6	190.79	43.84	67.67	710.76	636.79
1	PCNA-AS1	61.65	106.1	66.94	65.44	62.23	17.84	25.48	159.3	163.2
1	PCNXL4	169.57	395.95	310.48	240.04	158.25	120.23	245.76	393.84	442.91
1	PCYOX1	90.21	301.74	293.62	275.85	244.74	37	249.54	662.24	258.95
1	PDIA3P1	68.45	104.91	68.44	49.28	66.12	10.91	56.61	114.58	65.63
1	PDIA4	2875.35	765.31	502.72	356.11	534.48	46.4	321.1	1412.97	687.64
1	PDIA5	119.81	5.71	24.19	17.33	12.68	0	45.49	24.74	8.61
1	PDIK1L	73.34	49.96	54.82	112.13	67.07	2.96	58.36	148.86	114.71
1	PDSS2	72.63	47.39	48.55	55	70.5	11.94	59.89	151.69	136.45
1	PELI3	34.84	17.55	23.77	49.66	24.68	12.96	107.59	85.32	68.97
1	PEPD	110.25	288.68	295.66	140.58	233.21	2.18	223.55	1135.41	543.55
1	PER3	52.04	242.49	255.48	156.12	108.69	42.96	111.97	358.33	78.97
1	PES1	207.29	164.4	122.2	206.42	151.48	5.25	204.09	191.62	160.31
1	PET112	39.58	50.97	25.56	37.24	42.24	0.93	72.72	181.95	169.03
1	PEX11A	14.65	40.27	23.13	22.32	16.44	3.86	9.41	30.09	17.85
1	PEX14	46.23	70.94	80.73	81.29	51.55	7.6	35.63	228.23	157.75
1	PEX19	278.68	381.43	320.25	334.47	448.1	202.54	262.58	961.28	579.4
1	PEX7	20.32	12.23	18.38	25.39	15.29	2.88	28.01	29.35	36.44
1	PFDN1	189.74	275.86	285.33	198.84	222.47	18.05	152.74	344.02	494.62
1	PFDN2	74.36	58.31	95.1	71.96	85.22	38.23	83.94	96.47	133.66
1	PFKM	54.47	16.97	21.77	35.34	15.82	4.92	67.44	153.94	74.22
1	PGM2L1	71.5	50.04	94.61	135.05	69.07	20.07	24.03	160.07	194.62
1	PGM3	196.39	94.14	198.43	225.41	114.95	14.75	73.02	213.11	282.08
1	PGPEP1	170.75	436.89	296.6	272.49	320.35	103.06	226.19	288.1	227.48
1	PHACTR4	330.51	291.85	410.35	301.65	160.53	36.78	358.9	291.02	485.74
1	PHF6	278.69	291.28	154.83	274.15	160.11	30.68	123.65	270.8	238.83
1	PHKG1	106.49	243.58	193.39	196.22	201.62	12.25	141.44	345.11	368.68
1	PHPT1	85.74	174.99	145.79	86.22	123.88	3.95	130.13	689.5	426.43
1	PHYH	31.44	36.79	61.97	44.52	54.28	1.81	81.11	284.77	113.37
1	PIGM	41.99	40.41	28.18	68.87	41.08	16.4	65.59	90.94	130.29
1	PIGP	48.55	44.21	59.18	35.31	58	2.12	34.48	91.12	83.14
1	PIGU	37	78.87	38.7	51.46	49.46	6.9	28.33	62.57	95.04
1	PIK3R2	74.76	168.48	157.75	108.41	144.23	24.1	134.38	226.51	168.32
1	PIK3R3	10.29	81.55	97.24	23.05	56.23	0.92	12.72	77.99	56.98
1	PITRM1	215.12	235.67	205.04	321.1	229.41	25.9	178.91	568.96	462.9
1	PLEKHA5	1.24	66.3	246.07	74.55	59.92	0	22.37	53.61	75.81
1	PLEKHA7	88.08	4.4	25.6	34.2	27.23	2.75	8.64	78.57	39.14
1	PLEKHA8	75.59	82.19	130.4	119.66	87.56	15.66	124.76	118.9	85.2
1	PLRG1	89.78	87.5	55.2	149.07	115.67	26.13	106.39	205.65	200.54
1	PLXNA1	83.91	29.97	105.99	173.86	77.64	1.03	31.62	512.6	929.09
1	PMPCA	120.48	92.98	92.55	161.64	52.7	36.28	98.74	261.48	138.94
1	PNO1	69.16	64.19	54.93	52.33	53.22	3.71	47.08	84.69	64.92
1	PNP	168.6	230.66	328.49	283.09	196.26	7.92	410.89	663.92	1449.18
1	PNPT1	93.31	92.13	79.49	169.52	89.02	198.45	111.35	94.69	390.7
1	POFUT1	163.27	240.89	276.9	238.1	215.49	45.14	356.16	212.94	519.06
1	POGK	255.46	194.27	266.51	322.48	318.99	60.95	269.64	555.75	541.4
1	POLD1	82.37	65.15	51.3	78.38	48.49	5.88	72.68	112.43	101.61
1	POLR1A	113.9	190.5	151.76	146.74	88.01	1.69	130.82	140.37	112.82
1	POLR2D	130.6	124.2	96.32	120.3	117.47	37.65	114.64	124.09	134.54
1	POLR2K	134.4	170.42	193.93	118.79	161.06	40.57	111.45	188.22	186.59
1	POLR2L	141.95	301.86	286.55	139.49	254.93	43.66	246.78	333.37	168.43
1	POLR3B	26.71	23	19.33	30.69	12.79	9.9	22.91	50.12	44.04
1	POLR3C	105.65	80.11	104.4	98.42	69.23	12.62	101.76	88.16	159.44
1	POLR3F	45.79	50.39	54.87	70.01	43.88	11.89	47.42	55.15	74.93
1	POLR3H	298.26	315.24	334.21	328.11	349.68	62.54	285.58	852.26	744.03
1	POMGNT1	55.63	159.48	141.52	75.77	113.62	2.94	49.92	227.85	272.04
1	POMT1	59.84	67.95	186.87	155.25	71.51	13.26	45.25	136.25	145.07
1	POP1	33.13	36.22	25.82	29.19	22.3	2.58	28.35	69.89	59
1	PPARA	103.19	200.47	236.55	137.62	211.62	19.26	168.25	446.51	407.56
1	PPARGC1B	171.28	49.17	51.21	81.49	71.71	1.33	377.57	505.62	542.48
1	PPIA	2884.56	4072.84	4899.83	3161.1	3830.16	133.91	2221.84	3523.13	2776.23
1	PPIL1	57.66	108.13	96.13	68.43	107.37	2.17	37.48	152.13	92.48
1	PPIP5K1	91.74	54.92	67.42	97.74	60.36	6.09	48.52	150.38	130.25
1	PPM1L	22.47	391.96	244.88	19.29	68.31	3.78	62.61	139.03	94.14
1	PPP1R14B	149.6	122.01	216.94	123.84	125.86	8.32	81.65	451.23	338.46
1	PPP1R37	113.06	138.81	164.1	144.74	68.25	25.64	88.74	194.05	138.81
1	PPP2R1B	154.16	139.52	188.57	216.58	126.02	33.9	131.24	165.17	261.33
1	PRADC1	32.54	66.56	46.69	48.28	57.94	8.08	57.89	119.47	55.3
1	PRC1	37.18	27.56	18.09	24.15	20.38	5.39	15.99	490.82	34.39
1	PRDX6	345.05	479.41	431.76	677.25	615.57	277.11	390.61	1178.4	592.28
1	PREP	89.62	229.56	83.98	159.3	155.4	3.41	235.24	326.1	262.48
1	PRIM2	29.83	43.69	24.41	30.07	24.46	6.44	18.89	47.19	60.71
1	PRNP	586.78	1124.16	1144.68	705.45	974.47	21	956.28	4942.4	931.99
1	PRRC1	234.01	391.6	255.01	404.17	274.07	28.47	254.5	625.74	379.37
1	PRSS21	38.34	18.34	31.85	15.1	22.81	0.3	32.69	164.71	104.37
1	PSKH1	109.93	192.37	183.31	146.55	160.71	96.4	151.6	189.96	162.81
1	PSMD14	102.12	158.32	153.61	73.54	126.93	2.37	61.08	331	265.21
1	PSME2	312.55	536.43	771.14	256.44	459.74	384.59	707.4	298.91	2806.66
1	PSMG1	44.37	33.29	46.28	76.29	55.18	2.61	41.03	61.73	52.29
1	PTDSS2	54.87	43.46	56.65	41.48	40.93	11.54	57.03	75.11	88.3
1	PTGES2	77.43	106.88	116.66	116.91	56.85	8.94	107.74	157.02	150.83
1	PTGES3	1100.56	999.63	722.11	1471.67	1190.62	594.51	1354.49	1520.48	1132.21
1	PTGR2	39.06	21.62	26.23	36.93	36.63	0.87	40.06	87.71	92.74
1	PTK2	186.42	59.97	8.3	102.82	26.79	2.15	120.76	242	206.74
1	PTPLAD1	62.32	135.14	70.2	82.23	113.03	1.47	65.05	502.25	427.39
1	PTPN23	270.13	290.82	326.01	344.44	196.39	99.87	292.07	245.16	271.78
1	PTPN9	163.52	498.25	379.03	298.19	441.54	49.92	344.33	456.87	861.76
1	PYROXD1	295.26	547.34	373.43	520.91	357.57	72.58	289.32	428.22	412.01
1	QDPR	47.82	99.9	93.36	83.79	78.45	0.67	103.14	241.11	115.92
1	QPCTL	103.53	26.82	26.01	23.53	24.1	2.34	25.94	34.3	55.58
1	QSER1	122.82	134.67	118.34	165.16	100.88	17.7	278.58	370.8	224.12
1	RAB23	26.25	50.21	48.35	31.77	34.91	3	29.42	74.41	62.73
1	RAB2B	143.33	147.61	136.96	158.27	111.52	26.13	76.61	155.05	260.22
1	RAB30-AS1	20.31	14.09	9.17	18.38	12.9	6.34	20.78	23.4	27.25
1	RAB4A	115.88	132.11	141.25	85.9	134	35.28	195.43	300.22	111.9
1	RABL3	103.47	158.31	147.89	155.08	162.81	30.62	79.01	178.24	191.25
1	RABL6	235.87	316.99	276.86	331.35	273.37	107.04	343.61	360.51	336.48
1	RACGAP1	55.08	60.54	19.88	47.36	44.79	6.28	45.87	305.9	75.47
1	RAD1	83.59	85.92	66.77	124.71	68.32	16.41	69.37	110.81	81.2
1	RAD23A	299.13	330.91	369.56	356.77	399.54	39.78	238.95	518.61	679.18
1	RAD50	217.93	221.07	279.55	280.42	149.09	10.03	216.79	301.38	297.74
1	RAMP1	2.08	147	53.1	6.16	6.5	0.4	0.29	133.46	83.86
1	RAN	535.71	577	503.1	625.24	487.37	81.65	396.82	896.45	645.55
1	RANGAP1	152.21	182.35	164.83	271.76	116.54	33.98	120.37	288.99	309.5
1	RAP1GDS1	218.78	397.99	200.69	200.09	176.4	14.72	222.32	356.32	304.28
1	RASA4	322.71	223.18	470.36	839.04	504.92	761.74	1199.91	837.19	529.44
1	RBBP9	91.35	142.11	108.41	95.65	132.56	3.47	80.19	126.41	392.9
1	RBM19	170.29	150.09	139.86	221.51	115.13	2.1	118.69	185.28	267.04
1	RBM28	89.33	110.06	125.33	106.06	67.35	22.18	66.15	79.31	81.74
1	RBM41	171.23	137.24	179.36	206.17	135.02	9.91	151.42	123.16	171.28
1	RBM45	26.82	37.16	33.09	32.54	25.24	3.59	23.26	42.47	36.1
1	RCC2	520.04	545.97	316.36	324.46	259.7	15.67	644.06	907.47	631.73
1	RFPL1S	7.8	15.15	28.9	15.23	13.41	2.21	19.82	28.56	21.86
1	RFTN1	619.26	918.35	668.55	408.27	497.05	2.87	196.23	626.5	2742.61
1	RGCC	55.72	82.48	139.69	328.32	259.68	3.56	90.65	1508.71	1009.58
1	RHOBTB3	42.24	260.7	189.09	59.31	22.4	7.45	6.51	47.21	351.45
1	RIMBP3	12.39	23.38	23.08	50.95	33.67	0.3	27.31	46.73	33.13
1	RIMBP3B	11.85	23.8	20.26	44.51	27.87	0.3	24.72	36.25	27.97
1	RIMS3	37.27	34.94	101.97	29.38	27.99	3.25	14.07	228.14	188.52
1	RIOK2	80.05	78.18	70.84	134.03	68.24	43.53	107.41	122.27	102.52
1	RMDN3	67.38	512.26	140.69	72.69	109.48	4.59	65.04	1131.28	429.65
1	RMND1	27.38	40.34	27.26	38.94	31.41	11.58	76.4	117.71	73.48
1	RNF115	42.76	115.39	100.78	80.13	102.84	16.56	74.19	91.23	181.18
1	RNF170	90.75	100.22	54.12	94.89	58.43	22.19	97.18	194.57	164.71
1	RNF219	125.72	125.42	79.03	123.34	87.91	33.39	73.97	114.09	110.15
1	RNF219-AS1	53.52	67.45	30.48	56.78	32.94	17.47	42.24	52.43	60.29
1	RNLS	17.88	22.01	27.43	17.44	19.62	2.49	19.48	62.98	29.44
1	RNMT	298.21	184.4	291.6	422.02	208.61	57.59	197.81	400.53	382.18
1	ROMO1	83.8	79.85	138.38	69.55	95.38	27	73.28	63.94	57.59
1	RPF2	46.16	51.76	48.72	53.24	51.2	0.69	43.92	191.1	95.8
1	RPL7L1	360.47	386.88	361.91	483.8	210.89	62.53	433.55	616.72	558.07
1	RQCD1	164.91	219.69	127.53	200.34	127.21	93.57	140.11	243.57	360.08
1	RRM1	117.77	152.62	53.44	98.12	129.38	5.18	86.35	476.99	196.56
1	RRP1	62.24	58.82	58.01	75.16	48.64	4.95	50.72	187.82	218.43
1	RSC1A1	105.84	91.88	122.89	108.07	59.67	9.96	94.65	303.59	206.72
1	RSU1	218.39	501.22	550.76	349.8	605.74	214.05	300.72	874.78	614.61
1	RTEL1	89.27	83	132.06	131.44	71.7	2.42	112.38	74.45	59.86
1	RTEL1-TNFRSF6B	90.61	84.24	130.35	126.99	76.87	2.73	108.72	69.71	184.24
1	RUFY3	343.26	168.61	176.21	200.75	143.05	1.35	390.03	234.11	789.47
1	RUSC1	34.04	99.28	85.97	76.95	68.34	8.78	86.86	58.52	124.18
1	RWDD2A	27.26	26.23	37.44	52.23	28.64	0.67	23.2	56.74	54.4
1	S100A10	495.26	899.41	1452.13	1056.12	1089.73	24.18	2700.68	2329.78	1376.58
1	SAAL1	37.19	35.33	39.37	42.81	20.65	0.4	34.68	25.53	33.61
1	SAC3D1	30.96	28.26	23.14	31.54	37.49	1.37	42.99	64.22	35.74
1	SAR1B	299.05	267.24	348.26	395.46	269.95	101.12	222.24	376.46	269.86
1	SAT2	104.9	124.47	127.61	105.94	55.16	17.33	313.72	133.59	99.84
1	SAV1	587.1	76.94	201.8	116.3	142.49	5.45	67.43	254.23	719.82
1	SCAMP3	137.48	220.35	240.54	221.37	269.51	16.37	125.75	338.88	284.27
1	SCAMP5	50.91	89.08	17.16	74.47	99.84	0.3	45.69	186.34	16.72
1	SCML1	56.57	47.68	22.91	353.89	224.17	11.29	51.78	135.16	125.06
1	SCOC	281.93	406.16	366.83	525.48	451.43	96.13	260.11	743.07	644.27
1	SCP2	258.89	815.1	604.78	334.89	543	79.87	527.36	1314.8	609.79
1	SDHA	277.4	485.35	348.17	434.81	477.73	59.27	284.68	828.9	949.23
1	SEC22C	151.14	177.19	278.39	417.38	232.85	51.92	155.81	437.39	398.72
1	SEC31A	408.61	560.71	249.03	478.82	464.11	123.55	585.47	844.57	583.37
1	SEC61G	200.28	89.81	119.78	110.39	124.23	23.34	116.7	98.97	117.73
1	SEH1L	80.02	99.76	43.82	117.2	78.79	7.48	90.93	242.16	170.1
1	SEMA3G	50.21	1.37	11.39	36.6	2.92	0	1.78	57.78	28.78
1	SEPT11	120.84	584.59	271.48	220.53	298.51	4.46	142.9	1173.95	853.93
1	SERBP1	630.03	1389.26	558.74	1023.12	998.85	277.55	1181.46	1503.39	981.86
1	SERPINH1	11.66	43.34	105.89	41.06	36.8	0.3	32.48	215.81	330.33
1	SFXN4	46.72	23.92	28.19	35.76	33.3	4.13	42.26	85.54	78.89
1	SGCB	74.2	29.78	55.36	72.83	87.88	1.04	85.61	181.24	212.66
1	SGPP2	102.28	21.85	89.42	152.89	95.18	2.97	6.82	430.03	1905.38
1	SGSH	109.95	204.05	304.51	428.24	118.77	39.82	528.44	515.43	271.64
1	SH3PXD2A	270.06	182.02	320.96	408.61	201.01	15	102.91	1231.59	587.43
1	SH3TC1	797.44	273.26	241.17	326.57	222.05	2.33	998.9	827.07	247.95
1	SHANK1	0.51	1.54	4.46	0.62	66.98	0	0.29	21.71	6.24
1	SHCBP1	111.51	20.79	7.96	13	14.51	2.14	11.68	351.64	18.33
1	SHFM1	111.31	153.03	214.44	150.91	171.69	5.53	136.43	139.92	185.12
1	SHPK	51.52	65.67	43.41	65.95	41.41	8.95	50.55	219.9	195.96
1	SIK2	108.27	106.07	160.52	156.65	111.28	35.1	174.51	159.77	269.81
1	SLC10A7	68.73	108.05	83.81	82	89.83	2.51	88.78	111.25	129.27
1	SLC12A7	444.78	1074.68	888.56	739.36	618.25	1.57	990.93	1234.43	502.12
1	SLC16A13	26.64	27.74	26.11	20.09	18.7	4.49	15.09	46.66	31.07
1	SLC20A2	45.48	159.76	137.5	110.49	85.79	13.03	57.39	193.39	113.36
1	SLC22A23	20.63	18.7	32.77	161.08	47.28	1.97	8.25	129.59	421.46
1	SLC25A1	140.13	153.62	158.8	135.1	135.8	79.95	130.21	236.65	108.87
1	SLC25A17	34.35	59.71	57.59	41.49	36.67	16.7	38.46	100.34	106.6
1	SLC25A25	116.78	100.6	113.65	204.28	90.28	30.73	129.89	221.54	280.96
1	SLC25A33	59.71	56.92	32.22	40.15	46.47	1.04	46.75	65.73	85.51
1	SLC25A39	171.85	258.73	329.99	189.38	227.85	6.05	132.37	405.71	257.82
1	SLC25A43	136.19	116.38	63.79	63.75	78.18	0.92	148.89	513.26	221.85
1	SLC25A5	1057.45	998.59	1388.65	746.27	907.42	127.43	1322.14	1575.34	1379.67
1	SLC26A11	21.05	78.83	177.79	264.57	142.61	9.86	93.16	1812.4	477.16
1	SLC35A4	269.79	727.2	541.99	465.31	588.66	254.88	428.78	468.52	555.88
1	SLC35B4	104.68	131.34	118.87	148.08	122.89	1.25	111.8	249.13	539.11
1	SLC35D2	83.96	96.92	189.7	92.47	152.98	9.55	82.8	107.64	111.37
1	SLC35G1	10.36	6.54	16.73	33.05	17.13	0.3	5.74	22.49	46.02
1	SLC37A4	43.63	53.11	56.88	81.22	35.19	14.75	21.18	173.21	114.3
1	SLC4A7	504.43	263.17	564.85	729.18	369.14	28.44	175.75	1865.43	1520.4
1	SLC50A1	195.38	97.66	81.18	85.03	94.05	27.96	80.37	133.1	173.48
1	SLC52A2	165.29	219.09	213.66	128.01	140.84	34.21	127.32	294.82	244.98
1	SLC7A1	239.91	342.49	247.97	297.6	214.31	1.74	184.37	506.5	317.89
1	SMAD5	184.03	295.92	336.5	195.39	187.24	10.99	179.87	308.76	156.8
1	SMAD7	144.32	327.19	1045.96	126.78	308.03	46.22	127.42	337.46	502.92
1	SMARCA1	3.7	2.54	5.53	12.5	6.19	0.6	0.78	5.2	57.95
1	SMARCA4	279.03	388.12	434.53	564.05	332.43	78.13	403.88	313.39	421.87
1	SMARCAL1	154.84	159.78	92.4	117.73	130.03	23.1	105.6	136.47	202.02
1	SMC2	92.9	125.89	49.54	74.79	65.72	1.27	53.76	372.85	105.75
1	SMIM13	69.4	89.28	93	82.23	110.47	4.56	78.81	212.3	200.54
1	SMIM4	31.15	23.66	34.58	37.93	32.99	1.1	28.82	115.23	68.79
1	SNAPC2	55.89	125.8	98.95	82.69	93.94	17.01	106.36	163.42	123.22
1	SNAPC3	108.52	145.06	62.02	108.76	77.96	10.1	200.46	183.17	168.19
1	SND1	839.92	648.75	641.65	495.04	533.87	31.84	775.32	968.74	714.82
1	SNORD14C	9.73	13.26	6.92	14.53	11.59	4.03	6.91	27.27	17.35
1	SNRNP25	189.78	58.55	27.79	50.2	50.48	29.61	70.26	120.12	61.35
1	SNRNP40	76.64	121.24	70.22	108.98	96	21.3	79.49	94.4	95.67
1	SNRPB2	171.3	265.98	187.32	227.83	234.72	88.89	223.66	262.08	291.66
1	SNRPC	143.29	201.15	214.41	165.88	176.44	33.71	125.93	166.91	169.29
1	SNRPG	79.41	64.75	94.73	93.65	129.87	29.75	94.94	94.58	86.88
1	SNX15	177.3	152.85	183.39	84.9	137.47	28.3	131.82	145.17	299.6
1	SNX5	260.99	189.89	174.42	159.22	148.56	11.28	237.08	532.39	324.88
1	SNX9	188.69	106.56	132.81	268.7	173.64	2.45	91.83	1343.92	2034.26
1	SORBS3	108.46	175.58	469.51	383.43	212.25	1.27	261.41	537.09	456.71
1	SPATA20	188.81	153.72	194.51	131.96	99.64	0.94	342.73	522.09	220.63
1	SPATA7	13.94	14.48	18	15.7	14.18	2.45	22.96	40.02	22.2
1	SPIN1	227.47	607.81	354.63	373.29	370.17	36.18	237.13	673.94	472
1	SPRYD4	39.78	34.22	41.41	38.12	40.55	5.14	40.29	50.52	90.72
1	SPRYD7	48.47	49.68	62.9	52.66	39.42	4.81	41.98	90.87	59.9
1	SPTAN1	702.47	1192.67	975.94	1700.41	830.96	187.82	365.59	1945.6	4332.7
1	SREBF2	788.25	856.85	475.36	613.82	515.44	103.83	680.24	1073.84	889.82
1	SRFBP1	84	59.18	70.86	54.95	32.24	0.81	53.5	105.39	98.57
1	SRGAP3	10.37	35.94	2.17	30.33	11.51	1.1	40.11	92.35	10.15
1	SRI	109.14	198.92	256.88	155.26	257.05	105.41	127.91	125.98	387.4
1	SRP68	268.81	201	121.85	275.48	184.09	36.14	268.02	257.4	300.52
1	SRP9	786.86	1592.85	1232.5	1524.87	1295.89	479.46	1483.31	1669.61	1245.19
1	SRR	97.86	95.08	69.21	129.48	59.78	3.98	83.16	109.5	100.58
1	SRRD	25.15	47.82	25.03	45.6	31.18	12.24	31	70.44	60.41
1	SS18	350.4	390.86	358.87	393.85	308.1	62.68	303.16	397.11	563.66
1	SSB	176.99	206.56	197.32	342.36	273.99	35.57	273.27	423.49	724.95
1	ST3GAL5	240.74	184.88	190.61	181.01	149.67	3.4	313.16	679.86	775.56
1	ST6GALNAC4	225.74	55.55	87.56	57.89	85.83	2.24	51.71	418.34	213.4
1	ST7L	29.15	21.15	22.72	42.96	22.27	12.19	21.7	86.44	87.64
1	STARD4	254.08	638.39	527.41	220.45	306.54	2.93	97.61	529.05	704.67
1	STARD7	723.63	759.12	371.91	423.06	594.74	121.48	730.15	1437.66	1355.6
1	STIL	45.85	29.11	12.72	18.84	18.26	1.75	7.45	125.79	22.75
1	STRADB	258.01	95.47	112.09	115.52	90.56	11.29	63.8	142.41	139.2
1	STRAP	248.22	389.36	199.05	233.62	358.96	82.5	316.45	393.45	287.1
1	STT3B	1135.22	1077.55	1154.11	1607.25	1041.24	280.6	1013.47	2458.33	1352.57
1	STX18	75.34	81.5	120.36	84.21	66.1	11.26	97.28	197.87	186.54
1	STXBP1	2.32	8.95	46.62	46.51	45.51	0	3.65	173.71	108.23
1	SUCLG1	107.17	200.25	168.43	157.49	183.89	51.98	189.46	161.96	200.8
1	SUGT1	66.01	64.72	66.33	54.26	75.58	9.3	71.05	108.82	127.91
1	SUMF2	293.5	638.71	521.1	512.56	482.56	23.87	399.94	874.37	888.27
1	SV2B	7.35	0.89	1.04	6.37	5.76	0.3	3.75	99.45	5.35
1	SYMPK	284.29	201.54	175.72	299	150.68	99.07	309.92	174.77	392.42
1	SYNGR1	37.65	410.94	234.22	23.51	107.56	4.37	147.8	418.57	175.96
1	SYNJ2BP	117.7	128.84	173.46	298.4	155.09	2.24	130.55	237.65	165.98
1	SYNJ2BP-COX16	96.84	108.32	131.05	91.62	116.22	1.73	84.89	112.56	95.18
1	SYT11	78.06	1152.41	566.08	199.89	618.68	84.01	227.73	746.81	1102.18
1	TACO1	43.68	51.99	30.41	64.52	45.22	13.77	45.39	60.45	100.93
1	TAF1B	37.04	55.23	47.9	28.54	56.12	1.27	39.37	64.81	47.71
1	TAF5L	156.37	168.56	139.05	180.55	136.8	42.9	143.15	201.19	200.49
1	TAF6L	51.25	39.41	30.97	51.32	22.37	6.74	58.29	53.32	42.3
1	TAF9	187.82	158.65	99.94	264.25	168.3	71.26	243.99	320.31	250.67
1	TARBP2	54.03	64.23	70.31	67.66	56.05	5.06	52.09	87.58	64.16
1	TARS	172.74	235.39	92.75	134.2	157.73	58.26	187.32	297.91	482.9
1	TARS2	78.48	109	54.42	109.58	66.34	8.84	84.76	123.77	162.13
1	TBC1D24	50.73	85.31	93.66	53.76	46.57	1.03	75.04	119.76	48.68
1	TBCE	62.81	72.85	49.53	60.5	35.49	18.27	75.6	70.59	53.82
1	TBCEL	100.22	171.36	129.52	160.18	82.49	8	136.33	213.2	157.01
1	TBRG4	182.21	198.56	208.55	336.15	194.2	12.42	150.46	193.22	258.5
1	TCEAL1	54.92	72.07	63.48	46.93	57.47	0.52	40.9	68.82	95.52
1	TCEAL3	46.34	54.3	93.53	46.38	59.15	8.29	37.77	94.77	109.3
1	TCEAL4	114.52	96.65	155.13	128.9	117.94	3.14	112.58	218.22	176.15
1	TCEAL8	92.6	385.46	203.62	246.34	181.19	4.12	122.85	283.2	329.6
1	TCF12	375.35	313.39	200.31	295.42	256.43	15.82	259.91	752.35	370.43
1	TCTN3	98.98	128.68	138.38	123.41	140.41	2	112.24	224.16	235.96
1	TDRD3	60.93	66.54	57.22	69.84	59.21	2.38	58.03	1871.58	1000.57
1	TEF	79.63	142.66	118.47	150.42	157.54	31.75	104.24	192.76	131.27
1	TEKT4P2	86.11	80.61	73.18	103.86	78.44	3.64	81.38	116.95	152.81
1	TEN1	67.73	94.33	77.96	66.58	56.97	46.06	101.93	103.57	186.75
1	TESK1	171.31	284.21	235.2	147.99	159.65	19.31	158.38	269.07	236.38
1	TEX264	156.6	303.99	217.01	270.44	232.18	45.95	181.08	325.98	199.75
1	TFCP2L1	32.92	54.87	996.44	4.03	83.23	5.98	17.39	104.05	46.34
1	TGDS	31.62	31.9	40.2	55.61	26.94	10.16	27.25	46.88	51.7
1	THAP3	94.79	112.87	100.2	145.95	63.03	35.69	107.58	115.37	131.81
1	THBS2	11.12	22.07	10.73	8.49	8.15	0.65	12.89	86.9	35.23
1	THOP1	88.76	77.97	67.8	82.38	67.44	2.62	39.09	107.87	73.88
1	THTPA	44.49	73.35	35.99	68.05	36.96	5.68	68.09	69.4	63.39
1	THUMPD3	89.45	170.52	66.04	147.51	52.19	16.75	138.02	336.54	278.73
1	TIMELESS	326.29	111.63	77.87	49.39	44.99	4.76	35.22	167.66	84.25
1	TIMM10	82.07	72.41	95.32	54.21	87.63	15.57	62.91	107.73	66.31
1	TIMM10B	103.22	162.04	132.54	155.3	130.79	64.63	109.75	254.45	253.18
1	TIMM13	77.32	123.85	190.37	143.71	119.69	5.78	97.41	156.62	115.49
1	TIMM21	41.69	36.58	32.67	55.47	31	3.11	37.36	147.81	110.17
1	TIMM50	49.72	68.1	75.65	56.58	53.12	4.96	52.66	111.61	92.96
1	TIPIN	16.82	21.2	16.05	16.33	11.56	1.29	7.19	33.27	21.18
1	TLN2	11.27	8.54	10.19	5.06	4.79	0	3.71	71.42	13.32
1	TMCO4	81.12	104.03	57.38	100.25	83.7	2.32	82.85	153.77	149.79
1	TMED10	1011.26	2888.18	2191.11	1201.2	1880.01	377.11	722.96	2848.98	1866.14
1	TMED10P1	15.56	17.27	18.93	14.34	10.19	9.19	9.18	25.31	20.86
1	TMED3	186.96	286.1	309.85	183.69	210.1	3.1	192.6	953.59	587.5
1	TMEFF1	5.12	15.4	24.52	10.27	9.3	0.6	4.81	46.53	103.71
1	TMEM102	36.93	88.91	82.35	66.46	65.12	4.78	81.81	94.68	95.84
1	TMEM126A	55.65	58.51	81.91	59.1	67.24	8	52.8	145.24	115.77
1	TMEM126B	74.47	214.11	145.36	178.67	158.26	52.73	125.52	199.39	196.85
1	TMEM128	109.05	151.24	167.06	203.7	114.94	53.42	126.52	169.94	184.26
1	TMEM135	68.37	168.31	179.18	136.28	115.69	4.54	55.72	120.53	131.37
1	TMEM147	126.2	101.15	195.42	94.16	131.47	5.07	147.89	197.77	83.22
1	TMEM14B	144.45	155.94	156.19	263.24	227.54	80.62	139.2	270.46	277.94
1	TMEM150A	32.18	35.32	49.04	37.83	32.61	5.5	96.38	115.8	56.66
1	TMEM163	19.56	77.86	16.61	5.58	6.17	1.41	0.67	192.41	168.12
1	TMEM19	366.8	236.13	246.47	133.32	177.24	5.19	131.15	508.55	302.02
1	TMEM214	331.15	210.5	197.35	193.71	141.06	65.38	211.32	340.34	282.77
1	TMEM242	103.04	98.52	83.84	57.41	89.16	8	73.33	116.19	132.72
1	TMEM245	234.31	275.33	310.69	611.98	326.65	13.88	294.61	428.96	422.97
1	TMEM254	56.11	74.45	58.84	76.38	74.73	9.45	88.5	187.4	110.81
1	TMEM41A	46.94	102.32	97.15	79.43	87.84	3.93	45.59	102.79	541.86
1	TMEM44	19.04	17.21	16.99	8.72	17.43	4.52	5.76	32.64	54.9
1	TMOD1	57.5	95.34	75	76.84	45.8	4.6	33.03	79.6	274.84
1	TMTC3	72.27	44.98	78.52	101.98	72.81	9.4	27.5	90.96	114.53
1	TMX3	428.63	631.74	615.3	685.94	460.19	88.56	561.01	695.77	596.49
1	TNFAIP8L1	191.47	138.5	116.74	192.48	140.19	22.5	173.93	409.72	440.02
1	TNFRSF10A	77.04	31.28	70.52	142.17	33.71	5.64	51.88	83.53	173.86
1	TNFRSF10D	43.07	13.51	12.35	272.27	117.36	12.02	227.88	284.5	66.99
1	TNFRSF6B	12.64	7.93	16.04	13.96	12.65	1.48	7.96	7.92	200.09
1	TOM1L1	23.55	22.66	24.9	41.31	29.79	0.67	9.38	40.99	29.42
1	TOMM34	100.62	111.07	63.31	78.27	71.39	32.45	84.38	114.71	241.01
1	TOMM40	94.66	105.22	111.17	120.22	68.04	1.34	109.8	875.37	424.79
1	TOMM5	126.36	216.41	299.52	177.24	213.07	8.7	87.39	163.88	421.79
1	TOMM70A	166.37	217.03	139.41	351.56	217.22	13.27	169.7	447.37	446.7
1	TP53RK	63.47	132.4	85.95	85.38	92.83	20.64	62.27	88.28	183.01
1	TPCN1	594.51	85.34	130.13	562.33	205.55	6.41	832.93	1861.74	654.03
1	TPGS2	168.95	303.83	344.25	234.57	274.69	84.93	106.21	503.03	233.26
1	TRAF1	65.04	245.94	554.92	677.61	318.53	5.69	54.2	415.61	4440.76
1	TRAM1	1639.66	2504.11	2113.2	2040.03	2203.34	325.25	2024.61	3358.16	2553.19
1	TRAM2-AS1	44.09	22.9	20.03	18.6	11.18	4.88	37.65	51.89	37.39
1	TRIAP1	117.81	183.71	164.76	94.83	142.97	7.31	89.44	208.19	232.17
1	TRIM14	283.5	725.64	867.1	589.69	736.54	364.9	546.33	577.07	626.39
1	TRIM16	26.42	25.5	30.41	59.08	31.16	0.67	25.69	110	258.33
1	TRIM16L	14.41	16.49	21.97	19.04	20.28	0	20.85	33.97	113.8
1	TRIM2	31.56	1.83	5.88	70.83	12.18	1.44	28.95	103.68	81.49
1	TRIM47	35.51	14.14	82.8	56.75	24.46	1.69	2.97	432.25	250.48
1	TRIM58	100.41	176.36	7.98	20.96	12.21	5.85	88.46	267.41	16.88
1	TRMT10C	145.79	107.07	123.88	131.4	157.5	42.71	72.67	143.5	187.4
1	TRMT5	43.58	17.68	14.08	67.53	37.46	1.22	27.65	207.01	115.77
1	TRNT1	49.32	58.38	69.07	90.96	40.63	22.14	39.08	83.29	88.26
1	TRUB2	58.81	64.12	48.3	54.24	54.38	0.67	39	84.58	82.43
1	TSPAN17	85.32	186.5	253.63	130.59	234.78	32.28	89.8	776.19	274.5
1	TSR1	159.64	138.18	132.1	220.4	98.03	2.47	152.71	179.76	162.65
1	TSTD2	87.85	109.67	128	139.82	70.76	8.17	61.21	140.06	289.04
1	TTC28	60.18	110.5	20.1	54.55	47.74	1.58	8.89	183.93	225.63
1	TTC37	264.92	238.84	247.44	326.32	143.58	6.72	245.16	578.3	411.11
1	TTC4	75.88	111.04	70.35	124.18	88.17	9.28	81.07	120.03	183.24
1	TTC5	38.52	98.22	27.55	65.29	65.45	17.86	69.11	70.62	45.03
1	TTC7A	620.84	131.08	183.66	247.62	162.29	58.97	1119.59	706.24	543.94
1	TTF2	73.7	83.4	76.37	98.6	38.66	6.05	95.66	114.7	142.16
1	TUBGCP5	70.09	87.08	69.82	124.78	48.15	0.65	58.52	101.92	90.08
1	TULP4	202.54	123.86	251.53	176.27	156.78	6.28	150.3	278.81	225.02
1	TWISTNB	258.78	151.57	112.32	114.14	125.82	4	68.41	176.48	386.57
1	TXN2	145.84	244.37	286.6	240.46	300.58	116.2	271.71	301.85	385.26
1	TXNDC11	1266.04	257.85	265.51	272.77	223.13	102.06	261.32	500.25	493.48
1	TXNRD2	45.59	60.79	54.44	59.52	35.61	5.02	134.03	162.29	88.45
1	TXNRD3	6.14	12.15	4.37	18.16	20.25	0	9.24	101.84	19.94
1	TYW3	101.38	90.75	131.44	147.42	102.08	2.32	127.49	142.65	174.8
1	UBE2D4	57.65	61.83	88.33	48.12	50.05	6.06	42.81	166.09	196.82
1	UBE2F	59.22	502.27	661.15	124.17	263.81	172.92	189.92	313.59	166.93
1	UBE2N	345.16	516.43	341.43	484.61	448.04	107.28	292.4	388.12	368.03
1	UBE2Q2	222.01	362.04	463.27	389.55	291.18	13.42	181.88	459.68	266.85
1	UBE2V2	232.53	471.17	335.54	332.58	346.98	107.36	323.27	452.44	331.38
1	UBE3A	441.11	494.31	382.01	514.88	365.32	41.61	458.56	866.66	523.25
1	UBE3C	256.68	337.14	502.09	451.17	484.32	133.95	370.07	582.44	589.18
1	UBL4A	82.74	271.04	163.08	249.31	222.05	49.33	175.65	478.56	364.83
1	UBQLN4	191.8	236.94	386.75	232.27	327.06	17.38	148.37	272.87	363.97
1	UBR1	219.79	235.65	362.44	273.44	179.22	52.73	111.01	204.05	320.01
1	UCHL3	38.19	30.9	32.59	29.87	31.24	10.41	53.29	87.12	65.01
1	UCK2	79.9	91.02	77.9	37.58	71.22	2	86.32	123.56	175.31
1	UFL1	211.25	144.39	150.18	304.77	103.34	28.32	214.65	339.75	322.64
1	UGDH	93.38	124.98	81.24	60.62	80.34	11.16	91.27	184.27	147.87
1	ULK2	37.51	198.6	189.38	170.31	119.29	1.81	271.43	152.45	902.07
1	UMPS	81.03	88.6	75.91	118.33	44.92	3.02	53.53	131.44	109.11
1	UPRT	85.41	93.01	62.58	108.5	73.68	7.6	70.1	108.54	101.65
1	UQCC1	83.26	93.5	57.86	83.78	50.6	4.44	79.9	181.69	183.03
1	UQCC2	40.73	37.27	38.88	58.59	43.38	0.65	32.08	46.5	55.8
1	UROS	65.47	155.86	135.03	80.45	109.97	0.81	52.02	150.46	89.83
1	USP12	633.92	374.34	445.14	468.1	431.17	39.37	325.68	970.64	1230.77
1	USP18	35.79	66.74	85.88	54.31	64.44	202.06	53.2	73.02	2084.45
1	USP40	166.11	75.02	87.83	105.66	90.33	2.54	89.45	192.4	215.23
1	USP46	74.02	66.84	81.55	159.53	93.98	0.3	77.05	167.5	95.03
1	USP5	161.16	275.18	212.05	296.27	264.7	7.38	168.39	299.49	309.48
1	USP51	11.46	5.64	8.08	11.96	16.54	1.51	5.25	37.25	42.24
1	UTP18	127.87	95.76	60.04	170.87	90.92	52.08	115.01	242.78	167.97
1	UTP3	182.24	190.52	226.58	231.51	204.62	23.96	274.62	344.17	284.88
1	UXS1	121.75	144.3	182.49	315.87	193.53	24.42	104.72	285.97	1384.71
1	VANGL1	36.65	409.86	148.28	44.77	83.98	0.81	41.32	94.31	56.92
1	VAV2	528.84	35.82	21.65	29.26	17.96	1.35	297.12	132.04	384.78
1	VEZT	89.38	109.58	97.47	158.91	75.91	6.39	136.55	273.58	301.04
1	VGLL4	173.05	282.79	505.43	184.09	306.95	42	129.96	272.7	196.78
1	VMA21	193.37	210.24	239.59	233.19	176.8	20.48	182.08	283.69	149.16
1	VPS45	70.74	97.75	58.34	79.95	59.05	3.23	110.28	179.59	145.24
1	VPS4A	210.52	364.76	352.81	359.92	319.76	191.1	260.4	366.44	383.85
1	VWA9	83.7	147.13	90.28	109.91	85.19	3.35	97.31	153.24	365.31
1	WARS2	31.93	37.79	29.49	41.45	36.99	1.58	42.61	51.59	57.03
1	WASF1	219.03	7.01	4.93	4.75	14.49	1.04	25.6	38.76	76.74
1	WBSCR16	93.5	137.08	82.7	122.14	108.15	12.58	69.41	234.06	239.69
1	WDR12	32.29	36.84	31.47	48.93	22.52	1.92	42.15	101.04	75.91
1	WDR17	39.59	1.42	2.47	21.46	16.01	0.6	25.62	31.78	13.92
1	WDR36	200.36	179.54	192.74	244.43	177.9	5.01	132.42	388.81	238.98
1	WDR43	153.37	145.76	89.72	259.48	131.79	3.7	107.58	176.96	162.65
1	WDR62	17.38	20.68	10.11	12	9.64	1.1	2.94	58.18	13.9
1	WDR70	50.19	48.68	63.76	71.39	31.67	7.72	65.81	85.85	154.09
1	WDR81	436.31	530.33	568.87	526.9	274.11	36.43	514.5	930.65	801.48
1	WDSUB1	134.7	87.56	60.46	34.09	47.39	16.85	83.05	90.72	101.32
1	WFS1	85.17	34.16	27.3	34.4	21.77	0.3	15.73	236.03	339.3
1	WIBG	112.38	96.9	137.44	128.68	130	18.05	72.49	104.62	160.39
1	WWTR1	9.05	26.47	56.54	17.23	14.51	0	0	165.63	63.22
1	XPNPEP1	82.35	200.79	129.79	80.1	107.43	1.94	153.65	211.63	408.53
1	XPO5	126.21	142.34	147.46	153.1	83.03	9.82	131.19	164.59	295.59
1	YAE1D1	18.91	18.83	15.23	29.35	19.39	0	11.99	31.2	34.72
1	YARS	218.6	660.01	305.21	215.08	402.67	53.78	234.18	410	507.88
1	YARS2	71.31	48.09	49.93	66.03	43.65	3.55	50.22	81.01	63.32
1	YBX1	2378.51	2042.47	3211.39	1647.45	2442.85	302.82	2627.51	4517.86	2435.71
1	YIF1A	75.63	84.7	56.58	54.73	62.3	13.79	62.98	155.98	68.91
1	YIPF2	49.68	69.17	59.9	62.32	61.51	4.82	66.67	112.05	80.62
1	ZACN	126.3	129.62	145.39	147.47	112.63	53.69	150.04	118.77	151.82
1	ZBED3	4.54	8.6	12.36	7.34	12.44	0.6	28.42	32.75	12.84
1	ZBED5-AS1	89.55	24.16	34.3	86.09	54.5	21.85	33.18	133.45	72.27
1	ZBTB11-AS1	32.88	39.14	25.19	36.94	25.53	15.46	34.51	28.46	38.82
1	ZC2HC1A	117.77	6.52	8.48	67.66	14.08	0.65	148.86	81.24	41.12
1	ZC3H15	237.48	292.47	159.54	244.17	190.32	165.17	307.33	247.51	238.73
1	ZC3HC1	39.95	38.05	33.14	46.83	26.41	2.15	31.87	72.82	89.73
1	ZCCHC17	58.95	235.74	70.44	117.17	118.22	45.75	99.78	176.37	179.35
1	ZCRB1	98.16	123.91	114.11	101.32	118.88	43.99	84.04	169.14	133.19
1	ZDHHC24	45.54	115.99	84.86	40.02	57.96	8.04	51.47	119.46	63.32
1	ZDHHC4	93.98	98.74	153.86	78.29	128.52	7.02	65.8	157.3	138.11
1	ZFP30	55.55	44.4	48.68	46.72	22.83	4	16.36	77.45	68.86
1	ZFYVE19	84.22	80.62	62	74.83	52.04	22.2	70.65	88.19	80.98
1	ZKSCAN2	54.97	40.81	49.26	64.37	27.18	7.01	48.94	67.71	93.4
1	ZMIZ2	1216.4	483.83	689.92	722.59	298.44	96.14	437.43	496.01	1465.77
1	ZMYM4	224.21	228.94	215.59	255.61	145.72	19.84	309.04	297.83	555.32
1	ZNF207	420.49	828.33	382.33	463.78	495.94	223.1	559.39	691.37	993.94
1	ZNF234	39.57	41.96	16.78	49.24	27.16	9.64	24.85	75.88	75.18
1	ZNF259	88.58	100.09	76.5	113.02	80.3	24.77	110.96	114.44	115.42
1	ZNF268	105.08	52.25	88.43	100.48	65.81	15.91	52.38	124.01	126.66
1	ZNF28	150.58	226.25	187.39	97.03	81.59	38.76	73.79	153.72	105.94
1	ZNF331	172.98	64.18	234.67	158.51	92.35	6.08	65.98	437.95	635.05
1	ZNF37A	168	101.67	192.43	201.33	105.24	8.17	75.42	168.55	191.22
1	ZNF469	47.09	138.78	83.78	15.89	29.33	0.67	59.4	78.21	182.12
1	ZNF497	43.44	23.81	44.32	32.97	35.74	3.1	39.82	39.17	61.91
1	ZNF513	68.16	110.31	131.41	111.84	58.2	34.97	142.89	95.1	85.75
1	ZNF526	53.53	49.24	26.63	68.14	42.49	13.91	40.61	86.03	76.86
1	ZNF532	296.32	67.11	135.37	58.45	63.17	1.3	251.13	116.95	92.45
1	ZNF542	66.55	81.49	72	75.72	39.48	2	36.33	99.5	78.72
1	ZNF547	16.05	17.28	14.15	16.22	15.79	14.72	14.76	26.62	19.74
1	ZNF562	152.51	130.88	166.86	140.93	97.53	26.34	170.81	160.43	136.42
1	ZNF565	18.48	12.31	17.46	24.55	15.54	4.42	13.06	17.63	14.05
1	ZNF618	49.14	93.59	119	34.22	30.03	1.35	75.76	197.14	318.98
1	ZNF649	67.69	44.03	40.58	67.45	33.56	11.96	23.13	81.19	123.44
1	ZNF689	74.6	56.84	71.55	70.56	68.13	8.41	73.67	72.74	74.7
1	ZNF703	139.16	42.74	36.78	5.97	11.93	0.82	333.63	138.37	42.85
1	ZNF772	56.58	135.26	24.3	74.19	53.34	6.89	35.21	75.49	62.8
1	ZP3	48.81	45.89	32.26	55.85	52.9	17.11	46.98	27.93	152.49
1	ZSCAN20	14.02	16.13	20.93	19.7	11.1	0.93	15.24	38.69	81.99
1	ZSCAN5A	16.2	18.83	10.11	11.87	10.68	2.5	26.92	51.44	55
1	ZWILCH	37.97	85.76	47.39	50.42	56.87	2.04	25.47	140.29	126.77
1	ZWINT	76.59	51.41	38.87	29.03	25.63	2.19	6.58	317.94	35.26
2	A1BG	57.2	26.35	49.23	39.09	63.68	2.39	69.42	53.57	21.72
2	AAAS	92.85	67.3	44.24	102.42	57.4	11.05	74.29	86.06	67.7
2	AACS	57.86	102.86	52.19	47.33	50.46	14.54	55.05	73.55	68.13
2	AAGAB	123.41	221.3	171.76	148.82	169.93	77	142.78	156.64	167.15
2	AARSD1	53.75	46.16	39.36	54.35	29.09	0.92	37.93	31.76	27.66
2	AASDH	107.27	84.14	123.16	160.54	92.46	15.23	96.15	83	122.33
2	AASS	70.02	55.97	94.22	88.95	45.86	0.4	9.92	10.39	20.71
2	ABCA3	29.35	88.06	91.1	82.14	59.76	0.82	9.83	41.37	20.58
2	ABCB10	178.66	269.82	239.19	239.74	205.25	19.27	250.96	270.4	171.97
2	ABCB7	81.75	47.43	46.26	91.82	55.38	7.84	167.42	100	88.53
2	ABCB9	226.15	4.51	7.4	14.75	11.99	1.29	5.46	117.85	53.41
2	ABCC4	86.13	106.71	67.05	54.16	55.26	0.6	55.04	200.5	114.25
2	ABCD4	115	96.94	157.2	154.05	75.45	17.06	83.11	101.71	126.07
2	ABCE1	328.04	338.28	290.77	592.53	371.37	2.66	319.41	711.57	503.71
2	ABHD1	43.9	33.08	26.7	26.21	19.09	12.66	33.24	36.59	32.59
2	ABHD14B	526.81	371.17	681.29	630.05	576.61	2.69	208.58	242.08	157.36
2	ABHD15	144.91	412.19	221.21	209.68	298.06	3.9	149.23	136.3	80.96
2	AC007551.3	29.7	6.03	11.93	18.99	18.94	3.97	15.68	14.07	15.94
2	AC091729.9	43.93	28.47	25.66	37.66	33.83	4.76	28.61	21.82	21.43
2	AC104134.2	204.09	54.55	85.19	62.91	41.64	7.72	51.86	54.5	78.51
2	AC104655.2	20.35	26.32	19	27.51	14.91	0.4	16.28	17.46	8.37
2	ACACA	130.7	220.1	154.95	151.87	111.48	4.01	136.37	331.18	94.28
2	ACAD10	121.36	95.93	116.26	167.72	66.64	40.38	135.75	123.41	80.94
2	ACAD8	67.93	71.31	110.68	134.65	97.28	116.12	101.35	111.23	147.12
2	ACBD6	70.01	71.72	97.94	75.43	85.35	6.13	49.76	67.3	35.01
2	ACCS	141.3	128.11	104.42	131.01	69.11	24.9	197.77	74.71	42.52
2	ACP1	244.87	457.72	330.98	381.32	450.37	35.89	201.06	366.73	300.1
2	ACSM3	15.88	16.23	34.17	38.26	34.49	2.7	28.54	54.66	41.16
2	ACTR5	62.69	77.14	74.17	91.98	48.72	5.33	50.01	36.2	25.12
2	ACTR6	111.26	160.29	129.39	181.87	168.51	26.88	76.86	105.64	128.97
2	ACVR2B	25.59	42.87	138.13	312.55	158.78	5.18	18.12	59.19	69.87
2	ACYP2	47.82	15.4	60.35	39.64	36.6	6.04	34.16	32.1	23.65
2	AD000090.2	41.36	26.59	27.37	39.71	23.07	1.04	17.24	37.45	19.5
2	ADAL	18.69	36.72	44.28	27.71	37.95	1.61	17.33	45.98	35.92
2	ADARB1	961.91	368.32	524.68	394.54	223.63	5.14	32.98	295.76	734.68
2	ADCK5	27.63	28.88	35.8	36.39	16.3	1.75	29.22	19.28	15.28
2	ADSL	120.06	121.63	202.59	239.42	146.7	17.04	161.38	151.5	163.52
2	AEN	210.72	159.12	174.1	231.63	110.37	4.61	35.35	344.64	362.59
2	AGK	152.26	538.06	108.35	186.41	119.95	2.48	62.05	56.01	223.32
2	AGL	202.65	243.86	281.01	283.99	153.73	50.65	101.38	211.12	159.92
2	AGPAT5	431.51	89	69.08	111.79	88.86	18.19	98.33	251.15	109.43
2	AHNAK	8900.01	24468.2	26088	21528	18026.9	224.05	35122.1	24283.1	10497.5
2	AIDA	1344.67	504.61	666.43	649.17	744.24	162.63	268	562.28	753.23
2	AIMP1	251.15	218.32	75.08	329.86	200.23	13.68	196.88	249.07	186.95
2	AK2	380.29	584.44	371.41	393.03	454.03	225.9	454.24	447.26	479.1
2	AK3	172.26	244.36	353.67	312.36	323.63	26.48	144.49	502.56	368.88
2	AKAP1	117.62	92.63	113.07	254.26	139.18	2.94	133.59	141.72	244.31
2	AKAP11	894.63	527.85	729.79	1114.55	556.27	75.48	401.69	1021.73	633.6
2	AKAP2	2375.98	374.18	231.02	425.92	175.41	6.52	14.75	1292.99	2524.13
2	AKAP6	195.69	1.72	2.87	20.16	24.55	0.3	1.15	326.67	38.79
2	AKT3	173.53	248.85	395.01	387.39	233.23	5.61	104.64	196.04	616.2
2	ALAD	162.51	227.04	193.96	223.11	188.4	121.83	339.69	332.85	177.77
2	ALDH5A1	142.07	100.54	70.18	134.59	80.16	1.47	4.09	648.42	73.58
2	ALG13	239.6	143.27	151.23	288.11	213.49	21.27	160.18	189.35	181.47
2	ALG6	60.32	96.97	82.72	98.38	66.5	45.58	74.61	52.58	59.23
2	ALKBH3	41.2	81.31	58.81	64.89	60.83	8.59	53.77	49.87	44.22
2	ALKBH8	98.54	81.91	112.94	141.06	82.24	1.55	60.28	81.69	72.69
2	ALS2CL	1.4	1.48	14.23	422.91	45.34	0	43.78	22.06	9.63
2	AMER1	88.87	63.24	84.21	99.05	43.2	1.75	55	38.73	85.87
2	AMT	66.16	56.1	56.85	68.58	47.91	4.41	41.09	22.77	20.22
2	ANAPC2	170.06	153.87	168.19	212.15	92.41	46.43	153.78	95.62	86.35
2	ANAPC4	171.13	157.21	182.61	278.45	129.98	41.93	125.43	98.09	101.3
2	ANKH	204.19	375.07	500.42	639.42	385.96	41.05	190.83	3156.01	246.38
2	ANKLE1	45.47	7.2	7.03	18.8	12.49	3.69	45.92	10.65	42.78
2	ANKMY2	51.67	96.96	76.5	50.17	69.03	20.01	40.72	106.66	66.18
2	ANKRD13C	139.51	111.58	146.35	191.73	116.28	6.82	121.95	193.77	210.73
2	ANKRD26	91.08	94.77	112.79	134.34	109.63	7.07	57.05	43.93	82.86
2	ANKRD36BP1	104.7	154.2	169.05	88.48	94.69	26.28	100.82	171.31	117.22
2	ANKRD37	33.6	33.5	45.17	36.09	32.79	5.54	22.02	51.8	38.15
2	ANKRD39	21.14	35.69	73.43	40.78	42.68	5.7	21.17	21.25	26.72
2	ANKRD54	52.53	51.86	47.19	54.44	38.63	33.09	48.81	101.12	91.21
2	ANO8	15.98	73.51	92.73	128.29	57.63	1.42	115.38	44.8	67.4
2	AP3M2	39.72	57.83	71.01	230.54	50.57	15.65	42.39	123.63	85.86
2	AP4S1	63.72	30.19	55.57	89.64	56.35	6.62	19.13	44.06	56.46
2	APEX1	605.14	383.98	612.47	626.51	439.67	5.52	544.48	556.15	382.09
2	APITD1	22.8	15.09	20.39	23.53	10.24	1.63	6.88	35.82	19.52
2	APITD1-CORT	19.42	13.57	17.19	20.37	10.49	1.57	5.55	25.11	15.42
2	APOA1BP	127.12	241.16	246.74	137.66	169.48	3.78	75.63	144.94	109.81
2	APOBEC3C	668.1	1298.98	561.35	340.9	518.03	17.43	296.63	398.04	355.77
2	APOL3	279.64	325.06	902.71	661.35	527.81	60.96	609.66	167.71	4479.7
2	APOM	29.89	22.13	15.36	23.75	24.55	12.38	30.82	21.99	31.68
2	APOPT1	77.99	86.42	87.98	86.07	92.6	33.75	62.83	115.5	69.54
2	APPL1	767.31	482.18	316.76	379.59	358.45	52.8	396.69	700.55	322.18
2	APRT	528.52	700.28	1153.35	830.58	766.37	11.98	503.61	346.58	267.02
2	ARFGAP2	285.77	350.76	192.12	397.51	237.32	239.92	358.68	299.7	376.37
2	ARFIP2	101.49	104.84	117.8	148.19	89.96	26.1	94.97	99.21	115.8
2	ARFRP1	101.87	141.59	197.27	165.78	161.35	29.6	77.77	82.44	184.78
2	ARHGAP12	169.86	197.42	235.04	255.59	180.2	48.32	109.06	178.93	214.68
2	ARHGAP32	254.57	41.18	109.49	206.23	116.75	2.68	105.11	79.5	134.06
2	ARHGAP5	627.97	203.32	458.51	670.72	341.25	36.31	138.68	528.72	443.03
2	ARHGEF10	35.11	103.15	29.15	112.7	28.1	0.93	38.43	38.9	47.14
2	ARHGEF12	136.08	434.02	546.35	162.05	299.59	4.31	56.47	307.75	356.33
2	ARHGEF39	75.29	193.4	223.41	108.06	177.72	5.97	44.1	101.54	84.17
2	ARHGEF7	540.11	322.09	393.03	405.31	160.98	76.19	233.94	241.31	308.39
2	ARID5B	952.47	607.09	1200.92	1005.96	516	15.07	51.55	225.77	2146.33
2	ARL14EP	228.47	119.72	237.47	212.21	184.19	19.67	188.29	147.03	184.69
2	ARL2BP	280.01	626.43	522.22	526.62	582.49	92.16	361.57	353.69	612.97
2	ARL4D	43.25	56.62	80.7	15.67	26.03	0.69	7.53	20.28	26.08
2	ARL5A	615.4	796.95	767.72	422.2	557.57	105.02	675.92	864.46	363.74
2	ARL6	23.81	30.48	31.42	43.82	31.75	1.33	14.92	32.98	31.55
2	ARMC5	86.19	150.95	102.01	91.44	48.51	22.92	43.93	40.04	71.96
2	ARMC6	89.54	171.18	142.1	91.4	133.08	13.58	99.27	105.99	86.36
2	ARMCX2	33.36	18.91	13.92	42.56	32.82	0.47	9.25	14.18	31.88
2	ARMCX5-GPRASP2	16.25	29.5	26.65	60.54	24.66	1.94	11.88	31.78	26.29
2	ARMCX6	101.68	138.8	114	118.56	84.95	14.9	78.72	195.51	125.32
2	ARSK	37.78	65.27	66.22	76.78	64.4	3.94	13.13	43.08	30.29
2	ARV1	77.27	56.36	54.45	45.6	55.65	7.61	30.34	77.68	75.55
2	ARVCF	11.88	181.49	87.3	30.46	34.68	0.67	11.95	33.75	14.67
2	ASB14	94.16	27.64	30.51	39.97	27	7.96	24	33.44	19.75
2	ASB2	65.18	25.88	36.57	23.01	23.13	1.22	13.53	66.08	26.53
2	ASF1A	142.02	184.43	147.84	248.38	178.81	13.07	95.45	148.89	112.84
2	ASPHD2	77.33	37.69	16.15	36.44	35.17	53.43	120.79	26.15	42.93
2	ASPSCR1	43.84	49.36	44.38	52.17	43.45	6.77	52.85	60.58	42.38
2	ASUN	94.55	99.78	101.82	105.2	68.69	11.01	61.23	90.54	73.39
2	ATAD2	117.55	132.27	111.53	130.39	60.76	14.28	56.48	364.32	67.74
2	ATAD3A	83.12	64	78.43	64.31	53.34	3.27	60.24	60.31	41.18
2	ATAD5	79.68	55.66	77.2	65.07	51.48	3.44	23.75	46.26	15.15
2	ATE1	136.03	296.98	211.32	231.79	270.73	74.52	130.51	274.86	275.72
2	ATG10	24.37	39.31	38.87	30.04	18.16	11.99	15.16	42.06	37.27
2	ATIC	158.48	214.82	262.54	209.92	255.94	1.21	245.9	163.47	177.4
2	ATL1	23.78	12.95	12.52	13.31	12.79	0	3.23	115.15	121.49
2	ATMIN	443.1	728.78	724.11	553.42	748.74	149.79	329.2	483.71	630.7
2	ATP10A	7.36	358.41	330.13	558.56	232.95	2.12	114.21	50.96	99.9
2	ATP11C	260	200.51	192.56	299.83	246.69	107.71	133.5	209.14	475.03
2	ATP13A2	89.98	183.7	252.21	186.52	181.03	7.99	192.76	137.58	378.92
2	ATP5G1	105.06	112.39	125.81	100.76	98.86	1.66	94.94	162.26	183.13
2	ATP5O	455.76	361.3	667.29	562.5	518.74	71.17	407.77	379.11	325.33
2	ATP5S	71.54	61.88	59.07	72.87	67.19	7.67	76.09	91.81	58.97
2	ATP6V0A2	179.53	215.81	174.97	249.44	162.79	90.88	121.38	216.3	437.35
2	ATP6V0E2	208.08	549.14	707.96	635.15	725.89	2.15	99.53	242.46	166.48
2	ATPAF1	73.27	152.64	184.59	137.6	170.47	29.71	105.73	175.62	124.54
2	ATXN10	212.4	341.84	182.6	219.11	220.42	2.97	258.41	198.09	192.53
2	B3GALT6	123.55	247.43	137.69	126.92	157.41	19.82	114.19	113.09	77.3
2	B3GALTL	32.55	137.63	103.03	88.28	68.67	7.5	20.34	115.06	37.79
2	B3GAT2	20.22	35.43	22.44	25.03	34.8	19.66	35.17	63.37	47.58
2	B3GAT3	129.19	200.29	193.97	203.31	147.5	31.99	94.38	139.78	136.53
2	B3GNT1	39.32	53.77	85.78	55.56	58.68	0.65	27.65	62.23	42.59
2	B4GALT2	53.68	26.13	38.86	11.54	25.12	3.55	5.46	75.58	24.36
2	B4GALT6	8.42	412.82	55.64	10.86	24.55	1.75	25.38	20.98	31.2
2	B9D1	33.38	35.14	20.53	12.43	10.57	2.09	11.02	11.95	7.59
2	BABAM1	161.83	242.46	241.44	200.77	241.6	41.69	186.66	261.96	282.43
2	BAHD1	190.08	319.01	332.79	330.04	209.42	65.29	147.06	275.85	272.64
2	BANF1	295.55	592.41	421.5	288.93	384.52	29.16	302.6	319.26	259.32
2	BARD1	82.46	55.78	34.33	53.22	35.88	10.79	25.02	132.1	70.95
2	BAZ1B	561.2	583.59	710.99	788.38	374.07	172.52	446.79	483.65	684.81
2	BBS2	90.7	106.93	184.92	271.51	121.16	41.51	120.52	128.56	155.42
2	BCAT2	60.13	41.52	60.86	54.44	55.26	0.82	59.22	100.62	50.04
2	BCDIN3D-AS1	16.69	20.83	16.84	19.44	16.95	5.3	13.47	24.47	24.22
2	BCKDHB	50.81	62.52	47.55	69.98	65.99	0.82	19.53	66.25	25.16
2	BCL7A	1471.03	22.38	63.6	74.22	60.6	0.93	32.77	71.21	147.99
2	BCS1L	86.15	86.07	90.59	158.08	99.86	3.13	56.11	41.03	33.57
2	BDH1	93.06	94.85	72.28	174.02	80.4	1.35	28.2	110.36	107.12
2	BDH2	38.96	70.55	61.23	76.37	50.1	2.2	20.04	108.61	121.36
2	BHLHB9	10.51	24.68	19.16	30.34	13.93	1.27	3.19	16.68	5.74
2	BIRC3	5157.5	145.89	262.74	2426.31	575.97	199.33	291.93	398.75	4695.43
2	BIVM	19.07	195.05	83.44	88.76	99.91	0	24.62	56.06	47.32
2	BLMH	134.35	227.36	213.08	103.91	211.73	1.69	163.45	242.34	102.56
2	BLOC1S5	85.32	144.59	64.43	122.26	118.09	27.64	86.71	253.92	126.65
2	BLOC1S5-TXNDC5	21376.4	233.19	292.23	225.6	238.8	30.64	329.6	795.2	348.94
2	BMP8A	65.09	27.33	57.15	64.9	29.48	1.75	24.31	32.9	24.66
2	BMPR1A	129.47	72.29	113.63	107.29	95.45	3.43	7.83	51.39	66.7
2	BMS1P2	21.74	20.72	28.68	50.35	32.93	0	16.1	19.21	5.94
2	BMS1P20	4151.77	144.53	122.5	168.95	130.26	64.09	121.9	184.31	116.89
2	BMS1P6	51.05	60.12	74.46	130.77	66.79	0.69	42.91	38.46	22.15
2	BNC2	2.59	461.18	165.91	1.62	29.38	0	0.29	168.69	15.33
2	BNIP3	42.42	56.67	91.75	137.02	83.25	15.4	27.11	177.48	709.69
2	BOD1	65.43	93.61	114.67	95.39	80.06	8.96	82.51	49.48	80.7
2	BOLA2	348.78	278.34	327.31	193.1	213.41	71.85	284.11	222.73	210.28
2	BOLA2B	346.1	273.82	325.91	189.75	210.85	71.93	278.64	220.38	208.93
2	BOLA3	20.83	34.26	54.54	50.37	42.98	1.17	8.3	124.64	86.55
2	BOP1	90.85	125.21	134.54	88.98	108.5	1.56	92.97	73.28	43.14
2	BPHL	21.57	18.06	19.55	24.42	24.66	0.4	20.7	44.13	14.72
2	BPNT1	135.65	107.12	78.79	107.31	63.5	8.31	82.04	108.96	95.95
2	BRF1	96.42	122.58	73.49	156.5	52.9	10.85	110.45	96.19	72.56
2	BRIX1	64.53	77.09	69.1	76.41	41.21	2.07	41.73	66.4	39.16
2	BTBD6	79.94	200.91	278.36	181.24	209.63	40.78	88.43	240.06	199.36
2	BUB1	124.17	11.17	11.16	16.7	13.8	0.69	1.16	186.82	9.02
2	BUB1B	26.43	8.36	3.27	6.34	9	0.65	0.79	201.13	7.32
2	C10orf2	93.44	111.13	141.4	187.55	120.72	0.3	53.28	63.5	31.81
2	C10orf25	16.27	28.32	17.34	9.87	18.04	0.93	49.1	12.56	18.9
2	C10orf32	272.66	275.09	303.33	253.09	298.76	52.41	327.82	294.77	297.46
2	C10orf32-ASMT	35.76	28.76	43.75	28.73	27.95	11.08	30.13	23.82	36.47
2	C10orf88	42.83	44.18	54.34	73.39	49.7	6.69	43.46	48.02	70.6
2	C11orf1	50.88	46.88	115.43	134.06	95.5	1.76	21.9	50.86	33.12
2	C11orf31	205.35	166.19	281.87	205.41	170.56	9.65	230.26	364.16	150.56
2	C11orf49	45.8	54.39	31.88	46.63	56.01	7.09	33.23	58.62	63.64
2	C11orf57	100.43	128.77	99.07	187.2	85.42	63.56	198.55	129.44	164.38
2	C11orf58	776.99	1021.21	961.82	1146.11	1034.47	252.62	875.98	980.7	943.67
2	C11orf63	55.68	60.88	104.01	48.16	34.83	0.81	22.59	74.15	57.79
2	C11orf84	66.04	76.01	92.08	55.28	58.29	4.03	35.35	76.38	136.69
2	C12orf23	279.79	365.59	174.49	440.59	330.85	5.93	25.16	217.47	244.28
2	C12orf29	80.41	85.22	150.2	177.21	104.49	1.66	31.06	63.53	43.57
2	C12orf43	65.78	118.79	121.71	131.78	98.89	12.02	95.23	84.22	94.51
2	C12orf66	56.9	45.71	36.44	57.3	34.48	0.4	23.09	31.02	30.51
2	C14orf1	71.92	220.44	246.43	120.91	172.82	24.82	51.15	153.71	76.27
2	C14orf166	278.15	207.76	431.03	355.35	306.52	51.71	302.65	184.19	224.62
2	C14orf169	76.25	105.62	146.61	120.45	93.47	9.11	44.91	222.67	292
2	C16orf45	23.81	129.88	205.43	60.29	145.73	32.04	8.14	95.8	310.35
2	C16orf58	272.8	173.42	120.63	339.46	142.12	12.28	145.29	261.74	157.95
2	C16orf91	34.33	55.55	52.26	36.89	45.29	23.24	39.23	32.18	39.24
2	C17orf51	37.42	35.11	30.07	73.65	48.52	11.98	44.92	78.69	53.63
2	C17orf75	52.54	66.99	59.86	69.99	35.18	2.34	28.73	38.62	33.37
2	C17orf89	39.77	73.78	70.51	59.13	63.73	8.39	48.84	62.78	32.07
2	C17orf97	69.66	66.93	64.14	92.14	109.11	66.45	99.13	67.51	39.16
2	C18orf54	30.77	26.1	28.84	24.54	29.65	3.29	13.19	36.93	49.21
2	C19orf12	93.66	492.76	467.19	197.7	355.98	20.48	77.94	176.98	317.65
2	C19orf24	101.94	178.94	207.36	122.22	154.78	18.82	100.79	141.46	84.96
2	C19orf47	40.8	58.23	55.38	55.26	72.82	38.5	61.7	58.26	82.02
2	C19orf48	106.82	69.88	116.83	118.89	108.96	1.45	37.99	118.1	60.55
2	C19orf70	82.49	122.53	157.39	102.65	124.77	7.61	64.61	116.06	96.32
2	C19orf84	1.22	36.47	9.48	0.39	2.27	2.28	2.44	1.64	20.56
2	C1orf109	76.82	86.17	86.07	105.54	58.49	11.45	54.98	74.67	74.65
2	C1orf123	49.12	119.94	95.48	89.16	82.56	40.78	85.69	82.66	68.14
2	C1orf167	132.32	79.53	78.32	74.06	43.59	31.04	117.16	80.14	43.87
2	C1orf21	28.67	984.73	972.6	254.38	563.89	0.69	7.82	671.54	1195.7
2	C1QBP	312.87	261.51	455.14	372.02	348.85	11.24	190.7	180.59	218.78
2	C1QL3	16.47	28.56	25.3	32.66	20.06	1.58	22.78	41.23	10.69
2	C20orf27	68.49	121.39	119.08	93.3	123.81	3.7	1012.12	312.91	62.95
2	C20orf96	31.98	16.79	17.19	23.41	20.12	0.65	27.07	22.4	13.01
2	C21orf119	17.09	35.55	22.41	18.45	25.81	7.56	24.51	12.35	17.8
2	C21orf2	167.32	81.96	157.46	175.18	98.23	4.34	72.7	84.54	91.93
2	C21orf33	237.36	264.87	211.18	323.79	224.34	19.61	227.8	228.92	357.7
2	C21orf59	92.36	61.74	99.76	102.32	89.37	7.05	75.91	71.08	61.87
2	C22orf26	15.63	23.18	18.54	22.84	17.47	7.38	18.13	20.11	18.85
2	C22orf34	45.64	157.23	61	36.3	39.26	11.97	71.21	79.12	52.12
2	C2orf44	76.42	56.73	68.87	74.98	32.78	1.92	25.1	83.48	64.57
2	C2orf69	253.99	194.58	311.23	257.44	325.18	72.8	153.56	251.21	221.91
2	C2orf74	52.18	65.93	75.89	77.45	58.25	11.84	53.04	71.94	86.03
2	C3orf17	183.59	211.85	102.94	412.65	216.23	82.37	193.22	189.08	188.27
2	C3orf33	12.25	13.9	16.73	18.2	23.87	0.82	8.63	28.75	20.93
2	C4orf27	27.03	90.43	49.7	79.63	84.07	15.56	42.3	43.77	43.8
2	C5orf28	87.54	67.86	67.34	106.89	77.91	3.5	45.69	75.52	74.67
2	C5orf42	107.83	167.8	178.64	110.72	80.17	1.66	52.05	69.68	60
2	C7orf13	60.55	14.52	15.37	27.4	19.12	2.94	25.89	19.61	19.48
2	C7orf31	80.99	46.91	49.32	57.02	52.84	12.6	84.2	58.13	64.82
2	C8orf33	166.09	169.34	168.06	170.46	153.39	14.89	125.06	167.71	117.69
2	C8orf37	58.16	16.21	23.1	25.97	21.69	1.85	12.7	23.47	26.91
2	C9orf3	17.78	13.61	11.96	18.55	12.86	9.06	12.31	16.17	14.23
2	C9orf85	38.26	33.42	33.08	29.12	24.18	15.12	37.94	39.61	28.49
2	CA13	26.26	33.05	13.13	8.96	7.28	0.9	25.11	16.07	11.79
2	CA5BP1	34.45	30.95	22.75	46.95	28.95	13.57	119.22	39.26	24.22
2	CAAP1	120.23	141.11	117.48	129.94	111.08	7.37	100.21	145.54	143.03
2	CACFD1	106.1	31.04	29.07	15.98	23.79	7.59	27.29	34.73	49.32
2	CAMK2D	785.52	259.3	184.93	292.09	195	1.14	275.6	172.49	50.45
2	CAPN15	336.92	889.2	697.3	461.23	424.46	11.94	357.5	146.43	145.41
2	CAPN2	956.82	2082.58	1357.77	1423.21	2098.26	6.93	2128.75	1007.71	830
2	CAPN5	2.39	259.05	100.28	44.5	55.18	1.1	13.91	50.79	43.02
2	CARKD	160.27	121.13	130.33	213.71	114.09	20.71	140.54	136.5	146.85
2	CASD1	296.22	383.43	357.58	405.35	335.62	2.9	120.1	204.56	128.64
2	CASP10	324.7	649.11	346.42	379.94	213.86	140.45	266.48	158.44	415.58
2	CASP6	31.55	18.69	47.41	90.03	63.51	5.53	19.74	59.49	32.64
2	CBLB	302.8	732.24	1112.89	444.47	463.69	8.59	88.18	494.32	601.82
2	CBR3	31.7	9.25	6.92	82.77	65.67	1.69	5.02	49.62	74.84
2	CBR3-AS1	18.92	8.59	9.13	23.75	19.02	4.52	12.66	26.8	17.98
2	CBR4	198.09	250.7	151.61	194.36	130.55	56.38	85.03	83.44	59.77
2	CBX5	510.86	338.76	472.7	962.42	451.19	6.27	161.61	455.22	254.47
2	CCAR2	314.76	611.91	222.28	538.92	322.05	128.36	349.54	331.79	402.94
2	CCDC104	35.34	38.84	83.52	197.36	67.55	21.75	18.89	63.12	110.75
2	CCDC107	60.2	157.47	208.42	90.28	158.6	5.5	38.64	100.02	76.27
2	CCDC109B	381.1	116.87	470.78	661.28	584.51	2.62	323.35	284.18	198.86
2	CCDC117	187.34	304.75	123.86	191.99	156.34	97.75	145.73	194.58	234.38
2	CCDC122	37.06	15.47	15.07	16.45	23.29	6.85	29.09	17.9	26.62
2	CCDC14	178.82	176.28	228.74	315.13	196.31	2.73	84.09	95.17	80.59
2	CCDC144A	11.26	52.69	62.31	134.1	62.11	14.35	57.69	11.14	10.01
2	CCDC144B	42.42	136.94	192.53	387.65	157.49	34.52	168.84	36.78	37.28
2	CCDC167	84.4	76.47	196.74	115.51	116.71	2.21	14.98	54.17	24.82
2	CCDC176	20.67	25.31	43.96	50.18	39.08	3.47	15.93	35.57	28.4
2	CCDC22	67.59	98.33	96.36	93.05	102.8	10.58	131.02	95.75	80.82
2	CCDC34	21.23	17.93	16.97	29.88	20.63	0	4.09	31.54	14.45
2	CCDC42B	65.7	53.96	64.95	53.7	56.37	2.38	62.71	44.76	40.82
2	CCDC53	76.23	61.46	45.1	86.59	68.38	30.13	60.73	63.8	68.88
2	CCDC58	13.46	23.54	18.81	36.31	28.8	1.04	19.78	36.24	21.63
2	CCDC6	776.61	257.36	250.94	385.62	310.31	3.49	509.15	575.99	331.67
2	CCDC73	50.8	52.38	33.89	93.26	71.57	7.43	81.17	37.36	38.92
2	CCDC86	81.75	103.24	96.47	101.66	80.86	1.34	79.9	126.45	107.63
2	CCDC91	186.09	181.46	149.94	227.18	213.25	9.58	118.14	217.12	172.7
2	CCDC92	157.32	408.72	370	246.29	321.09	18.92	115.42	326.54	156.89
2	CCDC94	84.81	91.84	81.18	94.46	63.26	37.14	44.83	77.48	91.98
2	CCNA2	68.34	30.29	28.37	39.94	35.11	9.35	18.61	381.91	20.04
2	CCNE2	32.54	29.42	23.24	48.24	33.01	23.27	30.33	229.71	45.17
2	CCNF	40.02	66.42	25.09	20.58	28.9	2.25	13.29	149.51	67.01
2	CCT7	494.37	626.65	754.05	523.1	748.6	100.69	322.99	494	466.49
2	CD226	21.05	556.14	856.55	379.4	293.12	2.02	7.99	313.16	924.91
2	CD38	727.4	488.28	52.1	38.16	20.12	8.22	59.42	27.76	2446.5
2	CD52	4548.82	3159.12	6093.79	3891.75	3567.31	39.43	5604.15	17578.4	9387.47
2	CD70	69.24	6.81	12.39	11.37	17.65	0	0	3.58	129.73
2	CD72	637.7	59.98	23.67	7.7	11.87	1.22	6.63	38.84	37.29
2	CDC20	86.7	18.98	22.83	16.92	17.79	1.44	0.83	231.59	3.35
2	CDCA5	67.12	49.21	28.85	23.64	30.13	5.53	2.61	266.32	16.27
2	CDK1	39.24	24.17	24.33	16.06	14.69	0.92	1.86	591.09	48.73
2	CDK2	74.06	142.91	108.2	76.17	81.87	45.17	39.77	107.32	151.46
2	CDK20	7.05	15.96	26.3	42.84	25.98	3.62	15.57	16.22	22.87
2	CDK6	350.79	840.23	1275	924.24	567.24	25.45	208.04	1365.36	378.49
2	CDKAL1	74.77	40.65	62.36	69.13	42.35	5.21	32.34	69.97	112.24
2	CDKN2AIPNL	83.43	68.17	60.47	93.29	105.15	8.24	51.3	46.71	39.26
2	CDKN2C	54.54	94.26	30.09	41.92	39.34	5.89	38.13	324.67	46.23
2	CDT1	40.23	47.09	21.67	24.3	20.95	2.14	4.08	100.8	6.83
2	CEBPZ	215.58	215.01	170.4	296.18	181.65	40.87	216.72	243.37	300.67
2	CEBPZ-AS1	301.08	347.35	304.81	489.67	329.31	33.14	257.7	420.98	206.11
2	CENPF	69.09	62.15	26.56	67.75	29.23	1.45	5.49	473.1	20.11
2	CENPJ	109.96	78.93	59.98	79.34	47.12	2.79	37.68	56.04	68.34
2	CENPL	40.22	42.99	48.85	18.95	37.75	4.96	11.77	75.37	20.8
2	CENPU	54.46	67.92	33.58	34.65	37.55	10.74	23.66	177.5	23.11
2	CEP128	107.1	18.26	40.09	38.54	24.81	0.67	15.63	43.37	29
2	CEP250	393.67	573.67	633.24	473.56	292.12	26.6	204.77	193.36	295.54
2	CEP290	204.1	148.15	271.14	282.52	183.73	2.41	66.86	65.71	72.82
2	CEP41	20.76	114.64	52.36	69.87	127.8	0.92	23.33	60.16	55.76
2	CEP55	29.84	23.5	24.56	15.97	22.63	0.52	1.91	378.47	24.61
2	CEP76	26.68	34.65	25.16	33.2	15.01	5.42	17.94	36.96	52.22
2	CEP78	58.94	583.51	403.88	85.02	161.54	3.78	26.88	42.96	24.14
2	CEP85	71.48	93.06	123.12	147.8	56.26	16.8	167.57	115.57	108.75
2	CEP89	28.36	28.87	22.84	28.68	20.23	7.88	19.98	30.73	31.12
2	CETN3	29.75	35.8	23.26	66.34	32.41	5.75	30.66	34.28	62.57
2	CFH	0.39	45.6	172.74	146.79	117.26	0	2.57	59.06	72.22
2	CFL2	288.26	112.88	151.4	68.82	122.72	3.38	48.49	216.61	176.22
2	CHAC2	72.41	21.07	10.44	19.84	15.87	13.67	5.61	23.7	23.52
2	CHADL	12.26	14.91	20.51	29.68	11.77	4.02	11.63	16.76	17.38
2	CHAF1A	63.44	121.47	51.52	69.9	58.86	44.61	80.9	122.33	85
2	CHCHD5	35.75	77.81	69.92	51.81	63.32	17.38	41.4	39.78	40.62
2	CHD1L	370.53	199.9	208.14	181.78	149.36	10.52	207.33	423.68	209.46
2	CHD9	707.73	632.95	766.98	344.3	241.93	105.02	465.37	740.13	379.06
2	CHEK2	38.18	34.37	22.18	16.26	13.94	1.1	36.36	34.22	28.97
2	CHI3L2	804.03	984.41	338.13	347.09	249.58	1.43	47.35	4.47	3393.37
2	CHML	377.96	128.2	147.64	188.12	192.14	9.14	199.22	132.57	185.52
2	CHN2	8.54	310.82	416.99	36.13	169.13	1.18	177.28	167.06	35.7
2	CHORDC1	243.02	250.44	289.34	300.61	212.26	42.69	153.75	277.97	286.05
2	CHPF	275.48	105.97	88.21	34.27	43.01	0.93	0.39	143.5	274.51
2	CHST12	188.69	798.96	537.48	174.04	400.55	7.16	113.74	67.27	100
2	CHST14	63.55	173.04	69.02	58.46	78.27	16.91	114.42	127.24	55.79
2	CIAPIN1	84.74	197.52	124.83	201.06	186.75	33.08	127.12	125.17	172.45
2	CIRH1A	115.34	107.43	117.84	159.77	128.44	2.21	63.31	93.4	110.66
2	CIZ1	315.53	453.09	429.45	521	344.13	55.44	415.06	257.06	257.35
2	CKS1B	101.92	90.67	61.69	50.75	63.92	2.54	46.37	243.69	53.24
2	CLCF1	99.21	45.07	106.85	30.24	39.48	9.67	25.1	71.24	254.7
2	CLCN6	393.53	154.29	170.84	122.34	64.86	51.3	248.76	196.47	141.29
2	CLECL1	189.13	54.08	69.13	31.52	38.3	1.14	57.02	69.71	50.25
2	CLIC6	7.13	5.75	42.15	16.87	47.89	0	0	77.29	15.18
2	CLNS1A	357.43	227.69	340.3	348.91	266.46	7.99	343.48	232.74	236.95
2	CLUAP1	51.3	118.45	176.68	247.25	122.5	4.03	36.11	54.01	31.19
2	CLYBL	22.55	27.54	35.5	45.27	30.64	0.67	11.32	115.76	71.52
2	CMC1	27.99	389.35	556.96	43.99	445.65	10.76	42.65	91.15	66.44
2	CMC4	55.45	74.04	75.55	75.75	104.19	7.03	36.7	105.06	77.28
2	CMPK1	1704.91	1769.33	2221.32	2534.38	2510.41	109.38	1015.91	1284.97	998.54
2	CNNM2	27.63	41.33	44.98	37.66	34.22	9.3	31.58	42.27	92.24
2	CNOT11	233.81	312.7	318.15	284.89	278.36	185.79	208.66	218.49	240.67
2	CNPY2	166.65	203.75	177.07	169.72	187.48	19.77	155.17	130.39	149.09
2	COG2	110.87	123.54	110.79	158.57	72.9	4.18	145.48	144.77	143.93
2	COG4	168.1	150.56	134.58	245.75	171.23	68.58	180.21	182.14	260.5
2	COG8	116.14	144.3	58.82	161.79	101.21	69	85.46	104.2	114.85
2	COIL	88.4	74.5	69.82	86.37	58.1	43.55	53.22	108.56	105.49
2	COLGALT2	7.64	677.28	151.32	59.69	69.75	1.04	5.62	125.65	37.4
2	COMMD3-BMI1	633.45	674.39	816.78	740.13	770.52	36.33	242.37	388.3	250.68
2	COMTD1	12.17	39.25	51.1	56.22	49.04	3.56	17.45	26.57	12.05
2	COPS6	115.49	245.94	207.52	133.93	205.22	75.26	140.99	158.51	144.51
2	COPS8	105.21	249.96	202.47	161.55	164.17	23.33	96.65	185.37	146.71
2	COPZ1	315.86	741.97	730.18	401.85	639.6	169.98	398.22	473.59	384.47
2	COQ4	80.12	92.71	106.16	96.34	63.1	6.62	67.96	57.58	52.15
2	COQ6	71.86	71.85	96.05	140.91	87.97	10.5	52.29	53.06	54.34
2	COX10	84.33	71.6	98.76	110.46	95.32	2.53	83.69	75.45	142.58
2	COX11	345.09	377.11	368.89	545.19	510.21	9.96	140.98	219.02	147.55
2	COX4I1	1150.96	1311.98	2122.65	1621.43	1456.15	392.99	1329.38	1129.14	1129.85
2	COX7A2L	396.96	526.91	575.69	587.73	621.36	142.2	595.13	277.31	324.29
2	COX7C	1001.22	782.48	1657.2	1262.75	1176.99	44.78	776.08	562.77	590.46
2	CPSF4	79.48	78.13	73.05	67.32	83.92	14.51	90.85	78.57	67.21
2	CREB3L4	48.76	49.97	22.33	18.76	20.26	3.8	24.86	28.94	26.5
2	CRELD1	65.4	129.53	125.48	109.87	87.46	8.67	56.44	140.82	277.97
2	CRELD2	278.55	157.23	170.96	85.48	99.16	24.92	64.19	127.01	84.5
2	CRLS1	82.78	126.92	123.45	135.35	113.48	4.37	172.61	149.4	86.94
2	CRTAM	2.31	346.03	521.43	30.17	249.88	1.51	76.17	172	133.93
2	CRY1	45.27	197.6	163.99	155.04	141.77	20.19	55.49	84.57	153.64
2	CRYZ	122.78	311.77	222.61	156.31	174.81	1.04	105.49	168.08	188.71
2	CSNK2A2	62.69	85.75	69.86	123.75	79.17	12.09	78.57	93.24	114.19
2	CSRP2BP	131.13	140.34	85.41	198.81	122.15	2.65	113.3	99.14	96.55
2	CTPS1	47.36	81.15	41.95	50.65	41.7	0.4	45.02	99.87	48.94
2	CTSF	51.09	153.96	217.27	62.64	114.49	2.69	15.37	106.73	39.06
2	CUL4A	275.51	429.14	567.73	410.31	369.02	83.44	369.09	651.05	554.92
2	CWC27	56.78	81.9	62.53	86.68	77.7	9.25	72.36	84.04	74.86
2	CYB5RL	21.5	18.78	21.45	29.35	19.28	0.6	14.23	29.61	20.54
2	CYCSP24	41.66	17.73	40.57	55.39	37.17	1.14	26.37	51.92	31.99
2	CYP20A1	109.24	99.48	152.45	219.13	106.16	24.84	105.1	166.41	115.49
2	CYTH3	98.01	533.99	903.78	129.56	323.71	105.08	92.61	252.02	92.47
2	DAAM1	179.63	86.71	74.24	107.14	48.42	4.07	68.28	67.48	76.82
2	DAB2IP	4.11	4.06	32.95	1.47	61.14	10.8	6.52	17.32	2.07
2	DARS	266.24	180.08	120.28	352.2	242.13	60.67	175.95	352.8	343.56
2	DBF4	119.13	91.91	65.8	106.56	85.42	7.6	32.79	75.92	131.13
2	DBF4B	45.59	37.74	25.04	31.86	25.29	23.54	35.13	34.47	44.68
2	DCAF4	120.18	59.76	42.28	101.46	47.96	0.94	29.56	54.1	43.01
2	DCLRE1A	52.61	168.71	116.84	56.61	90.49	3.41	31.4	104.48	115.74
2	DCP1B	56.79	60.38	26.2	79.78	65.14	0.94	33.8	78.37	73.84
2	DCTPP1	146.19	118.18	98.96	131.35	109.44	5.76	72.07	95.37	107.38
2	DCUN1D4	129.5	135.67	132.33	254.42	167.44	19.24	83.37	181.81	133.84
2	DCXR	112.64	155.71	123.21	106.73	104.3	29.7	50.47	207.22	134.85
2	DDHD1	376.26	360.43	549.57	599.19	359.69	130.78	159.05	362.65	458.01
2	DDHD2	503.46	263.3	460.19	446.12	327.26	3.74	134.36	167.49	139.63
2	DDX10	105.36	97.13	88.84	85.6	78.74	0.6	74.31	60.84	75.7
2	DDX11	290.14	222.98	264.97	337.48	236.54	3.44	96.08	124.68	199.77
2	DDX11L2	107.75	134.57	131.29	149.64	143.89	44.45	107.39	74.91	37.79
2	DDX18	353.81	579.07	325.49	652.85	338.75	109.44	385.3	493.38	365.17
2	DDX19A	165.35	258.88	177.95	240.11	227.63	26.25	214.82	226.72	218.35
2	DDX19B	164.4	230.94	217.25	141.1	156.02	34.03	147.74	130.81	133.4
2	DDX20	120.91	80.69	91	126.34	75.42	75.57	77.93	90.93	97.85
2	DDX21	437.87	525.22	348.97	705.16	384.14	127.99	1021.78	575.97	570.5
2	DDX28	105.61	201.25	135.43	154.01	120.72	44.79	174.91	167.17	104.12
2	DDX31	69.32	57.05	44.53	88.97	49.29	1.17	35.73	54.05	60.1
2	DDX47	161.02	136.89	116.15	168.44	60.31	37.68	110.95	110.88	222.73
2	DDX49	91.61	123.19	72.85	104.63	89.06	39.45	155.13	92.46	79.56
2	DDX54	238.22	222.94	233.71	238.84	203.97	4.63	254.23	169.35	174.24
2	DDX56	144.67	127.46	184.49	252.91	102.23	22.2	125.69	97.94	103.59
2	DEGS2	13.41	75.3	2.45	2.23	2.11	0.47	2.71	17.74	14.2
2	DENND4C	258.14	603.61	799.56	609.28	417.86	63.63	286.55	1799.97	765.4
2	DET1	23.47	27.51	26.91	64.63	28.04	6.01	32.25	32.73	23.95
2	DEXI	285.4	160.86	196.03	131.35	184.02	8.04	118.84	275.64	135.52
2	DGCR6	18.36	45.71	56.44	59.07	42.82	8.05	44.48	41.73	27.5
2	DGCR8	140.42	204.4	212.24	244.05	284.99	23.06	127.07	95.67	113.15
2	DHCR7	62.26	185.53	115.35	66.22	118.14	8.39	31.7	244.71	225.83
2	DHRS3	7.67	290.9	273.68	165.78	90.17	0.47	3.84	256.61	98.58
2	DHRS4-AS1	140.32	200.58	126.8	118.15	149.3	6.07	218.89	144.83	107.28
2	DHX33	157.45	115.75	186.22	185.31	98.73	32.54	151.29	125.73	129.6
2	DHX35	57.37	71.74	74.7	116.86	52.41	8.3	87.84	74.08	72.14
2	DHX37	152.42	172.47	160.3	167.06	70.38	4.55	120.91	104.52	108.86
2	DIEXF	165.98	150.24	149.02	261.99	101.16	2.18	84.21	114.05	215.02
2	DIS3L	229.6	218.52	214.96	286.58	144.09	2.21	164.27	121.64	82.62
2	DIS3L2	148.91	156.58	228.57	260.74	134	2.91	115.06	72.2	56.51
2	DLGAP5	35.7	7.35	14.12	15.12	10.18	0.4	0	146.02	5.5
2	DLL1	31.32	163.69	5.25	48.63	57.97	0	1.98	127.78	314.94
2	DNAJA3	132.58	126.73	121.42	215.49	67.94	17.09	109.87	103.29	127.34
2	DNAJB9	759.37	676.91	512.17	532.77	761.54	163.87	263.53	556.69	576.34
2	DNAJC16	202.67	97.95	139.36	202.62	110.03	39.19	135.31	158.1	176.67
2	DNAJC17	25.4	65.97	27.67	32.18	15.97	10.14	19.73	28.21	31.31
2	DNAJC18	30.97	34.06	36.28	35.41	44.47	1.64	20.54	35.46	94.28
2	DNAJC19	97.93	77.79	70.35	93.58	101.96	5.25	50.97	57.22	57.81
2	DNAJC2	86.14	94.58	79.07	145.31	57.36	11.15	103.57	98.49	64.78
2	DNAJC24	103.18	141.37	165.93	161.21	142.8	3.02	56.61	108.86	93.62
2	DNAJC30	59.42	56.95	69.34	72.52	41.66	2.89	46.37	45.74	59.58
2	DNAL1	39.8	80.1	92.38	104.16	100.87	7.8	31.46	94.71	67.57
2	DNM3	7.03	42.32	15.49	19.38	15.05	2.74	4.54	88.01	12.03
2	DOK2	118.23	1746.81	1013.18	678.05	903.4	51.02	985.37	481.74	262.83
2	DOPEY1	286.59	188	329.57	339.75	185.96	33.62	216.48	113.82	253.32
2	DPH1	125.13	151.5	177.89	222.14	147.18	21.7	125.05	150.69	197.33
2	DPH2	109.07	146.21	111.14	152.83	92.92	3.24	93.75	64.83	95.47
2	DPH6	31.89	56.85	32.95	63.8	41.27	0.82	35.99	39.51	27.02
2	DPM2	94.77	135.29	133.24	103.02	104.57	24.73	77.35	130.99	90.4
2	DPYSL4	3.17	38.69	10.21	91.66	53.25	0.47	3.37	11.72	10.4
2	DRG1	179.76	198.54	217.28	173.58	174.12	47.62	147.66	139.42	183.73
2	DRG2	97.53	145.57	137.41	117.89	104.56	14.1	95.49	85.42	94.5
2	DROSHA	101.16	147.27	119.15	212.04	90.62	7.27	78.66	144.88	159.69
2	DTD2	82.62	72.98	56.91	103.58	104.13	1.58	58.9	92.03	60.76
2	DTL	62.35	58.71	34.08	20.37	33.78	0.6	0.78	212.88	8.28
2	DTWD1	67.53	83.88	56	108.96	72.05	7.14	72.15	76.15	44.94
2	DTYMK	40	79.13	75.19	44.47	51.02	5.02	29.88	128.1	38.3
2	DUS3L	110.01	81.72	93.86	116.96	64.29	8.98	97.01	63.46	63.51
2	DUS4L	34.71	36.37	28.12	51.53	18.09	2.18	19.53	30.86	18.45
2	DUSP14	36.03	112.89	80.46	50.05	89.15	2.25	27.76	338.8	297.79
2	DUSP7	32.01	146.74	223.95	265.25	152.32	120.28	403.25	382.45	124.28
2	DVL1	74.51	98.89	154.87	152.98	81.97	25.72	92.89	66	142.86
2	DYM	126.02	156.38	78.36	160.82	140.51	59.47	258.37	124.22	180.56
2	DYNC2H1	9.67	28.06	52.33	37.29	29.48	0.9	18.18	31.31	25.64
2	DYRK4	79.8	42.53	60.86	57.85	41.51	1.1	42.01	76.36	36.2
2	E2F1	37.28	83.99	16.71	19.34	16.85	0.52	6.31	181.92	6.44
2	EBAG9	136.4	76.6	110.43	111.86	116.57	14.46	81.69	90.26	86.12
2	EBNA1BP2	95.21	96.61	80.42	80.08	98.03	7.57	77.6	129.25	99.82
2	ECH1	374.44	489.03	506.18	419.16	460.77	48.97	511.59	456.49	220.45
2	ECSIT	97.96	83.51	124.39	116.65	110.84	9.04	106.01	83.79	119.25
2	EDA	2.68	0.78	12.29	107.04	34.75	0	3.37	82.99	11.4
2	EDC3	104.87	163.87	79.39	153.71	109.91	36.8	108.46	135.67	174.64
2	EEF1E1	44.62	57.93	42.13	67.59	64.63	3.54	66.46	91.44	50.04
2	EEF1E1-BLOC1S5	97.73	163.16	73.3	139.38	142.02	28.36	111.47	284.21	151.75
2	EEFSEC	79.58	127.85	87.21	118.28	110.45	2.72	90.32	115.7	61.47
2	EFCAB13	83.49	10.47	11.58	43.12	27.74	0.93	20.07	22.94	29.43
2	EFCAB14	809.9	1329.48	1716.88	1022.74	1155.45	587.24	834.21	1216.38	1249.51
2	EID1	919.91	1793.65	1831.11	1767.09	1515.06	108.22	1320.9	809.59	747.68
2	EIF1AX	473.82	491.78	543.45	690.56	553.92	69.03	366.49	686.77	532.15
2	EIF2A	261.29	266.93	523.14	453.13	383.17	18.94	493.41	410.12	401.8
2	EIF2AK3	806.94	224.58	258.8	216.4	131.09	17.76	134.94	167.89	245.93
2	EIF2B1	144.96	180.75	92.37	146.95	132.63	48.48	198.74	195.82	206.91
2	EIF3B	325.07	519.98	251.53	422	399.93	17.35	386	382.38	294.11
2	EIF3C	971.42	1133.47	938.39	1298.12	1359.19	110.85	2144.25	1397.38	1089.65
2	EIF3CL	921.61	1082.01	927.76	1262.84	1295.72	116.2	2065.13	1354.73	1030.03
2	EIF3I	403.44	511.73	683.58	470.19	567.1	52.34	432.04	453.39	463.32
2	EIF3M	267	257	439.59	460.1	457.37	46.15	520.58	228.63	336.61
2	EIF5A2	52.78	318.42	222	123.06	192.27	9.47	16.13	112.79	65.33
2	ELAC1	53.4	71.04	42.71	55.68	47.64	3.62	33.97	46.59	47.54
2	ELL3	83.61	26.56	14.64	14.03	16.24	4.22	12.36	25.06	17.01
2	ELOVL6	5.47	234.32	62.6	19.24	38.66	0.93	4.48	25.89	26.47
2	ELP2	94.86	78.25	77.28	182.42	46.66	18.5	112.84	142.1	147.84
2	ELP5	127.09	99.36	119.95	83.02	125.61	16.01	82.1	67.95	64.5
2	ELP6	56.59	104.57	96.08	67.49	60.25	4.54	44.61	56.18	70.54
2	EMC4	168.02	259.83	310.56	188.97	333.95	156.59	118.38	258.94	291.76
2	EMG1	64.41	81.78	52.09	90.48	56.73	6.6	39.8	91.47	111.63
2	EML2	108.22	235.17	159.22	148.37	85.48	26.84	102.84	120.26	113.94
2	ENC1	127.86	537.32	1403.14	146.78	465.18	72.5	205.45	532.03	195.15
2	ENDOD1	267.96	345.85	254.45	130.37	272.66	1.49	52.39	123.46	338.84
2	ENDOG	55.02	62.99	80.51	89.92	69.83	7.93	41.36	41.77	51.61
2	ENDOV	25.54	18.2	10.14	14.1	16.81	5.45	32.26	22.29	22.61
2	ENGASE	158.7	141.38	227.91	397.35	187.88	31.15	252.85	139.73	193.86
2	ENO2	92.32	78.72	276.46	335.23	164.9	2.87	1.38	251.49	336.67
2	ENOSF1	174.47	152.1	99.27	174.18	119.32	2.66	23.29	429.9	70.82
2	ENOX2	77.86	113.85	62.71	96.22	85.73	20.1	117.12	111.65	109.94
2	ENPP4	150.97	857.44	748.68	147.52	356.35	19.07	61	357.83	705.01
2	EPM2A	98.66	33.72	59.43	58.02	52.42	1.85	32.99	85.19	52.04
2	EPT1	213.03	170.37	223.55	286.83	235.51	19.07	90.7	324.7	309.76
2	ERCC1	175.27	164.03	131.37	260.11	167.92	74.1	268.6	193.28	298.68
2	ERCC2	51.85	52.36	35.11	52.89	31.14	1.86	58.01	37.75	30
2	ERCC8	35.93	43.12	39.06	33.55	52.12	1.49	40.45	50.97	28.07
2	ERGIC3	371.74	487.05	825.28	532.84	551.75	75.88	433.11	443.76	310.99
2	ERH	231.01	355.44	396.78	313.05	402.66	160.42	301.83	346.47	314.78
2	ERI3	91.99	107.82	111.85	99.59	113.73	3.88	70.33	74.79	57.13
2	ERMARD	47.38	45.39	48.59	69.67	50.42	5.33	34.56	41.61	42.2
2	ERMP1	81.79	837.35	547.45	226.64	172.55	24.1	92.88	1233.76	422.51
2	ERP29	1519.5	859.04	1582.44	1296.87	1472.85	224.56	1300.85	1531.33	1081.79
2	ESYT1	641.8	1519.54	1194.2	1455.22	1720.78	71.31	491.23	1658.36	681.4
2	ETAA1	138.07	170.85	146.27	200.62	128.11	5.79	56.86	77.19	75.42
2	EVI5L	73.87	73.9	82.4	63.1	44.63	29.2	77.39	55.97	78.42
2	EXD3	28.24	38.53	35.71	50.01	14.01	4.01	20.92	21.35	16.67
2	EXO5	35.02	75.81	35.39	45.24	34.27	53.09	43.48	63.44	67.35
2	EXOC2	114.11	175.29	128.73	246.74	179.58	34.73	119.36	266.13	276.25
2	EXOG	77.98	71.47	88.61	118.75	84.92	1.96	33.55	44.75	44.52
2	EXOSC1	55.77	78.68	93.48	80.56	67.3	29.77	88.79	58.19	81.41
2	EXOSC7	44.04	95.54	39.53	75.31	57.49	1.69	49.68	51.86	51.04
2	EXOSC9	77.2	86.65	81.04	104.18	60.5	55.95	57.68	75.35	107.23
2	FAHD2A	50.68	62.22	70.16	92.32	32.3	1.48	53.33	51.31	47.08
2	FAHD2CP	12.65	19.74	16.91	25.29	14.24	0	6.38	51.04	14.47
2	FAM120C	87.15	38.56	52.38	78.03	39.69	0.65	38.42	33.74	29.33
2	FAM136A	154.43	153.76	104.24	106.22	107.44	15.53	154.06	196.94	137.02
2	FAM149B1	93.25	87.42	63.53	112.4	56.45	18.83	101.46	119.98	113.4
2	FAM156A	94.44	105.29	101.85	188.19	68.97	40.87	259.79	112.23	123.73
2	FAM156B	103.7	124.2	121.85	226.31	82.31	48.52	301.44	129.29	123.98
2	FAM160B2	223.84	237.49	341.83	351.56	152.5	24.58	140.64	176.49	174.84
2	FAM161B	20.55	26.4	19.09	27.49	31.03	12.47	37.29	36.23	70.14
2	FAM162A	76.1	88.41	102.17	131.55	126.43	8.73	51.18	132.7	131.79
2	FAM173A	61.8	70.77	180.29	27.85	98.6	5.34	38	50.5	24.5
2	FAM189B	84.42	61.6	99.23	60.22	76.62	34.73	77.1	72.84	80.34
2	FAM203A	78.27	100.73	120.99	115.37	80.87	1.78	69.64	82.55	53.87
2	FAM207A	32.09	23.62	45.09	35.29	34.89	3.09	26.7	29.46	20.68
2	FAM20B	222.12	304.86	371.45	279.27	331.88	36.69	244.23	278.4	233.33
2	FAM210A	100	121.56	59.88	136.22	119.04	3.05	71.86	87.13	60.2
2	FAM212A	41.78	5.33	3.69	6.21	7.15	2.43	2.71	28.36	4.23
2	FAM220A	196.22	124.23	123.07	120.4	128.96	117.55	87.45	175.78	125.18
2	FAM221A	26.7	24.98	30.2	34.29	18.44	2.32	16.39	15.65	26.82
2	FAM227B	32.8	41.79	26.93	52.8	48.04	13.51	27.37	53	64.47
2	FAM50B	33.35	45.02	23.21	46.88	27.26	6.36	30.55	40.59	15.56
2	FAM57A	13.81	28.64	32.68	6.69	39.64	2.84	3.58	36.9	23.31
2	FAM58A	140.05	83.88	97.34	92.15	93.64	16.89	81.36	89.9	62.64
2	FAM69A	242.33	96.84	146	127.7	99.19	2.69	39.94	256.72	270.75
2	FAM73A	150.23	154.05	243.36	245.64	193.57	22.73	138.82	161.42	145.54
2	FAM83G	47.67	92.99	80.53	57.73	67.36	0.4	5.18	105.84	94.18
2	FAM86C1	23.72	38.01	39.25	46.15	22.46	1.5	30.5	36.11	15.58
2	FAM86FP	22.12	8.37	15.09	20.84	14.18	5.2	50.43	23.29	11.44
2	FANCC	24.61	41.54	41.43	18.17	27.2	0.69	10.31	46.87	45.44
2	FARP2	92.61	20.84	31.86	39.62	22.59	7.1	24.68	37.29	33.78
2	FARS2	76.48	93.71	99.55	73.82	80.53	1.33	31.48	41.68	61.66
2	FARSB	93.78	92.68	117.91	148.86	111.83	1.14	69.76	95.27	79.52
2	FASN	186.27	455.77	223.28	344.25	255.21	1.49	221.99	772.15	282.71
2	FASTK	208.39	160.68	231.36	290.81	138.7	25.64	135.8	162.81	132.1
2	FBXL15	69.97	106.32	95.16	59.82	58.44	30.27	85.24	63.48	57.56
2	FBXO21	115.02	80.38	98.43	156.37	83.15	10.94	103.19	85.67	120.57
2	FBXO25	120.95	160.89	159.3	109.06	149.59	11.9	52.52	96.85	106.03
2	FBXO4	40.61	56.66	12.55	59.33	31.74	1.78	29.67	32.3	38.81
2	FBXO41	320.15	175.97	260.42	294.14	274.69	1.67	303.33	115.01	62.7
2	FBXO44	120.52	191.34	117.19	160.19	85.59	7.07	26.52	42.96	55.9
2	FBXO5	65.05	57.4	45.1	51.07	26	4.11	28.51	126.74	33.02
2	FCER1A	36.79	401.35	18.29	44.97	39.48	22.4	374.47	346.33	2.94
2	FCF1	200.96	277.01	206.63	198.95	171.61	117.28	170.38	285.08	195.74
2	FCRLB	27.3	73.52	60.82	13.15	23.22	16	8.26	49.98	157.57
2	FDXACB1	28.69	40.75	57.05	39.73	35.01	2.77	21.57	57.85	34.46
2	FIBP	105.73	166.03	201.32	103.49	153.73	37.12	182.28	122.16	95.35
2	FIGNL1	131.53	87.37	65.83	124.2	75.9	5.27	32.64	91.7	315.36
2	FIZ1	60.73	42.62	54.68	72.57	33.13	14.4	45.35	36.15	54.97
2	FKTN	102.01	123.29	131.2	218.93	137.12	1.64	81.87	111.06	103.91
2	FLNB	535.28	311.23	202.82	574.37	459.62	7.39	223.09	694.47	740.96
2	FLYWCH1	179.51	156.63	270.29	350.57	127.86	9.11	112.28	124.7	153.99
2	FLYWCH2	40.57	85.9	60.08	72.53	83.13	43.41	67	48.44	40.85
2	FMNL3	484.64	884.09	757	554.71	404.27	49.68	221.21	562.16	1657.89
2	FN3K	2.73	17.9	19.79	36.69	17.57	0	5.33	41.77	10.35
2	FOXD2	6.54	19.29	20.44	9.07	15.51	1.75	6.24	12.09	12.43
2	FOXD2-AS1	11.98	48.29	25.02	27.5	24.32	3.38	9.29	29.85	9.02
2	FOXH1	26.74	16.71	27.66	41.04	15	1.3	32.56	24.44	9.49
2	FOXM1	78.9	46.85	39.28	67.66	47.32	2.38	16.41	406.8	20.98
2	FOXP4	324.42	112.31	302.12	121.28	116.18	3.78	146.75	187.72	204.94
2	FOXRED1	128.09	130.44	75.31	132.52	80.77	20	106.38	109.3	79.02
2	FRG1B	53.57	74.61	78.47	57.67	75.56	21.15	37.94	59.87	122.65
2	FTSJ1	119.72	217.59	159.09	158.25	157.97	10.87	110.02	207.44	100.64
2	FTSJ3	177.98	202.3	153.18	222.96	184.79	28.81	177.39	171.9	190.77
2	FUK	68.92	90.14	65.57	149.91	47.79	20.25	69.83	60.68	68.37
2	FUT11	52.02	284.22	270.26	68.04	146.3	13	49.47	115.13	117.21
2	FUT8	217.79	52.87	68.54	97.03	58.59	1.26	24.38	107.34	192.09
2	FYTTD1	300	869.53	449.05	514.84	599.84	124.28	343.05	547.82	621.69
2	FZD4	2.63	134.86	81.42	11.87	23.18	0	2.11	26.28	9.89
2	FZD6	33.32	75.05	36.57	73.07	49.43	0.65	8.13	29.06	43.15
2	G2E3	148.8	156.39	172.13	215.1	150.09	87.07	102.73	169.17	175.19
2	GABPB1	138.31	131.54	96.69	109.46	94.2	70.03	65.15	101.57	101.04
2	GABPB2	26.72	42.7	55.86	71.44	50.29	9.66	21.6	28.65	43.02
2	GALNT11	82.77	239.39	502.58	166.46	260.4	41.7	103.68	365.44	202.04
2	GALNT12	27.43	61.83	78.25	80.25	62.57	1.04	1.7	683.9	147.24
2	GAN	18.65	24.43	41.53	27.04	24.53	6.31	17.8	17.61	32.57
2	GANAB	1027.44	2042.87	1587.9	1315.58	1511.26	634.71	1110.5	1795.4	1188.96
2	GAREML	14.96	63.55	46.41	32.61	34.43	0.4	8.39	15.9	59.27
2	GCDH	52.55	71.44	74.48	86.21	64.38	11.52	43.11	42.88	63.26
2	GCFC2	124.14	123.99	139.26	210.14	136.5	1.78	79.68	48.02	53.49
2	GCHFR	30.64	336.37	169.04	57.38	69.64	7.67	48.35	849.88	132.56
2	GCN1L1	642.69	463.22	601.72	711.51	359.23	36.41	422.01	432.99	432.07
2	GCOM1	487.64	492.9	456.44	441.57	497.71	15.55	260.52	337.99	332.67
2	GDPD5	130.05	173.73	282.43	149.6	112.94	18.45	198.77	72.55	105.38
2	GEMIN2	25.49	17.53	23.55	27.92	20.04	1.47	16.32	22.87	16.28
2	GEMIN4	132.96	134.26	87.74	197.71	109.48	5.38	101.36	84.64	97.76
2	GEMIN5	78.81	77.17	50.98	89.05	43.19	6.83	71.3	84.74	77.19
2	GEMIN8	79.77	77.47	82.33	127.91	71.78	4.16	81.53	66.45	45.82
2	GFER	66.52	93.35	110.83	72.18	78.73	8.01	69.29	56.32	54.22
2	GGA2	2652.29	379.24	439.66	438.66	433.06	9.81	370.1	1110.86	320.35
2	GGACT	27.4	83.93	59.42	35.46	39.77	0.67	29.88	57.16	35.09
2	GGT7	65.51	39.7	98.63	166.38	98.66	3.51	35.74	21.91	38.85
2	GIMAP1	19.48	925.63	987.21	1566.29	1068.87	45.47	698.4	307.97	271.87
2	GIMAP1-GIMAP5	21.84	1039.33	873.18	2149.13	737.37	16.04	407.11	453.36	782.63
2	GIMAP5	17.79	832.23	768.33	1868.29	576.78	10.25	231.74	397.41	731.59
2	GIMAP6	52.06	2018.33	971.08	1154.11	906.54	247.35	616.64	533.14	1191.15
2	GIMAP7	22.26	859.07	383.79	1125.12	565.82	2.94	934.48	169.93	131.86
2	GINS4	43.25	40.14	14.65	30.26	23.52	4.07	6.51	84.28	38.27
2	GIPC1	34.36	256.58	140.31	203.85	196.29	1.94	50.11	301.02	184.13
2	GIPC3	22.29	49.08	102.57	75.87	113.86	0.65	1	265.84	427.81
2	GK5	101.27	1517.81	707.26	253.36	339.27	5.72	129.2	92.93	849.93
2	GLG1	696.98	1660.66	1202.59	1341.01	1063.4	590.05	1055.36	1257.28	1443.57
2	GLIDR	64.31	30.03	31.02	16.26	16.02	2.3	16.36	12.2	12.07
2	GLMN	28.32	50.42	37.27	42.02	25.55	1.41	15.08	35.24	23.93
2	GLOD4	148.55	268.18	210.2	311.6	300.32	8.93	135.06	227.26	181.07
2	GLRX5	137.82	226.24	281.07	149.31	192.8	60.74	106.08	174.51	121.2
2	GLS	710.86	867.23	884.22	939.24	730.86	324.03	331.52	943.51	1122.31
2	GMPS	127.5	166.85	166.41	196.74	208.76	9.35	119.61	133.38	121.7
2	GNGT2	24.13	304.34	134.99	37.42	109.04	9.62	64.98	104.7	92.24
2	GNL3	243.78	147.05	145.31	249.62	107.8	4.04	127.3	139.31	110.6
2	GNPDA2	164.75	177.63	174.33	262.73	150.03	4.8	69.22	70.58	87.02
2	GNPNAT1	105.8	136.77	101.65	144.37	98.92	6.71	52.89	227.79	148.72
2	GOLM1	44.06	385.33	347.32	76.59	128.02	21.54	819.61	293.53	187.13
2	GOPC	317.95	584.28	375.45	612.46	356.9	57.98	225.06	295.2	334.71
2	GPALPP1	95.37	86.46	87.78	130.93	83.7	8.27	67.67	60.96	68.5
2	GPAM	87.43	101.94	115.23	103.72	76.69	1.18	32.06	67.93	31.69
2	GPAT2	80.59	97.75	59.93	60.68	55.55	0	43.69	464.37	93.39
2	GPATCH4	91.1	116.38	89.8	144.17	94.12	0.82	52.93	120.52	91.39
2	GPC1	11.85	12.78	10.81	8.77	11.52	0.3	3.07	41.04	26.63
2	GPN1	74.45	213.5	137.54	115.77	138.56	25.39	93.48	138.59	112.47
2	GPR125	2.94	225.41	29.28	85.24	51.46	0	17.96	46.33	5.1
2	GPR146	11.89	10.43	15.59	75.99	18.4	0.93	6.26	27.41	10.71
2	GPR89A	84.27	118.94	89.02	106.05	78.16	13.38	56.73	68.39	84.25
2	GPR89B	87.4	103.39	92.71	123.35	74.41	13.74	54.26	64.78	82.11
2	GPRASP2	8.56	22.34	15.32	46.32	24.46	1.03	4.94	21.51	21.65
2	GPRC5B	0	0	2.05	64.01	5.28	0.3	6.34	14.84	2.57
2	GPS1	202.46	345.51	355.13	191.91	280.91	51.63	205.57	188.4	164.61
2	GPT2	117.06	9.42	8.99	6.02	7.49	0.4	24.35	23.42	11.6
2	GRHPR	192.6	157.56	198.08	171.83	210.27	53.32	296.03	211.93	86.66
2	GSPT2	77.7	96.66	131.68	59.78	84.88	0.65	31.7	66.72	81.56
2	GSTM1	240.78	372.38	244.27	358.84	338.9	15.73	307.22	357.02	87.53
2	GTF2H4	48.92	42.68	66.02	67.24	35.35	1.03	42.21	41.69	38.67
2	GTPBP3	98.4	69.46	90.55	189.67	98.88	1.18	66.99	37.4	26.74
2	GTPBP6	142.79	114.74	257.96	232.55	144.12	5.76	141.78	194.14	155.02
2	GTPBP8	27.25	60.2	40.8	85.39	47.45	6.53	45.23	48.28	37.82
2	GTSE1	25.01	17.79	8.58	7.61	4.78	7.4	0.39	196.56	8.02
2	H2AFX	130.16	215.97	527.08	91.55	119.92	20.16	59.69	492.46	88.1
2	HACE1	63.6	75.33	101.96	89.21	61.48	3.11	44.41	46.81	72.69
2	HADH	72.64	79.82	42.41	83.78	81.22	2.68	58.41	315.63	50.61
2	HAGHL	44.1	35.02	50.18	37.83	39.55	0.4	14.02	80.62	36.08
2	HARS	118.49	180.22	169.43	177.36	162.59	65.65	115.65	153.26	160.03
2	HAS3	88.23	114.01	80.74	117.53	127.05	72.26	77.9	127.15	192.47
2	HAUS1	67.98	58.06	80.08	72.12	70.75	5.84	49.27	70.55	64.73
2	HAUS7	31.47	39.02	30.8	48.49	33.39	19.02	40.26	46.33	20.83
2	HAX1	196.86	234.29	287.62	233.69	253.85	99.73	137.95	223.73	404.36
2	HCFC2	100.48	126.57	167.71	174.93	106.49	20.19	115.33	126.55	140.05
2	HCN2	10.82	18.06	20.57	24.74	22.81	0.3	9.4	16.59	5.34
2	HDGFRP3	14.86	193.76	243.89	40.88	71.83	4.87	12.94	50.25	112.27
2	HDHD2	192.28	248.47	204.23	121.6	185.97	20.08	123.66	206.08	204.38
2	HEATR1	330.14	376.74	481.48	751.52	374.61	191.39	475.06	314.63	264.44
2	HEATR2	55.8	55.25	55.95	76.69	77.82	10.55	59.56	87.54	62.36
2	HECTD2	57.53	15.15	49.44	41.61	32.65	0.3	5.48	173.73	89.76
2	HEG1	122.52	749.13	624.44	291.59	399.55	2.04	174.75	379.65	597.3
2	HEIH	284.28	211.02	195.56	249.63	311.51	155.32	393.38	164.3	477.05
2	HERC2	546.18	605.46	820.09	674.42	426.58	159.29	271.43	374.46	329.98
2	HERC2P3	214.02	203.53	231.88	228.27	163.98	4.06	130.76	63.81	59.67
2	HERC2P7	76.83	37.91	26.23	37.12	26.71	0	8.63	8.42	7.39
2	HES6	16.45	136.85	48.61	6.35	13.54	3.92	12.76	125.03	31.81
2	HHLA3	40.82	36.67	39.84	40.24	34.86	0.82	19.53	61.01	63.37
2	HIGD2A	469.7	565.71	885.38	719.51	803.74	74.33	814.52	410.42	452.75
2	HINT1	1083.42	508.99	1304.87	1375.96	1234.64	74.59	585.71	376.48	566.85
2	HINT2	56.25	92.93	66.52	67.5	61.29	3.08	46.72	34.25	31.82
2	HJURP	30.2	13.36	8.77	8.02	6.53	0.67	0.79	176.89	7.1
2	HLA-DOA	2941.95	190.48	241.11	24.27	265.47	5.42	409.51	348.08	82.2
2	HLA-DQB1	10686.1	926.04	867.45	191.56	282.66	522.51	8328.19	6394.2	2131.01
2	HLA-DQB2	204.45	26.6	25.21	8.44	11.42	1.54	49.09	43.08	15.73
2	HLCS	105.58	203.1	117.15	116.5	105.38	1.01	45.34	130.69	100.11
2	HLTF	82.31	162.88	94.61	123.53	78.74	3.66	40.65	142.42	77.77
2	HMBS	57.63	41.43	41.31	40.93	33.28	0.3	58.2	56.34	33.81
2	HMG20A	185.42	256.81	204.09	233.67	121.4	22.09	129.67	322.34	190.83
2	HMGA1	466.96	355.38	711.07	766.38	799.64	78.41	410.68	1021.35	1169.38
2	HMGN3	177.2	457.4	361.32	268.61	263.9	2.25	308.73	222.01	273.88
2	HOMER1	16.47	28.11	38.44	16.44	42.27	2.41	4.96	105.27	88.57
2	HPS3	496.3	512.56	267.19	310.06	230.16	155.43	315.96	434.48	764.36
2	HPS4	273.52	174.35	199.13	337.82	138.84	54.6	158.01	233.37	202.52
2	HSBP1L1	20.71	30.91	37.38	62.02	44.63	3.64	32.79	34.92	25.04
2	HSCB	51.02	64.13	54.33	30.06	44.64	6.65	49.29	22.56	86.79
2	HSD17B10	168.82	260.76	276.21	186.46	221.61	24.38	212.34	161.04	118.34
2	HSD17B7	41.71	58.45	41.66	69.37	23.23	23.82	27.97	54.49	49.77
2	HSPB11	53.54	53.14	57.35	38.18	60.71	19.38	31.87	50.4	67.6
2	HSPBP1	78.32	138.23	141.28	84.77	105.58	2.21	65.46	73.32	78.61
2	HSPE1	130.07	105.07	173.36	156.91	178.53	9.62	85.69	214.77	231.58
2	HSPG2	43.7	8.27	2.12	81.69	60.36	0.3	10.4	109.22	16.61
2	HYLS1	33.4	19.4	31.5	26.22	13.34	5.56	13.7	71.48	41.15
2	HYPK	109.58	115.02	130.22	66.95	86.67	19.75	70.26	81.6	107.91
2	ICT1	64.33	53.34	74.57	70.55	55.66	5.07	63.86	45.59	54.37
2	IDH3B	162.54	201.93	233.68	187.18	153.47	66.78	208.97	222.5	266.34
2	IDNK	41.57	48.25	63.6	56.95	44.03	5.86	23.81	53.23	30.28
2	IDUA	29.93	54.59	48.95	52.02	35.18	1.6	60.2	68.96	40.74
2	IFNLR1	308.92	71.99	143.83	65.61	98.89	0.81	0.9	715.28	1060.32
2	IFRD2	87.08	90.99	126.91	86.91	80.3	2.04	69.67	89.78	50.42
2	IFT140	30.88	34.82	58.26	77.24	54.52	0.92	24.66	24.41	39.54
2	IFT172	42.05	49.37	53.49	41.24	38.15	2.11	38.67	24.81	18.89
2	IFT27	28.22	37.37	35.07	26.49	23.73	10.93	35.09	35.74	56.58
2	IFT88	32.07	43.66	14.06	43.31	35.28	41.78	31.85	60.72	82.1
2	IGFBP4	180.04	144.27	352.57	35.12	73.45	0.67	6.09	2115.79	456.48
2	IGHMBP2	133.63	130.86	96.14	176.44	104.64	54.87	114.04	90.9	127.23
2	IGSF8	203.51	205.71	297.84	264.16	214.52	5.08	112.73	156.3	608.35
2	IKBKAP	148.92	188.1	232.3	275.74	104.72	33.7	140.62	146.12	145.36
2	IL17RB	18.6	27.3	12.25	31.93	17.51	4.87	11.91	15.35	14.94
2	IL21R	698.87	313.54	343.73	222.43	226.62	2.14	36.16	587.58	1260.23
2	IL21R-AS1	269.89	124.15	157.02	104.18	115.21	2.24	18.35	225.56	505.62
2	IL23A	20.01	3.91	52.61	69.97	51.4	2.96	8.56	4.22	395.45
2	IL27RA	201.1	397.96	247.25	373.75	206.29	2.12	456.23	511.79	605.24
2	ILF3	1272.27	979.66	1359.73	1943.72	878.93	94.89	1020.24	632.17	488.63
2	IMMP1L	33.43	34.61	22.25	39.56	43.39	1.21	15.46	29.8	17.03
2	IMMP2L	23.67	10.97	13.18	25.32	19.06	0.4	18.58	16.82	20.48
2	IMP4	92.12	123.88	111.63	127.52	68.53	10.08	78.79	87.96	165.37
2	INO80	374.13	297.26	335.42	336.02	178.53	44.76	326.78	233.22	279.72
2	INPP5F	298.22	75.18	35.52	69.09	31.43	13.78	98.62	98.35	182.73
2	INTS4L1	12.3	18.78	12.47	24.81	18.91	5.84	19.74	23.28	20.07
2	INTS5	155.53	231.38	275.99	268.09	270.14	61.61	158.54	152.4	192.22
2	INVS	98.8	83	102.62	86.5	54.63	14.09	46.74	64.89	79.64
2	IPO11-LRRC70	27.65	105.97	33.97	38.59	33.69	45.96	17.65	76.62	43.59
2	IPO5	284.55	309.82	241.43	402.09	382.44	6.95	452.26	406.1	281.24
2	IPO9	318.11	319.02	392.58	503.96	259.51	23.59	254.32	247.8	305.35
2	IQCB1	251.82	110.79	108.94	153.05	97.67	36.97	111.41	67.36	115.2
2	IQCH-AS1	38.91	39.45	47.36	40.82	28.39	1.03	30.85	27.88	15.96
2	IRF4	1145.41	77.99	421.34	188.92	73.36	50.5	201.41	62.15	1721.55
2	IRF6	25.91	180.13	88.19	13.91	48.19	4.24	6.05	13.58	491.01
2	ITGA2	11.66	8.67	16.67	33.15	16.7	1.03	7.5	78.04	72.48
2	ITGA3	88.36	24.97	99.71	68.96	58.54	0	0.87	1541.16	194.1
2	ITGAE	117.12	44.34	55.16	45.82	52.67	13.51	70.15	828.24	466.08
2	ITGB7	1658.63	2166.17	1618.25	770.76	1452.99	9.09	270.06	1181.43	1089.37
2	JAG2	2.84	60.4	7.91	6.41	4.72	0.6	8.31	9.53	9.45
2	JMJD4	90.16	88.56	85.87	67.27	72.29	8.22	53.81	57.96	44.61
2	JMJD7	54.65	52.52	81.91	111.65	57.12	14.89	53.01	41.86	254.36
2	JOSD1	590.54	774.78	1227.3	431.45	636.37	134.74	270.52	410.74	669.19
2	KANSL3	195.75	411.11	422.59	410.43	232.77	90.75	268.42	238.02	550.5
2	KARS	496.36	568.7	1348.82	683.47	833.54	107.39	578.02	480.41	840.49
2	KATNAL1	124.47	131.18	195.19	130.75	171.17	1.01	45.58	176.74	124.8
2	KCNAB2	308.94	5965.44	2329.19	3768.03	3578.51	582.03	1216.67	2954.03	1772.05
2	KCNC4	19.13	10.15	15.43	32.61	16.11	7.09	10.37	81.79	53.21
2	KCTD1	18.3	20.31	12.49	25.06	21.26	0.6	17.92	16.7	25.42
2	KCTD7	187.18	196.5	293.34	276.11	127.14	28.28	36.3	396.89	306.94
2	KDELC2	62.68	251.4	277.47	165.19	136.04	0.69	27.52	178.76	215.35
2	KDM2B	550.09	295.79	449.97	436.32	278.39	25.84	493.39	388.75	447.29
2	KDM8	21.05	45.92	37.12	59.64	33.96	3.02	21.9	22.57	41.2
2	KHK	27.43	38.17	25.35	26.79	41.75	0.4	36.3	45.5	14.56
2	KIAA0020	71.92	97.83	77.72	111.41	36.95	1.56	63.65	81.67	67.55
2	KIAA0391	103.14	193.32	204.28	258.01	184.11	352.67	90.97	228.37	186.14
2	KIAA0947	437.01	427.12	568.21	649.95	266.27	91.52	396.64	351.21	387.52
2	KIAA1191	307.29	343.8	373.7	308.57	366.2	60.03	208.38	217.35	476.48
2	KIAA1430	481.59	719.31	674.58	759.8	572.12	6.23	150.08	300.5	147.14
2	KIAA1524	40.43	25.22	17.2	24.05	22.83	3.8	17.62	68.96	20.22
2	KIF11	109.37	45.04	40.04	43.12	47.32	2.28	11.63	459.23	17.4
2	KIF20B	164.5	87.74	96.36	126.4	70.08	3.85	36.98	163.03	21.79
2	KIF2C	24.65	14.01	10.19	15.19	5.91	0.4	2.77	136.39	8.16
2	KIFC1	67.65	34.72	22.72	21.6	12.3	4.59	3.05	215.96	9.93
2	KIFC2	88.9	63.24	92.35	142.53	62.7	2.3	97.72	75.69	21.06
2	KLC2	72.62	47.73	131.11	95.37	69.59	3.14	22.63	35.47	151.31
2	KLF8	551.23	145.29	65.55	140.74	16.62	0.93	37.61	148.79	116.2
2	KLF9	1004.38	1061.12	1193.97	1955.9	1567.28	28.79	526.14	1209.04	2171.61
2	KLHDC10	248.88	145.32	174.85	257.7	141.84	95.63	266.62	260.72	260.56
2	KLHDC3	168.72	409.57	379.47	313.12	349.91	240.38	260.45	202.93	215.63
2	KLHL20	86.35	65.29	138.53	173.51	85.4	25.6	66.72	96.88	85.98
2	KLHL42	81.81	132.6	169.49	221.42	186.4	7.1	122.53	138.58	133.05
2	KLHL7	89.37	171.54	94.23	129.19	139	73.56	108.43	128.64	133.54
2	KRIT1	126.44	122.89	165.31	208.28	91.87	36.81	115.09	123.34	164.83
2	L3HYPDH	48.46	31.86	33.67	57.49	37.87	1.47	27.99	36.5	19.68
2	L3MBTL2	121.83	199.5	100.75	198.56	113.73	48.66	111.45	127.72	159.99
2	LAGE3	54.5	50.03	76.04	73.78	82.75	2.77	51.33	55.92	50.08
2	LANCL1	214.42	422.52	339.84	380.07	349.79	6.02	137.68	190.71	143.7
2	LAPTM4B	13.13	29.48	62.52	69.51	48.98	6.28	12.01	55.66	102.49
2	LARGE	348.67	61.3	42.62	5.44	10.22	0.47	3.6	55.07	20.31
2	LARP1	1020.01	918.5	1196.61	1384.29	651.3	206.21	1287.83	1270.3	1215.68
2	LARP1B	142.39	80.38	114.24	84.72	41.71	6.2	86.42	78.95	64.17
2	LARS	361.25	273.7	211.74	483.72	203.53	11.93	283.74	260.82	208.25
[truncated: 12,339 more rows]

## Sheet: ReadCounts_Medians
Module Number	Gene Symbol	B Cells Median	NK Cells Median	gd T Cells Median	CD4+ T cells Median	CD8+ T cells Median	Neutrophils Median	Monocytes Median	Macrophages Median	Macrophages LPS Median
1	A1BG-AS1	198	65.5	67.5	106.5	189	2	128	194	206
1	AAED1	290	341	348	224	231	0	410.5	838.5	678.5
1	AAR2	651	1324.5	930	852	749	55	1344.5	1493	1479.5
1	AARS	1005.5	1423.5	674	1109.5	896.5	4	843.5	2688	1681.5
1	AARS2	349	296.5	331.5	332	308	3	204	396	615.5
1	ABCB8	347	587.5	490.5	571	467	10	298	783.5	419
1	ABCC10	426.5	622.5	787.5	765.5	628.5	98	446	935.5	1044.5
1	ABCF2	908	1281.5	1080	1474.5	1253	36	1296.5	1382	1022
1	ABHD10	775.5	603.5	452.5	612	583	50	716	1020.5	505
1	ABHD14A-ACY1	223	370.5	373	254.5	345.5	0	185	463.5	166.5
1	ABHD17C	29.5	195	228	79	121.5	19	47.5	87	369
1	ABL1	1401.5	1980	1942	1447	1480	172	1389	2137	2039
1	ABRACL	730	1867	1682	2339.5	2059	327	2397.5	2119.5	1583.5
1	AC147651.4	42.5	79.5	95	54	63.5	0	81.5	119	259.5
1	ACAA2	540.5	2852.5	1482.5	923	1196.5	30	1671	4587.5	2774.5
1	ACADM	1399.5	991	868.5	843	829	24	875.5	1896	1041.5
1	ACADS	131	505.5	308.5	305	269	10	348.5	688	391.5
1	ACAT1	399.5	362	358.5	583.5	506	11	489	1532	707
1	ACOT1	143.5	299.5	236.5	164.5	152.5	0	63.5	1111.5	818
1	ACOT2	345.5	589.5	513.5	422.5	406	0	125	1718.5	1195.5
1	ACOT7	75	607	296	179	197	0	44.5	1323.5	685.5
1	ACSF2	521.5	177.5	121	121	113.5	16	256.5	657	322
1	ACSL5	1404.5	3241	2208.5	1881.5	1972	293	1654	1839.5	3533.5
1	ACTL6A	323	457	316	583.5	420	32	464	787.5	400
1	ACTR8	572.5	838	548.5	668.5	591.5	137	419	801	1050.5
1	ACVR2A	87.5	418.5	145	438.5	235	10	266	556	435
1	ACY1	130	181.5	168	86	140	0	157	432	168.5
1	ADA	117	1323	711	471	500.5	0	206.5	1033	2484.5
1	ADCK1	129	159.5	113	109.5	123	2	206	350	140
1	ADCK2	704.5	865	723	703.5	680.5	7	546.5	1836	658.5
1	ADCY3	582.5	241.5	443.5	824	608	5	167.5	4254	1513.5
1	ADCY9	117.5	904	1213	423.5	612.5	12	850	1004	486
1	ADH5	1255	2989.5	1641.5	2262.5	1930	47	1417	3497.5	2646.5
1	AFG3L2	1121.5	1208	1059	1225.5	1296	27	1260	3017	1813.5
1	AGA	419	606	627	572.5	596.5	34	630	754	734.5
1	AGPAT6	2810	2358.5	2791.5	2680	2342.5	413	2583.5	3317	4187.5
1	AHCY	1452	524.5	589	974.5	1118.5	43	1762.5	3758	1034.5
1	AHI1	73.5	56	59	52	45	0	16.5	215	114
1	AHSA1	1350.5	2213	1459.5	1607.5	1644	526	1438.5	1741.5	1806.5
1	AIFM1	477	778.5	655.5	714.5	694	34	722	1864	743.5
1	AK1	41.5	144.5	110	146	107.5	0	4	857.5	293
1	AK6	374	420	353	415.5	386	40	379	580	465
1	AKIP1	122.5	219.5	269.5	280.5	296.5	0	311	1163.5	616
1	AKR1B1	1236.5	2025.5	1569.5	1493	1652.5	1	1211	3162.5	6242.5
1	AKR7A2	663.5	1002.5	679	643.5	697.5	41	905	1494.5	542
1	ALDH16A1	1253.5	784	554	761.5	695	106	890	932	867.5
1	ALDH1B1	107	326.5	218	202.5	195.5	0	155	634	126
1	ALDH6A1	264	377.5	289	428.5	352	18	350	753	353
1	ALG1	466	705.5	522	451.5	463.5	3	509.5	1013.5	559.5
1	ALG10	116.5	144	124	119	120.5	9	70.5	181.5	229
1	ALG10B	290.5	196	179.5	261.5	230.5	9	108	377	357.5
1	ALG14	152	101.5	101	98.5	82	7	117.5	325	177.5
1	ALG3	350	466.5	424.5	453.5	418	3	654.5	973	444.5
1	ALG5	396	616.5	475.5	439	421.5	8	459	621	393
1	ALG8	373.5	379	335.5	353.5	358.5	0	422	796.5	357.5
1	ALG9	261	251	195.5	276	270.5	2	130	480	407.5
1	AMDHD1	18	45	33.5	18	18.5	3	54	187.5	27
1	AMOTL1	10	250	19	22	10.5	0	64.5	80.5	14.5
1	ANAPC10	320.5	414	411.5	452	409	18	301.5	480.5	397
1	ANGEL1	1075	1064.5	968.5	1258	1212	7	641	1609.5	1554.5
1	ANKRD40	1125	1851	1709	1320	1331.5	58	1318.5	2644	1768.5
1	ANKRD52	1411.5	1612.5	1778	1475	1675	345	572.5	2263.5	2348
1	AP1AR	660	647.5	664.5	841.5	811	49	859.5	945	628.5
1	AP4E1	928.5	1192.5	1186	1008	1104.5	247	739.5	904	1203.5
1	AP5S1	232	402.5	331	269	281.5	30	242	590.5	518
1	APEH	982	1784.5	1489.5	1491.5	1372	347	1670	2298	1171
1	API5	2815	4523.5	3397.5	4225	3503.5	373	3096	4131	3362.5
1	APLF	91	50.5	50.5	104	95	4	72	88	115.5
1	APOOL	328.5	297.5	328.5	344.5	334	3	370	736.5	465
1	ARFGEF2	2082	1794	1674	1894	1967	76	1186	2999.5	2266
1	ARHGAP10	1.5	388.5	474	208.5	384.5	0	143.5	1225.5	1278.5
1	ARHGAP11A	138.5	207.5	294.5	280	201	7	200	372	215
1	ARHGAP35	1091.5	2091.5	2817	1848	1749.5	399	1675.5	2389.5	1651.5
1	ARL1	946	1211	967.5	1001.5	932.5	22	813	1972.5	1257
1	ARL2	353.5	577	566.5	551.5	795.5	9	414.5	1271.5	696.5
1	ARL2-SNX15	1024	1341.5	1044	1055.5	1105	113	1444	1284.5	1481.5
1	ARMC1	975	1244	885.5	1006.5	975.5	16	850	1278.5	816.5
1	ARMC10	696.5	1012.5	919.5	988	865	287	1391	1347	690.5
1	ARMCX5	337	496	497.5	482.5	470	11	328	559	386.5
1	ASB3	261	266	231	269	229.5	119	205.5	278.5	286.5
1	ASCC2	1100	1571	1287	1375	1273.5	498	1733.5	1531	1232
1	ASCC3	1011.5	1004.5	1044	1150	976.5	3	673.5	1998	1244.5
1	ASIC1	0	0	2.5	24.5	128.5	0	0	272	4.5
1	ATN1	1931.5	1515	1911.5	1504	1275.5	32	683	2395.5	3846
1	ATP13A1	1806.5	1140.5	1175.5	1392	1257	254	1488	1778	2346.5
1	ATP1A1	2962	7117.5	10012.5	14964.5	11372.5	870	7907.5	16036.5	11888
1	ATP1A1OS	719	1547.5	2153	3196	2437	176	1692	3493	2615
1	ATP5A1	7610.5	8832.5	7338.5	9638	9529.5	757	10714	15249.5	6944.5
1	ATP5G3	1975.5	3180	2498.5	2248	2364	159	3798	7257.5	3071
1	ATP5SL	825.5	1215	1019.5	883.5	907.5	194	1090.5	1186.5	1136.5
1	ATP8B1	108.5	30	35	29	30	1	26.5	729.5	32
1	ATRAID	1420.5	1803	1710.5	1615.5	1685	242	1773.5	2134.5	1394
1	AVEN	125	332	225	166.5	167	2	126	198.5	212
1	B3GALNT1	20.5	143	24.5	15	30.5	8	7.5	100.5	38
1	B3GALNT2	491.5	496	588.5	477	435.5	79	631	727	463
1	B3GNT7	281	2799.5	133.5	1	36.5	0	3	510	194.5
1	B4GALT4	289.5	866.5	493	467.5	287.5	107	264	491.5	661
1	B4GALT7	448	425	418	414.5	360	5	438.5	574.5	374.5
1	BAG3	78.5	82.5	225	999.5	422	1	176	1202.5	1114
1	BBS4	174	344.5	194	232.5	209.5	55	85	427.5	439
1	BBS7	158.5	177	176.5	187.5	197	32	181	207.5	217
1	BCCIP	875.5	995	887.5	1042.5	1036.5	56	1096.5	1082.5	808.5
1	BEND3	77	71	75	59	67.5	1	65	114	114.5
1	BET1	530	376.5	346.5	430.5	371	39	410.5	577.5	529
1	BEX4	980.5	1595.5	1140	1379	1333	41	635.5	1557.5	1322
1	BFAR	1079	1572.5	1270	1324	1161	313	1262	1640.5	1460
1	BMS1	936.5	997.5	922	1346.5	1074.5	4	784	1214	989
1	BNIP1	139.5	231	231	173.5	179	0	159.5	217.5	180
1	BRF2	269.5	530	615	425.5	456	155	290	462	679.5
1	BTG3	131	164	299.5	222	183	1	49	587	2265.5
1	BTRC	363.5	449	436	605.5	499.5	66	272	815	910
1	BYSL	128	288	134	87.5	116	8	188.5	270.5	127.5
1	C10orf76	1599.5	1065	1118.5	917	881.5	138	1266.5	1542	1507.5
1	C11orf24	1212.5	561.5	324.5	287	262	13	542.5	1071.5	680.5
1	C12orf44	538.5	689.5	552.5	569.5	494.5	92	739.5	696.5	681
1	C12orf45	262.5	160	185.5	250	279.5	0	188	229	200.5
1	C12orf49	1945	2825.5	2356.5	1420.5	1513	332	1179	2855.5	1952.5
1	C12orf73	58	85.5	80	78	66	5	64.5	86.5	73
1	C16orf87	308.5	281.5	387	290.5	210.5	28	383	321	353.5
1	C19orf10	817	1286	967.5	677.5	710	5	1335.5	2880	2094
1	C19orf52	181	402	253.5	287.5	238	53	216.5	289	324
1	C19orf82	61.5	86.5	66.5	75.5	82.5	5	59.5	131	103
1	C1orf115	394	45	81.5	91	29	2	134	71.5	106.5
1	C1orf162	2381.5	5077.5	1435	1999.5	1382	517	8605.5	5106.5	1427
1	C1orf198	96.5	122	131	171.5	156.5	0	119	621	489.5
1	C1orf216	137	1067	697	331.5	451	4	391.5	954	819.5
1	C1orf233	48	162.5	136.5	152	136.5	6	262	433	98.5
1	C22orf46	327.5	413.5	499	554	468	23	210.5	425	683
1	C2CD2	142.5	143.5	116.5	215.5	184	5	255.5	312	148.5
1	C2orf43	469.5	547.5	519.5	492	473.5	0	227.5	844	541
1	C3orf38	1512	1439	1433.5	792.5	908.5	320	1041	1270.5	1745.5
1	C5orf55	45	63	51	68	75.5	1	31	82	73
1	C6orf106	6590.5	9592	7836	5320	5533	2385	3313	6956.5	9810.5
1	C6orf201	135	172	163	240	225.5	0	143	209	133
1	C6orf203	148	179	150	178.5	183.5	9	183	281	154
1	C6orf57	59	54.5	55.5	68.5	73.5	10	77.5	106.5	67.5
1	C7orf50	919	691	810	581.5	613	37	800	1037.5	618
1	C8orf82	437.5	281.5	308.5	171.5	245.5	8	360	309.5	327.5
1	CABLES1	22	126.5	4.5	2	2.5	0	6.5	165.5	3.5
1	CACNB3	9	38.5	112.5	106.5	59	1	26	77.5	52
1	CACYBP	1524.5	2097.5	1609	2315.5	1815	588	1482	2591.5	1573
1	CADM1	53	71.5	350	82.5	100	0	1	1113	478.5
1	CALHM2	301.5	3063	2153.5	806	1126	1	3242	2883.5	1307.5
1	CAMSAP1	887	1141	1134.5	1240.5	1027.5	182	1214	1985.5	1196.5
1	CAMTA1	401	332	383	466.5	324.5	55	461	503	407
1	CAND1	1495	2001.5	1551.5	2407.5	1960	181	1549	3362.5	3769.5
1	CARD14	17.5	23.5	47	79	66.5	6	56	148.5	36
1	CARM1	1132	847	1078.5	1017.5	923.5	42	1225	1819.5	1534.5
1	CASC5	60.5	28	6.5	19.5	8	0	6	65.5	31.5
1	CASP7	505	860	822.5	491	536	30	889	822.5	1888
1	CAST	3388.5	8411	5421	4390.5	3650	1535	10563.5	6178	4400.5
1	CCAR1	837	1175	802.5	1190	1011.5	201	1055.5	1315.5	1411
1	CCDC102B	34	78.5	56.5	42	70	0	2	248	198
1	CCDC106	719	88	37.5	85	129	2	89.5	328	137
1	CCDC115	1683	2212	1726.5	1670	1605.5	421	1823	1571	5010.5
1	CCDC124	649.5	1153	1015	718	780	132	883.5	1031	653.5
1	CCDC127	210.5	395.5	249	314.5	295.5	15	175	480	538.5
1	CCDC132	468.5	446	424	496	466.5	23	423	934	732.5
1	CCDC152	99	212.5	201.5	134	194.5	7	18	15234	54
1	CCDC50	6216.5	793	774.5	561.5	207	2	1074	1413	1820.5
1	CCDC51	178.5	192.5	153.5	155.5	152.5	13	141.5	284	200.5
1	CCDC90B	818	899	776.5	728	672.5	261	691.5	833	934.5
1	CCNB1	82	63	38.5	64	47	3	21.5	159.5	59
1	CCNB2	32	15	6	32	15	3	4.5	106	36
1	CCNC	987	848.5	991.5	1243	1099	41	1156	1339	1072
1	CCNE1	33	7	14.5	45.5	37.5	0	5	115	49
1	CCT2	1844.5	2051.5	1464	2030.5	2035.5	17	1338.5	2352.5	1527.5
1	CCT3	3182.5	3760	2926.5	3971	4217	133	2725	4175	3734.5
1	CCT4	2263	2854.5	2249.5	3511.5	3254.5	135	2473	3579.5	2540
1	CCT6A	1621.5	2702.5	1634.5	2313	2014	157	3355	4290	2886.5
1	CCT8	2618	2839	2317	2992	3160	163	4359	3911.5	3506
1	CD2AP	1080.5	1119	1184	1281	1283	29	652	1439.5	1586
1	CD81	7048	8466.5	7109.5	3331.5	4774	10	1577	20135.5	14289.5
1	CD81-AS1	218	292	270	122	189.5	0	59	782	548.5
1	CD99	2754	12425	12651.5	5053	6520.5	9	5323.5	9277	4549
1	CDC16	922	900.5	729.5	838	750	34	690.5	1132	902.5
1	CDCA2	8	12	4	10.5	8.5	1	0	52	11
1	CDK4	1097	1435	1112	1220	1303.5	41	887	2189.5	1564
1	CDK5RAP1	337.5	413	321	473	396	18	392	401	456.5
1	CDK5RAP2	997.5	1000	862	1096.5	1052	327	429.5	999.5	2329
1	CDK8	344.5	376	398.5	352.5	391	38	320.5	398	511.5
1	CDKN2A	34	17.5	55	19	27.5	0	2	125	145.5
1	CECR5	586.5	686	660.5	853	851	34	1773	1328.5	604
1	CELSR1	1121.5	143.5	205	47	51.5	4	11.5	1665	751.5
1	CENPB	1758	3376	2430	1944	1960	122	3019.5	2681.5	1910
1	CENPO	476.5	494.5	467	529	428	12	193.5	2388.5	921
1	CENPQ	151	147	98	139	119	36	111	152	135.5
1	CEP170B	10.5	7.5	36.5	137.5	53	0	2.5	305.5	236.5
1	CEP57L1	70.5	86.5	78.5	74.5	66	7	60.5	133	109
1	CEPT1	1421.5	1031.5	810	943.5	880	263	1017	1548.5	1522.5
1	CHCHD10	918	98.5	426.5	433.5	606.5	21	732.5	1459	342
1	CHCHD2	3590.5	4577	4308	3429	3900.5	1543	4055	4557.5	3453.5
1	CHCHD3	756.5	999	871	704	792	39	1071	1483.5	1208.5
1	CHEK1	90	166.5	84.5	114	100.5	2	25.5	196.5	127.5
1	CHID1	389	537.5	439.5	415	408.5	16	467	1016.5	434
1	CHMP6	378	830.5	593	507.5	470.5	200	651	585.5	583
1	CHST2	890	13528.5	456.5	302	321	234	902.5	391	6290
1	CHTF8	4257	4430.5	3842.5	4298.5	4106	1887	4498.5	4333.5	4712
1	CISD1	182	314.5	204.5	290.5	265.5	71	200	451	304
1	CISD3	227.5	1583	892	350.5	546.5	29	535	914.5	459
1	CITED2	1242.5	3721	4409.5	3761.5	4194	976	4900.5	2807	3709
1	CKAP2	668.5	230	438.5	630	347.5	83	863.5	1027.5	448
1	CLDN7	19.5	15.5	31.5	13	60.5	0	39	56	110.5
1	CLINT1	2110	3306.5	2044.5	2660.5	2025.5	932	3657.5	2343	2343.5
1	CLIP4	145	1286	1536	940.5	1069.5	9	987	2080.5	983
1	CLOCK	682	1063.5	974.5	916.5	864	23	529	1117	939.5
1	CLUH	607.5	562.5	641.5	624.5	702	4	648	1623	838
1	CMC2	406.5	634	628	581	497	55	400	582.5	844
1	CMTR2	1136.5	1895	1014.5	1083	860	5	1085	1082.5	1057.5
1	CNTROB	392	522	465	414	433	36	417	607.5	402
1	COA3	408.5	738.5	428	441	435.5	24	766	831.5	570.5
1	COA4	595	759.5	569	606	588.5	3	874	817.5	516
1	COG6	327.5	435	345	513	352	45	352	487.5	357.5
1	COMMD1	322	535.5	437	299.5	327	20	544.5	724	509
1	COMMD10	324.5	582.5	398	348	320	29	944	837.5	374.5
1	COMMD7	891	2764.5	1793.5	1390.5	1512.5	53	1390	2538.5	1823
1	COPG2	247	355	232.5	356.5	356.5	78	643	500.5	334
1	COPS2	1407	1324	1772	1918.5	1695	525	1967.5	1784.5	1918.5
1	COPZ2	6	176.5	47	6	23.5	0	46	73.5	24
1	COQ3	33	71	43	72	65.5	2	32	172.5	57
1	COQ5	310.5	602	328.5	456	403.5	24	517.5	716	703.5
1	COX14	711	911.5	866	862	912.5	203	905.5	1126.5	759.5
1	COX16	751.5	766.5	687	713.5	691	3	789.5	1058.5	675
1	COX18	424	352.5	413.5	477.5	422.5	35	451	693	334
1	COX6C	1945.5	2643	2633	2863	3022	23	1845.5	3210	2031
1	CPOX	262.5	383.5	400	422.5	399	15	618	741.5	494
1	CROT	73.5	260.5	164.5	198.5	160	12	94.5	379	246.5
1	CSNK2A1	2183	2861	2024	1984.5	1973.5	683	2192	2286	2773
1	CSTF2	116	227	152.5	197.5	138	4	236	347	378
1	CSTF3	337.5	268	283.5	398.5	387	33	277	423.5	376.5
1	CTNNBL1	1215.5	1446	1048.5	913.5	962	132	1337.5	1141	1806.5
1	CTPS2	202	193	151	229	221	0	158.5	243	164
1	CTSO	1104	2672	1295.5	882	1065.5	19	2859	1842	2085
1	CUEDC2	583.5	767.5	668	611.5	691	243	947.5	779	764.5
1	CUL1	1584.5	2371.5	1584.5	2085.5	1708	114	1679.5	1440	2494.5
1	CUL5	839.5	710	816	865	819	103	1020.5	1210	1357.5
1	CXXC5	6300.5	6140	1402.5	84	401	14	982	2385	2207.5
1	CYB5A	567	325	349	310.5	427	1	162.5	940	1127.5
1	CYB5B	1330.5	4554	2052.5	1833.5	1614.5	247	1567	2642	2253.5
1	CYC1	1095.5	1500.5	1169.5	803.5	907	91	1940.5	2341	1478
1	CYCS	2948	4633.5	3295	2058	2322	92	2881.5	6236.5	3423.5
1	CYP4V2	526	1542	1265	1176.5	996	1	459	1312.5	993
1	DBT	304.5	505.5	341	461	414.5	66	238.5	768.5	633.5
1	DCAF13	489	763	457.5	586	542	28	525	904.5	433.5
1	DCTD	1847.5	2718	2570	2069.5	2102.5	8	1637.5	2263.5	1944.5
1	DDB2	425	717	414	721.5	453.5	44	336	1206.5	933.5
1	DDI2	479.5	429.5	457.5	466	427	18	367	722	549.5
1	DDOST	4077	8215	6085	3932.5	4503	776	6547	8378	5617.5
1	DDR1	428	53.5	89.5	177	161.5	4	68	355	710
1	DDX1	570	785	591.5	894	675.5	25	823.5	1428.5	1111
1	DDX24	2658	3636	3307.5	4773	3841.5	455	2157.5	3921	5090.5
1	DECR2	51.5	74	58.5	59.5	66.5	6	86	152.5	48
1	DENND6B	32	30.5	48	32.5	78	0	347	117	33
1	DEPTOR	10.5	15.5	20.5	32	37.5	0	24.5	605	4.5
1	DERL1	2834.5	5365	3504	2292	2363	891	2146	3263	3925
1	DFFA	367	544	434.5	375.5	407.5	10	375.5	512.5	425.5
1	DHRS11	46	71.5	64	68.5	58	0	33.5	331	149
1	DHRS4L2	306.5	446.5	443.5	377.5	390.5	11	999	945.5	974.5
1	DHX30	898	1286	954	1459.5	1155.5	120	1030.5	1350.5	1397
1	DHX36	816.5	1035.5	832.5	1006	921.5	223	592.5	1116	1224.5
1	DHX57	439.5	299	288	392.5	304.5	1	922	775.5	366
1	DISP1	276.5	153	146.5	106	117	4	64	293	150.5
1	DIXDC1	2	23	57	83.5	147	3	11	151.5	144
1	DLAT	974	901	873.5	1052	905	8	864	1749.5	1366
1	DNAJA4	306	778.5	831	963	966	1	348	913.5	1097.5
1	DNAJC1	325.5	1440	1050.5	443.5	550.5	132	592	765	797.5
1	DNAJC10	5274	3066	2271	1742.5	1672	199	3891	4037	2730.5
1	DNAJC11	724.5	794	580.5	832.5	716.5	32	862	1340.5	919
1	DNAJC15	968	773	633.5	685.5	608	6	926	980.5	766.5
1	DNAJC21	1074.5	1354	1172.5	1134.5	1057	435	1052	1347	1136
1	DNAJC8	2153	4012	2438	2732.5	2719.5	876	2720.5	3160	2497.5
1	DNM1L	738.5	1233.5	945	1071	1078.5	18	1551.5	2043	2732
1	DNMT1	652	2715	1816.5	2897	2222	3	1296.5	3948.5	2091
1	DNPEP	552	784	731.5	715	644.5	12	889.5	834.5	855
1	DNPH1	407	72.5	129	375	330	0	226.5	791	189
1	DOCK10	1702.5	3752.5	2231	3737.5	3129	5	1571.5	7687	2258.5
1	DOHH	167	192	175	159.5	141.5	1	136	244	226.5
1	DOLPP1	188.5	385.5	283	244.5	257.5	18	297.5	429.5	363.5
1	DONSON	76.5	129.5	125.5	129.5	115.5	29	58.5	212	149
1	DPAGT1	455.5	496	399.5	358.5	341.5	20	787.5	1026	611.5
1	DPCD	48	41	51	41.5	40	1	110	140.5	53
1	DPP7	1136	1529	1916.5	1709	1458.5	15	1864.5	3400.5	2021.5
1	DPY19L4	198	222	341.5	454	406	0	184	558	481.5
1	DRAXIN	3.5	213.5	70	3	19.5	1	10.5	61.5	46.5
1	DSTN	824	3680.5	3024.5	2581	1970.5	463	1305	4197.5	1785
1	DUSP4	31.5	19.5	62.5	361	79.5	2	0.5	402.5	925
1	DUSP5	1550.5	560	2260	735.5	436.5	55	288	741.5	5409.5
1	DYNC2LI1	65	50	51.5	72	55	1	58.5	125.5	96
1	EARS2	220.5	297.5	273	303.5	267.5	0	223.5	789.5	232.5
1	EBP	455	1467.5	931.5	539	650	28	350.5	1390.5	631
1	ECE2	39	65.5	29.5	36.5	40	0	150.5	150	53.5
1	ECHS1	1014.5	1112.5	978.5	987	1021.5	42	1474.5	2687	1040
1	ECI1	393	278.5	264.5	321	245	42	511	422.5	210
1	ECI2	364	503.5	481.5	679.5	634	2	485.5	646.5	458
1	EED	410.5	295	313	421	313.5	87	171	514	760
1	EEF2K	388.5	298.5	324	412	429	9	265	1913.5	606
1	EFCAB14-AS1	102	207.5	186	132	129.5	57	147.5	188.5	131
1	EFTUD1	514	601	463.5	567	455	17	521	790.5	1305.5
1	EI24	629.5	964.5	863	957.5	911	33	1002.5	1653	1360.5
1	EIF2AK4	851.5	873.5	852	805	838	50	1471	1426.5	1036
1	EIF2B2	293	739	422	346.5	343	43	435.5	587	474
1	EIF2B3	193.5	331.5	238.5	248	253.5	0	328.5	483	314
1	EIF2B4	320.5	350	280.5	394.5	339	57	535.5	603	480
1	EIF2B5	815	1026	640.5	1176	901.5	99	733	1233.5	1177
1	EIF3J	1121	1808.5	1361.5	1402	1311	284	1612	2144	1356.5
1	EIF5A	5473	6618.5	5346.5	5770.5	5999.5	1372	6109	6826	6065
1	EIF5B	962.5	1453	1266	1866.5	1585	100	1111.5	2629.5	1977.5
1	ELAC2	802	1183	657	1049.5	857	35	781	1243	761.5
1	ELAVL1	1827	2759.5	1637.5	1923.5	1704.5	597	2041	2070.5	1833.5
1	ELK1	1080.5	962.5	1369.5	1728.5	1535.5	317	1071	1236	2288.5
1	ELP3	776.5	1223.5	1120	1041.5	884	21	598.5	1105.5	998.5
1	ELP4	234	369	245	356.5	316.5	13	333.5	432	278
1	EMC1	833.5	1673.5	1181	1067	951.5	19	1373	2236	1456
1	ENOPH1	889.5	1493.5	1276	1193.5	1074.5	5	938	2066.5	990
1	ENTPD5	97	205	145.5	113.5	138.5	2	88	221	234.5
1	ENTPD6	542	616.5	851	1122	991.5	5	1252	1474.5	1331
1	EPB41L2	1394	149	118	287	202.5	2	620	2378.5	1136
1	EPRS	2324	2793	2156.5	3313	2932	25	2320	3652	2335.5
1	EPS8L1	2	98.5	48.5	11.5	17	0	18.5	43.5	61
1	ERAL1	567	707.5	492.5	572.5	495	8	712.5	969	937
1	ERAP1	2016.5	8964.5	6211.5	4602.5	4825.5	1419	5342	5477	4273.5
1	ERCC3	762	1351	758	995	883	240	786	946.5	1206
1	ERCC4	234	318.5	259	322	307.5	32	266	486	456
1	ERRFI1	34.5	137.5	210	57	74.5	6	33.5	166.5	154
1	ESD	891	558.5	652	1331.5	1149	77	1963	1842.5	1513
1	ESF1	239.5	180	224.5	302.5	239.5	1	179	518	518.5
1	ESR1	55	5	11.5	81	13.5	0	20.5	306	143
1	ETFB	865.5	581.5	734	903	972	295	972	978	994
1	ETHE1	193.5	621	613	564.5	558.5	7	891	1017.5	811.5
1	EXD2	288	197	269.5	401.5	359	7	282.5	808	841
1	EXO1	22	23	10	14.5	8	0	3	54.5	32.5
1	EXOC6B	199	245	292.5	324.5	328.5	0	129	600	342
1	EXOSC10	941	1325	850.5	1367.5	1081	112	1145.5	1259	1352.5
1	EXTL2	71.5	361	192	94.5	132.5	1	53.5	358	105
1	EZH2	136	231	170	200	134	2	79	149	686.5
1	FAHD1	248	441	287.5	342	333	7	425	779.5	393
1	FAIM	132	221	121.5	75.5	112.5	1	45.5	428	417.5
1	FAM109A	371.5	222	131	87.5	88	1	619	1814	401
1	FAM115A	523.5	1080.5	740	649.5	674	30	317	1244.5	1013.5
1	FAM126A	1553	905.5	468	595.5	450	94	849	1350	833.5
1	FAM173B	136.5	346.5	207	207.5	203	74	265.5	414.5	137
1	FAM178A	850	1298	913.5	1096	927	346	860	1500	991.5
1	FAM179B	469.5	397	521	335.5	360	65	277	395	979
1	FAM213A	215	96.5	170	168	261	0	90	1732	666.5
1	FAM35A	912.5	1608.5	1252.5	1083.5	1094	31	1133	2080.5	962
1	FAM35BP	122	203	140.5	139.5	133	1	196.5	305	199
1	FAM35DP	157	275.5	181.5	182	186	3	267	402.5	280.5
1	FAM3C	2037.5	1812	1349	429	597	3	612.5	1314	2164.5
1	FAM71E1	187	226	300	198.5	227.5	16	238	355	250
1	FAM83H	81.5	273.5	200	232.5	179.5	0	125.5	494.5	395
1	FAM86A	343.5	516	387	364.5	358.5	3	352	633.5	320.5
1	FAM86DP	125.5	107.5	152.5	190	166	0	61.5	320.5	124.5
1	FAM89A	83.5	84	96.5	118	131.5	0	94	195.5	108.5
1	FARSA	545.5	910	537.5	721	726	12	958.5	1311.5	812.5
1	FASTKD1	344	353	344.5	394.5	372.5	3	518	831	572
1	FASTKD2	488.5	446.5	501	722	592	2	486	1072	663
1	FASTKD3	163.5	206.5	205.5	214.5	185.5	12	186	230.5	210.5
1	FAXDC2	476.5	391.5	438	529.5	524	66	613.5	909.5	431
1	FBXO10	820	98	104	138.5	77	0	43.5	399	387.5
1	FBXO7	2923	4079.5	3509.5	2987.5	2897	462	2819.5	3618.5	4175
1	FDX1L	135	140.5	150.5	122	146	27	84.5	330.5	157
1	FECH	287.5	1334	765	544	677.5	20	614	1684	739.5
1	FEN1	314	748.5	349.5	275.5	281	47	206.5	577	345.5
1	FGFRL1	177	142	230	270.5	182	0	134.5	473	361
1	FH	718.5	582	491.5	717	629.5	5	1080	2108.5	1416
1	FKBP14	120	156	109	91	94.5	0	91.5	341.5	172.5
1	FKBP3	680.5	783.5	564.5	812.5	751.5	51	707	1049.5	891.5
1	FKBP4	1093	1110	977	1163.5	1231	42	1050.5	1852.5	2292.5
1	FN3KRP	405.5	805.5	477	627.5	549	33	574.5	828.5	415.5
1	FOPNL	1117.5	1385	1211	1111	1106	190	1213	1448.5	1505
1	FOXRED2	77	85.5	53	102.5	114.5	1	168.5	715	96.5
1	FPGS	930	1674.5	1381.5	887	1026	6	439.5	1163.5	1928.5
1	FSTL3	44.5	71	31.5	74.5	61	3	224	88	44.5
1	FTO	673.5	919.5	827.5	1124	865.5	3	660	964	742
1	FTSJ2	701.5	638.5	457.5	602.5	504.5	57	856	1557	707
1	FUBP3	944	1478.5	1335.5	1242.5	1292	145	1074.5	1623	1153.5
1	FUNDC2	1065	1762	1376.5	1348	1379	26	1395.5	1778.5	1375
1	FXYD6-FXYD2	0	5	47	24	60	0	62	39.5	10
1	FYCO1	460	1113	1442.5	1036.5	1111	163	739.5	1284	1046.5
1	G3BP1	3140.5	4526	3734	4591.5	3831.5	422	2041	7889.5	6762
1	G6PC3	381.5	639.5	414	277.5	362.5	4	1151	1496.5	928
1	GADD45GIP1	616.5	552.5	720	684	642	1	415.5	1005.5	829
1	GART	629	750.5	571	990.5	773.5	37	802	1460	1172
1	GATAD1	1359.5	1507	1183	690	958.5	194	1386.5	1358.5	1267.5
1	GCH1	588	2432	1358.5	1140.5	871.5	131	2660.5	487.5	9346.5
1	GCSH	102	130.5	123	90	136	4	46.5	350.5	69.5
1	GDAP1	192.5	144	146	148	136.5	0	143	314	280.5
1	GDF9	164	243.5	239	209	239.5	78	286.5	467.5	187
1	GEMIN6	131	161.5	93	139.5	110	1	237	288	140
1	GFM1	694.5	980.5	826.5	952.5	823.5	42	1138	2018	930.5
1	GFOD1	173	1151.5	160.5	13.5	54	9	86	400.5	146
1	GFPT1	587.5	928	972.5	985.5	814	104	412.5	1414.5	1365.5
1	GGCT	427.5	532	451.5	486.5	469.5	7	529.5	1376	401
1	GHDC	909	930	817.5	511.5	647.5	87	1285	1178.5	564.5
1	GINS1	54	56.5	21	25	26.5	0	12	228.5	34.5
1	GINS3	69.5	145	62	66.5	54	0	67	238.5	179
1	GLO1	3420.5	2807.5	2316.5	2145	1970.5	62	1718.5	3599.5	2065
1	GLUD2	27.5	60.5	38	48	41.5	3	76	112	52
1	GMPPB	358	325	290.5	238.5	188.5	39	237	404.5	265
1	GNA12	5275	1607.5	1564.5	1302	1331.5	26	2255	6438.5	9120.5
1	GNAI1	1	48	11.5	50	66	0	30	40.5	26
1	GNE	718	525	540.5	700.5	552	146	502	747	576.5
1	GNPTAB	1759	18277	5164.5	2186.5	3140.5	375	2356.5	9822	8413
1	GORAB	259.5	194.5	178	275.5	226	7	156.5	300	398
1	GORASP2	1468	2149	1566.5	2355.5	1818.5	158	1835	2795.5	2258
1	GOSR2	1302	1777.5	1430.5	1322	1212	33	1147.5	1675.5	1310
1	GOT1	295	562	369	358	348.5	1	237.5	977.5	529.5
1	GOT2	934.5	1254	1126	1488	1446.5	11	984	2444	1167.5
1	GPAA1	1057.5	2184	1538	864	1030	149	1242	2249.5	1311
1	GPATCH2	127.5	189.5	172	169.5	157	8	150.5	267.5	282
1	GPHN	113.5	64	194.5	214.5	125.5	0	89.5	227.5	110
1	GPI	2351.5	2995.5	3440.5	3030.5	3478.5	22	3834.5	6149.5	3123.5
1	GPR153	1.5	485.5	360	8	75.5	0	19	135.5	95.5
1	GPR180	373	500.5	542.5	444	475	5	227.5	540	558
1	GPR183	5301.5	733.5	829	5217	977	9	3111	4310	4493.5
1	GPR75-ASB3	238	242	210	246.5	206	109	188	264	273.5
1	GPRIN3	82.5	2367	2749.5	2348.5	1486	51	393.5	4638	3117.5
1	GPSM1	32	26.5	40.5	97.5	61	0	49.5	76	41.5
1	GRAMD3	42	416.5	295.5	289	304.5	0	36.5	152.5	738
1	GRSF1	1358	2197	1781	2513	2101	200	3033.5	2773.5	2651
1	GRWD1	550	613	448.5	563	515.5	2	356	754.5	445.5
1	GSAP	1438	2125	651.5	296.5	393.5	52	835.5	986	1423
1	GSPT1	2227	1985	2384.5	3277.5	2507.5	139	2164.5	3776.5	2183
1	GSS	185.5	800	540.5	552.5	579	12	737	1449.5	1305
1	GSTCD	232.5	174.5	128.5	134.5	152	1	85.5	357	196.5
1	GSTM4	261	404.5	152.5	216	245	4	240.5	1103	539.5
1	GTF2A2	799	1064	849	823.5	830	321	1093.5	1167.5	806.5
1	GTF2H3	648.5	844	651.5	902	773	10	550.5	1062.5	1325
1	GTF2H5	446.5	624.5	490.5	607	564.5	67	496.5	719	551.5
1	GTF3C3	458	630	501.5	732	632	9	558.5	1054	904.5
1	GTF3C4	599	605.5	656	546.5	522	67	485.5	753	746
1	GTF3C5	692.5	1091.5	726.5	921	747.5	309	827.5	859.5	859
1	GTPBP4	624.5	770	640.5	763.5	695.5	20	586	1005	1943.5
1	GUF1	719.5	733.5	592.5	723.5	710.5	32	554.5	1405.5	658.5
1	H2AFY2	2.5	46.5	150	201	274	0	68.5	471.5	451.5
1	HACL1	310	384	300.5	439.5	315	50	323.5	371	343
1	HAUS2	604	716.5	688	688	658	43	570	1099.5	871
1	HBS1L	656.5	686	795	883	865	225	587	1000	892
1	HCFC1	2274	2508.5	1726	2687	2413.5	115	2412	2256.5	2355
1	HCFC1R1	347.5	522	470.5	409	394	52	595.5	966	490
1	HDAC11	33.5	139	255.5	193	183.5	24	172.5	311	166.5
1	HDAC8	243.5	304	214.5	200	199.5	1	329	445	383
1	HEATR6	563	356.5	296.5	303	270.5	8	301.5	584.5	928
1	HHAT	135	20	236	109	114	0	72.5	328.5	237.5
1	HIBADH	362	489	572	659.5	645.5	44	577.5	988	878
1	HIBCH	189	259	130.5	161	146	24	121.5	343	201.5
1	HIC2	262	195.5	221.5	379.5	350.5	70	195.5	459.5	524
1	HIVEP3	398	1415	1482	442.5	580	25	1522.5	1731.5	451
1	HLA-DPA1	45065	4246.5	4805	854	2424	17	31758.5	35523.5	10031.5
1	HLA-DPB1	32058	3116	4000.5	888.5	2706	8	14121	13078.5	2802
1	HMGXB3	1030.5	1209	1123	1172	1058	41	762.5	2258	2677.5
1	HMMR	20.5	19	6.5	16.5	6.5	0	1	70	24.5
1	HN1L	987.5	1102.5	792	1177	893.5	26	494	1838.5	807.5
1	HNRNPAB	1274.5	2644.5	1377	1355	1326	262	2345	2917.5	1242
1	HOMER2	128	56	19.5	22	24	7	40.5	71	37.5
1	HPRT1	482.5	678	481.5	608.5	509	92	694	797.5	610.5
1	HRAS	336.5	369	357	328.5	291	10	194.5	446.5	299
1	HRSP12	137	121	120	159	158.5	19	119	283.5	265
1	HSP90AB1	19065	17480.5	19376.5	21551	23789	411	12560	24693	18545
1	HSP90B1	14319	16793.5	17013	10339	10920.5	1121	11425	19738	15546
1	HSPA8	21261.5	37480	36215	43702.5	39347	4591	21166	48343.5	39094
1	HSPB1	508.5	475.5	820.5	1250	1231	1	200.5	2366.5	2609
1	HSPH1	1114	1222.5	1157.5	1550	1462	3	768	3312.5	2888
1	HUS1	588.5	766.5	795	650.5	626	130	609.5	633	1020.5
1	HYOU1	1611.5	5225.5	3553	1993	2262.5	179	2027.5	3185.5	2614
1	IAH1	666.5	943	826	811.5	759	211	852	1105	690.5
1	IARS	1372.5	1483	1256	1723.5	1515	1	704	3549	1153.5
1	IARS2	1886	2889	2313.5	2917.5	2519.5	199	2669	3541	2085
1	IBA57	171.5	184.5	219.5	185.5	182	12	86	390.5	206
1	IBTK	1191.5	1787.5	1336.5	1687	1263	6	1771.5	2595	2353.5
1	ICMT	729	2418	1916.5	1244	1328.5	57	1563	3515	1762.5
1	ICOSLG	2572	4	35	215	102	0	295	895.5	1113
1	ID1	31.5	207	445	18	86.5	11	90	154	130.5
1	IDH3A	1059.5	856.5	693.5	792.5	694	9	1830	1381	716
1	IDH3G	834.5	1336	1117	981	1041.5	411	1707	1205	918
1	IDI2	39	37	38.5	49.5	43.5	2	47	74	100
1	IER3IP1	1125.5	1934	1694	1238.5	1262	17	1323.5	1866	1516.5
1	IFI27L1	45	72.5	39	45.5	52	0	19.5	92.5	74
1	IFI27L2	397.5	677	593.5	293.5	465	42	618	733.5	416
1	IFT43	80.5	95.5	77	84	93	12	51.5	85	109.5
1	IFT46	112.5	127.5	99.5	105	100.5	11	92.5	229	173
1	IFT74	134.5	101	101.5	130	138	10	101	155.5	189.5
1	IGSF22	28	9	21.5	42.5	43.5	0	13.5	96.5	19
1	IKBKE	538	696.5	696.5	1286	1061	45	1220.5	1164	2153.5
1	IL10RA	4608.5	20647.5	18384	17353.5	14399	711	21520	9029	31576.5
1	IL2RA	461	54.5	61	1108	73	2	3.5	160	14660.5
1	IL6ST	576	522	946.5	9903	4453.5	492	3271.5	2353	4485
1	ILF2	1909	2680.5	1948	2006	1679.5	64	2238	2656	1971
1	ILVBL	347	505	404	470	480.5	1	372.5	853	400.5
1	IMPACT	653	638.5	608.5	754	748.5	66	1202	1386	701
1	INF2	1561.5	189.5	528	1689	1010.5	0	627.5	2462.5	1711.5
1	INTS2	282.5	329.5	305	399.5	343	10	188	509.5	378.5
1	INTS4	500	695.5	490	573.5	505.5	217	553	581.5	509
1	INTS7	353	560	321.5	339.5	265	12	272	549	526.5
1	INTS9	614	765.5	518.5	508	510	133	564	685.5	647.5
1	IPO11	270.5	518.5	305.5	267.5	275	64	112	606	345.5
1	IPO13	478	781.5	573.5	549	581.5	95	578	1083.5	713
1	IPO7	1833	1514	1927.5	2648.5	2492.5	51	2971	5746.5	3154
1	IPO9-AS1	49	59.5	51.5	55	47.5	3	53.5	83.5	106.5
1	IQCG	96	143	182.5	131	142.5	0	127.5	323.5	303
1	IRF8	15385.5	2396	171.5	109.5	131.5	4	6197.5	3909.5	1569
1	ISOC2	314	367.5	283	200	262	0	271.5	698	219.5
1	ITGB1	7226.5	17506	12117	18699	12224.5	569	10485	23110	26751
1	ITGB1BP1	923.5	1873	1809	1145	1233.5	157	975.5	2593.5	1182.5
1	ITPA	665.5	1163.5	847	673.5	784	7	830.5	1028	601.5
1	IVD	682.5	1009.5	935	689	1035.5	29	1036	1228	573
1	KATNA1	378	498.5	433.5	444.5	371	173	358	405.5	499.5
1	KBTBD8	1425.5	262	315.5	217.5	196.5	9	109	1037	1092
1	KCNMB4	67.5	14.5	18.5	89.5	90	0	81	81	50.5
1	KCTD11	461.5	805	259	128.5	154	42	435.5	417	441
1	KCTD15	8	11.5	33	266	42	3	922.5	157.5	12.5
1	KCTD17	258.5	391.5	415	323	297.5	0	478.5	473.5	626
1	KCTD6	198.5	215.5	205.5	174.5	157.5	16	270.5	304	223
1	KDM1A	947.5	1100.5	896.5	1292.5	1060.5	13	1119.5	1039	1076.5
1	KDSR	453	533.5	751.5	1293.5	828	83	726	1586	920
1	KIAA0195	1081	1473	1460	1264.5	1275	349	1172.5	1503.5	1274
1	KIAA1467	206.5	184	134.5	129	139	5	134	370	233
1	KIAA1586	136	160	152.5	208.5	161	4	187.5	248	161
1	KIAA1919	182	149	115	114.5	105	21	146	175	166.5
1	KIF16B	311	228	151	448	309	8	310	964	745.5
1	KIF3B	2083.5	1119.5	2456	1309	1341	548	1358.5	1434.5	2155.5
1	KIFAP3	192.5	828	379.5	345	312.5	13	120	620.5	562
1	KLF11	2680	1843	2041.5	577	800.5	76	3736.5	2292	1417.5
1	KNOP1	161.5	147.5	143.5	238.5	160	1	157.5	276	123.5
1	KPNA6	1640.5	1931.5	1642	1791	1696.5	737	1312.5	2059	1970.5
1	KTN1	1246	1457	1522.5	1735	1677.5	174	1405	3148	3028
1	L1CAM	191	0.5	2	18.5	7.5	0	0.5	66	81
1	LACE1	76.5	55	68	58.5	52	0	51	205.5	116.5
1	LAIR1	2848	5959.5	2608.5	1482.5	1959	36	3236	7992	9517
1	LANCL3	2.5	88	46.5	1	17.5	0	0	23.5	25
1	LCMT1	334	453.5	432.5	544	494.5	98	388	469.5	505
1	LEO1	253.5	432.5	285	448	339.5	37	260	691.5	653
1	LETM1	761.5	956	901.5	822	745.5	20	670.5	1437.5	595
1	LGALS8	1942	2857.5	3225.5	4080.5	3395	1078	4019	3553	3517
1	LGR4	68	13.5	13	23	19.5	0	104	308	19.5
1	LIMA1	90.5	1143	904.5	1092.5	948	2	84.5	1561.5	684
1	LIMD1	1700	1072.5	574	601.5	520	28	852	1757	1011
1	LIMD1-AS1	679	456	251	293.5	238	24	361.5	721	413
1	LIN7C	665	575.5	567.5	640	635.5	130	505	855.5	747
1	LINC00116	114	186	190	225.5	245.5	0	173.5	334	155
1	LINC00888	75.5	231	142.5	68	91	0	86	125.5	115
1	LINC00998	481.5	414.5	440	617.5	488.5	0	633	1896.5	1847.5
1	LMAN1	2131.5	3097.5	3264	2570	2405.5	5	1296	3878.5	2689
1	LOC100129518	56.5	81	55.5	69	62	15	40	316	50
1	LOC100287042	350	298	231	241	259.5	9	220.5	661.5	550.5
1	LOC100420981	379	331.5	382.5	321.5	293	8	263.5	356.5	286
1	LOC100506603	343.5	405	383.5	440.5	406.5	4	416.5	1346.5	733.5
1	LOC101060398	96	14	28.5	145.5	61.5	0	54.5	62.5	489.5
1	LOC101927752	160	267	191	187.5	230	2	249	339	196.5
1	LOC101927765	62	67	90	115.5	79	16	80.5	101.5	105
1	LOC101928576	47	11.5	12	27	17	1	101	52.5	25
1	LOC101928793	25	51	50	63	50.5	0	69	106.5	22
1	LOC101929005	42	213	80	33.5	42	10	34.5	114.5	93.5
1	LOC102723360	37	105	68.5	16	27.5	0	24.5	218.5	123
1	LOC102723554	153.5	442.5	211	205.5	203.5	2	87	622	1760
1	LOC102723996	2417.5	6	35.5	233	106.5	0	290.5	839.5	1128
1	LOC102724219	37	106	68.5	16	27.5	0	24.5	223	121.5
1	LOC102724441	37.5	111	76	16	27.5	0	24.5	221	122.5
1	LOC102724843	37	107	68.5	18	28.5	0	24.5	220.5	121.5
1	LOC102724951	37	106	70	16.5	27.5	0	24.5	220	122
1	LOC102724967	53.5	85	53.5	50	53.5	4	132.5	120	46.5
1	LOC145783	57.5	125.5	98.5	75	70	0	89.5	147.5	116
1	LOC388242	14	27	99	39	33	0	119.5	20	52.5
1	LOC389831	27.5	72.5	36	6.5	18.5	0	16	116.5	64.5
1	LOC550643	786.5	768	1033.5	890	956.5	1	547	946	1071.5
1	LOC613038	15	27	110	43	37.5	0	130.5	23	64.5
1	LOC646762	52.5	176	53.5	28.5	25.5	3	121.5	106.5	68.5
1	LONP1	844.5	764	759	929.5	879.5	22	840	2241.5	1378
1	LONP2	989	1126.5	1001.5	1473.5	1145	249	1256.5	1920.5	1473
1	LPAR6	26.5	1913.5	2215.5	3274	1032.5	85	3926.5	3452.5	1274.5
1	LRP5	58	14.5	23.5	33	34	0	8	228.5	217.5
1	LRP8	113.5	447	297	230.5	205.5	2	155	803.5	620
1	LRRC16A	175	5.5	19.5	191	150	0	45.5	256.5	131.5
1	LRRC23	116	84	88	80.5	105.5	12	104	174	93.5
1	LRRC27	234	196.5	94	73.5	97	0	193	171	130
1	LRRC40	178	322.5	203	244	219.5	9	308	418	443.5
1	LRRC8D	1614.5	1918	1776	2832.5	2209	343	4415.5	2873	1991
1	LSM1	567.5	1083	885.5	736.5	757	367	837.5	863	831
1	LSM12	1178	1568.5	1480	1367	1271.5	559	1720	1456.5	1373
1	LSS	528.5	1659.5	704	770	780	11	301.5	2340	6842
1	LTV1	505	471.5	376	516	439.5	4	573	832	504.5
1	LUZP1	555.5	1420	2252	1237.5	1145	64	722.5	2362	2773
1	LY6E	4480	10258.5	7551	5086	5702	282	4233	2596.5	26528
1	LZTR1	483	905	674	655	631	68	746.5	905.5	777
1	LZTS2	460.5	357	364	582.5	464.5	1	177	768	649.5
1	MAD2L2	346.5	1062.5	741	327.5	444	217	528.5	462.5	737
1	MAF	9.5	1672.5	866.5	2524	981	1	121.5	3296	773.5
1	MAFIP	403.5	353.5	385	376.5	376.5	11	416	541	662.5
1	MAGED2	1037	2178.5	1757.5	1796.5	1885	162	952	1651.5	3292.5
1	MAN2C1	294.5	833.5	541.5	858	692.5	94	1130	884.5	504.5
1	MANEA	435.5	439.5	378	421.5	345	9	458	1218	637.5
1	MANEAL	116.5	131	158.5	49	82	4	15.5	309.5	832
1	MAP10	78.5	140.5	89	144.5	112.5	0	173.5	98.5	116
1	MAP3K7CL	268	237	128.5	117.5	133.5	7	688.5	56.5	871
1	MAP4	2419	3445.5	2633	2637	2109	186	2055	5708.5	4476
1	MBD3	1242.5	1751.5	1483.5	1303.5	1449	44	1380.5	1948.5	1800.5
1	MBNL2	603	633.5	718.5	548	581	1	551	924.5	599.5
1	MCAT	116	128	115.5	118	123.5	36	164.5	210.5	99.5
1	MCCC1	472	337.5	324.5	501.5	421.5	14	433.5	493.5	401.5
1	MCCC2	892.5	763.5	648.5	782.5	717	6	1075	1394.5	802
1	MCM3AP-AS1	201	297.5	189	258	217.5	75	197.5	248	260
1	MCOLN2	195.5	22.5	275.5	125.5	167.5	0	18.5	168.5	3448.5
1	MDFIC	3031.5	1839.5	3805	6471	3459.5	6	2517.5	5565	3134.5
1	MDH2	2517.5	3563	2926	2940.5	3049.5	444	3566	4002.5	2187.5
1	ME3	0	27	35	18	17	0	9.5	178.5	10.5
1	MEA1	1179	1785	1430.5	1245.5	1374.5	645	1141.5	1687.5	1406.5
1	MED24	867.5	1534.5	898	1094	937.5	16	1039.5	1244.5	1270.5
1	MED9	277.5	260	365	255	246	25	205	533.5	434.5
1	MEGF8	656	549	389	339	409	25	452.5	1537	851.5
1	METAP2	1283	1429.5	1187.5	1808	1559	6	1717	2156	1858.5
1	METTL1	104.5	68	104	124.5	147.5	0	66	501.5	805.5
1	METTL2A	180.5	211	212	214.5	178.5	3	127.5	364.5	315.5
1	METTL2B	252	296	295	337.5	282	8	249	517.5	333.5
1	METTL6	316	356	347	306.5	270	63	242.5	367.5	359
1	METTL7A	5218.5	1672.5	286	91.5	225	16	3894.5	3416.5	1288.5
1	MFSD6	771	1869.5	1954.5	1325.5	1472	18	1592	2902	1937
1	MGC16275	50	30.5	45.5	84	69.5	2	189.5	50.5	63.5
1	MIEF1	1528	1979.5	1780	1831	1748	121	1315.5	3397.5	2128
1	MINA	662	412	540.5	916.5	689	8	841	783.5	784
1	MINOS1	619	989.5	848	1101	992.5	302	1181	1783	787
1	MINOS1-NBL1	147	277.5	376	540	532	75	300	1409	330.5
1	MIOS	1149	778.5	643	731	774.5	86	758.5	1475	711.5
1	MIPEP	184	166	140.5	148	126	0	65	500	177
1	MIPEPP3	59.5	122	74.5	66	70	8	89.5	107.5	89
1	MIR3652	468.5	445.5	443.5	370	331	40	409.5	644.5	504
1	MIR4458HG	38.5	51	30	68.5	53.5	0	27	85	69.5
1	MIR7703	115	291	208	149	160	45	221	119	484
1	MKL2	360.5	282	297.5	545.5	397	0	98.5	830	570.5
1	MLST8	541	561.5	569.5	483	504.5	22	627	775.5	446.5
1	MMAA	141	272	210.5	261.5	209.5	1	124	341	480.5
1	MMD	605.5	559.5	349.5	368	402.5	2	184.5	3298.5	541
1	MMS19	549.5	698	513	806	655.5	90	598.5	1004.5	649
1	MPHOSPH6	275	343.5	466	431.5	422.5	7	384	412.5	520.5
1	MROH7-TTC4	379.5	480	413.5	522.5	442	18	468	653	781.5
1	MRPL12	396	501	390	362	415	9	536.5	1070	319.5
1	MRPL14	436.5	720.5	557.5	546	569.5	1	625.5	661	902.5
1	MRPL15	497	492.5	350.5	503	419.5	2	799	2133	1082
1	MRPL16	737	881	680	866.5	799.5	147	1041.5	956.5	926
1	MRPL18	793	894.5	628	906	802.5	116	922	1008	766
1	MRPL19	712.5	1170.5	865.5	917.5	832.5	8	1128.5	1522.5	993
1	MRPL22	252.5	291.5	261.5	276.5	276	41	248	332	317.5
1	MRPL30	657.5	841	705	774	737.5	183	964.5	1199	681
1	MRPL32	442	467	393	587.5	444	56	591.5	620	662.5
1	MRPL35	443	493	393	629	472.5	11	521	1495.5	894.5
1	MRPL36	285	430	264.5	355	344	85	377.5	427	265.5
1	MRPL39	294	223.5	166.5	285	206.5	2	148	424	313.5
1	MRPL4	606.5	649.5	646.5	643.5	648.5	6	647.5	856.5	453.5
1	MRPL40	614.5	546	487.5	462.5	490	14	492.5	1200.5	1075.5
1	MRPL41	422.5	545.5	557.5	631	543	32	495.5	772	450.5
1	MRPL50	353	380.5	334	557	417.5	24	296.5	626.5	599.5
1	MRPL52	466.5	317	310.5	358	363.5	35	392.5	460	495
1	MRPS11	434.5	726	552.5	485.5	471	127	571	621.5	470
1	MRPS16	1558	1760	1379	1572.5	1456	256	1384	2466	1307
1	MRPS17	139	239.5	158	196	182.5	3	150.5	271.5	169
1	MRPS18A	615	644	509.5	524	530	114	507.5	523.5	601
1	MRPS18C	440.5	444	300	557	438	173	524.5	458	574.5
1	MRPS23	427.5	638.5	424.5	619	541.5	32	693	940.5	607.5
1	MRPS28	229.5	371.5	306.5	332.5	306.5	27	402.5	709.5	420.5
1	MRPS33	529.5	526	569	892.5	828	6	558	699	589
1	MRPS35	941	941.5	824.5	1164	1023.5	4	1370	1611	838
1	MRPS7	644	1026	756	844	804	20	1147	1903.5	1028
1	MRRF	508	369	391	425	413.5	14	470.5	618.5	394.5
1	MRTO4	560	539	519	599	560.5	1	431.5	1123	435.5
1	MSANTD3	300.5	461.5	643	384.5	415	2	69.5	1919.5	4534.5
1	MSANTD3-TMEFF1	99	165.5	221.5	133.5	136	0	22.5	598.5	1500.5
1	MT1F	24	84.5	109.5	82.5	218	2	62	64	3066.5
1	MT1X	14.5	113.5	144	139.5	171.5	0	92.5	79	2148.5
1	MTAP	383.5	307.5	351	460.5	386.5	0	456	1092	416.5
1	MTDH	5375	5679	5667.5	4980	4936.5	623	7081.5	6382.5	4540.5
1	MTERFD1	215.5	243	238	239.5	222.5	3	182	261.5	193.5
1	MTHFD1	914.5	618.5	494	609	569.5	0	556.5	1936	1152.5
1	MTIF2	530	517.5	471	606	527	85	573.5	846.5	783.5
1	MTMR2	466	1095	781	465.5	636	15	295	1630	1261.5
1	MTPAP	629.5	451.5	458	511.5	519	56	519	703.5	547.5
1	MTUS1	5	2	8	179.5	205	0	1.5	241.5	82.5
1	MTX2	252.5	246	241	247.5	244.5	0	174	495.5	509.5
1	MVD	446	1521.5	724	373	474	25	289	1138	843.5
1	MVK	231	451.5	367.5	245.5	239	2	145	582	213.5
1	MYL6B	147	71	69	74	58	1	60.5	272	375
1	MYO19	304.5	404.5	381.5	337	327	37	167.5	519	408.5
1	NAA25	482	322	279	538	449	7	367	731.5	456
1	NADK2	284	500.5	431	421	388.5	28	278	437	453
1	NAF1	191	166.5	181	218	193	1	126	226	313
1	NAGPA	412	444.5	377.5	420.5	365	3	1067.5	1220	806
1	NARFL	281.5	257	201.5	278.5	215	58	234	393.5	283
1	NBAS	669	703	805	1088	870.5	12	645.5	1006.5	741
1	NCAM1	14	7104	745.5	15	163	0	26	671.5	1004.5
1	NCAM1-AS1	0	313	35.5	0	6	0	0	18.5	47.5
1	NCAPH	34	82.5	64	72	50.5	2	3.5	1819	205.5
1	NCBP1	514	755.5	556	834	675	89	709	1301	960
1	NCBP2	1520.5	1448	1449	1942.5	1596	74	1786	2408	1975.5
1	NDUFA11	1004	1196.5	1157	1197.5	1222	273	1293	1451	980
1	NDUFA4	1749.5	2274	2270.5	2351	2447.5	199	2532.5	3409	2288
1	NDUFA9	918	1328.5	1058.5	1011	975	26	1100.5	1717	1612.5
1	NDUFAB1	489	610	541.5	639.5	594	52	777.5	1202	703.5
1	NDUFB2	706.5	1872.5	1226	880.5	1018.5	17	1031.5	2022.5	776
1	NDUFB9	1373	1743.5	2090	2210.5	2148	172	1949.5	3510	1413
1	NDUFS4	377.5	391	341	498.5	485	3	654.5	766.5	670.5
1	NDUFS5	948.5	1270.5	1618	2370	2095	96	1703	2586	1573.5
1	NDUFS6	398.5	695.5	546.5	513	550.5	184	680.5	895	498
1	NDUFS8	561	963.5	844.5	725.5	757.5	21	761.5	1222.5	697
1	NEK3	130	77.5	40.5	110	25.5	0	206.5	185.5	220
1	NENF	403.5	294	422.5	477.5	459.5	0	368	1761	1236
1	NF2	467.5	771.5	602	513.5	482.5	75	482	970.5	601.5
1	NICN1	303.5	362	272	287.5	259.5	19	226	329	331.5
1	NIF3L1	322	418	339.5	463	357.5	47	357	472	366
1	NIT2	292.5	296	222.5	284	268.5	2	220.5	474.5	351
1	NLRP2	72.5	328	92	65.5	88.5	4	13	238.5	346.5
1	NMB	42	139.5	82.5	47	46.5	5	10	205	96
1	NME1	475	560	464	375	482	0	329	996.5	282
1	NMNAT3	45.5	27.5	28.5	86	75.5	2	100.5	68.5	43
1	NMT1	2986	4026.5	3264.5	3644.5	3472	1043	3630.5	4151	4011.5
1	NNT	1597.5	2377.5	2115.5	1946	1805	81	2158	3411	1445.5
1	NNT-AS1	157	150	148	190	173	0	99.5	226	196
1	NOL6	839	829	745	1193.5	1025	13	696.5	1385	633.5
1	NRCAM	27.5	0	15	69.5	776	0	0	357	1290.5
1	NRIP1	2438.5	2057	1152.5	1884	2255.5	138	1949.5	2274	1811.5
1	NRL	121	57	65	55.5	60	12	68	97.5	115
1	NRSN2	145.5	211.5	60	24.5	41.5	0	23.5	79.5	206
1	NSUN2	1405	1710	1129.5	1344	1294	321	1658.5	1624.5	1534
1	NTPCR	307.5	517	430.5	511	509.5	47	356	828	498
1	NUDT15	309.5	384	500.5	306	353	25	413	480.5	327
1	NUDT19	185	318	451	272	331.5	13	541.5	759	357.5
1	NUDT7	99.5	98	98	158.5	123.5	8	153	200.5	100.5
1	NUP107	281	563.5	297.5	490.5	367	49	293.5	480	568
1	NUP188	839.5	1275	917	1539	1210.5	12	822.5	1873.5	1897
1	NUP205	919	1164	882	1367	1093	5	589	1280.5	1361
1	NUP37	275	246	210.5	302.5	247.5	36	301.5	320	253
1	NUP54	478.5	669	526.5	699	552	89	591	655.5	613.5
1	NUP93	639	1052	738.5	780	905.5	146	1412	1026	927
1	NUS1	2651.5	3925.5	3857.5	2876	3255	129	3624.5	4607.5	6526
1	OAS2	3007.5	4694	3136	4577.5	3121.5	518	6364.5	2075.5	22142
1	OCIAD1	2369.5	3113.5	2314	2956.5	2762	1202	2755.5	2943	2803.5
1	OGFOD1	685	994.5	781.5	1285	1023	99	527.5	1071.5	1092.5
1	OIP5-AS1	959	1027	1009.5	913	906	122	814	1191.5	817
1	ORC5	227	273	233.5	335.5	270.5	2	166.5	348.5	237.5
1	OSTC	1241.5	2170	1680.5	1456.5	1475.5	65	2269	2798	1168
1	OTUD6B	325	399.5	388.5	311	320	69	387.5	426	373
1	OXSM	179	156.5	142	192	173.5	8	85	224	188.5
1	P2RY11	573.5	1580.5	928.5	921	928	42	636.5	1798.5	618
1	PAAF1	167	245	128	224.5	170	1	185	301	217
1	PACRGL	75	84.5	84.5	97.5	93.5	5	130.5	133.5	82.5
1	PACS2	470.5	821.5	768.5	814	707.5	17	755.5	1370	546
1	PAK1IP1	121	177.5	130	195.5	177	0	261.5	424.5	221
1	PALB2	336.5	363	367	365	360.5	1	296.5	560	314
1	PALD1	73	15.5	6.5	4	3	0	6.5	386.5	2.5
1	PALLD	6	1171.5	185.5	18.5	155.5	1	420	215	502.5
1	PANX1	1155.5	1531	1256	840	880	1	1272	2437.5	2971.5
1	PARVB	826	138.5	239	190.5	130.5	0	840	1668.5	598.5
1	PBDC1	310	729.5	570.5	550	505.5	30	329	1237.5	1208.5
1	PCBD2	309.5	223	287.5	349.5	264.5	35	340	398	245.5
1	PCCA	71	195.5	110.5	93.5	90.5	0	225.5	390.5	72.5
1	PCDHG@	194	683	134	79.5	89	4	19	903	451
1	PCGF2	52	313	178	81.5	111	4	110	191.5	247.5
1	PCNA	704.5	1798.5	1026	1044.5	859	173	655.5	2554.5	1307.5
1	PCNA-AS1	187.5	480	304	282.5	229.5	38	161.5	669	359
1	PCNXL4	845.5	2084.5	1056	924	1001.5	346	1087	1351.5	1236.5
1	PCYOX1	486.5	1651.5	1169.5	1362	1142.5	141	1124.5	2816.5	888.5
1	PDIA3P1	254.5	764	493	264.5	296	54	326.5	487.5	440.5
1	PDIA4	2974	5613	2840	2179	2228.5	141	2672	6103	3366.5
1	PDIA5	99	11	59	66	73.5	0	306	125	31.5
1	PDIK1L	299.5	230.5	288.5	403.5	338.5	4	225	589	301
1	PDSS2	496	460.5	528	413	492	27	455	736.5	455
1	PELI3	141	59	150	213	130	11	543.5	186.5	168.5
1	PEPD	630	1347.5	955	893	929	2	1909	4892.5	1811
1	PER3	170.5	574	551.5	425.5	372	13	278	1264.5	204.5
1	PES1	823	773	691.5	997	812	7	1160	1136.5	763
1	PET112	242	187	147.5	230	207.5	0	344.5	766.5	473
1	PEX11A	34.5	180	74	53	54	6	34.5	121.5	71.5
1	PEX14	256.5	571.5	393	417	421	15	301	588	737
1	PEX19	1971	2788.5	2132.5	2497.5	2229	835	2030	2707	2430
1	PEX7	89.5	69.5	85	98	76	5	83.5	159.5	170
1	PFDN1	1174	1665	1395	1482.5	1389	90	1274	1705.5	2022.5
1	PFDN2	464.5	559	471	481.5	472.5	153	613.5	596	568
1	PFKM	230	74.5	93	190.5	105	8	202	384	243
1	PGM2L1	272.5	204	318.5	586.5	288	58	71.5	609.5	411.5
1	PGM3	480	352	371.5	479	419.5	53	257.5	885.5	778
1	PGPEP1	609	1818	1403	921.5	1015	250	742.5	1841.5	1143.5
1	PHACTR4	966	1194.5	1043	1071	995	148	1206	964.5	1449.5
1	PHF6	1042	1106	696	919.5	760.5	71	510.5	1029.5	886.5
1	PHKG1	909.5	1712.5	1290.5	1280	1231	41	1023.5	2173.5	1351.5
1	PHPT1	424	1148.5	944	455	609.5	7	859.5	1917.5	988.5
1	PHYH	126.5	110	195.5	205	240	0	289.5	765.5	298.5
1	PIGM	126	225.5	201.5	248	197	28	252	340	281
1	PIGP	247	196	244.5	276.5	249	1	210.5	336	355.5
1	PIGU	144.5	323	181	215.5	190.5	14	148.5	359	360
1	PIK3R2	564.5	980.5	835	708.5	710	80	798	1022	587
1	PIK3R3	18.5	373	291.5	35.5	120.5	0	33	237.5	94
1	PITRM1	898.5	1352.5	1056.5	1438	1172.5	42	1023.5	1701	1230
1	PLEKHA5	0.5	83	207	166.5	170	0	30.5	152	123.5
1	PLEKHA7	76.5	3.5	29.5	68	50.5	3	13.5	162.5	86.5
1	PLEKHA8	289	406.5	496	386.5	349.5	21	342.5	466	402
1	PLRG1	840.5	995.5	719	1108	936.5	140	826	1173.5	1121
1	PLXNA1	284.5	86.5	316	499	366	0	43	1952	1856.5
1	PMPCA	604	713	575.5	714.5	666.5	119	647	1138	657.5
1	PNO1	380.5	445	420	468	449.5	4	412.5	556	412
1	PNP	1036.5	1405	1441.5	1389.5	1200.5	14	1887	3264.5	3718.5
1	PNPT1	554.5	522	614.5	697.5	681	53	486	527	1121.5
1	POFUT1	1238.5	1440	1529.5	1397.5	1327	138	2363	1422.5	2288
1	POGK	1818	1628.5	1770.5	2067	1692	173	2147	3157.5	2703.5
1	POLD1	317.5	332	299	351	308.5	17	292	638	289.5
1	POLR1A	347	617	468	460.5	458	1	314.5	909.5	453.5
1	POLR2D	802.5	917.5	809	787	723.5	141	777.5	842.5	808
1	POLR2K	678.5	1203.5	978	763	717	168	819	1094	1122
1	POLR2L	706	1745.5	1412	902	1126.5	133	1408	1919.5	664.5
1	POLR3B	94	118	109.5	169	123.5	25	86.5	209.5	127
1	POLR3C	659.5	591	551	642.5	556.5	36	692.5	705.5	837.5
1	POLR3F	209	276	277	287	285	46	263	291	309.5
1	POLR3H	2611	2474.5	2300.5	2192.5	2194.5	260	2353.5	4210	1952
1	POMGNT1	397.5	925.5	750.5	552.5	555	2	254	843.5	1023
1	POMT1	174	267	345	446.5	320.5	38	192	607.5	649
1	POP1	80	154.5	77.5	113.5	88	3	86.5	266	281.5
1	PPARA	676.5	1039.5	1258	610	791.5	63	809	1502.5	1087.5
1	PPARGC1B	569	71.5	180	238.5	389	0	695.5	1404.5	578.5
1	PPIA	22558.5	27427.5	22003	21723	21940.5	696	16187	29147.5	17120.5
1	PPIL1	201	349	362.5	415	477.5	2	210.5	868.5	534.5
1	PPIP5K1	381	356.5	381.5	378.5	368.5	5	193	606.5	300
1	PPM1L	58	1563	232	54.5	132	12	331.5	413	152.5
1	PPP1R14B	684.5	415.5	577	560.5	523.5	25	511	1993	646.5
1	PPP1R37	309.5	310.5	380	317.5	342	68	202.5	669.5	406.5
1	PPP2R1B	705.5	817.5	766	777	743	91	605.5	1054	1101.5
1	PRADC1	137.5	369.5	241	212	220	15	284	584.5	77
1	PRC1	95	88.5	84.5	92.5	47	9	49	190	92
1	PRDX6	2129	2896	3102.5	2879	3903	1184	3641.5	4412.5	2789.5
1	PREP	511.5	1709.5	972	1028	938	4	1549.5	1631.5	1258.5
1	PRIM2	173.5	251.5	181.5	207	167	14	108	291	256
1	PRNP	2304.5	5796	6073	3369	3579	66	7443	14143	3341
1	PRRC1	1116.5	1823.5	1438.5	1903	1443	141	1313	2366.5	1374
1	PRSS21	23.5	18.5	35	19	31	0	62	55	22.5
1	PSKH1	716.5	1314	1118	843	982	384	901.5	1306	901
1	PSMD14	518	973.5	760	707	686	3	557.5	1944	1863.5
1	PSME2	1631.5	3888.5	3023	2166	2342.5	580	2981.5	1651.5	7069.5
1	PSMG1	186	252	215.5	352.5	263	5	209.5	453	255
1	PTDSS2	232	241	255.5	200	235.5	19	274.5	413	339.5
1	PTGES2	490	692	667.5	523.5	532.5	17	643.5	760	642.5
1	PTGES3	5021.5	5707.5	5076.5	7799	6228.5	2551	7119	7102	5723.5
1	PTGR2	63.5	54.5	52	117.5	114	1	88.5	314	210
1	PTK2	647.5	108.5	13	248	56	0	325.5	399	205.5
1	PTPLAD1	350	750.5	511.5	686.5	511.5	0	344.5	2728.5	1142
1	PTPN23	1267	1265	1129	1101.5	1192.5	363	1233.5	1291.5	1581
1	PTPN9	1018	3045	2531.5	1553	1563	209	2526	2039.5	2709
1	PYROXD1	1449.5	2265	1816.5	2069	1643.5	265	1093.5	2109	1800.5
1	QDPR	221	330.5	475.5	464	480	0	496.5	1076	446.5
1	QPCTL	159.5	126.5	133.5	93	107.5	2	100.5	177	172
1	QSER1	582.5	391.5	391.5	455.5	438	17	1242.5	1281	669.5
1	RAB23	57	71.5	86	89	64.5	0	42.5	314.5	155
1	RAB2B	489.5	732	531.5	502	431	107	255	548.5	975
1	RAB30-AS1	89	55.5	37.5	73.5	53.5	14	105.5	69	73
1	RAB4A	604	763.5	814.5	674	651	123	1303.5	1299.5	523.5
1	RABL3	487.5	903.5	759	862	797	111	459	997	620.5
1	RABL6	1511.5	2004.5	1979.5	1696.5	1680	450	1810	2457.5	1685
1	RACGAP1	168	306.5	192	295	198.5	34	124.5	477	303
1	RAD1	305	550.5	396.5	372.5	374	41	304	515.5	415.5
1	RAD23A	2359.5	2684.5	2545	2529	2606	75	2408.5	3038	3381.5
1	RAD50	822.5	1005.5	941	998.5	883	12	722.5	1340	969
1	RAMP1	0	288	30.5	5	1	0	0	39	28
1	RAN	3484.5	4035	3391	5012.5	3946	326	3867	6330	3793.5
1	RANGAP1	763	1341	988	1316	1143	103	872.5	1368	1203.5
1	RAP1GDS1	1232	1961.5	1234.5	1078.5	960	36	1087	2441.5	1225
1	RASA4	1660.5	643.5	1914.5	2987.5	2474	306	3153.5	3436.5	2127.5
1	RBBP9	481	647	536	517	500.5	4	398	608	986
1	RBM19	571	682.5	588.5	646.5	616.5	2	400.5	836.5	1072.5
1	RBM28	187	361	233	270	250	93	251	345.5	324.5
1	RBM41	495	413	385	451	429	26	401	540	587
1	RBM45	157	197.5	136	207.5	165.5	6	172.5	246	241.5
1	RCC2	1877.5	2973	1346.5	1281.5	1572.5	39	3856	4233	2966
1	RFPL1S	14.5	35	80	26	43	3	45	91	58
1	RFTN1	2143	6384.5	2316	1978.5	2010.5	5	1576	2976	7972.5
1	RGCC	131	140	850.5	1183	983.5	7	123.5	3399.5	1503.5
1	RHOBTB3	86	1061.5	82.5	56	29	6	16	135	422
1	RIMBP3	34	62	59	122.5	83.5	0	41	121	39.5
1	RIMBP3B	33	51.5	53	103.5	78.5	0	39	112.5	42
1	RIMS3	95	115	211	149	149.5	5	13.5	616	335.5
1	RIOK2	414.5	476.5	416.5	694.5	500.5	96	564	624.5	527.5
1	RMDN3	299.5	2032	829	483.5	524	5	397.5	2467	1171.5
1	RMND1	185	197.5	190	255.5	227	24	332	423.5	295
1	RNF115	385	787	661.5	462	508.5	57	481	572.5	662
1	RNF170	492.5	516.5	435.5	479.5	397	90	470	822.5	517
1	RNF219	559.5	617.5	537.5	696	591	88	341.5	767.5	677.5
1	RNF219-AS1	302.5	322	245.5	365.5	285	35	169.5	384	376
1	RNLS	79.5	115.5	82.5	72.5	71.5	2	105	171.5	100.5
1	RNMT	1245	1241.5	1153.5	1611	1402.5	147	622	1991.5	1319.5
1	ROMO1	375	477	462	368	429	111	428	529	386
1	RPF2	249	284.5	242	331	312	0	297.5	680	318
1	RPL7L1	1976	2833	2091	2559	2100.5	225	2301.5	3502	2662
1	RQCD1	1077.5	1563	1204.5	1391	1165.5	246	953.5	1660	1949
1	RRM1	392	491.5	502	920.5	530.5	12	340	1057	778.5
1	RRP1	277	350	273.5	365.5	317	6	203.5	587.5	584
1	RSC1A1	516	460	505.5	520	461.5	18	395.5	777	559
1	RSU1	1719.5	4362.5	3382.5	2671.5	3028.5	936	2508	4825	2196.5
1	RTEL1	170	275.5	244.5	226.5	209	6	255.5	272	220.5
1	RTEL1-TNFRSF6B	163.5	257	228.5	214	197.5	4	241	260.5	386.5
1	RUFY3	976	400.5	409	358	473	1	1000	616.5	923.5
1	RUSC1	225.5	625	479	364	367.5	28	503	456.5	499.5
1	RWDD2A	137	72	151	238.5	193	0	64.5	196	253
1	S100A10	1821.5	3546.5	5523	5291	4700.5	41	13504	10464	6550
1	SAAL1	201.5	157.5	182	185.5	164	0	147.5	199	132.5
1	SAC3D1	99	137.5	95	158	123	3	178.5	248.5	145.5
1	SAR1B	889.5	1270.5	1202	1235	1260.5	338	1016.5	1597.5	1054.5
1	SAT2	585	707.5	660.5	669.5	648.5	52	1986	931.5	783
1	SAV1	3321	324.5	698.5	606	474.5	8	322.5	777.5	1978.5
1	SCAMP3	1020	1500.5	1242	1385	1249	38	903.5	1784	1781.5
1	SCAMP5	97.5	14	17.5	30	20.5	0	27	174	15.5
1	SCML1	105	50	48.5	370	316.5	29	126	292	279
1	SCOC	921.5	1119	1138.5	1367.5	1341	272	871.5	2245.5	2019.5
1	SCP2	1537.5	4578.5	2769	1883	2221	204	3660	5374.5	2683
1	SDHA	2040	3029.5	2501	2903	2526	265	2053	3662.5	2724.5
1	SEC22C	929.5	1415	1671.5	1631.5	1313.5	176	743	2248.5	1611
1	SEC31A	2780.5	4081	2682.5	3564	2976	336	4273	4103	3260
1	SEC61G	533	771.5	749.5	565	590	90	553	584	730
1	SEH1L	471	427	273.5	526.5	424	20	601	1183.5	873
1	SEMA3G	29	0	3	76.5	2	0	0	38.5	15.5
1	SEPT11	533	2867	1647.5	1009.5	1677.5	5	411	4422	2514
1	SERBP1	4923	8009.5	5334.5	6053	5484	1274	7785	7927.5	4706.5
1	SERPINH1	30	271	185	182	148	0	94	634	1055.5
1	SFXN4	165.5	120	127.5	168.5	187	8	243.5	382	133.5
1	SGCB	254	35	326	306	265	0	163	366.5	326
1	SGPP2	345.5	45	121.5	625	211.5	3	16.5	703	2582
1	SGSH	587	1168	1423	1620	1198.5	113	1960	1955.5	1391.5
1	SH3PXD2A	800.5	468.5	394.5	835.5	556.5	28	213.5	4458	569.5
1	SH3TC1	1998.5	459.5	309.5	589.5	228.5	3	2877.5	2078	939.5
1	SHANK1	0	0.5	1	0	110	0	0	35.5	9
1	SHCBP1	101.5	39.5	16	18.5	13.5	3	40.5	156	23.5
1	SHFM1	603.5	832.5	861	905.5	841	6	967.5	1166.5	1201
1	SHPK	252.5	308.5	255	286	244.5	24	241.5	550	365
1	SIK2	682	697.5	786	676	671.5	98	840.5	856	1034
1	SLC10A7	305.5	549	437.5	353	357	2	341.5	411	400.5
1	SLC12A7	836.5	1703.5	1845	1766.5	1624.5	1	2887	4740	1507
1	SLC16A13	91	111	75.5	74	65	8	74	145	117.5
1	SLC20A2	331.5	998	662	604.5	603	46	419.5	818.5	634
1	SLC22A23	54	40	53	590	176	2	25	209	651.5
1	SLC25A1	1008	883.5	741	657.5	655.5	199	684	1191	725
1	SLC25A17	298	409.5	295	296	262.5	54	233.5	470	421.5
1	SLC25A25	587	588	675	955	904.5	89	579.5	956.5	1225.5
1	SLC25A33	274	312	342	235	301	1	260.5	407.5	298.5
1	SLC25A39	1232	1702.5	1674.5	1444	1561	16	973	2439	1135
1	SLC25A43	569.5	514.5	345.5	216.5	247	0	655	1763	565.5
1	SLC25A5	6891.5	7401	5818	5055.5	5345.5	759	10453	10571	3716
1	SLC26A11	76.5	217	676	730	678	13	202	2785.5	603
1	SLC35A4	1980	4527.5	3016	3066.5	3171	806	2870.5	3155	3428
1	SLC35B4	514.5	725	844	654.5	679	1	464.5	1431	968.5
1	SLC35D2	210	593.5	726.5	618	759	27	673.5	561	594
1	SLC35G1	9	15.5	46	74	36	0	14	55	47
1	SLC37A4	257.5	210	271.5	327	265.5	40	126	926	438.5
1	SLC4A7	1014.5	878.5	1346.5	1491.5	1149.5	78	502	4257	1398
1	SLC50A1	1230.5	687.5	504.5	517	492.5	107	603	824.5	972
1	SLC52A2	804.5	1239.5	1050.5	721.5	788	110	772.5	1204.5	1085
1	SLC7A1	1086.5	676	1326.5	1457.5	1224.5	0	472.5	1792	778.5
1	SMAD5	734.5	1234	1225.5	398	643.5	24	564	914	691
1	SMAD7	99.5	2411	3774	506	847	162	386.5	1291.5	1625
1	SMARCA1	4.5	3	4.5	24.5	15	0	0.5	11.5	55.5
1	SMARCA4	1123.5	1708.5	1626	1924.5	1663	291	1737	1977.5	1993.5
1	SMARCAL1	618	866.5	658	698	640	56	556	695	788.5
1	SMC2	241	654.5	228	370.5	292.5	2	219.5	696.5	306.5
1	SMIM13	288.5	524.5	568	374	382	18	360.5	874.5	722
1	SMIM4	130.5	123	137.5	169	153	1	217.5	536.5	226.5
1	SNAPC2	357	737.5	537	385.5	465	55	655	710.5	637
1	SNAPC3	659.5	676.5	499.5	445	444	32	853.5	664.5	822.5
1	SND1	3561.5	3516.5	3051	2498.5	2744	102	5142.5	6237.5	2951.5
1	SNORD14C	42.5	86	82	97	78	10	39	92.5	78.5
1	SNRNP25	680.5	258.5	207	189.5	220	54	315.5	652	212
1	SNRNP40	371.5	645	379.5	616	480	69	503.5	546	477.5
1	SNRPB2	1162	1726.5	1239.5	1294	1147.5	295	1626	1351	1347.5
1	SNRPC	1138.5	1343.5	1125.5	1067.5	1135.5	81	1136.5	1370.5	1096.5
1	SNRPG	495	570.5	543	648.5	598.5	157	666.5	688.5	673
1	SNX15	851	1035	735.5	772.5	656	110	1255.5	629.5	1125
1	SNX5	1716	1367	1148	970	806.5	28	1889	3835	1070
1	SNX9	846	274	245	1080	641	3	484.5	3845.5	3549
1	SORBS3	318.5	473.5	1439.5	1837	1370.5	0	592	2046.5	869
1	SPATA20	415	370	385	215.5	328.5	1	546.5	1113	547
1	SPATA7	21.5	52	77.5	70.5	66.5	2	69	99.5	37.5
1	SPIN1	1273	2785.5	1793.5	1740.5	1697	148	1354	2574	2024.5
1	SPRYD4	187.5	180	213	164.5	158	2	164.5	347	312
1	SPRYD7	232	230	212	150.5	157	9	133	339	214.5
1	SPTAN1	3389	5663	4246	8359.5	4605	1009	1481	5997	9789.5
1	SREBF2	5828	4925	3324	2692.5	2663.5	254	3550.5	6525.5	5279.5
1	SRFBP1	310.5	263.5	303	281	298.5	0	259.5	541	464
1	SRGAP3	26	59	13	62	33	1	78.5	217.5	12
1	SRI	946.5	1433	1590	1280	1177	410	1044.5	968.5	1888.5
1	SRP68	1190	1429.5	1258	1798.5	1506.5	106	1758.5	1694	1806
1	SRP9	3728.5	6734.5	4896	5697	5016.5	2096	6891	6761	4378
1	SRR	355	506.5	363	504.5	431.5	5	394	766	592.5
1	SRRD	215.5	319	206.5	243	191	32	177	443	298
1	SS18	1646	2326.5	1615	1645	1555.5	291	1795	1602	2147.5
1	SSB	1383.5	1764	1582	2104.5	1918.5	93	1991	2326	3862
1	ST3GAL5	1353	1197.5	1239.5	800.5	991	1	1278.5	1985.5	1845
1	ST6GALNAC4	776.5	371	424.5	320.5	502	1	264	875	548.5
1	ST7L	150	173	178.5	217.5	196	38	124.5	251	272
1	STARD4	937	2104	1413.5	638	875.5	3	385	1756.5	1199.5
1	STARD7	4735.5	5219	3642.5	3081.5	2903	265	5354	7157	4517.5
1	STIL	65	70	51	54	51.5	2	14	135.5	117
1	STRADB	1232.5	434.5	435.5	464	540.5	34	466	1016	710
1	STRAP	1584	2411	1907.5	1937	1828.5	431	2002.5	2845.5	1855.5
1	STT3B	3362.5	5872	4790.5	7007.5	4863	1874	6588	6825.5	4076.5
1	STX18	472.5	651	619	561.5	495.5	27	613.5	877	702.5
1	STXBP1	4.5	17.5	69.5	111.5	167.5	0	7.5	349.5	186
1	SUCLG1	714.5	1316	856	1134.5	1093.5	333	1490	1388	756
1	SUGT1	340.5	519	404.5	424	337	18	542	625.5	694
1	SUMF2	2176.5	3805.5	2952.5	2943	2920	66	2356	5107	3142.5
1	SV2B	7	0	0	10.5	6	0	1.5	145.5	2
1	SYMPK	1328	922	937	1088	1042.5	369	1419	927	1688
1	SYNGR1	106.5	881	357.5	42	321.5	4	447	494.5	185
1	SYNJ2BP	493.5	500	527.5	694	599	1	507	1471.5	700.5
1	SYNJ2BP-COX16	668.5	686	602	645.5	645	3	687	1004.5	685
1	SYT11	213.5	3917	1670	903	1285.5	261	1169.5	822	2841
1	TACO1	254	294	219.5	370.5	252.5	47	253.5	523.5	427
1	TAF1B	136	279	237.5	188.5	198	1	211	222.5	297.5
1	TAF5L	973.5	1348	1105	1001	874.5	169	1145	1289.5	1100
1	TAF6L	215.5	199.5	143	196.5	185	9	182	221.5	207
1	TAF9	1201	1006.5	1045	1342	1252.5	259	1742.5	2161	1189.5
1	TARBP2	292	412	335	425	412	16	331	515.5	302
1	TARS	838.5	1440	955	1023	955.5	58	1156	1633	2740.5
1	TARS2	492	551.5	310	479	396	34	384.5	662	588.5
1	TBC1D24	214	332.5	335	156.5	265.5	2	256.5	467.5	206
1	TBCE	215	297.5	285	284.5	256.5	36	303	528	323
1	TBCEL	418	835.5	526	549	509.5	10	766.5	704	572
1	TBRG4	766.5	942	823	1176	1140.5	39	766	1108	938.5
1	TCEAL1	243	346.5	229.5	233.5	254	1	159	400.5	344
1	TCEAL3	215	435	327	267.5	360.5	14	206.5	574	513.5
1	TCEAL4	438	240	410.5	503.5	476	7	534.5	1340.5	703.5
1	TCEAL8	513.5	1591.5	754	1075.5	781.5	5	696	1504	1478.5
1	TCF12	2358.5	2167.5	2156	2038.5	1763.5	31	1520	2996	1663
1	TCTN3	644	807.5	702	778	708.5	3	627	1374.5	924.5
1	TDRD3	372	460.5	402.5	536.5	479	2	315	1164	471
1	TEF	303.5	485.5	503.5	624.5	562.5	84	327	976.5	474.5
1	TEKT4P2	225	195.5	199	197	184.5	2	214	207	255
1	TEN1	431.5	516	412	257	301	145	389	379	566
1	TESK1	1107.5	1817.5	1319	787.5	881	117	649	1291	1097
1	TEX264	983.5	1714	1432.5	1326.5	1243.5	148	1228.5	1690	1105
1	TFCP2L1	5.5	18	632.5	3.5	28.5	0	14.5	143	51
1	TGDS	149.5	179.5	170.5	206.5	169.5	27	130	231.5	226
1	THAP3	652.5	688	520	732.5	583.5	114	645.5	782	671.5
1	THBS2	22	43.5	15.5	13	14.5	0	25	44.5	31
1	THOP1	462	446	468	394	432.5	1	222.5	622.5	426
1	THTPA	353.5	434	335	319	297.5	8	449.5	506.5	407.5
1	THUMPD3	631.5	1036	727	916.5	802.5	59	825.5	1378.5	1026.5
1	TIMELESS	1087.5	547	227.5	227.5	175	5	127	505	422
1	TIMM10	260	244	246	285.5	289	13	305.5	496.5	226.5
1	TIMM10B	782	1377	1272	849	935.5	177	711	1739	1133.5
1	TIMM13	587.5	715.5	575	616	686.5	10	898	1105.5	394
1	TIMM21	178.5	193	177.5	177	194	4	221.5	779.5	179
1	TIMM50	343	470.5	420.5	404.5	402.5	12	443.5	624.5	336.5
1	TIPIN	83	105	76.5	90.5	79.5	0	44	109.5	86
1	TLN2	11.5	21	16.5	8.5	17.5	0	4.5	178	22
1	TMCO4	493	557	545	578	466.5	2	341	552	446.5
1	TMED10	4903	15174.5	9934	6908	6686.5	1548	5747	12929	6616.5
1	TMED10P1	60.5	72.5	57	41	44	24	67	97	41.5
1	TMED3	996.5	1368	1190	1004.5	1182.5	2	1030	3466	1684
1	TMEFF1	8.5	38	51.5	19.5	24	0	2.5	62.5	190.5
1	TMEM102	197.5	350	260.5	233	232.5	5	328.5	432	490.5
1	TMEM126A	337.5	424.5	403	388.5	420	7	366	645	400.5
1	TMEM126B	434	963	662.5	733.5	603.5	130	632	1012.5	597.5
1	TMEM128	469.5	728.5	575	651	658.5	165	585	644	755.5
1	TMEM135	250.5	587.5	492.5	383.5	391	8	238	522.5	549.5
1	TMEM147	671	604	748.5	650.5	704.5	6	847.5	1487	690
1	TMEM14B	1000	685	952	1228	1139.5	278	1050	1474	897.5
1	TMEM150A	178.5	203	214	197	170	7	444.5	481	299
1	TMEM163	37	102	48	3.5	10	0	0.5	85	113
1	TMEM19	2152	1229.5	880	623	812.5	6	719.5	2453	1764.5
1	TMEM214	1115	1537	1193.5	1018.5	934.5	174	1379	1868.5	1160.5
1	TMEM242	423	739	562	482.5	473	28	580.5	716	486.5
1	TMEM245	1077.5	1511	1558.5	2199.5	1878.5	15	1180.5	2627	1485
1	TMEM254	418	546.5	404	473.5	407	24	822	845.5	571.5
1	TMEM41A	323	638.5	591	421	406	9	208	662	974.5
1	TMEM44	39.5	49	39	16.5	34.5	3	6.5	97.5	108.5
1	TMOD1	316	526	296.5	327	311	22	149	422	816.5
1	TMTC3	196	199.5	213	251	253.5	36	94	276	537.5
1	TMX3	1252	2509.5	1846	1776	1737	309	1733	1916	1402.5
1	TNFAIP8L1	973.5	711	550	929.5	775	45	577	1233	1162
1	TNFRSF10A	271	33	133	375.5	170.5	8	164.5	357	666.5
1	TNFRSF10D	159.5	18	49	934.5	506	44	795	782.5	227.5
1	TNFRSF6B	13.5	11	12.5	15	21	1	9.5	9.5	173
1	TOM1L1	81	83	93	130	111.5	0	38.5	169.5	130
1	TOMM34	600.5	415	293.5	385	361	57	331.5	466.5	671
1	TOMM40	579	681	661.5	680	645	0	682	1915.5	678.5
1	TOMM5	863	1371.5	1313.5	1044	1080.5	15	817.5	1287.5	917
1	TOMM70A	1151	1299.5	1315.5	1707.5	1583.5	34	956.5	2138	1469
1	TP53RK	381.5	752	558	549.5	535	53	330.5	631.5	660
1	TPCN1	1836.5	148	444	1526	913.5	14	3751.5	5642	833.5
1	TPGS2	815	1323.5	1331.5	1076	1072	127	726.5	1742	1043.5
1	TRAF1	230.5	579	1374	1860.5	1453	17	141.5	1385	14183
1	TRAM1	4925.5	8797.5	7404.5	7104	6281.5	1298	7743.5	9256.5	8523
1	TRAM2-AS1	200	123	77	70.5	63.5	20	155.5	114.5	98
1	TRIAP1	624	993.5	854.5	663	752	10	759.5	1042	608.5
1	TRIM14	1143	3713	3248.5	3585.5	3091.5	248	2424.5	2754.5	3305.5
1	TRIM16	88	67	112	204.5	127	0	115	319.5	618
1	TRIM16L	54.5	54.5	77	80	80.5	0	54	87.5	162.5
1	TRIM2	93.5	1.5	9	185	31.5	1	47	60	68.5
1	TRIM47	80.5	24	153.5	207.5	103.5	1	0	1171.5	479.5
1	TRIM58	189	71	8	12.5	12	2	79.5	243	17.5
1	TRMT10C	674	547.5	783	621	672.5	194	334	879.5	760
1	TRMT5	176	94	120	307	225.5	1	164.5	841.5	519
1	TRNT1	178	261	245.5	330	252.5	61	207.5	334	308
1	TRUB2	257	337	235	309.5	263.5	0	225	454.5	215
1	TSPAN17	417.5	1091	1076	647.5	702	32	756.5	1888	1207.5
1	TSR1	629	802.5	613.5	912	750	5	756	1300.5	878.5
1	TSTD2	481.5	745.5	451.5	565.5	498	36	245	777	1066.5
1	TTC28	129	234.5	66	167	165.5	2	17	557	456.5
1	TTC37	799.5	921.5	719.5	1116.5	847.5	10	870	2313.5	1450
1	TTC4	424	517.5	440.5	583	486.5	18	519.5	693.5	838
1	TTC5	261.5	387.5	240	273	215	36	347.5	332	238.5
1	TTC7A	4172.5	824.5	1140.5	1309.5	1053	258	5952	2955	1189.5
1	TTF2	244	216	220	334	261	13	334.5	541	252.5
1	TUBGCP5	180	187.5	185	348	242	0	108	402.5	205
1	TULP4	933	720.5	872	698	611.5	9	458.5	1059.5	732.5
1	TWISTNB	598	473	565.5	462.5	457	4	232.5	737	920
1	TXN2	1222.5	1735.5	1426	1517.5	1660.5	379	2070.5	2543.5	1298
1	TXNDC11	2277.5	1727.5	1964.5	1866	1464	443	1844	2240	2347
1	TXNRD2	266.5	364.5	279	286.5	275	11	930.5	769.5	438.5
1	TXNRD3	6	19	15.5	34.5	67	0	13.5	251	24.5
1	TYW3	651.5	667.5	701.5	767	741	1	657.5	731	669.5
1	UBE2D4	342.5	319.5	316	422.5	360	8	318.5	965	855
1	UBE2F	712.5	4111	2209.5	1257	1048	410	1486	1662.5	1553.5
1	UBE2N	2761	2633	2067.5	2798.5	2244.5	575	2293	2744	2789.5
1	UBE2Q2	705	2008.5	1650	1331	1026	23	745.5	1668	1041
1	UBE2V2	1128	1963.5	1387	1344	1373.5	502	1682.5	1864.5	1232.5
1	UBE3A	2332	2459	2367	2316	2255.5	191	2205.5	3450	2435.5
1	UBE3C	1851	2873.5	2909	2841	2634.5	698	2702.5	3406.5	2544.5
1	UBL4A	665.5	1585.5	1244.5	1185.5	1082.5	166	975	2016	950
1	UBQLN4	1077	1259.5	1824.5	1299.5	1387.5	43	914	1434	1166.5
1	UBR1	607.5	984	799	790.5	777	248	302.5	1014	1460
1	UCHL3	185	196.5	161.5	229	185.5	22	317.5	481.5	211
1	UCK2	272.5	716	345	106.5	159.5	1	253.5	699	454.5
1	UFL1	626	780.5	572	953.5	780.5	79	886	1399	1200
1	UGDH	308	581	410	276.5	338.5	28	377.5	615	467.5
1	ULK2	105.5	815	623.5	674	653.5	1	1245.5	685	1809
1	UMPS	508.5	591.5	422.5	700	544.5	3	361.5	858	487.5
1	UPRT	441	630.5	491.5	555.5	504	18	402	524	537
1	UQCC1	351.5	452	266	378.5	335.5	2	300	897.5	697.5
1	UQCC2	193.5	220	225.5	238.5	238.5	0	187	484	254
1	UROS	436.5	743	616.5	524.5	564.5	0	393.5	750	351
1	USP12	3034.5	1874.5	2183.5	1858	1886.5	170	1440	3929	4757.5
1	USP18	106.5	340	264	240	211.5	9	102	226.5	3674.5
1	USP40	449	258.5	240.5	316	294.5	2	252.5	793	819
1	USP46	303	320	312	616.5	280	0	307.5	705.5	410.5
1	USP5	959.5	1612.5	1250.5	1773	1612	11	1225	1898.5	1517.5
1	USP51	51.5	18	17	43	40.5	0	4	124.5	122.5
1	UTP18	820	675.5	652	962	874.5	103	801	1331.5	1135
1	UTP3	1248	1462.5	1074	1152	1070.5	63	1283.5	1840	1833.5
1	UXS1	665.5	965	714.5	1556.5	1318	45	800	1209	3959
1	VANGL1	53.5	1266	495.5	147.5	180.5	0	87.5	427.5	203.5
1	VAV2	2359	52	65	42	47	1	716.5	470	649
1	VEZT	680.5	824.5	817.5	916.5	752.5	9	909.5	1453	1549.5
1	VGLL4	903.5	2365.5	1988	1206.5	1410	125	957.5	2022	1173.5
1	VMA21	756.5	722.5	819	836.5	764	68	950.5	1179.5	654
1	VPS45	467.5	843.5	524.5	593.5	513	3	999	1179.5	649.5
1	VPS4A	1652	2704.5	2381	2224	2105	912	1859	2311	2217.5
1	VWA9	474.5	769	587.5	603	574	7	464.5	913	1127
1	WARS2	160	144.5	173	167.5	155.5	0	256.5	273	179
1	WASF1	451.5	14.5	10.5	11	41	0	81.5	62.5	112
1	WBSCR16	661.5	904	613.5	680	663	39	593.5	1075.5	963.5
1	WDR12	191.5	215.5	177.5	214	192	4	251	510	185.5
1	WDR17	56.5	0	1	14	9.5	0	43	31.5	7.5
1	WDR36	568	509.5	475	713	606.5	6	431.5	1551	668.5
1	WDR43	906.5	633.5	781	1250	1029.5	3	649.5	1248.5	722.5
1	WDR62	16.5	29	20	23	13	1	5.5	161.5	21.5
1	WDR70	347	380.5	309.5	403	310	21	460	505	464.5
1	WDR81	1817.5	2056.5	1568	1765.5	1650.5	101	2110	4237.5	2671
1	WDSUB1	374.5	636	341.5	159	224.5	21	381	348.5	377
1	WFS1	182.5	190.5	94.5	124	107	0	33	415.5	278
1	WIBG	507.5	489	404	694.5	488	70	494.5	613.5	619
1	WWTR1	13	3	29.5	24.5	19	0	0	151.5	72
1	XPNPEP1	371	1046	563.5	541.5	463.5	3	966.5	1344	1605
1	XPO5	402	543	519	565.5	526.5	13	557	869	1072.5
1	YAE1D1	70.5	89.5	66.5	144	103.5	0	51.5	166	155
1	YARS	987.5	4201.5	2316	1623	1914	118	1702.5	2551	2088
1	YARS2	376.5	355.5	392.5	343	302.5	8	281.5	386	334.5
1	YBX1	12715.5	11520.5	13592.5	11523	12197	1430	17909	30149	9653
1	YIF1A	478	414.5	457	335	394.5	26	522.5	814	348
1	YIPF2	266.5	459	399.5	325	338	16	387.5	645	518.5
1	ZACN	521	916.5	746	781	773.5	331	681.5	723	817
1	ZBED3	9.5	35	24	16	54	0	79.5	147	13.5
1	ZBED5-AS1	460.5	73.5	138.5	329.5	292.5	83	269.5	572.5	299.5
1	ZBTB11-AS1	162	209	198	152.5	154.5	51	200	194.5	154
1	ZC2HC1A	169	4	9.5	153	20	0	313	137	112
1	ZC3H15	1336.5	1520	1335	1595	1483	631	1905	1805.5	1468.5
1	ZC3HC1	213.5	215	208.5	247	201	2	138.5	398	453.5
1	ZCCHC17	527	1469.5	669.5	644.5	651	205	716.5	864	842
1	ZCRB1	781.5	843.5	799	640.5	713.5	164	545.5	933	875
1	ZDHHC24	262	465	404	198.5	264	32	206	490.5	372
1	ZDHHC4	736	829	729.5	644.5	765	18	631.5	857.5	753
1	ZFP30	87.5	96	76.5	77.5	77	2	17	216	138.5
1	ZFYVE19	371	410.5	375	334	309	62	327.5	439	355
1	ZKSCAN2	262	222	220	210.5	214.5	8	138	321.5	377.5
1	ZMIZ2	3657	1640	1529.5	1566.5	1400.5	392	1338	1977	4666.5
1	ZMYM4	993	1101.5	830.5	997	944.5	48	1371.5	1367	1725.5
1	ZNF207	2904	6444	3880.5	3738	3386.5	1221	4378	3930.5	4758
1	ZNF234	153	198	125	164.5	106.5	19	93	157	151.5
1	ZNF259	570	610	624	571	519.5	37	651.5	628.5	610
1	ZNF268	452.5	326.5	351	428.5	391	53	181	713.5	591.5
1	ZNF28	452.5	946	456.5	370	382.5	134	236.5	789.5	539.5
1	ZNF331	482.5	301.5	603.5	679.5	522	9	225.5	1461.5	548.5
1	ZNF37A	431.5	378.5	477	558.5	473.5	29	261.5	546.5	552
1	ZNF469	138	535.5	137	53	104	0	170.5	264.5	397
1	ZNF497	202	66.5	71	118.5	194	1	122	161.5	172.5
1	ZNF513	350	497	500	341	333.5	183	435	394.5	481
1	ZNF526	278.5	354	322.5	336	306.5	28	187	513.5	362
1	ZNF532	961	145.5	183	122	90	1	503.5	476	423
1	ZNF542	310	368.5	137.5	181.5	167	3	85.5	352	255.5
1	ZNF547	86	65.5	36.5	58.5	55	20	24	109.5	81.5
1	ZNF562	523.5	606	520.5	483.5	484	55	430	913.5	766
1	ZNF565	56.5	79.5	76.5	73	68	19	54.5	85	75.5
1	ZNF618	195	363	178	92	86.5	0	197.5	780.5	387.5
1	ZNF649	309.5	382	282.5	310	273	25	156.5	349	393
1	ZNF689	407	446.5	489	437	397.5	18	490	491	399.5
1	ZNF703	337	29	82.5	9	15.5	0	1046	387	64
1	ZNF772	251.5	210	50.5	130.5	111.5	15	72	312.5	218
1	ZP3	92	48	46	75.5	85.5	17	161.5	47.5	246
1	ZSCAN20	47	44	56	67	60	0	36	164.5	239.5
1	ZSCAN5A	67.5	85.5	83.5	81	68	0	121	198.5	107.5
1	ZWILCH	226.5	410	243.5	247.5	233	4	139	356.5	447.5
1	ZWINT	37	87	54	135.5	102.5	0	26	337.5	172
2	A1BG	163	49	112.5	159	287	1	168	187	71
2	AAAS	484.5	546.5	459.5	557.5	542.5	26	472.5	513.5	217
2	AACS	243.5	539.5	363.5	376.5	390	54	232.5	424	223
2	AAGAB	769.5	1694.5	1292	1103.5	1006.5	423	1067	1083	895.5
2	AARSD1	324	301	298.5	318	320.5	0	203	211	75
2	AASDH	489	370.5	408	550	477	61	282	319	455
2	AASS	142.5	81	92	79.5	81.5	0	8.5	9	47
2	ABCA3	84	460	364	250	226	0	40.5	130.5	49.5
2	ABCB10	758	1275.5	928	973	809.5	80	1115.5	1076	626
2	ABCB7	628.5	464	478.5	585.5	547.5	19	769	585.5	488.5
2	ABCB9	137	13	13.5	42	31.5	0	10	113	18.5
2	ABCC4	316	341	341.5	298	277.5	0	117.5	588	171
2	ABCD4	496.5	651.5	603.5	565.5	476	57	367	618.5	598.5
2	ABCE1	1649.5	1699.5	1755.5	2466	2161	1	1483	3298.5	1112.5
2	ABHD1	168	205	163	138	139	52	167.5	209.5	130
2	ABHD14B	2761.5	2340.5	3066.5	3780	3432	4	1417	1076	402
2	ABHD15	968	2394.5	1265.5	737.5	889.5	3	605.5	797	409.5
2	AC007551.3	115.5	14.5	32.5	58	57	1	37.5	46	27.5
2	AC091729.9	63.5	58	38.5	73.5	67.5	6	42.5	60.5	27.5
2	AC104134.2	862.5	293	246	253	228	17	158	227	258
2	AC104655.2	75	119	71.5	107	86	0	78	76.5	58
2	ACACA	461.5	718	582	577	570.5	4	387	1134	276
2	ACAD10	520	389	426	505.5	474	250	520.5	595	287.5
2	ACAD8	315.5	574	488	524.5	519.5	195	423.5	525	410.5
2	ACBD6	492	528	639	537.5	586.5	9	388	387.5	183
2	ACCS	130.5	107	93.5	130	93.5	13	167.5	79	44
2	ACP1	2538.5	3778	2799.5	2728	2803	67	1872.5	2170.5	1329
2	ACSM3	64	103.5	126	195	267	3	132	149	114
2	ACTR5	203	349.5	240.5	273.5	278.5	3	190.5	173	111
2	ACTR6	519.5	741	590	873.5	780.5	97	350	523	682
2	ACVR2B	73.5	189	290	857.5	563	3	32	240.5	157.5
2	ACYP2	218.5	135	130	143	118.5	16	174.5	146.5	93.5
2	AD000090.2	235	136	163	184	205.5	1	149.5	210.5	103.5
2	ADAL	139.5	192	185.5	143.5	175	2	77.5	173.5	112.5
2	ADARB1	2711	825	1655.5	1563	1230	4	137	788.5	614.5
2	ADCK5	68.5	47.5	64.5	59	57	1	65.5	58.5	39
2	ADSL	650	754	723	1525	1103	80	991	886.5	819
2	AEN	1385	514.5	741.5	1075	845	11	182.5	1026	598.5
2	AGK	448.5	2202.5	849	719	696.5	5	328	530	1016
2	AGL	589	666.5	445	738.5	590	156	244.5	834	492
2	AGPAT5	1577.5	386	326	467	418	19	425	725.5	228
2	AHNAK	35770.5	82047	89575	65976	45309.5	173	108488	84323.5	21761
2	AIDA	7047.5	2631.5	3243.5	3656.5	2968.5	539	1739	2964.5	3416.5
2	AIMP1	1259.5	1269	1346.5	1610	1462	33	1438.5	1085.5	874.5
2	AK2	2912	4346	2956	2793	2845	724	5545.5	2684	1913.5
2	AK3	865	1429.5	1399	1230.5	1475	69	592.5	1493	1112.5
2	AKAP1	669.5	399.5	613	978.5	843.5	0	476	822.5	447.5
2	AKAP11	3489	2458	2193.5	3619	3061	274	1663.5	3778.5	1857
2	AKAP2	13945.5	1471	498.5	1451.5	366	2	34.5	1935.5	5267.5
2	AKAP6	336.5	1	5	62	49.5	0	0	304	26
2	AKT3	640.5	1331.5	1606	1222	1080	8	423	569.5	1735
2	ALAD	1120	1571	1149	1396.5	1224	376	1881	1628	932.5
2	ALDH5A1	590.5	417.5	293.5	554.5	546.5	1	6.5	709.5	68
2	ALG13	1044.5	629.5	855	888.5	854.5	113	878	670	556
2	ALG6	273.5	402.5	300.5	308.5	286.5	138	329.5	239.5	256
2	ALKBH3	282.5	487	390	387.5	375.5	19	305	377.5	248
2	ALKBH8	418.5	441.5	427	556.5	542.5	0	210.5	289	173.5
2	ALS2CL	0	2	17.5	522.5	58.5	0	48.5	18	3.5
2	AMER1	390	321.5	331.5	391.5	341.5	1	172	168	151.5
2	AMT	82.5	136	49	83	87	13	72	77	37.5
2	ANAPC2	571	686	528.5	665.5	585.5	217	751.5	588.5	480.5
2	ANAPC4	426	554	458.5	573.5	482	146	357	478	406
2	ANKH	1224.5	2495	2957	4082	2971	95	323	8241	329.5
2	ANKLE1	118.5	7	19.5	24	29.5	11	127	10.5	94
2	ANKMY2	335	697.5	384	383.5	372.5	92	223.5	409	354
2	ANKRD13C	740.5	740.5	900.5	842.5	825	19	484	784	763.5
2	ANKRD26	153.5	118.5	159.5	204	175.5	15	96	133.5	131.5
2	ANKRD36BP1	277	403	260.5	231.5	237.5	68	244.5	383.5	240.5
2	ANKRD37	154	104.5	188.5	126	119	18	74.5	150	117.5
2	ANKRD39	141.5	265	313	202.5	201.5	8	87	152	109
2	ANKRD54	237	267.5	266.5	271	237	69	240	217.5	178
2	ANO8	54	268	266.5	310	307.5	2	289	185.5	228
2	AP3M2	216	380.5	373	895	298	41	71	525	300
2	AP4S1	314	229	302	408.5	368	29	139.5	233.5	346
2	APEX1	3926	3049.5	2605.5	3920	4164.5	7	4425	3515	1169.5
2	APITD1	98.5	62.5	69	88.5	77.5	1	24.5	89.5	55.5
2	APITD1-CORT	78.5	51.5	59	80.5	63	1	17.5	71.5	39.5
2	APOA1BP	762	1214.5	987.5	705	882.5	8	534	1038.5	486.5
2	APOBEC3C	2251	4354	2011	844	1460	31	1111	1475.5	1200
2	APOL3	1440	2613	3420.5	3790	3301.5	35	3589	412	6337.5
2	APOM	138	102	97	102	101.5	58	158.5	103.5	83.5
2	APOPT1	450.5	618.5	476.5	493	472.5	142	513.5	605	354.5
2	APPL1	2981.5	2031	1514.5	1551	1347.5	166	1805.5	2760.5	1305
2	APRT	2672	3080	3162	4166	3740.5	23	2636	2116.5	680.5
2	ARFGAP2	2046	2661.5	1962	2499	2068.5	1090	2110	2096	2236.5
2	ARFIP2	698.5	802.5	738	909	786	164	621.5	743.5	630.5
2	ARFRP1	590.5	982.5	904	939.5	1027.5	187	553.5	537.5	813
2	ARHGAP12	550	656	752.5	668	666	154	279.5	556.5	655.5
2	ARHGAP32	640.5	114.5	202	456	255	1	410.5	165	270.5
2	ARHGAP5	2126.5	913	1341	2580	1674	95	503.5	2028	2064
2	ARHGEF10	45.5	176	23	120.5	25	0	6	39.5	29
2	ARHGEF12	861	3147.5	1470.5	428	681.5	10	217	964	996.5
2	ARHGEF39	467	1124	1075.5	694	672.5	15	340	586	403.5
2	ARHGEF7	1614.5	1769.5	880	1290.5	1056	458	992	1487.5	1424.5
2	ARID5B	4635	1633	3334	2797.5	1452.5	27	113	1060.5	6272.5
2	ARL14EP	1022	837.5	1066.5	1194.5	933.5	17	626	596.5	569
2	ARL2BP	2253.5	3454.5	2943	3098.5	2999	431	2432	2369	2472.5
2	ARL4D	82.5	233.5	191	43	84	0	24	43.5	34
2	ARL5A	1907.5	2752	2457	1353	1498.5	403	2664.5	2475.5	1075
2	ARL6	80	86.5	98.5	124.5	106	0	32	80.5	90.5
2	ARMC5	337	774	553	346.5	358	40	289.5	273	394
2	ARMC6	582	1189.5	808.5	616	679	63	736.5	713	372
2	ARMCX2	212	67	64	127	204	0	27.5	51.5	72.5
2	ARMCX5-GPRASP2	81	148	154	206.5	189	2	82.5	129	86
2	ARMCX6	790.5	967.5	696	795	658.5	27	416	1037.5	522.5
2	ARSK	193	342.5	316	346	287.5	1	53	140	125.5
2	ARV1	352.5	385	288	361	362.5	19	260.5	411	228
2	ARVCF	29	625.5	38.5	40	46	0	19.5	67	36
2	ASB14	319.5	157	118.5	132.5	121	14	114	155	73
2	ASB2	39.5	123.5	55	47	62.5	1	22	37.5	24.5
2	ASF1A	664	753.5	939	1316	988	42	484	659.5	499.5
2	ASPHD2	455	171.5	183	166.5	149	71	635.5	77	187
2	ASPSCR1	269	269.5	256.5	282.5	269.5	8	328	300.5	192
2	ASUN	329	355	437.5	522	433.5	20	264.5	491	353.5
2	ATAD2	310.5	446.5	285.5	404.5	297.5	48	164	367	236
2	ATAD3A	336.5	384	380.5	295.5	322.5	6	306	326	150.5
2	ATAD5	84.5	84	84	69	83.5	7	35	84	53
2	ATE1	859.5	1629	1493.5	1317.5	1264	275	795.5	989.5	869
2	ATG10	105	163.5	131	132	142.5	51	135.5	164.5	113
2	ATIC	1229.5	1214.5	1295	1677.5	1618	0	653.5	1272	463
2	ATL1	98	27	48.5	49.5	75	0	6	167	252.5
2	ATMIN	2449.5	4324	3843	3289.5	3186	480	2581	2417.5	2435.5
2	ATP10A	10	2105.5	638	1438	1303.5	0	227	114.5	126.5
2	ATP11C	1193.5	648.5	810	728.5	833.5	348	617.5	796.5	1120.5
2	ATP13A2	665	1090.5	1014.5	967.5	856	20	830	792	666
2	ATP5G1	690.5	638.5	606	542	679	2	619	802.5	238
2	ATP5O	2868	2045.5	2190	3224.5	3318.5	376	2793.5	3033.5	1538
2	ATP5S	403.5	425.5	351.5	248.5	305.5	30	366	285.5	276.5
2	ATP6V0A2	769.5	1225	1022	851.5	921.5	414	586.5	888	1290.5
2	ATP6V0E2	635	1415.5	1963	2786.5	2954.5	0	286	829.5	261
2	ATPAF1	641	897	1020.5	1007.5	909	121	707.5	1069	420.5
2	ATXN10	1419.5	2070.5	1227.5	1365.5	1303	5	1874.5	1645	932
2	B3GALT6	557	1214	652.5	603.5	694	73	649	675	414.5
2	B3GALTL	171	641	420.5	251	311.5	15	77	271	74.5
2	B3GAT2	104	236	184	226.5	169	48	148	165.5	100
2	B3GAT3	915.5	1721	1369	1235	1217.5	184	820.5	1136	1140.5
2	B3GNT1	129.5	283	317	297	275	0	77	382.5	193.5
2	B4GALT2	95	106.5	131	38.5	63	7	13.5	190.5	42.5
2	B4GALT6	9.5	1024	67.5	27.5	38.5	2	90.5	72.5	46.5
2	B9D1	56.5	158.5	62.5	25	36.5	0	26	32	21
2	BABAM1	1298	1754.5	1443.5	1356.5	1346	187	1395.5	1482.5	1226.5
2	BAHD1	1143	2346.5	1603.5	1739.5	1552	319	666.5	1171	1339.5
2	BANF1	1962	3524	1843	1586.5	1942.5	102	2265	2510.5	1340
2	BARD1	339	187.5	173	201.5	134	11	60	215	215.5
2	BAZ1B	2381	2807	2763	3174.5	2591.5	562	1329	2228	2495.5
2	BBS2	356.5	489	464	844	755	85	572	625	700
2	BCAT2	341.5	262.5	240.5	315	261.5	0	323	409.5	142.5
2	BCDIN3D-AS1	90.5	91	67.5	109.5	95	27	41.5	97	98
2	BCKDHB	308.5	384	379.5	422	432	0	98.5	207.5	67.5
2	BCL7A	4711	27.5	108.5	227.5	260	0	54.5	181	213
2	BCS1L	491	279.5	367.5	375	390.5	10	194.5	292	156.5
2	BDH1	399	402	458.5	652	566.5	0	79	321.5	152.5
2	BDH2	212	405	360	400.5	388.5	1	133.5	281.5	247.5
2	BHLHB9	25.5	80	74.5	100	69	1	9	35.5	17
2	BIRC3	18051.5	538	1824.5	6645.5	2526.5	245	1042.5	1038.5	8121
2	BIVM	120	714.5	660	336.5	444.5	0	59	325.5	121
2	BLMH	435	1411.5	1142.5	1376.5	1390.5	1	747.5	1234.5	669
2	BLOC1S5	579.5	815	574	749	661.5	82	485	726.5	611.5
2	BLOC1S5-TXNDC5	21537.5	1619	1258	1064.5	980.5	90	1946	5228	1671.5
2	BMP8A	116.5	66	41	65	51	2	38	58.5	61.5
2	BMPR1A	229	334	651	384.5	363.5	1	24	177.5	175
2	BMS1P2	36	43.5	52	59.5	49	0	12	29	16.5
2	BMS1P20	2464	534	486	335	324.5	103	374	588.5	541.5
2	BMS1P6	97	118.5	100.5	198	157	0	61	81	40.5
2	BNC2	1.5	1008.5	58	0.5	20	0	0	337	12.5
2	BNIP3	175.5	310.5	370.5	716.5	572.5	51	134.5	536	382
2	BOD1	483.5	505.5	520.5	656.5	615.5	25	451	378.5	385
2	BOLA2	1157.5	1493.5	1666.5	944	1079.5	324	1627.5	968.5	767
2	BOLA2B	1145	1475.5	1645.5	932.5	1060	323	1610.5	958.5	758
2	BOLA3	100.5	212	275.5	245	228	0	43.5	429.5	188
2	BOP1	550	740	543	551	526.5	1	513.5	390.5	147.5
2	BPHL	147.5	98.5	108.5	135.5	131	0	103.5	298.5	61.5
2	BPNT1	703.5	623.5	541.5	507.5	493	16	391	556.5	441.5
2	BRF1	383.5	698.5	564.5	605	543	35	353.5	483.5	296
2	BRIX1	441.5	488.5	507	630	530	3	243	334.5	243
2	BTBD6	652.5	1707	1602	1278	1199	123	547.5	972	688.5
2	BUB1	66.5	18	8.5	52.5	24	0	1	116	35
2	BUB1B	17.5	15	3	8.5	5	0	0	55	2.5
2	C10orf2	640	341.5	516	744	745.5	0	140.5	208.5	115
2	C10orf25	75.5	170.5	77	35	82	0	100.5	60	52
2	C10orf32	1015.5	1272	1094	1033	1064.5	253	1617	1038.5	773
2	C10orf32-ASMT	159.5	205.5	210	184.5	192	45	255	161.5	128.5
2	C10orf88	198	293	251.5	279	237	11	174.5	224	267.5
2	C11orf1	190.5	148	291.5	463.5	468.5	0	98.5	165	92
2	C11orf31	1727	1135.5	1194.5	1346.5	1450.5	31	1431	1489	689.5
2	C11orf49	272	369	278.5	286.5	293	27	180.5	351.5	288.5
2	C11orf57	881	995	941	1066	913	262	1132.5	819.5	868
2	C11orf58	4212.5	5220.5	4726	4920	4736	1256	4516	3638	4011
2	C11orf63	138.5	58.5	239.5	162	195	0	28	154.5	103.5
2	C11orf84	243	541	357	202	242.5	3	82	236	337
2	C12orf23	806.5	1200	896	1357	1228.5	11	57	601.5	615.5
2	C12orf29	278.5	390.5	408.5	507	433.5	0	139.5	252	131.5
2	C12orf43	438.5	732.5	612.5	665.5	662	48	428	455	366
2	C12orf66	334.5	190.5	244	364	310.5	0	99.5	145	83.5
2	C14orf1	534	1045	851.5	816.5	850.5	56	219.5	1083.5	490.5
2	C14orf166	1919.5	1653.5	1867.5	2321	2222	207	2419.5	1626.5	1464.5
2	C14orf169	395	669.5	739	803	656.5	35	209.5	959.5	741.5
2	C16orf45	100	318	391	98	208.5	136	19	253	343
2	C16orf58	1106	1287	992.5	1352.5	1156	33	828.5	1260	594
2	C16orf91	208.5	367.5	295.5	215	230.5	103	227	231.5	177.5
2	C17orf51	155	171.5	168.5	244	257	7	102	341	167.5
2	C17orf75	162.5	251	155	196.5	176	2	142	99	76.5
2	C17orf89	263	365	347.5	303.5	356	14	221	391	89.5
2	C17orf97	25	26	29.5	40.5	55.5	36	63.5	45.5	34.5
2	C18orf54	88	121.5	78	67.5	76.5	4	40.5	73	67
2	C19orf12	734	2638	1835.5	1139	1423	57	409.5	952.5	1026
2	C19orf24	622	706.5	910.5	741.5	741	33	595	629	292
2	C19orf47	276.5	437.5	378.5	362.5	323	121	326.5	275	317
2	C19orf48	728.5	435	515.5	572.5	603	0	197	428.5	197
2	C19orf70	492	530.5	587	593.5	613.5	40	479	702.5	269.5
2	C19orf84	0	116.5	5.5	0	1.5	0	5	2	28.5
2	C1orf109	392.5	406.5	441	477	420	13	177.5	361	279
2	C1orf123	395	811	563	597	576	175	699.5	493.5	333.5
2	C1orf167	387.5	317	187.5	180	206	37	223	276.5	174.5
2	C1orf21	8.5	5202	3419	32	1008.5	0	23.5	895.5	1457.5
2	C1QBP	2042.5	1523.5	1595	2313	2349	14	1410.5	1427.5	1212.5
2	C1QL3	42.5	45	42	47.5	47.5	1	33.5	65.5	13.5
2	C20orf27	494	493.5	535	545	611.5	5	2407.5	974	107
2	C20orf96	85	50.5	41.5	51.5	61.5	0	77	81.5	36
2	C21orf119	69	126	107	89	91	7	92.5	62	64.5
2	C21orf2	748	660.5	709.5	760.5	707.5	13	359	452.5	306
2	C21orf33	1311	1513	1036	1428.5	1279	123	1631	1914	971
2	C21orf59	629.5	662	678.5	702	651.5	29	498	436.5	331.5
2	C22orf26	82.5	99	70.5	91.5	68.5	30	64	92.5	47
2	C22orf34	97.5	276	112	97.5	73.5	33	137.5	113	69
2	C2orf44	373	429.5	338	347.5	324.5	1	84	292.5	241
2	C2orf69	764	685	1291	919	954	260	617.5	770	831
2	C2orf74	326.5	387.5	294.5	328.5	336.5	26	155.5	328.5	203.5
2	C3orf17	1091.5	1455	1321	1824.5	1535.5	363	1096	1251.5	1224.5
2	C3orf33	45	66.5	93	96.5	90	0	19.5	79	28
2	C4orf27	205.5	465.5	310.5	410	324	45	280	267.5	243
2	C5orf28	371	351	328	344	353	8	191	266.5	244
2	C5orf42	285	465	390.5	268	279	2	64.5	282	221
2	C7orf13	190	17	13	68	57.5	1	49.5	86	65
2	C7orf31	703.5	432.5	392	345	429.5	22	476.5	286.5	326.5
2	C8orf33	1200.5	1628	1475	1382	1428	24	934.5	1310.5	566
2	C8orf37	221	47	57	63	75	2	28	77.5	64
2	C9orf3	64	94.5	57	50.5	45.5	21	51.5	46.5	42.5
2	C9orf85	151.5	201	175.5	184.5	153	44	186	146	134
2	CA13	64	100.5	31	15	22	0	80.5	39.5	26
2	CA5BP1	210.5	194	188.5	193	178.5	22	317.5	182	124
2	CAAP1	460	549	513.5	510	476	11	394.5	466	478.5
2	CACFD1	523.5	159.5	110	67.5	111.5	18	209	127.5	78
2	CAMK2D	2480.5	1124.5	1111	1029.5	1024.5	1	717.5	483.5	113.5
2	CAPN15	1084	4273.5	2199	1472	1559.5	19	1044.5	728	676
2	CAPN2	3706	11803.5	11526	6717	6589.5	8	10305.5	4536.5	2046
2	CAPN5	5.5	1319	261.5	157.5	329	0	38	159.5	63
2	CARKD	630.5	595.5	689.5	936.5	797	47	551	798	797
2	CASD1	942.5	1243.5	1088	875	925	4	324.5	514.5	266
2	CASP10	890.5	2907.5	794.5	1281.5	1040	392	1251	935.5	1330
2	CASP6	140	100.5	187	621	359	8	168	355	224
2	CBLB	1036	2993.5	3137.5	1567.5	2228	32	244	1449.5	1135
2	CBR3	99	21.5	21.5	178.5	100.5	1	9	160.5	116.5
2	CBR3-AS1	62.5	20	20	73	42	10	45.5	70.5	38
2	CBR4	450.5	764.5	284	354.5	358.5	202	330.5	465.5	324.5
2	CBX5	2253	1913.5	1824	2666	2479	9	423.5	1768.5	865
2	CCAR2	1513.5	3151.5	1919.5	2957.5	2328.5	637	1871.5	2179	1959
2	CCDC104	185.5	203	362	864.5	510	59	94.5	297.5	451.5
2	CCDC107	379.5	909.5	848	594.5	580.5	11	285.5	494	340
2	CCDC109B	1839.5	823.5	1578	3492.5	2848	0	2165.5	874.5	391
2	CCDC117	1143	1583.5	879.5	808	809	369	917	811	1121.5
2	CCDC122	130	42	59.5	54.5	55	19	46.5	76	58
2	CCDC14	420	451.5	434.5	530	483.5	2	200.5	369.5	305
2	CCDC144A	4.5	29.5	20.5	71.5	30.5	18	42.5	11.5	9
2	CCDC144B	20	128	87.5	247	182	67	178	50	39
2	CCDC167	289	325	460	457.5	359.5	2	86.5	290.5	139
2	CCDC176	113	179	188	190	195	4	67.5	184	84
2	CCDC22	520.5	572	452.5	613	551	30	917	588	499.5
2	CCDC34	72.5	72.5	73	120	114.5	0	7	87	22.5
2	CCDC42B	309.5	364.5	302	324	286	2	315.5	239.5	176.5
2	CCDC53	523	470.5	410	476.5	447	152	408.5	432	434.5
2	CCDC58	104.5	104.5	96.5	166.5	140	0	61.5	145	84.5
2	CCDC6	3527	1283	1708	1581.5	1610	1	1694.5	2201.5	1447
2	CCDC73	329	245.5	309.5	439.5	427	26	478	238.5	173
2	CCDC86	451.5	441	478.5	494	538	0	619.5	659	259.5
2	CCDC91	729.5	967	1035	1027	1030.5	25	547.5	706	436
2	CCDC92	1052.5	2272.5	1870	1358	1324	66	533	1323.5	939
2	CCDC94	573.5	678	522	641.5	504.5	133	407	479	499.5
2	CCNA2	93	104.5	88.5	147.5	108	9	57	177.5	67.5
2	CCNE2	72	52	49.5	88	84	55	51.5	142	32.5
2	CCNF	117.5	271.5	101.5	104.5	81	2	34.5	158	59
2	CCT7	3444	4173	3605	4067.5	4157.5	465	2656	3307	2791.5
2	CD226	35.5	3634.5	2740.5	1437	976.5	0	16.5	143.5	1555
2	CD38	521	1869	38	106	78.5	18	93	16.5	4281
2	CD52	35463.5	7241.5	26920.5	24633	21528.5	54	13328.5	17475	7478.5
2	CD70	115	0	16	25.5	26	0	0	2	136
2	CD72	2503.5	209.5	87	16.5	32.5	0	20.5	48	52.5
2	CDC20	43.5	20.5	5.5	22.5	17	2	1	60.5	6
2	CDCA5	42.5	98.5	38.5	37	24.5	5	5	104.5	37
2	CDK1	20.5	47.5	16	35	24	0	0	201.5	23.5
2	CDK2	334.5	757	390	365	392.5	146	228	298.5	467
2	CDK20	11.5	52	87.5	181	149	2	32.5	68	48
2	CDK6	1078.5	2583.5	2460	2304.5	2315.5	112	365.5	2124.5	613.5
2	CDKAL1	400	471	476.5	469.5	416.5	11	158	394.5	506.5
2	CDKN2AIPNL	470	485	447	449	458	19	323.5	270.5	192.5
2	CDKN2C	50.5	424	153.5	133.5	88	15	127.5	148.5	32.5
2	CDT1	23.5	78.5	30	41	31.5	0	8.5	44	9.5
2	CEBPZ	1110	1268	1136	1740.5	1326.5	146	1048.5	1359	1203
2	CEBPZ-AS1	1177.5	1479.5	1414.5	1437.5	1410.5	170	1015	1530.5	640.5
2	CENPF	45	40	24	164.5	65	0	5.5	168	18
2	CENPJ	243	184	132.5	134.5	124.5	4	74.5	204.5	186.5
2	CENPL	150.5	233	212.5	144.5	152.5	8	28	179.5	128
2	CENPU	121	186.5	111.5	131.5	109.5	29	78.5	205	71
2	CEP128	92.5	76	115	130	89	0	31	99.5	51.5
2	CEP250	1343	1773.5	1364	1220	1326.5	119	548	1156.5	954
2	CEP290	239	196	229	317.5	272	0	70.5	189	142.5
2	CEP41	126.5	515	307	321	642	0	117	345.5	151.5
2	CEP55	20.5	39	21	43.5	21	0	1.5	179	20.5
2	CEP76	148.5	160.5	136.5	190.5	153.5	10	90.5	168.5	171
2	CEP78	183	2547.5	565	378.5	544.5	6	77.5	178.5	84
2	CEP85	353	541	420.5	540	459	27	783	517	312
2	CEP89	138.5	112	117.5	103.5	84.5	37	85.5	116	86.5
2	CETN3	187	207.5	134.5	285.5	222	7	135	186.5	200.5
2	CFH	0	39.5	234	350.5	186.5	0	4	35	49.5
2	CFL2	541.5	481.5	485	264	309	7	148	555	425.5
2	CHAC2	71	68	45	63	52	55	8	81.5	53
2	CHADL	57.5	89.5	62	91	81.5	6	56	76.5	60.5
2	CHAF1A	244.5	316.5	242.5	235	191	112	433	237.5	193.5
2	CHCHD5	198	364.5	332	241	262.5	96	338.5	270.5	178.5
2	CHD1L	1254.5	967	862.5	741	772.5	10	665.5	1358.5	663
2	CHD9	2471	1818.5	1549.5	916.5	1202.5	358	965	2033.5	1278.5
2	CHEK2	233.5	160.5	62	108	87	0	141.5	189.5	73.5
2	CHI3L2	885.5	839	515	834.5	652	1	44.5	9	3006
2	CHML	1107.5	364.5	516.5	577	631.5	15	732	369	522
2	CHN2	10	869	1315.5	58.5	354.5	1	905	332.5	99.5
2	CHORDC1	775	766	822	966	832.5	97	556	744	731.5
2	CHPF	181.5	343	174	156.5	128.5	0	0	179	447.5
2	CHST12	638	4653	2762.5	620.5	1291	5	388	279.5	462.5
2	CHST14	450	1128	444.5	337.5	360.5	52	623	351	173
2	CIAPIN1	588	1222	731.5	1121	1256.5	109	868	1004.5	973
2	CIRH1A	707.5	729	665.5	1000.5	915.5	1	493.5	683.5	423
2	CIZ1	1977	2141.5	2306.5	2143	2124	121	1613.5	1296.5	1181.5
2	CKS1B	506.5	413.5	260	283.5	294	4	143	278.5	190.5
2	CLCF1	293.5	96	238	73	122	9	81.5	101.5	440
2	CLCN6	1296.5	500	371	301.5	351.5	59	725.5	705	414.5
2	CLECL1	581.5	31	81	105	92.5	1	67	108	81
2	CLIC6	2	4.5	45.5	16.5	40.5	0	0	17	11
2	CLNS1A	1802	1554.5	1753.5	2273	2272.5	12	2743.5	1229	1012.5
2	CLUAP1	154.5	296	456.5	795	604.5	4	83	255	136
2	CLYBL	163	105	149.5	259.5	191.5	0	41	257.5	57.5
2	CMC1	113.5	2122.5	982	191	600.5	34	210.5	386	378
2	CMC4	342	429.5	464.5	396	436	15	265	460.5	192.5
2	CMPK1	6497.5	6941	7909	9399	8224	360	4320	5464	3256
2	CNNM2	212	241	311	215	218	29	145.5	205	187
2	CNOT11	1125.5	1730.5	1560.5	1798.5	1525	845	1549	1333.5	1469.5
2	CNPY2	871.5	1343.5	1163.5	1053	1046	63	868.5	976	798.5
2	COG2	802.5	950.5	749	1064	897.5	6	929	955.5	505.5
2	COG4	984.5	965.5	884.5	1103.5	1044.5	293	945	1138	988
2	COG8	823	989.5	728	885	803	292	630.5	832	691
2	COIL	665.5	519	527	666	530	116	347.5	567	509
2	COLGALT2	3	1187	149	14	93	0	2.5	187	44.5
2	COMMD3-BMI1	2252.5	2532.5	2653.5	2694	2218.5	86	1359	1512.5	998
2	COMTD1	45.5	127.5	151	89.5	78	6	60.5	86	18.5
2	COPS6	912	1463	1261	1188.5	1135	324	1272.5	1037	757.5
2	COPS8	698	1350	1024	870	827	100	773	1064.5	711.5
2	COPZ1	2912	4550	3620.5	3211	3113	654	4107	3659	2024.5
2	COQ4	470	637	598.5	568.5	522	18	391.5	325	187
2	COQ6	276.5	251.5	273.5	387.5	332	15	227.5	302.5	187.5
2	COX10	533.5	696.5	801.5	721	763.5	3	518.5	498	399.5
2	COX11	1461	1532	1719	1977.5	1906.5	10	689.5	817.5	484.5
2	COX4I1	8547	6295	7197	9147.5	10028.5	1740	8573.5	8079	4468.5
2	COX7A2L	2125.5	2651.5	2271	2725	2739.5	606	3116.5	2024	1339
2	COX7C	6160	4115.5	5426.5	7857.5	7786	185	5089	4717	2934.5
2	CPSF4	583.5	618	578	609	584.5	56	413	417	395
2	CREB3L4	252	304	146	103	117.5	9	129.5	100.5	77.5
2	CRELD1	434.5	1029	625.5	552.5	535	26	336.5	542	776
2	CRELD2	390	1001.5	734	428	483	124	366	550.5	308.5
2	CRLS1	477	769	660	705.5	638.5	4	874.5	653.5	306.5
2	CRTAM	2	453	726	87.5	1355.5	0	204	423	235
2	CRY1	167.5	1206.5	797	799	729	65	266.5	373.5	384
2	CRYZ	528.5	1151.5	644	618.5	595.5	0	179.5	652.5	575
2	CSNK2A2	488.5	471.5	477.5	609.5	582.5	33	362	471	506.5
2	CSRP2BP	860	1068	982.5	1203	1073	6	627.5	691.5	497.5
2	CTPS1	251.5	437	326	270.5	279.5	0	249.5	402	151
2	CTSF	109.5	421	465	346	345	0	32.5	415.5	118
2	CUL4A	1404.5	2619	2623	2473	2050	408	2117	2194	1938.5
2	CWC27	470	646	545.5	627.5	582.5	17	530.5	428.5	357
2	CYB5RL	99	103.5	96	108	95.5	0	45.5	155.5	52
2	CYCSP24	228.5	119	168	212.5	218	0	78	212	114
2	CYP20A1	442	518.5	542.5	632.5	564.5	56	421.5	642.5	442
2	CYTH3	267.5	1458.5	1724	461.5	676	176	413.5	804	374
2	DAAM1	611	380.5	236	428.5	248.5	11	200	263	186.5
2	DAB2IP	3.5	7	18	0.5	86	0	9	10.5	1.5
2	DARS	1671	1142	1141.5	1805	1630	179	1193	1659.5	1483
2	DBF4	391	450.5	568.5	566	448.5	13	175.5	326	351.5
2	DBF4B	182	104.5	88.5	107	112	35	85.5	93	182
2	DCAF4	425	165.5	208.5	241	225.5	1	54.5	290.5	57
2	DCLRE1A	193	670.5	549	365.5	373	2	123	527.5	378.5
2	DCP1B	266	260.5	437	479	430	1	191	293.5	310
2	DCTPP1	880.5	713.5	515.5	618	563.5	6	426.5	680	357
2	DCUN1D4	428	400.5	453	588	548	68	213	423.5	355.5
2	DCXR	404	764.5	511.5	620.5	551	118	427	757	303
2	DDHD1	1091	1035	1192.5	1084.5	1092	125	411	1168	990
2	DDHD2	2188.5	2110.5	2258	2034.5	1952.5	5	359.5	853	530.5
2	DDX10	491	505	602	512	501.5	0	347	396	189.5
2	DDX11	476	362.5	309	403.5	353.5	3	89.5	223	266
2	DDX11L2	47	119.5	86.5	72.5	71	17	52	34	13.5
2	DDX18	2411	3271	2441.5	3795.5	3149	214	2741	2369	1772
2	DDX19A	1376	1975.5	1570.5	1716.5	1712	73	1548	1629	984
2	DDX19B	950	1436	1203	1052.5	1078.5	104	1051	870.5	791
2	DDX20	728.5	458	571	596.5	506	282	322	732	564.5
2	DDX21	2593.5	3340	3090	3937	3333.5	473	5388.5	3276.5	2489
2	DDX28	449	940	472	681	593.5	145	871	669.5	330.5
2	DDX31	402	237	220	360	309	0	135.5	293.5	165
2	DDX47	955.5	941.5	708.5	1195.5	917	56	825.5	976.5	875.5
2	DDX49	463	801.5	556.5	516	501.5	187	932.5	575	287
2	DDX54	1211	1454.5	1175	1372.5	1302	6	1201	1087	791.5
2	DDX56	582.5	556	505.5	856.5	663	71	646.5	704	550
2	DEGS2	17	106	0.5	1	3	0	1.5	12.5	4.5
2	DENND4C	1070	3056	2371.5	2338.5	2312.5	255	898	4378.5	1948.5
2	DET1	185.5	152.5	132	215.5	158.5	12	163	149	109
2	DEXI	1170	819.5	840.5	880.5	833.5	28	455.5	1046.5	451.5
2	DGCR6	89.5	215.5	220	208.5	246	14	182	227.5	78.5
2	DGCR8	580	1121.5	1028.5	886	1046	65	609.5	596.5	582.5
2	DHCR7	329	572.5	487.5	378.5	438.5	13	94.5	821	167
2	DHRS3	6	1904.5	652.5	701.5	503	0	5	739	267
2	DHRS4-AS1	816	1223	902.5	893	864.5	22	1129.5	834	601.5
2	DHX33	491	448.5	492	461.5	545	83	585	529	391
2	DHX35	254	323	264.5	384.5	333.5	13	212	413	252
2	DHX37	747.5	584.5	678.5	636	687.5	4	481	479.5	434.5
2	DIEXF	1022	598	753.5	948.5	800	3	326.5	619	739
2	DIS3L	862.5	1153.5	1072.5	1231.5	1010	3	671.5	743	411
2	DIS3L2	657	613.5	724.5	718.5	694	4	385.5	404.5	273.5
2	DLGAP5	11.5	11.5	10	16	9	0	0	56	2
2	DLL1	38.5	213	24.5	52	99.5	0	2.5	141	178
2	DNAJA3	959.5	804.5	826.5	1093	1005	38	647.5	688.5	429
2	DNAJB9	2282	1995	3105	1776.5	1929	794	945.5	1442	2083.5
2	DNAJC16	929.5	612.5	644	835.5	771.5	107	578	577	648.5
2	DNAJC17	132.5	266	152.5	143	131.5	24	125	160.5	147.5
2	DNAJC18	159	151.5	197	191.5	195	3	70	109.5	255
2	DNAJC19	475.5	461.5	516	579.5	573	14	311	288	230
2	DNAJC2	344.5	382.5	380.5	500	438.5	35	359	387	305.5
2	DNAJC24	379.5	621	614.5	657.5	655	3	224.5	361.5	256.5
2	DNAJC30	388	335.5	301.5	366	340.5	1	253.5	266.5	249
2	DNAL1	232.5	398	389	305.5	318.5	27	132	273	162
2	DNM3	21	27	26.5	59	31	2	11	222	24
2	DOK2	287.5	9640.5	5141.5	3150	2543.5	79	7114.5	1917	260
2	DOPEY1	859.5	812	649.5	897	827.5	90	460.5	611	846
2	DPH1	1131	1482	1279	1358.5	1134	134	1043	1037.5	1038.5
2	DPH2	830.5	832	814	799	836.5	2	552.5	508	245
2	DPH6	125	236.5	182.5	196	175	0	172	168	76
2	DPM2	578	946	835	530	620	68	562.5	700	529
2	DPYSL4	2	18.5	6	111	7.5	0	2	8	6
2	DRG1	1051.5	1140	1083.5	1162	1105.5	178	1090	944	869.5
2	DRG2	702.5	1061	807.5	758.5	731	28	711.5	570.5	441
2	DROSHA	470.5	737	585	722.5	610.5	14	367.5	663.5	652
2	DTD2	432.5	412.5	442.5	516	493.5	1	287.5	292	170.5
2	DTL	30.5	107	31	27.5	29.5	0	0.5	62.5	6
2	DTWD1	343.5	292	358.5	408	381.5	12	334	301.5	152
2	DTYMK	279.5	362.5	318.5	283.5	290	6	217.5	328.5	131
2	DUS3L	420.5	380	356	439.5	408	17	335	311	202
[truncated: 12,675 more rows]

## Sheet: ReadCounts_IQR
Module Number	Gene Symbol	B Cells IQR	NK Cells IQR	gd T Cells IQR	CD4+ T cells IQR	CD8+ T cells IQR	Neutrophils IQR	Monocytes IQR	Macrophages IQR	Macrophages LPS IQR
[truncated: 14,338 more rows]
