# Supplementary material for: A transcriptome-based approach to identify functional modules within and across primary human immune cells
Source: PLoS One. 2020 May 29;15(5):e0233543. doi: 10.1371/journal.pone.0233543 (PMC7259617; doi:10.1371/journal.pone.0233543)
Supplement: S7 Table — Empirical ChIP-Seq data in the GM12878 immortalized B cell line was used within the promoters of the genes within each module associated with B lymphocytes (P ≤ 0.05). (XLSX) [file pone.0233543.s017.xlsx]

## Sheet: Summary of TFBS enrichments 
Module Number	TF Symbol	Target Module Gene Number	Target Module Gene List	Module Gene Number	Target Gene Number Genome/RNA-Seq	Enrichment pValue	Expected Gene Number None enrichment	Fold Change mModule/mGenome	TF Module Number	Gene Symbol	B Cells percentile	B Cells raw read count	NK Cells percentile	NK Cells raw read count	gd T Cells percentile	gd T Cells raw read count	CD4 T Cells percentile	CD4 T Cells raw read count	CD8 T Cells percentile	CD8 T Cells raw read count	Neutrophils percentile	Neutrophils raw read count	Monocytes percentile	Monocytes raw read count	Macrophages percentile	Macrophages raw read count	Macrophages LPS percentile	Macrophages LPS raw read count
3	BCLAF1	137	AP4B1,C1orf35,CD48,DMAP1,DUSP12,EIF2D,ELK4,FUBP1,ITGB3BP,KRTCAP2,MAN1A2,MRPS21,MUTYH,NOL9,PPOX,RCC1,RPL22,RPL5,SNRPE,THEM4,UBIAD1,UCHL5,VAMP4,ZBTB40,ZNF496,ZZZ3,PPIH,ACADSB,BMI1,NOLC1,PSTK,RBM17,TAF3,TAF5,RNF214,SLC35F2,TMEM134,ALKBH2,ANAPC5,ARL6IP4,ATP5G2,DDX55,FBXW8,MAPKAPK5,MRPL42,RIC8B,RPLP0,BORA,PCID2,UPF3A,C14orf80,CHMP4A,NEK9,TIMM9,WDR89,HDDC3,MGA,RPL4,ACSF3,EXOSC6,FBXO31,MRPS34,NME3,ZNF78…	619	2595	0.00888976	112.031	1.22287	19	BCLAF1	96	7348	94	6263	96	8546	97	8153	96	7010	91	5133	90	3885	90	4488	90	4452
3	BRCA1	34	FUBP1,NOL9,PPOX,RCC1,ZZZ3,ACADSB,ALKBH2,MAPKAPK5,SETDB2,C15orf41,IMP3,RPL4,RPGRIP1L,METTL16,STXBP4,ZNF286A,HAUS5,NDUFA7,ZNF582,R3HDM1,CDC25B,TTC3,SMDT1,DZIP3,WDR6,MAD2L1,PDS5A,CCNG1,RPL10A,WRNIP1,LSM8,LUC7L2,PUF60,SMC5	619	553	0.0415234	23.8741	1.42414	16	BRCA1	22	85	27	150	20	75	17	57	18	60	65	470	26	93	37	308	24	99
3	E2F4	143	AP4B1,ATAD3B,C1orf35,DHX9,DMAP1,FAF1,FLAD1,FUBP1,HNRNPR,LIN9,MUTYH,PPOX,RCC1,RSG1,SNRPE,STMN1,THEM4,UCHL5,ZNF678,PPIH,NOLC1,RBM17,TAF3,TAF5,JRKL,MTA2,PAX6,USP28,ATP5G2,DDX55,NAP1L1,RIC8B,RPLP0,HNRNPA1,BORA,RNASEH2B,SETDB2,C14orf80,CDCA4,LIN52,RAD51B,BLM,C15orf41,HDDC3,IMP3,RPL4,ANKS3,BCL7C,EXOSC6,KLHDC4,PRMT7,RPGRIP1L,ZNF785,DCAKD,LRRC45,MIS12,NAT9,RANGRF,RPA1,ZBTB4,ZNF624,TAF4B,ZNF519,C19orf53,D…	619	2703	0.00633426	116.694	1.22543	21	E2F4	81	1646	81	2089	85	2350	83	2011	84	1997	80	1464	84	2508	71	1480	70	1317
3	ELF1	416	AP4B1,ATAD3B,BMP8B,C1orf159,C1orf35,CEP104,DAP3,DHX9,DMAP1,DPH5,DUSP12,ECHDC2,EIF2D,ELK4,FAF1,FLAD1,FUBP1,HIST3H2A,HNRNPR,IFFO2,ITGB3BP,KRTCAP2,LRIG2,MAN1A2,MRPS21,MUTYH,NOL9,PPOX,RCC1,RPF1,RPL22,RPL5,RSG1,SNRPE,STMN1,TARBP1,THEM4,TOMM20,UBIAD1,UCHL5,VAMP4,ZBTB40,ZFP69,ZNF496,ZNF678,ZZZ3,RPAP2,PPIH,ACADSB,ALDH18A1,ANKRD16,BMI1,FGFBP3,LHPP,LRRC20,NOLC1,NPM3,PSTK,RBM17,TAF3,TAF5,THNSL1,ZNF248,ZNF48…	619	9010	0.0241616	388.98	1.06946	15	ELF1	96	7085	95	6841	95	6896	96	7949	96	6609	94	8095	93	5923	92	5359	92	5242
3	GABPA	254	AP4B1,ATAD3B,BMP8B,C1orf159,C1orf35,CEP104,DMAP1,DUSP12,EIF2D,ELK4,FAF1,FLAD1,HNRNPR,ITGB3BP,KRTCAP2,MAN1A2,MRPS21,MUTYH,RPF1,RPL5,SCMH1,SF3A3,SNRPE,THEM4,TOMM20,UBIAD1,UCHL5,ZNF496,ZNF678,ZZZ3,PPIH,ACADSB,ANKRD16,NOLC1,NPM3,PSTK,TAF3,TAF5,ZNF485,CCDC85B,JRKL,MEN1,MTA2,RNF214,SLC35F2,TMEM223,ZNHIT2,ALKBH2,ANAPC5,ARL6IP4,ATP5G2,COQ10A,DDX51,DDX55,FBXW8,ITFG2,MAPKAPK5,POP5,PRIM1,RIC8B,RPLP0,RPS26,H…	619	4915	0.000327287	212.19	1.19704	15	GABPA	80	1534	78	1798	73	1237	82	1907	79	1467	77	1182	77	1725	72	1552	68	1248
3	MAX	315	AP4B1,ATAD3B,C1orf35,CEP104,DAP3,DHX9,DMAP1,DPH5,DUSP12,ECHDC2,EIF2D,ELK4,FAF1,FLAD1,FUBP1,HIST3H2A,HNRNPR,ITGB3BP,LIN9,LRIG2,MRPS21,RCC1,RPL22,RPL5,RSG1,SCMH1,SNRPE,STMN1,TARBP1,THEM4,TOMM20,UBIAD1,UCHL5,ZBTB40,ZNF496,ZZZ3,RPAP2,PPIH,ACADSB,ALDH18A1,ANKRD16,FGFBP3,NOLC1,TAF3,TAF5,THNSL1,ZNF248,ZNF485,CCDC85B,DCPS,JRKL,MTA2,SLC35F2,TMEM134,USP28,ZNHIT2,ALKBH2,ANAPC5,COQ10A,DDX51,DDX55,FBXW8,ITFG2…	619	6211	0.000113026	268.141	1.17475	15	MAX	90	2915	90	3837	90	3216	93	4446	92	3656	91	5347	87	3057	82	2498	80	2273
3	MXI1	355	AP4B1,ATAD3B,C1orf159,C1orf35,CD48,CEP104,DAP3,DHX9,DMAP1,DPH5,DUSP12,EIF2D,ELK4,FAF1,FLAD1,FUBP1,HIST3H2A,HNRNPR,IFFO2,ITGB3BP,KRTCAP2,LIN9,LRIG2,MAN1A2,MRPS21,MUTYH,NOL9,PPOX,RCC1,RPF1,RPL22,RPL5,RSG1,SCMH1,SNRPE,STMN1,TARBP1,TOMM20,UBIAD1,UCHL5,VAMP4,ZBTB40,ZNF496,ZZZ3,RPAP2,PPIH,ACADSB,ALDH18A1,ANKRD16,BMI1,FGFBP3,LHPP,LRRC20,NOLC1,NPM3,RBM17,TAF3,TAF5,THNSL1,ZNF248,ZNF485,CCDC85B,DCPS,JRKL,M…	619	7404	0.00397275	319.645	1.11061	15	MXI1	72	1109	46	444	72	1186	77	1509	64	823	82	1735	69	1180	60	922	34	211
3	MYC	180	ATAD3B,C1orf35,DHX9,EIF2D,ELK4,FAF1,FLAD1,FUBP1,HIST3H2A,HNRNPR,ITGB3BP,MUTYH,RCC1,RPL22,RPL5,RSG1,SNRPE,THEM4,TOMM20,UBIAD1,ZFP69,ZNF496,ZZZ3,ALDH18A1,ANKRD16,FGFBP3,LRRC20,NOLC1,THNSL1,ZNF485,CCDC85B,DCPS,MTA2,SLC35F2,TMEM223,ZNHIT2,ALKBH2,ANAPC5,ATP5G2,DDX51,DDX55,FBXW8,ITFG2,MAPKAPK5,MRPL42,POP5,RPLP0,HNRNPA1,PCID2,RNASEH2B,UPF3A,ACYP1,CDKL1,DNAAF2,KLHDC1,TIMM9,WDR89,C15orf61,HDDC3,IMP3,MGA,R…	619	2756	9.62698e-10	118.982	1.51283	3	MYC	95	5208	33	219	75	1404	96	6905	93	4236	19	4	55	595	67	1260	47	459
3	NFYA	74	FLAD1,HIST3H2A,HNRNPR,LRIG2,PPOX,SLC41A1,ZNF678,ANKRD16,PRDM11,ANAPC5,ITFG2,LETMD1,POP5,RPLP0,HNRNPA1,BORA,SETDB2,ACYP1,C14orf80,CCNB1IP1,LIN52,NGDN,RAD51B,WDR89,BLM,IMP3,ZSCAN2,ATF7IP2,NSMCE1,ZNF785,ARL16,CCDC137,DCAKD,FOXK2,LRRC45,MIS12,POLR2I,PRMT1,TCF3,ZNF675,ZNF77,ZNF91,AGBL5,EHBP1,HNRNPA3,ORMDL1,PMS1,PTMA,R3HDM1,CHD6,ZNF343,SPATC1L,SMDT1,C3orf18,CHCHD6,FHIT,RFT1,SLC25A36,WDR6,LIAS,CCNG1,PCY…	619	1344	0.0286043	58.0232	1.27535	15	NFYA	83	1808	78	1866	82	1920	81	1775	80	1610	86	2770	72	1310	65	1119	70	1361
3	NFYB	210	AP4B1,ATAD3B,BMP8B,DMAP1,ELK4,FAF1,FLAD1,HIST3H2A,HNRNPR,LRIG2,MUTYH,PHGDH,PPOX,RSG1,SLC41A1,STMN1,THEM4,TOMM20,UCHL5,ZBTB40,ZFP69,ZNF678,ANKRD16,FGFBP3,LRRC20,NOLC1,TAF5,THNSL1,CCDC85B,DCPS,MEN1,PAX6,PRDM11,RNF214,SLC35F2,USP28,ANAPC5,COQ10A,DDX51,ITFG2,LETMD1,POP5,PRIM1,RPLP0,HNRNPA1,BORA,SETDB2,UPF3A,ACYP1,C14orf80,CCNB1IP1,CDCA4,CHMP4A,LIN52,NGDN,RAD51B,TIMM9,WDR89,BLM,C15orf61,IMP3,MGA,PDCD7…	619	4179	0.00867916	180.416	1.16398	18	NFYB	53	503	59	771	55	611	61	759	58	631	61	341	50	483	42	412	39	294
3	NR2C2	32	AP4B1,DMAP1,RPF1,RPL22,VAMP4,PPIH,TAF3,ZNHIT2,PRIM1,RPS26,MTA1,NEK9,ANKS3,ZNF785,DUS1L,LSM7,ZNF302,CARF,CCDC142,SCLY,SMYD5,USP37,MORC2,BRD9,ATAT1,PFDN6,RWDD1,WDR46,ANKIB1,RPS20,TCEA1,TSR2	619	525	0.0481628	22.6653	1.41185	19	NR2C2	84	1938	89	3563	87	2715	89	2949	88	2564	82	1746	61	801	70	1407	73	1590
3	NRF1	230	AP4B1,ATAD3B,C1orf159,C1orf35,CEP104,DAP3,DHX9,DMAP1,EIF2D,FAF1,KRTCAP2,LRIG2,MAN1A2,MUTYH,RCC1,RPF1,RPL22,RPL5,RSG1,SNRPE,TARBP1,THEM4,TOMM20,ZNF496,RPAP2,PPIH,LHPP,LRRC20,NOLC1,PSTK,RBM17,THNSL1,ZNF248,DCPS,SLC35F2,TMEM134,USP28,ZNHIT2,ALKBH2,ARL6IP4,ATP5G2,ITFG2,LETMD1,MAPKAPK5,MRPL42,NAP1L1,POP5,PRIM1,RPLP0,SLC16A7,TMEM106C,HNRNPA1,BORA,SETDB2,ACYP1,C14orf80,CDCA4,DNAAF2,TIMM9,C15orf41,C15orf…	619	4387	0.000357215	189.396	1.21439	18	NRF1	66	846	65	1003	64	870	69	1066	66	861	69	624	51	502	38	340	45	413
3	POLR2A	473	AP4B1,ATAD3B,BMP8B,C1orf159,C1orf35,CD48,CEP104,CLSTN1,DAP3,DHX9,DMAP1,DPH5,DUSP12,ECHDC2,EIF2D,ELK4,FAF1,FLAD1,FUBP1,GSTM2,HIST3H2A,HNRNPR,IFFO2,ITGB3BP,KRTCAP2,LDLRAP1,LIN9,LRIG2,MAN1A2,MRPS21,MUTYH,NOL9,PHGDH,PPOX,RCC1,RPF1,RPL22,RPL5,RSG1,SCMH1,SF3A3,SLC41A1,SNRPE,STMN1,TARBP1,THEM4,TOMM20,UBIAD1,UCHL5,VAMP4,ZBTB40,ZFP69,ZNF496,ZNF678,ZZZ3,RPAP2,PPIH,ACADSB,ALDH18A1,ANKRD16,BMI1,FGFBP3,LHPP,L…	619	10417	0.0338779	449.723	1.05176	16	POLR2A	92	3710	93	5196	90	3256	95	5988	93	4214	94	8571	91	4566	92	5132	94	7248
3	SIX5	219	AP4B1,ATAD3B,C1orf159,C1orf35,CEP104,DAP3,DMAP1,DPH5,DUSP12,EIF2D,ELK4,FAF1,FLAD1,ITGB3BP,MRPS21,MUTYH,NOL9,PPOX,RCC1,RNF220,RPF1,RPL22,RPL5,SNRPE,STMN1,THEM4,TOMM20,UCHL5,VAMP4,ZBTB40,ZNF496,ZZZ3,PPIH,ACADSB,ANKRD16,LHPP,NOLC1,TAF3,TAF5,ZNF485,MEN1,ZNHIT2,ANAPC5,ARL6IP4,COQ10A,DDX51,DDX55,MAPKAPK5,MRPL42,PRIM1,RIC8B,RPLP0,RPS26,PCID2,SETDB2,ATG14,C14orf80,CHMP4A,LIN52,NEK9,NGDN,RAD51B,TIMM9,WDR8…	619	3870	2.11598e-06	167.076	1.31078	2	SIX5	16	46	17	57	16	50	11	20	13	32	3	0	4	0	9	14	20	75
3	SP1	319	AP4B1,ATAD3B,BMP8B,C1orf35,CD48,CEP104,DAP3,DMAP1,DUSP12,EIF2D,ELK4,FAF1,FLAD1,FUBP1,HIST3H2A,HNRNPR,IFFO2,ITGB3BP,KRTCAP2,LRIG2,MAN1A2,NOL9,PPOX,RPL22,RPL5,SLC41A1,SNRPE,STMN1,THEM4,TOMM20,UBIAD1,UCHL5,VAMP4,ZBTB40,ZNF678,ZZZ3,PPIH,ACADSB,ALDH18A1,ANKRD16,LRRC20,NOLC1,NPM3,PSTK,RBM17,TAF3,TAF5,ZNF248,C11orf95,CCDC85B,DCPS,JRKL,MTA2,PRDM11,RNF214,TMEM134,USP28,ZNHIT2,ALKBH2,ANAPC5,ARL6IP4,ATP5G2,…	619	6731	0.021083	290.591	1.09776	12	SP1	94	4558	89	3571	88	2774	93	4319	91	3257	96	11298	93	5660	88	3787	88	3646
3	SRF	188	AP4B1,ATAD3B,C1orf35,CD48,CEP104,DAP3,DMAP1,DUSP12,EIF2D,ELK4,FAF1,ITGB3BP,KRTCAP2,MRPS21,MUTYH,RCC1,RPL22,RPL5,RSG1,TARBP1,THEM4,TOMM20,UCHL5,VAMP4,ZBTB40,ZZZ3,PPIH,ANKRD16,BMI1,LHPP,NOLC1,NPM3,PSTK,RBM17,TAF3,TAF5,ZNF248,CCDC85B,MEN1,TMEM134,TMEM223,ZNHIT2,ALKBH2,ANAPC5,ARL6IP4,ATP5G2,DDX51,DDX55,FBXW8,ITFG2,MAPKAPK5,RIC8B,RPLP0,RPS26,TMEM106C,PCID2,RNASEH2B,UPF3A,C14orf80,CCNB1IP1,CHMP4A,KLHDC…	619	3721	0.0113538	160.643	1.1703	11	SRF	78	1370	81	2099	84	2168	78	1535	82	1811	83	2056	77	1729	72	1534	79	2087
3	STAT5A	91	CD48,DHX9,DMAP1,EIF2D,ELK4,FLAD1,ITGB3BP,PPOX,RCC1,RPF1,RPL22,RPL5,SNRPE,THEM4,VAMP4,ZBTB40,PPIH,ACADSB,ALDH18A1,NOLC1,RBM17,TAF5,CCDC85B,ZNHIT2,ARL6IP4,ATP5G2,DDX55,FBXW8,ITFG2,LETMD1,MRPL42,RPLP0,RPS26,HNRNPA1,PCID2,UPF3A,CDCA4,MGA,RPL4,ATF7IP2,DHODH,EXOSC6,FBXO31,KLHDC4,ZNF500,ZNF785,KRBA2,PIGL,ZBTB4,C19orf53,CA11,CD3EAP,EEF2,EIF3G,FBL,LSM7,PPP1R13L,PRDX2,PRMT1,TRMT1,ZNF302,ZNF583,ZNF77,AGBL5,…	619	1729	0.0432959	74.6444	1.21911	16	STAT5A	82	1715	80	2022	86	2461	91	3685	91	3213	91	5277	88	3529	85	3012	87	3561
3	TAF1	407	AP4B1,ATAD3B,C1orf35,CD48,CLSTN1,DAP3,DHX9,DMAP1,DPH5,DUSP12,ECHDC2,EIF2D,ELK4,FAF1,FLAD1,FUBP1,HIST3H2A,HNRNPR,IFFO2,ITGB3BP,KRTCAP2,LIN9,LRIG2,MAN1A2,MRPS21,MUTYH,NOL9,PHGDH,PPOX,RCC1,RPF1,RPL22,RPL5,RSG1,SNRPE,STMN1,TARBP1,THEM4,TOMM20,UBIAD1,UCHL5,VAMP4,ZBTB40,ZFP69,ZNF496,ZNF678,ZZZ3,RPAP2,PPIH,ACADSB,ANKRD16,BMI1,FGFBP3,NOLC1,NPM3,PSTK,RBM17,TAF3,TAF5,THNSL1,ZNF248,ZNF485,CCDC85B,DCPS,JRKL,…	619	8584	0.00251973	370.588	1.09825	21	TAF1	73	1155	76	1622	77	1484	77	1452	77	1368	77	1167	73	1397	56	793	56	696
3	USF1	189	ATAD3B,CEP104,DMAP1,EIF2D,FAF1,FLAD1,HIST3H2A,ITGB3BP,MUTYH,MXRA8,PPOX,RPF1,RPL22,RPL5,SNRPE,STMN1,THEM4,TOMM20,UBIAD1,UCHL5,ZBTB40,ZNF496,ZZZ3,PPIH,ACADSB,ALDH18A1,BMI1,NPM3,TAF3,TAF5,THNSL1,ZNF248,ZNF485,MTA2,RNF214,SLC35F2,TMEM134,USP28,ALKBH2,ANAPC5,ARL6IP4,DDX51,DDX55,FBXW8,ITFG2,MAPKAPK5,PCID2,RNASEH2B,ATG14,CDCA4,CDKL1,CHMP4A,LIN52,TIMM9,TMEM229B,WDR89,BLM,C15orf41,C15orf61,HDDC3,IMP3,KIAA…	619	3568	0.00104321	154.038	1.22697	16	USF1	68	938	54	642	49	469	52	549	51	472	84	2173	72	1334	61	957	69	1283
3	YY1	421	AP4B1,ATAD3B,BMP8B,C1orf159,C1orf35,CD48,CEP104,CLSTN1,DAP3,DHX9,DMAP1,DPH5,DUSP12,ECHDC2,EIF2D,ELK4,FAF1,FLAD1,FUBP1,HNRNPR,ITGB3BP,KRTCAP2,LDLRAP1,LIN9,LRIG2,MAN1A2,MRPS21,MUTYH,NOL9,PHGDH,PPOX,RCC1,RPF1,RPL22,RPL5,RSG1,SCMH1,SNRPE,STMN1,TARBP1,THEM4,TOMM20,UBIAD1,UCHL5,VAMP4,ZBTB40,ZNF496,ZNF678,ZZZ3,RPAP2,PPIH,ACADSB,ALDH18A1,ANKRD16,BMI1,FGFBP3,LHPP,NOLC1,NPM3,PSTK,RBM17,TAF3,TAF5,ZNF248,ZNF…	619	8667	9.06834e-05	374.172	1.12515	15	YY1	88	2446	90	3809	89	3007	90	3147	90	2897	88	3178	85	2804	79	2150	76	1806
3	ZBTB33	85	AP4B1,C1orf159,CD48,ELK4,FLAD1,FUBP1,KRTCAP2,MUTYH,NOL9,PPOX,RCC1,RPF1,ZZZ3,ACADSB,ALKBH2,ANAPC5,MAPKAPK5,RIC8B,SETDB2,UPF3A,CHMP4A,NGDN,WDR89,C15orf41,C15orf61,IMP3,RPL4,TARSL2,BCL7C,BRD7,DHODH,FBXO31,RPGRIP1L,DCAKD,FOXK2,METTL16,PIGL,STXBP4,TIMM22,ZBTB4,ZNF286A,C19orf53,HNRNPM,NDUFA7,PRPF31,TCF3,ZNF302,ZNF548,ZNF582,AGBL5,CARF,DCAF17,R3HDM1,SMYD5,SRSF7,USP37,CDC25B,ZNF512B,SPATC1L,TTC3,YBEY,SMD…	619	1383	0.000583444	59.7069	1.42362	2	ZBTB33	78	1376	78	1847	80	1785	78	1536	79	1500	58	271	64	900	76	1886	73	1584
3	ZNF143	241	AP4B1,C1orf159,CEP104,DMAP1,DUSP12,ECHDC2,EIF2D,ELK4,FUBP1,HNRNPR,ITGB3BP,KRTCAP2,LIN9,LRIG2,MUTYH,NOL9,PPOX,RCC1,RNF220,RPL22,RPL5,SNRPE,STMN1,THEM4,UCHL5,VAMP4,ZFP69,ZNF496,ZZZ3,ANKRD16,LHPP,NOLC1,PSTK,RBM17,TAF3,ZNF485,C11orf95,MEN1,RNF214,TMEM134,USP28,ZNHIT2,ALKBH2,ANAPC5,ATP5G2,COQ10A,DDX55,FBXW8,LETMD1,MRPL42,PRIM1,RIC8B,RPLP0,RPS26,TMEM106C,PCID2,SETDB2,ACYP1,ATG14,C14orf80,CDCA4,LIN52,RA…	619	4573	0.000148326	197.426	1.22071	15	ZNF143	61	700	58	765	58	696	61	776	58	636	78	1293	61	804	44	458	52	572
13	E2F4	98	ASPM,C1orf112,CDC7,PYCR2,TOE1,TRMT13,ZMYM1,BTAF1,BUB3,HELLS,DCUN1D5,FAM111B,MRPL49,NAA40,NUMA1,TTC12,WEE1,C12orf65,KNTC1,NEDD1,PRPF39,TDP1,ZBTB25,STARD9,CDR2,GINS2,RMI2,BIRC5,BRIP1,FBF1,LLGL1,MEX3C,RTTN,ALKBH6,LIG1,LSR,TMEM143,TNPO2,VMAC,ZIK1,ZNF256,ZNF45,ZNF527,ZNF529,ZNF567,ZNF714,ZNF799,ZNF83,ZNF846,CEP68,MSH2,PASK,RAB11FIP5,RRM2,SH3YL1,SP140L,TSGA10,TTC21B,FAM83D,MCM8,MYBL2,NCOA5,C21orf58,HMG…	401	2703	0.00440067	75.5965	1.29636	21	E2F4	81	1646	81	2089	85	2350	83	2011	84	1997	80	1464	84	2508	71	1480	70	1317
14	NFATC1	35	DENND4B,PBXIP1,SIRT1,MAP4K2,PCF11,PGAP2,SETD1B,ZFC3H1,RBM25,VCPKMT,CHD2,KIAA0753,PHF12,C18orf25,MBD1,ABCA7,KMT2B,LENG9,ATAD2B,MITD1,LTN1,ATF4,EIF4ENIF1,TNRC6B,CCNL1,FANCD2,SETD5,WDR53,BRD2,MED23,KMT2E,PRKRIP1,ZNF655,RFX3,SECISBP2	246	1356	0.0149726	23.2652	1.50439	23	NFATC1	91	3274	68	1152	72	1226	86	2397	80	1542	61	351	66	1001	68	1268	60	853
19	PBX3	74	CCNL2,CLK2,FOXJ3,HYI,INPP5B,MDM4,POGZ,SZT2,TCEANC2,ZBTB37,ZNF669,FBXO18,ZEB1,FAM76B,VAMP1,FOXO1,USPL1,L2HGDH,PNN,XRCC3,ISG20,SIN3A,AKTIP,ATXN1L,CYLD,DDX5,KANSL1,MAP3K14,SUZ12,CEP192,ESCO1,AKAP8,AKAP8L,ARHGEF18,CCDC130,ZNF14,ZNF430,ZNF439,ZNF44,ZNF493,ZNF708,ZNF737,ZNF814,ZNF85,ZNF90,ZSCAN18,ANKZF1,CLK1,PDK1,ZC3H6,ZNF335,BRWD1,DYRK1A,SFI1,MYNN,FRYL,MCC,RBM27,TTC33,PHF1,PNISR,TBP,GATS,GPC2,STAG3,ST…	321	2631	0.0340935	58.903	1.2563	20	PBX3	53	514	44	404	40	310	43	356	39	272	57	245	60	757	73	1605	52	587
22	EZH2	11	RALGPS2,ROR1,TMEM56,CXCR5,NXPH4,CORO2B,TEAD2,EML6,KCNH8,BEND4,SOBP	195	383	0.0158048	5.20889	2.11178	1	EZH2	30	155	34	240	30	161	34	218	28	142	16	2	25	90	27	168	57	737
23	BCL3	113	COX20,IRF2BP2,KTI12,MEAF6,RPL11,CCDC7,DDX50,FRA10AC1,TFAM,TYSND1,DNAJC4,DNHD1,EEF1G,METTL12,RPL27A,RPLP2,SLC25A22,THYN1,VPS51,C12orf10,PFDN5,RPL41,MRPS31,TPT1,IPO4,JMJD7-PLA2G4B,SMAD3,ZNF770,ATXN2L,JMJD8,RNPS1,RPS2,TFAP4,ZNF598,ALYREF,CEP95,DVL2,ICAM2,PIP4K2B,POLG2,PRPSAP2,SEPT9,MALT1,TSHZ1,EIF3K,GEMIN7,HNRNPL,KRI1,MAP4K1,NR2C2AP,RPL28,RPS15,RPS16,RPS19,RPS5,SLC25A42,USE1,ZNF653,ZNF837,AFF3,C2orf…	637	1855	0.000309645	82.4128	1.37115	7	BCL3	49	433	42	365	46	401	40	318	37	244	91	4993	73	1368	58	839	86	3120
23	BCLAF1	159	BOLA1,DPM3,JUN,LRRC47,MEAF6,MRPL55,RPL11,RPS27,RPS8,SMYD3,SRSF10,FRA10AC1,RPS24,TFAM,TRDMT1,EEF1G,EIF3F,KMT2A,METTL12,NUDT22,PCSK7,RNASEH2C,RPL27A,RPS13,RPS25,RPS3,SSSCA1,THYN1,VPS51,AEBP2,ATF1,C12orf10,EP400,FBXL14,NACA,PFDN5,PHB2,RAD52,RPL41,RPL6,ZNF26,ZNF891,MRPS31,PIBF1,RPL21,IPO4,METTL3,YLPM1,SMAD3,ZNF770,ATXN2L,CENPT,CFDP1,FBXL8,KIF22,RANBP10,RPS15A,RPS2,SH2B1,ZNF48,ZNF688,ACBD4,ALYREF,CCDC…	637	2595	7.01766e-06	115.289	1.37914	19	BCLAF1	96	7348	94	6263	96	8546	97	8153	96	7010	91	5133	90	3885	90	4488	90	4452
23	CEBPB	57	COX20,E2F2,MEAF6,NASP,PUSL1,RPL11,RPS27,SRSF10,ANAPC15,EEF1G,EIF3F,TMEM258,VPS51,RAD52,RPL41,RPL6,MRPS31,YLPM1,RSL24D1,ATXN2L,CEP95,POLG2,RPL26,RPL27,RPL38,DBP,RPL18,RPS15,RPS16,RPS19,RPS9,ZNF581,AFF3,GPR55,MRPL53,RPS7,TIA1,EIF3D,IMPDH2,RPL22L1,RPL29,RPL35A,RPSA,SIDT1,U2SURP,NOA1,FBXL17,JMY,RPL37,RPS12,RPS18,HNRNPA2B1,RPA3,CHMP7,FNTA,RPL7,SET	637	850	0.00152328	37.7633	1.5094	10	CEBPB	50	450	70	1239	70	1129	55	617	59	671	98	28589	93	5972	91	4787	96	10827
23	ELK1	206	COX20,DFFB,DPM3,JUN,KTI12,LRRC47,MEAF6,PUSL1,RPL11,RPS27,RPS8,SRSF10,TTC13,DDX50,FRA10AC1,PPP3CB,TFAM,TRDMT1,ZNF33B,AIP,ANAPC15,ATP5L,EEF1G,EIF3F,FNBP4,LRTOMT,METTL12,NUDT22,PCSK7,RBM14,RNASEH2C,RPL27A,RPLP2,RPS13,RPS3,SIRT3,SSSCA1,TMEM258,UBXN1,VPS51,WDR74,C12orf10,CPSF6,EIF4B,EP400,PFDN5,PHB2,PPHLN1,RAD52,RPL41,RPL6,ZNF26,GTF3A,MRPS31,PIBF1,TPT1,IPO4,METTL3,RSL24D1,ZNF280D,ZNF770,ATXN2L,CFDP1,J…	637	3865	0.00190862	171.712	1.19968	1	ELK1	72	1096	64	988	75	1364	80	1712	79	1478	60	309	68	1113	68	1288	84	2798
23	ETS1	169	BOLA1,DPM3,FAM76A,KTI12,LRRC47,MEAF6,NASP,PUSL1,RPS27,RWDD3,SRSF10,TTC13,FRA10AC1,TFAM,EEF1G,METTL12,PCSK7,RBM14,RNASEH2C,RPL27A,RPLP2,RPS13,RPS3,SIRT3,SSSCA1,THYN1,TMEM258,UBXN1,VPS51,WDR74,ATF1,C12orf10,ELK3,EP400,PHB2,RPL6,ZNF26,ZNF891,MRPS31,PIBF1,RPL21,IPO4,METTL3,VRK1,RSL24D1,ZNF770,ATXN2L,CENPT,JMJD8,NDUFB10,NFATC2IP,RANBP10,RPS15A,RPS2,SETD1A,SH2B1,SMPD3,THAP11,WDR59,ZNF48,ZNF598,CCDC57,C…	637	3013	0.000597696	133.86	1.26252	8	ETS1	99	34273	99	72407	99	61894	99	108367	99	80546	68	588	33	173	51	623	80	2235
23	GABPA	266	BOLA1,DFFB,DPM3,E2F2,KLHL17,KTI12,LRRC47,MRPL55,NASP,NUDC,RPL11,RPS27,RWDD3,TMEM39B,TTC13,CCDC7,DDX50,FRA10AC1,MLLT10,PPP3CB,TFAM,TRDMT1,ANAPC15,DEAF1,EIF3F,FNBP4,HINFP,KMT2A,LRRC56,LRTOMT,METTL12,NUDT22,PCSK7,RNASEH2C,RPL27A,RPLP2,RPS13,RPS25,RPS3,SIRT3,SSSCA1,TMEM258,UBXN1,VPS51,WDR74,C12orf10,CPSF6,EIF4B,EP400,FBXL14,GTSF1,NACA,PFDN5,PHB2,PPHLN1,RPL41,RPL6,ZNF26,ZNF891,COMMD6,GTF3A,MRPS31,PIBF…	637	4915	5.86416e-05	218.361	1.21817	15	GABPA	80	1534	78	1798	73	1237	82	1907	79	1467	77	1182	77	1725	72	1552	68	1248
23	MAX	311	BOLA1,COX20,DFFB,E2F2,FAM76A,IRF2BP2,JUN,LRRC47,MEAF6,MRPL55,NASP,NUDC,PUSL1,RPL11,RPS8,SRSF10,TTC13,DDX50,FAM24B,FRA10AC1,PPP3CB,RPS24,TFAM,TYSND1,ZNF33B,AIP,ANAPC15,CCDC84,DEAF1,EEF1G,EIF3F,FNBP4,HINFP,KMT2A,LRRC56,LRTOMT,METTL12,NUDT22,RBM14,RNASEH2C,RPL27A,RPLP2,RPS13,RPS25,RPS3,SSSCA1,TMEM258,UBXN1,VPS51,WDR74,AEBP2,ATF1,C12orf10,EIF4B,NACA,PFDN5,PHB2,POU6F1,RAD52,RPL41,RPL6,ZNF26,ZNF891,GTF…	637	6211	0.00473653	275.939	1.12706	15	MAX	90	2915	90	3837	90	3216	93	4446	92	3656	91	5347	87	3057	82	2498	80	2273
23	MTA3	132	C1orf50,IRF2BP2,JUN,KTI12,NASP,RPS27,RPS8,TMEM39B,CCDC7,FRA10AC1,MLLT10,RPS24,TFAM,TYSND1,ANAPC15,EEF1G,EIF3F,FNBP4,KBTBD3,LRRC56,LRTOMT,METTL12,RPL27A,SLC25A22,UBXN1,VPS51,WDR74,C12orf10,FBXL14,RAD52,RPL41,RPL6,GPR18,MRPS31,IPO4,RPS29,YLPM1,RPLP1,RSL24D1,ZNF770,ATXN2L,JMJD8,RPS15A,RPS2,ZNF263,ACBD4,DVL2,GIT1,PIP4K2B,POLG2,PRPSAP2,RPL23,RPL26,RPL27,RPL38,SEPT9,RPL17,RPL17-C18orf32,DBP,EIF3K,HNRNP…	637	2442	0.0130612	108.492	1.21668	2	MTA3	46	378	41	348	51	505	60	732	62	729	13	1	26	97	32	226	28	143
23	MXI1	356	BOLA1,CD244,COX20,DFFB,DPM3,E2F2,FAM76A,IRF2BP2,JUN,KTI12,LRRC47,MEAF6,MRPL55,NASP,NUDC,PUSL1,RPL11,RPS27,RPS8,RWDD3,SMYD3,SRSF10,TMEM39B,TTC13,CCDC7,DDX50,FAM24B,FRA10AC1,MLLT10,RPS24,TFAM,TRDMT1,TYSND1,ZNF33B,ANAPC15,ATP5L,CCDC84,EEF1G,EIF3F,FNBP4,HINFP,KBTBD3,KMT2A,LIPT2,LRRC56,LRTOMT,METTL12,NUDT22,PCSK7,RBM14,RNASEH2C,RPL27A,RPLP2,RPS13,RPS25,RPS3,SIRT3,SLC25A22,SSSCA1,THYN1,TMEM258,UBXN1,VP…	637	7404	0.0315351	328.94	1.08226	15	MXI1	72	1109	46	444	72	1186	77	1509	64	823	82	1735	69	1180	60	922	34	211
23	MYC	209	COX20,JUN,KTI12,LRRC47,NASP,NUDC,PUSL1,RPL11,RPS27,RPS8,SRSF10,TTC13,CCDC7,DDX50,MLLT10,PPP3CB,RPS24,TFAM,TRDMT1,TYSND1,ATP5L,DEAF1,FNBP4,KMT2A,LRRC56,METTL12,RPL27A,RPLP2,RPS13,RPS25,RPS3,TMEM258,VPS51,WDR74,AEBP2,ATF1,CPSF6,NACA,PHB2,POU6F1,RAD52,RPL41,RPL6,ZNF891,GTF3A,PIBF1,POLR1D,RPL21,IPO4,RPS29,STYX,JMJD7-PLA2G4B,RPLP1,RSL24D1,ZNF770,ATXN2L,CENPT,JMJD8,NFATC2IP,NUBP2,RNPS1,RPL13,RPS15A,RPS…	637	2756	5.53973e-17	122.442	1.70693	3	MYC	95	5208	33	219	75	1404	96	6905	93	4236	19	4	55	595	67	1260	47	459
23	NFATC1	85	COX20,RPL11,RPS27,RPS8,FRA10AC1,ANAPC15,EIF3F,METTL12,RBM14,RPL27A,RPS3,WDR74,C12orf10,NACA,RPL41,RPL6,MRPS31,RPLP1,ATXN2L,RPS15A,RPS2,CEP95,DVL2,PIP4K2B,POLG2,RPL23,RPL27,RPL38,ZNHIT3,GEMIN7,HNRNPL,PLEKHJ1,RPL13A,RPS19,RPS9,USE1,ZNF146,ZNF581,AFF3,C2orf15,COPS7B,LIPT1,RPL31,RPL37A,RPS7,SFT2D3,SNRPB,PWP2,SNRPD3,DALRD3,IMPDH2,RPL14,RPL22L1,RPL24,RPL29,RPL35A,RPSA,TOP2B,U2SURP,DCK,HELQ,HNRNPD,NOA1,…	637	1356	0.000790065	60.2435	1.41094	23	NFATC1	91	3274	68	1152	72	1226	86	2397	80	1542	61	351	66	1001	68	1268	60	853
23	NR2C2	35	ANAPC15,CCDC84,RPS25,C12orf10,CNOT2,NACA,PHB2,DUT,RPS15A,RPL27,SEPT9,ZNHIT3,TSHZ1,PLEKHJ1,RPS5,SDHAF1,EEF1B2,MRPL53,RPL31,RPS21,PATZ1,RPL29,RPL32,U2SURP,ATP5I,PRIMPOL,RPL34,RPS3A,RPS14,PSMG4,ZNF3,DPH7,QSOX2,RPL35,SURF6	637	525	0.0169548	23.3244	1.50058	19	NR2C2	84	1938	89	3563	87	2715	89	2949	88	2564	82	1746	61	801	70	1407	73	1590
23	PML	336	BOLA1,C1orf50,COX20,DFFB,DPM3,IRF2BP2,JUN,KTI12,LRRC47,MEAF6,MRPL55,NASP,NUDC,RPL11,RPS27,RPS8,RWDD3,SRSF10,TMEM39B,TTC13,CCDC7,DDX50,FRA10AC1,MLLT10,RPS24,TFAM,TRDMT1,TYSND1,ZNF33B,AIP,ANAPC15,ATP5L,CCDC84,DEAF1,DNAJC4,EEF1G,EIF3F,ESAM,FNBP4,HINFP,KBTBD3,KMT2A,LIPT2,LRTOMT,METTL12,NUDT22,RBM14,RNASEH2C,RPL27A,RPLP2,RPS13,RPS25,RPS3,SIRT3,SSSCA1,THYN1,TMEM258,UBXN1,VPS51,WDR74,AEBP2,ATF1,C12orf10…	637	6989	0.0425606	310.503	1.08211	44	PML	80	1592	76	1610	74	1344	77	1484	74	1218	82	1818	75	1518	70	1433	92	5557
23	RCOR1	40	FAM76A,RPL11,RPS27,EEF1G,RPL27A,VPS51,IPO4,METTL3,RSL24D1,TTBK2,RPS15A,RPL23,RPL26,RPL27,RPL17,RPL17-C18orf32,CACTIN,PTBP1,RPL13A,RPS11,RPS15,RPS19,RPS28,ZNF414,RPS7,THADA,PAXBP1,SNRPD3,HELQ,NELFA,RPL34,RPS3A,MATR3,RPS14,RPS18,WDR27,INTS10,RPL12,RPL7A,RPS6	637	650	0.0398849	28.8778	1.38515	7	RCOR1	68	941	57	710	56	630	64	867	60	688	91	5149	88	3266	80	2244	80	2228
23	REST	150	COX20,IRF2BP2,JUN,MEAF6,MRPL55,NUDC,RPL11,RPS27,RPS8,SRSF10,DDX50,FRA10AC1,PPP3CB,RPS24,ATP5L,CCDC84,EEF1G,METTL12,RNASEH2C,RPLP2,RPS13,RPS25,RPS3,SIRT3,SSSCA1,VPS51,ATF1,C12orf10,NACA,RPL6,ZNF891,POLR1D,CRIP2,IPO4,DUT,RPLP1,ZSCAN29,ATXN2L,NUDT21,RANBP10,RPL13,RPS15A,RPS2,SH2B1,SMPD3,ZNF48,CEP95,DVL2,ICAM2,KRT10,OXLD1,P2RX5,RPL19,RPL23,RPL23A,RPL26,RPL38,ZNHIT3,MALT1,RPL17,RPL17-C18orf32,ALKBH7,C…	637	2154	4.37326e-09	95.6966	1.56745	2	REST	82	1752	83	2405	86	2527	88	2800	87	2386	78	1296	71	1295	80	2247	84	2719
23	RXRA	47	BOLA1,FRA10AC1,PPP3CB,TRDMT1,EIF3F,RNASEH2C,VPS51,PHB2,RAD52,ZNF891,MRPS31,RPL21,IPO4,KIF22,ACBD4,CCDC57,DVL2,RPL27,RPL38,CACTIN,PTBP1,ZNF581,AFF3,COPS7B,MRPL53,MZT2B,RPS7,TPRKB,SCAND1,SNRPB,TCEA2,SIK1,SNRPD3,TOB2,DALRD3,RPL35A,U2SURP,DCK,HELQ,RPL34,RPS14,SKP2,MYB,INTS10,R3HCC1,ANP32B,DPH7	637	740	0.0130802	32.8763	1.4296	4	RXRA	39	265	69	1189	67	995	47	431	51	472	96	13904	97	13002	96	9726	87	3398
23	SIX5	212	BOLA1,DFFB,DPM3,KTI12,LRRC47,MRPL55,RPL11,RPS27,RPS8,TTC13,FRA10AC1,PPP3CB,TRDMT1,ZNF33B,AIP,EEF1G,EIF3F,LRTOMT,RNASEH2C,RPLP2,RPS13,RPS25,RPS3,SIRT3,SSSCA1,THYN1,TMEM258,UBXN1,VPS51,WDR74,ATF1,C12orf10,CNOT2,EIF4B,EP400,NACA,PFDN5,PHB2,PPHLN1,RAD52,RPL41,RPL6,ZNF26,ZNF891,COMMD6,MRPS31,PIBF1,RPL21,TPT1,IPO4,METTL3,VRK1,DUT,TTBK2,ZNF770,ATXN2L,CENPT,CFDP1,JMJD8,KIF22,MTHFSD,NDUFB10,NFATC2IP,NUBP2…	637	3870	0.000309324	171.934	1.23303	2	SIX5	16	46	17	57	16	50	11	20	13	32	3	0	4	0	9	14	20	75
23	SRF	205	BOLA1,COX20,DFFB,DPM3,E2F2,KTI12,LRRC47,MEAF6,MRPL55,RPS8,TTC13,DDX50,FRA10AC1,TRDMT1,ANAPC15,EIF3F,HINFP,KMT2A,LIPT2,NUDT22,RPLP2,RPS13,RPS25,RPS3,SIRT3,SLC25A22,SSSCA1,TMEM258,VPS51,WDR74,AEBP2,C12orf10,EP400,PFDN5,PHB2,PPHLN1,RAD52,RPL6,ZNF26,ZNF891,GPR18,MRPS31,RPL21,TPT1,IPO4,METTL3,STYX,RPLP1,TTBK2,ZNF770,ATXN2L,CFDP1,JMJD8,KIF22,MTHFSD,NDUFB10,NUBP2,RANBP10,RNPS1,RPS15A,SETD1A,SH2B1,SMPD3,…	637	3721	0.000308113	165.314	1.24006	11	SRF	78	1370	81	2099	84	2168	78	1535	82	1811	83	2056	77	1729	72	1534	79	2087
23	STAT5A	104	IRF2BP2,NASP,RPL11,RPS27,RPS8,FRA10AC1,PPP3CB,RPS24,ANAPC15,EEF1G,EIF3F,ESAM,KMT2A,METTL12,RBM14,RPS3,SLC25A22,VPS51,WDR74,EIF4B,NACA,RAD52,RPL41,RPL6,GPR18,MRPS31,RFXAP,IPO4,RPLP1,ZNF770,ATXN2L,RPL13,RPS15A,RPS2,SH2B1,ZNF598,CEP95,DVL2,GIT1,PIP4K2B,POLG2,PRPSAP2,RPL23,RPL27,RPL38,SEPT9,SMARCE1,RPL17,RPL17-C18orf32,CCDC61,GEMIN7,HNRNPL,RPL13A,RPL28,RPL36,RPS15,RPS9,ZNF837,AFF3,ATP6V1E2,COPS7B,GPR…	637	1729	0.000982522	76.815	1.3539	16	STAT5A	82	1715	80	2022	86	2461	91	3685	91	3213	91	5277	88	3529	85	3012	87	3561
23	TCF12	249	CD244,COX20,DFFB,E2F2,FAM76A,IRF2BP2,JUN,LRRC47,NASP,RPL11,RPS27,RPS8,RWDD3,SRSF10,TMEM39B,TTC13,DDX50,FRA10AC1,PPP3CB,RPS24,TFAM,TRDMT1,DNAJC4,EEF1G,EIF3F,ESAM,FNBP4,LIPT2,METTL12,NUDT22,PCSK7,RNASEH2C,RPL27A,RPLP2,RPS25,RPS3,SLC25A22,THYN1,TMEM258,UBXN1,VPS51,WDR74,AEBP2,ATF1,C12orf10,CNOT2,EIF4B,EP400,FBXL14,PHB2,POU6F1,PPHLN1,RAD52,RPL41,RPL6,ZNF26,GTF3A,MRPS31,TPT1,IPO4,RPS29,YLPM1,DUT,RPLP1…	637	4812	0.00303163	213.785	1.16472	1	TCF12	88	2508	81	2189	83	2140	83	2018	83	1854	35	36	76	1584	85	3007	75	1740
23	TCF3	226	C1orf50,COX20,DFFB,E2F2,FAM76A,IRF2BP2,JUN,LRRC47,NASP,RPS27,RPS8,RWDD3,CCDC7,FRA10AC1,RPS24,ZNF33B,ANAPC15,DNAJC4,EIF3F,ESAM,FNBP4,KMT2A,LIPT2,METTL12,NUDT22,PCSK7,RNASEH2C,RPL27A,RPLP2,RPS13,RPS25,RPS3,SLC25A22,TMEM258,VPS51,ATF1,FBXL14,PPHLN1,RAD52,RPL41,ZNF26,GTF3A,MRPS31,POLR1D,RFXAP,RPL21,TPT1,IPO4,STYX,YLPM1,RPLP1,SMAD3,ZNF280D,ZNF770,ATXN2L,FBXL8,JMJD8,KIF22,MTHFSD,RNPS1,RPL13,RPS15A,RPS2…	637	4500	0.0258391	199.923	1.13043	3	TCF3	96	6973	77	1769	82	1946	80	1726	86	2291	31	21	61	788	55	733	43	358
23	ZNF143	228	BOLA1,DFFB,DPM3,FAM76A,JUN,KLHL17,LRRC47,MEAF6,NASP,PUSL1,RPL11,RPS27,RPS8,RWDD3,TMEM39B,TTC13,CCDC7,FRA10AC1,PPP3CB,TFAM,TRDMT1,TYSND1,ZNF33B,AIP,CCDC84,DEAF1,EIF3F,ESAM,LRTOMT,METTL12,PCSK7,RNASEH2C,RPLP2,RPS13,RPS3,SIRT3,SLC25A22,SSSCA1,THYN1,TMEM258,VPS51,CNOT2,EP400,PFDN5,PHB2,RAD52,RPL41,RPL6,ZNF26,ZNF891,MRPS31,POLR1D,IPO4,METTL3,RPS29,STYX,VRK1,YLPM1,RSL24D1,TTBK2,ZNF280D,ZNF770,ATXN2L,CE…	637	4573	0.0330605	203.166	1.12223	15	ZNF143	61	700	58	765	58	696	61	776	58	636	78	1293	61	804	44	458	52	572
23	ZZZ3	29	RPL11,FRA10AC1,EIF3F,RPS3,VPS51,RPL6,MRPS31,IPO4,RNPS1,RPL26,RPL27,RPL38,RPL17,RPL17-C18orf32,NFIX,COPS7B,RPS7,SNRPB,PAXBP1,RPL24,RPL29,RPL32,RPL35A,RPL34,RPL9,RPS3A,RPS18,RPL7,RPL7A	637	176	8.82328e-10	7.81922	3.70881	3	ZZZ3	78	1430	70	1256	80	1758	82	1887	82	1766	37	44	61	781	60	923	51	544
33	FOXM1	26	C1orf131,SFPQ,CCS,CEP57,TCHP,CCDC88C,RPL36AL,UBE2I,TAF15,SF3A2,SPPL2B,DGUOK,ITGA4,KCTD18,PECR,ARIH2OS,CRBN,KIAA1143,ANXA2R,HNRNPA0,PRR3,SRSF3,MCM7,TAF6,TES,CNOT7	67	3831	0.03667	17.9019	1.45236	2	FOXM1	27	128	25	120	23	98	27	141	27	124	19	4	15	24	38	322	12	25
33	STAT3	10	BBS1,TCHP,ARF6,TAF15,DGUOK,ITGA4,ANXA2R,HNRNPA0,PRR3,TAF6	67	1026	0.0269619	4.79439	2.08577	16	STAT3	85	2130	93	5389	91	3618	92	3974	92	3540	97	17179	93	5991	91	4676	95	8587
34	IKZF1	6	LAMC1,MYO1E,TCF4,CD86,CDKN1A,CLIP2	61	318	0.00226209	1.35291	4.43489	17	IKZF1	98	15153	99	27863	98	23803	99	24800	99	22348	94	8849	96	10067	88	3758	86	3192
37	BCL11A	11	CLIC4,SLC2A5,RB1,FAM96A,INSR,REL,CTSZ,HDAC9,IRF5,ADAM28,SPATC1	46	988	0.000223954	3.16976	3.4703	38	BCL11A	94	4768	11	22	6	3	9	10	8	8	47	105	45	371	26	147	37	261
37	EBF1	23	CCDC24,CLIC4,SLC2A5,ZNF672,DNMBP,GPR137,BRI3BP,YBX3,RB1,FBXL19,ZNF768,INSR,CNNM4,REL,CTSZ,FBXW11,FIG4,SNX3,IGF2BP3,IRF5,SPATC1,GBGT1,PTGS1	46	4850	0.0277237	15.5601	1.47814	38	EBF1	74	1183	1	0	6	3	4	1	5	2	7	0	5	1	7	8	39	292
37	IKZF1	4	SLC2A5,CTSZ,NRM,IGF2BP3	46	318	0.0186529	1.02023	3.9207	17	IKZF1	98	15153	99	27863	98	23803	99	24800	99	22348	94	8849	96	10067	88	3758	86	3192
37	SPI1	22	SLC2A5,ST14,RB1,FAM96A,ZNF768,SYNGR2,RBBP8,REL,RMDN2,CTSZ,FBXW11,FIG4,NRM,SNX3,HDAC9,IGF2BP3,IRF5,ADAM28,SPATC1,GBGT1,PTGS1,CYBB	46	4607	0.038487	14.7804	1.48845	25	SPI1	87	2355	41	362	11	18	9	8	10	16	99	38326	98	17193	97	12587	97	16205
38	IKZF1	4	FCRLA,BLNK,CD22,EBF1	45	318	0.0173252	0.998047	4.00783	17	IKZF1	98	15153	99	27863	98	23803	99	24800	99	22348	94	8849	96	10067	88	3758	86	3192
41	BCL11A	8	CIITA,SCIMP,CD74,FGD2,HLA-DMB,HLA-DRA,LY86,GCNT1	39	988	0.00446966	2.6874	2.97685	38	BCL11A	94	4768	11	22	6	3	9	10	8	8	47	105	45	371	26	147	37	261
41	CEBPB	7	CIITA,EAF2,CD74,HLA-DMA,HLA-DMB,HLA-DRA,LY86	39	850	0.00730087	2.31204	3.02763	10	CEBPB	50	450	70	1239	70	1129	55	617	59	671	98	28589	93	5972	91	4787	96	10827
41	EP300	13	RRNAD1,SIDT2,BLOC1S6,CIITA,SCIMP,CD74,FGD2,HLA-DMA,HLA-DMB,HLA-DRA,HLA-DRB1,LY86,GCNT1	39	2539	0.0183866	6.90619	1.88237	16	EP300	94	4688	87	3142	92	3920	92	3763	92	3500	95	9218	91	4705	89	4114	92	5752
41	EZH2	4	CIITA,APCDD1,PARM1,TWIST1	39	383	0.0197399	1.04178	3.83959	1	EZH2	30	155	34	240	30	161	34	218	28	142	16	2	25	90	27	168	57	737
41	IKZF1	5	CIITA,HLA-DMA,HLA-DMB,LY86,GCNT1	39	318	0.00161269	0.864974	5.78052	17	IKZF1	98	15153	99	27863	98	23803	99	24800	99	22348	94	8849	96	10067	88	3758	86	3192
41	MTA3	12	RRNAD1,GANC,EAF2,PARM1,CD74,ZCCHC10,HLA-DMA,HLA-DMB,HLA-DRA,HLA-DRB1,LY86,GCNT1	39	2442	0.0311083	6.64235	1.80659	2	MTA3	46	378	41	348	51	505	60	732	62	729	13	1	26	97	32	226	28	143
41	NFATC1	10	CIITA,SCIMP,CD74,HLA-DMA,HLA-DMB,HLA-DRA,HLA-DRB1,HLA-DRB5,LY86,GCNT1	39	1356	0.00273545	3.68838	2.71122	23	NFATC1	91	3274	68	1152	72	1226	86	2397	80	1542	61	351	66	1001	68	1268	60	853
41	RFX5	12	RRNAD1,SIDT2,EAF2,CD74,HLA-DMA,HLA-DMB,HLA-DQA1,HLA-DRA,HLA-DRB1,HLA-DRB5,LY86,OLFML2A	39	2432	0.0305562	6.61515	1.81402	2	RFX5	94	4790	78	1867	82	1929	78	1530	79	1531	56	224	83	2391	76	1830	83	2636
41	SPI1	19	CD1C,RRNAD1,PLD4,BLOC1S6,GANC,CIITA,SCIMP,CD180,CD74,ZCCHC10,FGD2,HLA-DMA,HLA-DMB,HLA-DRA,HLA-DRB1,HLA-DRB5,LY86,OLFML2A,IRAK1	39	4607	0.0376834	12.5312	1.51621	25	SPI1	87	2355	41	362	11	18	9	8	10	16	99	38326	98	17193	97	12587	97	16205
45	BCL11A	5	FCHSD2,HERPUD1,CLEC17A,NFKBID,SMIM14	26	988	0.0301038	1.7916	2.7908	38	BCL11A	94	4768	11	22	6	3	9	10	8	8	47	105	45	371	26	147	37	261
